# Supplementary material for: Investigating the geometrical preferences of a flexible benzimidazolone-based linker in the synthesis of coordination polymers
Source: R Soc Open Sci. 2017 Dec 6;4(12):171064. doi: 10.1098/rsos.171064 (PMC5750013; doi:10.1098/rsos.171064)
Supplement: BaL.cif [file rsos171064supp2.cif]

data_tle1712c
# start Validation Reply Form
_vrf_PLAT342_tle1712c            
;
PROBLEM: Low Bond Precision on  C-C Bonds ...............    0.01475 Ang.
RESPONSE: The small width of the needles resulted in poor data collection. Multiple attempts were made to grow larger crystals (altering conditions, seeding etc.), and they were collected on the best diffractometer available to us. While the data itself was able to be refined reliably, small amounts of disorder cause this C-level alert.
;
_vrf_PLAT906_tle1712c            
;
PROBLEM: Large K value in the Analysis of Variance ......      3.063 Check
RESPONSE: This is only the case in the lowest intensity bin, due to underestimation of the background
;
_vrf_PLAT911_tle1712c            
;
PROBLEM: Missing # FCF Refl Between THmin & STh/L=  0.600          2 Report
RESPONSE: These are most likely due to small systematic errors during integration
;
# Added during the CSD deposition process: Friday 04 August 2017 03:22 PM
# end Validation Reply Form

_refine_special_details          
;
 Refined as a 2-component twin.
;
_audit_creation_date             2017-08-04
_audit_creation_method           
;
Olex2 1.2
(compiled 2017.07.20 svn.r3457 for OlexSys, GUI svn.r5370)
;
loop_
_publ_author_name
_publ_author_email
_publ_author_address
'Nevin, A.C.' nevina@cardiff.ac.uk
;
Cardiff University
Chemistry
Main Building
Cardiff
CF10 3AT
UK
;

_publ_contact_author_address     ?
_publ_contact_author_email       ?
_publ_contact_author_id_orcid    ?
_publ_contact_author_name        None
_publ_contact_author_phone       ?
_publ_section_references         
;
Dolomanov, O.V., Bourhis, L.J., Gildea, R.J, Howard, J.A.K. & Puschmann, H.
 (2009), J. Appl. Cryst. 42, 339-341.

Sheldrick, G.M. (2015). Acta Cryst. A71, 3-8.

Sheldrick, G.M. (2015). Acta Cryst. C71, 3-8.
;
_chemical_name_common            ?
_chemical_name_systematic        ?
_chemical_formula_moiety         'C11 H9 Ba N2 O5.5'
_chemical_formula_sum            'C11 H9 Ba N2 O5.50'
_chemical_formula_weight         394.54
_chemical_melting_point          ?
_chemical_oxdiff_formula         'C11 H10 N2 O5 Ba'
loop_
_atom_type_symbol
_atom_type_description
_atom_type_scat_dispersion_real
_atom_type_scat_dispersion_imag
_atom_type_scat_source
C C 0.0181 0.0091 'International Tables Vol C Tables 4.2.6.8 and 6.1.1.4'
H H 0.0000 0.0000 'International Tables Vol C Tables 4.2.6.8 and 6.1.1.4'
Ba Ba -1.0456 8.4617 'International Tables Vol C Tables 4.2.6.8 and 6.1.1.4'
N N 0.0311 0.0180 'International Tables Vol C Tables 4.2.6.8 and 6.1.1.4'
O O 0.0492 0.0322 'International Tables Vol C Tables 4.2.6.8 and 6.1.1.4'

_shelx_space_group_comment       
;
The symmetry employed for this shelxl refinement is uniquely defined
by the following loop, which should always be used as a source of
symmetry information in preference to the above space-group names.
They are only intended as comments.
;
_space_group_crystal_system      monoclinic
_space_group_IT_number           15
_space_group_name_H-M_alt        'I 1 2/a 1'
_space_group_name_Hall           '-I 2ya'
loop_
_space_group_symop_operation_xyz
'x, y, z'
'-x+1/2, y, -z'
'x+1/2, y+1/2, z+1/2'
'-x+1, y+1/2, -z+1/2'
'-x, -y, -z'
'x-1/2, -y, z'
'-x+1/2, -y+1/2, -z+1/2'
'x, -y+1/2, z+1/2'

_cell_length_a                   26.6103(14)
_cell_length_b                   5.0441(2)
_cell_length_c                   17.9012(9)
_cell_angle_alpha                90
_cell_angle_beta                 96.211(4)
_cell_angle_gamma                90
_cell_volume                     2388.7(2)
_cell_formula_units_Z            8
_cell_measurement_reflns_used    3521
_cell_measurement_temperature    150.0(4)
_cell_measurement_theta_max      74.5230
_cell_measurement_theta_min      4.9730
_shelx_estimated_absorpt_T_max   ?
_shelx_estimated_absorpt_T_min   ?
_exptl_absorpt_coefficient_mu    26.127
_exptl_absorpt_correction_T_max  1.00000
_exptl_absorpt_correction_T_min  0.48536
_exptl_absorpt_correction_type   multi-scan
_exptl_absorpt_process_details   
;
CrysAlisPro 1.171.38.43f (Rigaku Oxford Diffraction, 2015)
Empirical absorption correction using spherical harmonics,
 implemented in SCALE3 ABSPACK scaling algorithm.
;
_exptl_absorpt_special_details   ?
_exptl_crystal_colour            'clear colourless'
_exptl_crystal_colour_lustre     clear
_exptl_crystal_colour_modifier   .
_exptl_crystal_colour_primary    colourless
_exptl_crystal_density_diffrn    2.194
_exptl_crystal_density_meas      ?
_exptl_crystal_density_method    ?
_exptl_crystal_description       needle
_exptl_crystal_F_000             1512
_exptl_crystal_preparation       ?
_exptl_crystal_recrystallization_method 
"Crystals were grown in DMF with HCl at 80 'C"
_exptl_crystal_size_max          0.332
_exptl_crystal_size_mid          0.048
_exptl_crystal_size_min          0.034
_exptl_transmission_factor_max   ?
_exptl_transmission_factor_min   ?
_diffrn_reflns_av_R_equivalents  0.0709
_diffrn_reflns_av_unetI/netI     0.0568
_diffrn_reflns_Laue_measured_fraction_full 1.000
_diffrn_reflns_Laue_measured_fraction_max 0.978
_diffrn_reflns_limit_h_max       30
_diffrn_reflns_limit_h_min       -33
_diffrn_reflns_limit_k_max       5
_diffrn_reflns_limit_k_min       -6
_diffrn_reflns_limit_l_max       22
_diffrn_reflns_limit_l_min       -18
_diffrn_reflns_number            6650
_diffrn_reflns_point_group_measured_fraction_full 1.000
_diffrn_reflns_point_group_measured_fraction_max 0.978
_diffrn_reflns_theta_full        67.684
_diffrn_reflns_theta_max         74.477
_diffrn_reflns_theta_min         3.139
_diffrn_ambient_environment      N~2~
_diffrn_ambient_temperature      150.0(4)
_diffrn_detector                 'CCD area detector'
_diffrn_detector_area_resol_mean 10.5082
_diffrn_detector_type            'Agilent Diffraction Atlas detector'
_diffrn_measured_fraction_theta_full 1.000
_diffrn_measured_fraction_theta_max 0.978
_diffrn_measurement_details      
;
List of Runs (angles in degrees, time in seconds):

  # Type    Start    End  Width  t~exp~   \w     \q     \k     \f   Frames
#--------------------------------------------------------------------------
  1  \w   -101.00 -58.00   1.00   30.00    --  -40.97-149.00  27.00   43
  2  \w     37.00  91.00   1.00   30.00    --   40.97-125.00-150.00   54
  3  \w     14.00  64.00   1.00   30.00    --   40.97 -38.00   0.00   50
  4  \w    -30.00  33.00   1.00   30.00    --   40.97 -38.00-180.00   63
  5  \w    -31.00  63.00   1.00   30.00    --   40.97 -57.00 -90.00   94
  6  \w     13.00  59.00   1.00   30.00    --   40.97  57.00  60.00   46
  7  \w     39.00  76.00   1.00  120.00    --  107.59 -94.00 150.00   37
  8  \w     79.00 142.00   1.00  120.00    --  107.59  61.00-180.00   63
  9  \w     94.00 178.00   1.00  120.00    --  107.59 125.00   0.00   84
 10  \w     98.00 129.00   1.00  120.00    --  107.59 125.00 120.00   31
 11  \w     30.00  91.00   1.00  120.00    --  107.59 -94.00 -60.00   61
 12  \w     89.00 150.00   1.00  120.00    --  107.59  45.00 120.00   61
 13  \w     80.00 169.00   1.00  120.00    --  107.59  77.00  60.00   89
 14  \w     51.00  77.00   1.00  120.00    --  107.59-125.00-120.00   26
 15  \w     32.00  59.00   1.00  120.00    --  107.59 -30.00 -90.00   27
 16  \w     94.00 122.00   1.00  120.00    --  107.59-125.00-120.00   28
 17  \w     82.00 132.00   1.00  120.00    --  107.59 -30.00 -90.00   50
 18  \w     41.00 140.00   1.00  120.00    --  107.59 -77.00 -30.00   99
 19  \w    143.00 171.00   1.00  120.00    --  107.59  45.00 -60.00   28
;
_diffrn_measurement_device       'four-circle diffractometer'
_diffrn_measurement_device_type  'SuperNova-Duo, Atlas'
_diffrn_measurement_method       '\w scans'
_diffrn_orient_matrix_type       
'CrysAlisPro convention (1999,Acta A55,543-557)'
_diffrn_orient_matrix_UB_11      -0.0558829000
_diffrn_orient_matrix_UB_12      0.0672817000
_diffrn_orient_matrix_UB_13      -0.0239851000
_diffrn_orient_matrix_UB_21      0.0097629000
_diffrn_orient_matrix_UB_22      -0.0147847000
_diffrn_orient_matrix_UB_23      -0.0832216000
_diffrn_orient_matrix_UB_31      -0.0131328000
_diffrn_orient_matrix_UB_32      -0.2974123000
_diffrn_orient_matrix_UB_33      -0.0013118000
_diffrn_radiation_collimation    'focusing mirrors'
_diffrn_radiation_monochromator  mirror
_diffrn_radiation_probe          x-ray
_diffrn_radiation_type           CuK\a
_diffrn_radiation_wavelength     1.54184
_diffrn_radiation_wavelength_determination fundamental
_diffrn_radiation_xray_symbol    K-L~2,3~
_diffrn_source                   'microfocus sealed tube'
_diffrn_source_current           0.8
_diffrn_source_power             0.04
_diffrn_source_target            Cu
_diffrn_source_type              'Agilent Diffraction microfocus tube'
_diffrn_source_voltage           50
_reflns_Friedel_coverage         0.000
_reflns_Friedel_fraction_full    .
_reflns_Friedel_fraction_max     .
_reflns_number_gt                2054
_reflns_number_total             2392
_reflns_odcompleteness_completeness 99.54
_reflns_odcompleteness_iscentric 1
_reflns_odcompleteness_theta     66.97
_reflns_special_details          
;
 Reflections were merged by SHELXL according to the crystal
 class for the calculation of statistics and refinement.
 
 _reflns_Friedel_fraction is defined as the number of unique
 Friedel pairs measured divided by the number that would be
 possible theoretically, ignoring centric projections and
 systematic absences.
;
_reflns_threshold_expression     'I > 2\s(I)'
_computing_cell_refinement       'CrysAlisPro 1.171.38.43f (Rigaku OD, 2015)'
_computing_data_collection       'CrysAlisPro 1.171.38.43f (Rigaku OD, 2015)'
_computing_data_reduction        'CrysAlisPro 1.171.38.43f (Rigaku OD, 2015)'
_computing_molecular_graphics    'Olex2 (Dolomanov et al., 2009)'
_computing_publication_material  'Olex2 (Dolomanov et al., 2009)'
_computing_structure_refinement  'ShelXL (Sheldrick, 2015)'
_computing_structure_solution    'ShelXT (Sheldrick, 2015)'
_refine_diff_density_max         3.867
_refine_diff_density_min         -2.368
_refine_diff_density_rms         0.357
_refine_ls_extinction_coef       .
_refine_ls_extinction_method     none
_refine_ls_goodness_of_fit_ref   1.053
_refine_ls_hydrogen_treatment    mixed
_refine_ls_matrix_type           full
_refine_ls_number_parameters     130
_refine_ls_number_reflns         2392
_refine_ls_number_restraints     1
_refine_ls_R_factor_all          0.0850
_refine_ls_R_factor_gt           0.0742
_refine_ls_restrained_S_all      1.052
_refine_ls_shift/su_max          0.000
_refine_ls_shift/su_mean         0.000
_refine_ls_structure_factor_coef Fsqd
_refine_ls_weighting_details     
'w=1/[\s^2^(Fo^2^)+(0.1176P)^2^+164.5280P] where P=(Fo^2^+2Fc^2^)/3'
_refine_ls_weighting_scheme      calc
_refine_ls_wR_factor_gt          0.2070
_refine_ls_wR_factor_ref         0.2165
_olex2_refinement_description    
;
1. Twinned data refinement
 Scales: 0.795(6)
 0.205(6)
2. Fixed Uiso
 At 1.2 times of:
  All C(H) groups, All C(H,H) groups
3. Restrained distances
 C00L-C00G \\sim C2-C00E
 with sigma of 0.02
4. Uiso/Uaniso restraints and constraints
Uanis(C00C) = Uanis(C00J) = Uanis(C00D) = Uanis(C00B) = Uanis(C00K) = Uanis(C3)
Uanis(O1) = Uanis(O003)
Uanis(C2) = Uanis(C00G)
5.a Secondary CH2 refined with riding coordinates:
 C00G(H00A,H00B), C2(H2A,H2B)
5.b Aromatic/amide H refined with riding coordinates:
 C00K(H00K), C00B(H00C), C00J(H00J), C3(H3)
5.c Fitted hexagon refined as free rotating group:
 C00K(C00B,C00C,C00D,C00J,C3)
;
_atom_sites_solution_hydrogens   mixed
_atom_sites_solution_primary     dual
_atom_sites_solution_secondary   ?
loop_
_atom_site_label
_atom_site_type_symbol
_atom_site_fract_x
_atom_site_fract_y
_atom_site_fract_z
_atom_site_U_iso_or_equiv
_atom_site_adp_type
_atom_site_occupancy
_atom_site_site_symmetry_order
_atom_site_calc_flag
_atom_site_refinement_flags_posn
_atom_site_refinement_flags_adp
_atom_site_refinement_flags_occupancy
_atom_site_disorder_assembly
_atom_site_disorder_group
Ba01 Ba 0.25170(3) 0.72139(14) 0.38138(4) 0.0139(3) Uani 1 1 d . . . . .
O003 O 0.2812(4) 0.2728(19) 0.1681(6) 0.0201(17) Uani 1 1 d . . . . .
O004 O 0.2984(4) 0.575(2) 0.2566(5) 0.023(2) Uani 1 1 d . . . . .
O005 O 0.3088(4) 0.526(2) 0.5064(6) 0.024(2) Uani 1 1 d . . . . .
O006 O 0.3564(4) 0.692(2) 0.6051(6) 0.025(2) Uani 1 1 d . . . . .
O007 O 0.3380(4) 0.031(2) 0.4138(6) 0.026(2) Uani 1 1 d . . . . .
N008 N 0.3753(4) 0.285(2) 0.3282(7) 0.018(2) Uani 1 1 d . . . . .
N009 N 0.3975(4) 0.352(3) 0.4486(7) 0.024(3) Uani 1 1 d . . . . .
C00E C 0.3061(5) 0.357(3) 0.2261(7) 0.016(3) Uani 1 1 d D . . . .
C00F C 0.3664(6) 0.202(3) 0.3986(9) 0.026(3) Uani 1 1 d . . . . .
C00G C 0.3924(5) 0.367(3) 0.5294(8) 0.023(2) Uani 1 1 d D . . . .
H00A H 0.4240 0.4319 0.5552 0.027 Uiso 1 1 calc R . . . .
H00B H 0.3870 0.1897 0.5478 0.027 Uiso 1 1 calc R . . . .
C00K C 0.4793(3) 0.8850(17) 0.3784(5) 0.0257(13) Uani 1 1 d . . . . .
H00K H 0.5026 1.0174 0.3932 0.031 Uiso 1 1 calc R . . . .
C00B C 0.4591(4) 0.7306(19) 0.4321(4) 0.0257(13) Uani 1 1 d G . . . .
H00C H 0.4689 0.7597 0.4829 0.031 Uiso 1 1 calc R . . . .
C00C C 0.4243(4) 0.5327(18) 0.4100(5) 0.0257(13) Uani 1 1 d G . . . .
C00D C 0.4097(3) 0.4892(17) 0.3341(5) 0.0257(13) Uani 1 1 d G . . . .
C00J C 0.4299(4) 0.644(2) 0.2803(4) 0.0257(13) Uani 1 1 d G . . . .
H00J H 0.4201 0.6144 0.2295 0.031 Uiso 1 1 calc R . . . .
C3 C 0.4647(4) 0.8415(18) 0.3025(5) 0.0257(13) Uani 1 1 d G . . . .
H3 H 0.4782 0.9447 0.2665 0.031 Uiso 1 1 calc R . . . .
C00L C 0.3494(5) 0.546(3) 0.5493(8) 0.020(3) Uani 1 1 d D . . . .
O1 O 0.2500 1.069(3) 0.5000 0.0201(17) Uani 1 2 d S T P . .
C2 C 0.3497(6) 0.183(3) 0.2595(8) 0.023(2) Uani 1 1 d D . . . .
H2A H 0.3368 0.0077 0.2687 0.027 Uiso 1 1 calc R . . . .
H2B H 0.3739 0.1649 0.2230 0.027 Uiso 1 1 calc R . . . .
H1 H 0.231(5) 1.22(2) 0.496(9) 0.00(3) Uiso 1 1 d . . . . .

loop_
_atom_site_aniso_label
_atom_site_aniso_U_11
_atom_site_aniso_U_22
_atom_site_aniso_U_33
_atom_site_aniso_U_23
_atom_site_aniso_U_13
_atom_site_aniso_U_12
Ba01 0.0242(4) 0.0086(4) 0.0089(4) -0.0002(2) 0.0024(3) 0.0001(3)
O003 0.033(4) 0.011(4) 0.016(4) -0.002(4) 0.001(3) 0.000(4)
O004 0.033(6) 0.014(5) 0.022(5) -0.005(4) 0.006(4) -0.003(5)
O005 0.026(5) 0.020(5) 0.024(5) -0.005(4) 0.001(4) -0.007(4)
O006 0.028(5) 0.028(6) 0.018(5) -0.006(4) 0.001(4) 0.008(5)
O007 0.027(5) 0.024(5) 0.028(6) 0.000(4) 0.006(4) -0.007(5)
N008 0.018(6) 0.017(6) 0.019(6) -0.003(5) 0.002(4) -0.005(5)
N009 0.026(6) 0.024(6) 0.020(6) -0.006(5) 0.004(5) -0.005(5)
C00E 0.020(6) 0.015(7) 0.014(6) 0.009(5) 0.003(5) 0.004(5)
C00F 0.023(7) 0.028(8) 0.026(8) -0.003(6) 0.002(6) -0.007(6)
C00G 0.031(5) 0.016(5) 0.020(5) 0.001(4) -0.002(4) 0.004(4)
C00K 0.027(3) 0.015(3) 0.036(3) -0.002(3) 0.003(3) 0.001(3)
C00B 0.027(3) 0.015(3) 0.036(3) -0.002(3) 0.003(3) 0.001(3)
C00C 0.027(3) 0.015(3) 0.036(3) -0.002(3) 0.003(3) 0.001(3)
C00D 0.027(3) 0.015(3) 0.036(3) -0.002(3) 0.003(3) 0.001(3)
C00J 0.027(3) 0.015(3) 0.036(3) -0.002(3) 0.003(3) 0.001(3)
C3 0.027(3) 0.015(3) 0.036(3) -0.002(3) 0.003(3) 0.001(3)
C00L 0.021(7) 0.018(7) 0.019(7) 0.003(6) -0.002(5) 0.006(6)
O1 0.033(4) 0.011(4) 0.016(4) -0.002(4) 0.001(3) 0.000(4)
C2 0.031(5) 0.016(5) 0.020(5) 0.001(4) -0.002(4) 0.004(4)

_geom_special_details            
;
 All esds (except the esd in the dihedral angle between two l.s. planes)
 are estimated using the full covariance matrix.  The cell esds are taken
 into account individually in the estimation of esds in distances, angles
 and torsion angles; correlations between esds in cell parameters are only
 used when they are defined by crystal symmetry.  An approximate (isotropic)
 treatment of cell esds is used for estimating esds involving l.s. planes.
;
loop_
_geom_bond_atom_site_label_1
_geom_bond_atom_site_label_2
_geom_bond_distance
_geom_bond_site_symmetry_2
_geom_bond_publ_flag
Ba01 Ba01 4.2576(13) 2_556 ?
Ba01 O003 2.756(10) 7 ?
Ba01 O003 2.810(10) 7_565 ?
Ba01 O004 2.772(10) . ?
Ba01 O004 2.868(10) 7_565 ?
Ba01 O005 2.749(11) . ?
Ba01 O005 2.881(11) 2_556 ?
Ba01 O006 2.917(10) 2_556 ?
Ba01 O007 2.785(10) 1_565 ?
Ba01 C00E 3.153(12) 7_565 ?
Ba01 C00L 3.206(13) 2_556 ?
Ba01 O1 2.758(9) . ?
O003 Ba01 2.810(10) 7_565 ?
O003 Ba01 2.756(10) 7 ?
O003 C00E 1.245(17) . ?
O004 Ba01 2.867(10) 7_565 ?
O004 C00E 1.251(17) . ?
O005 Ba01 2.881(11) 2_556 ?
O005 C00L 1.259(17) . ?
O006 Ba01 2.917(10) 2_556 ?
O006 C00L 1.238(18) . ?
O007 Ba01 2.785(10) 1_545 ?
O007 C00F 1.199(19) . ?
N008 C00F 1.37(2) . ?
N008 C00D 1.376(13) . ?
N008 C2 1.436(18) . ?
N009 C00F 1.377(19) . ?
N009 C00G 1.469(18) . ?
N009 C00C 1.388(14) . ?
C00E Ba01 3.153(12) 7_565 ?
C00E C2 1.526(16) . ?
C00G H00A 0.9700 . ?
C00G H00B 0.9700 . ?
C00G C00L 1.531(16) . ?
C00K H00K 0.9300 . ?
C00K C00B 1.3900 . ?
C00K C3 1.3900 . ?
C00B H00C 0.9300 . ?
C00B C00C 1.3900 . ?
C00C C00D 1.3900 . ?
C00D C00J 1.3900 . ?
C00J H00J 0.9300 . ?
C00J C3 1.3900 . ?
C3 H3 0.9300 . ?
C00L Ba01 3.206(13) 2_556 ?
O1 Ba01 2.758(9) 2_556 ?
O1 H1 0.92(12) . ?
C2 H2A 0.9700 . ?
C2 H2B 0.9700 . ?

loop_
_geom_angle_atom_site_label_1
_geom_angle_atom_site_label_2
_geom_angle_atom_site_label_3
_geom_angle
_geom_angle_site_symmetry_1
_geom_angle_site_symmetry_3
_geom_angle_publ_flag
O003 Ba01 Ba01 106.3(2) 7 2_556 ?
O003 Ba01 Ba01 106.0(2) 7_565 2_556 ?
O003 Ba01 O003 130.0(4) 7 7_565 ?
O003 Ba01 O004 69.7(3) 7 . ?
O003 Ba01 O004 86.9(3) 7 7_565 ?
O003 Ba01 O004 45.8(3) 7_565 7_565 ?
O003 Ba01 O005 110.7(3) 7_565 2_556 ?
O003 Ba01 O005 74.5(3) 7 2_556 ?
O003 Ba01 O006 72.5(3) 7 2_556 ?
O003 Ba01 O006 78.2(3) 7_565 2_556 ?
O003 Ba01 O007 143.1(3) 7 1_565 ?
O003 Ba01 C00E 23.2(3) 7_565 7_565 ?
O003 Ba01 C00E 107.2(3) 7 7_565 ?
O003 Ba01 C00L 97.3(3) 7_565 2_556 ?
O003 Ba01 C00L 67.9(3) 7 2_556 ?
O003 Ba01 O1 142.3(3) 7 . ?
O004 Ba01 Ba01 143.2(2) 7_565 2_556 ?
O004 Ba01 Ba01 149.7(2) . 2_556 ?
O004 Ba01 O003 98.0(3) . 7_565 ?
O004 Ba01 O004 67.0(4) . 7_565 ?
O004 Ba01 O005 118.7(3) 7_565 2_556 ?
O004 Ba01 O005 143.4(3) . 2_556 ?
O004 Ba01 O006 73.7(3) 7_565 2_556 ?
O004 Ba01 O006 125.8(3) . 2_556 ?
O004 Ba01 O007 83.5(3) . 1_565 ?
O004 Ba01 C00E 85.4(3) . 7_565 ?
O004 Ba01 C00E 23.4(3) 7_565 7_565 ?
O004 Ba01 C00L 95.8(3) 7_565 2_556 ?
O004 Ba01 C00L 134.9(3) . 2_556 ?
O005 Ba01 Ba01 39.7(2) 2_556 2_556 ?
O005 Ba01 Ba01 42.1(2) . 2_556 ?
O005 Ba01 O003 135.2(3) . 7_565 ?
O005 Ba01 O003 93.7(3) . 7 ?
O005 Ba01 O004 107.7(3) . . ?
O005 Ba01 O004 174.0(3) . 7_565 ?
O005 Ba01 O005 67.1(3) . 2_556 ?
O005 Ba01 O006 112.2(3) . 2_556 ?
O005 Ba01 O006 45.1(3) 2_556 2_556 ?
O005 Ba01 O007 70.2(3) . 1_565 ?
O005 Ba01 C00E 158.3(3) . 7_565 ?
O005 Ba01 C00E 112.6(3) 2_556 7_565 ?
O005 Ba01 C00L 89.9(3) . 2_556 ?
O005 Ba01 C00L 23.1(3) 2_556 2_556 ?
O005 Ba01 O1 69.8(3) . . ?
O006 Ba01 Ba01 77.9(2) 2_556 2_556 ?
O006 Ba01 C00E 70.4(3) 2_556 7_565 ?
O006 Ba01 C00L 22.7(3) 2_556 2_556 ?
O007 Ba01 Ba01 84.1(2) 1_565 2_556 ?
O007 Ba01 O003 77.2(3) 1_565 7_565 ?
O007 Ba01 O004 105.9(3) 1_565 7_565 ?
O007 Ba01 O005 123.8(3) 1_565 2_556 ?
O007 Ba01 O006 144.0(3) 1_565 2_556 ?
O007 Ba01 C00E 94.9(3) 1_565 7_565 ?
O007 Ba01 C00L 141.4(3) 1_565 2_556 ?
C00E Ba01 Ba01 123.2(2) 7_565 2_556 ?
C00E Ba01 C00L 92.8(4) 7_565 2_556 ?
C00L Ba01 Ba01 60.3(2) 2_556 2_556 ?
O1 Ba01 Ba01 39.5(2) . 2_556 ?
O1 Ba01 O003 68.6(3) . 7_565 ?
O1 Ba01 O004 112.9(3) . 7_565 ?
O1 Ba01 O004 146.8(3) . . ?
O1 Ba01 O005 67.9(3) . 2_556 ?
O1 Ba01 O006 82.5(2) . 2_556 ?
O1 Ba01 O007 64.2(2) . 1_565 ?
O1 Ba01 C00E 89.6(3) . 7_565 ?
O1 Ba01 C00L 78.1(3) . 2_556 ?
Ba01 O003 Ba01 130.0(4) 7 7_565 ?
C00E O003 Ba01 94.1(8) . 7_565 ?
C00E O003 Ba01 134.4(9) . 7 ?
Ba01 O004 Ba01 113.0(4) . 7_565 ?
C00E O004 Ba01 91.3(8) . 7_565 ?
C00E O004 Ba01 134.0(9) . . ?
Ba01 O005 Ba01 98.2(3) . 2_556 ?
C00L O005 Ba01 93.1(8) . 2_556 ?
C00L O005 Ba01 146.0(10) . . ?
C00L O006 Ba01 91.9(8) . 2_556 ?
C00F O007 Ba01 152.0(11) . 1_545 ?
C00F N008 C00D 109.7(11) . . ?
C00F N008 C2 124.5(12) . . ?
C00D N008 C2 125.7(11) . . ?
C00F N009 C00G 123.7(13) . . ?
C00F N009 C00C 110.1(12) . . ?
C00C N009 C00G 124.3(11) . . ?
O003 C00E Ba01 62.7(7) . 7_565 ?
O003 C00E O004 124.5(12) . . ?
O003 C00E C2 116.3(12) . . ?
O004 C00E Ba01 65.4(7) . 7_565 ?
O004 C00E C2 119.2(12) . . ?
C2 C00E Ba01 158.0(9) . 7_565 ?
O007 C00F N008 127.1(14) . . ?
O007 C00F N009 126.7(15) . . ?
N008 C00F N009 106.2(13) . . ?
N009 C00G H00A 108.7 . . ?
N009 C00G H00B 108.7 . . ?
N009 C00G C00L 114.2(12) . . ?
H00A C00G H00B 107.6 . . ?
C00L C00G H00A 108.7 . . ?
C00L C00G H00B 108.7 . . ?
C00B C00K H00K 120.0 . . ?
C00B C00K C3 120.0 . . ?
C3 C00K H00K 120.0 . . ?
C00K C00B H00C 120.0 . . ?
C00K C00B C00C 120.0 . . ?
C00C C00B H00C 120.0 . . ?
N009 C00C C00B 133.8(8) . . ?
N009 C00C C00D 106.2(8) . . ?
C00D C00C C00B 120.0 . . ?
N008 C00D C00C 107.8(8) . . ?
N008 C00D C00J 132.2(8) . . ?
C00C C00D C00J 120.0 . . ?
C00D C00J H00J 120.0 . . ?
C00D C00J C3 120.0 . . ?
C3 C00J H00J 120.0 . . ?
C00K C3 H3 120.0 . . ?
C00J C3 C00K 120.0 . . ?
C00J C3 H3 120.0 . . ?
O005 C00L Ba01 63.8(7) . 2_556 ?
O005 C00L C00G 115.1(12) . . ?
O006 C00L Ba01 65.4(7) . 2_556 ?
O006 C00L O005 125.8(13) . . ?
O006 C00L C00G 119.1(12) . . ?
C00G C00L Ba01 159.0(10) . 2_556 ?
Ba01 O1 Ba01 101.0(4) . 2_556 ?
Ba01 O1 H1 122(10) 2_556 . ?
Ba01 O1 H1 121(9) . . ?
N008 C2 C00E 113.6(12) . . ?
N008 C2 H2A 108.8 . . ?
N008 C2 H2B 108.8 . . ?
C00E C2 H2A 108.8 . . ?
C00E C2 H2B 108.8 . . ?
H2A C2 H2B 107.7 . . ?

_shelx_res_file                  
;
    tle1712c.res created by SHELXL-2014/7

TITL tle1712c_a.res in I2/a
REM Old TITL TLE1712c in I2/a
REM SHELXT solution in I2/a
REM R1 0.128, Rweak 0.123, Alpha 0.060, Orientation as input
REM Formula found by SHELXT: C24 Ba2 N6 O9
CELL 1.54184 26.6103 5.0441 17.9012 90 96.211 90
ZERR 8 0.0014 0.0002 0.0009 0 0.004 0
LATT 2
SYMM 0.5-X,+Y,-Z
SFAC C H Ba N O
UNIT 88 72 8 16 44
EQIV $1 +X,-1+Y,+Z
EQIV $2 0.5-X,+Y,1-Z
SADI C00L C00G C2 C00E
EADP C00C C00J C00D C00B C00K C3
EADP O1 O003
EADP C2 C00G

L.S. 4
PLAN  20
FREE H1 H1_$2
FREE Ba01 H1
FREE Ba01 H1_$1
BOND $H
list 4
fmap 2
acta
TWIN 1 0 0.322 0 -1 0 0 0 -1 2
REM <olex2.extras>
REM <HklSrc "%.\\TLE1712c.hkl">
REM </olex2.extras>

WGHT    0.117600  164.528000
BASF   0.20543
FVAR       0.18741
BA01  3    0.251697    0.721386    0.381382    11.00000    0.02421    0.00855 =
         0.00891   -0.00022    0.00235    0.00012
O003  5    0.281196    0.272801    0.168141    11.00000    0.03326    0.01116 =
         0.01565   -0.00207    0.00112   -0.00046
O004  5    0.298395    0.574523    0.256567    11.00000    0.03334    0.01425 =
         0.02159   -0.00486    0.00630   -0.00290
O005  5    0.308801    0.525557    0.506403    11.00000    0.02649    0.01966 =
         0.02427   -0.00517    0.00129   -0.00729
O006  5    0.356420    0.691806    0.605074    11.00000    0.02821    0.02812 =
         0.01754   -0.00552    0.00062    0.00750
O007  5    0.337974    0.030886    0.413839    11.00000    0.02726    0.02407 =
         0.02796    0.00041    0.00572   -0.00716
N008  4    0.375338    0.284542    0.328230    11.00000    0.01810    0.01702 =
         0.01895   -0.00349    0.00209   -0.00463
N009  4    0.397481    0.352099    0.448583    11.00000    0.02614    0.02440 =
         0.02040   -0.00629    0.00429   -0.00530
C00E  1    0.306092    0.357309    0.226113    11.00000    0.02031    0.01495 =
         0.01394    0.00885    0.00335    0.00432
C00F  1    0.366372    0.202257    0.398647    11.00000    0.02347    0.02791 =
         0.02588   -0.00266    0.00183   -0.00699
C00G  1    0.392433    0.367051    0.529379    11.00000    0.03064    0.01642 =
         0.02016    0.00089   -0.00186    0.00443
AFIX  23
H00A  2    0.423956    0.431911    0.555234    11.00000   -1.20000
H00B  2    0.386959    0.189682    0.547809    11.00000   -1.20000
AFIX  66
C00K  1    0.479316    0.884979    0.378393    11.00000    0.02670    0.01471 =
         0.03570   -0.00195    0.00331    0.00066
AFIX  43
H00K  2    0.502603    1.017380    0.393225    11.00000   -1.20000
AFIX  65
C00B  1    0.459140    0.730613    0.432142    11.00000    0.02670    0.01471 =
         0.03570   -0.00195    0.00331    0.00066
AFIX  43
H00C  2    0.468927    0.759733    0.482934    11.00000   -1.20000
AFIX  65
C00C  1    0.424335    0.532723    0.409975    11.00000    0.02670    0.01471 =
         0.03570   -0.00195    0.00331    0.00066
C00D  1    0.409706    0.489198    0.334059    11.00000    0.02670    0.01471 =
         0.03570   -0.00195    0.00331    0.00066
C00J  1    0.429883    0.643562    0.280310    11.00000    0.02670    0.01471 =
         0.03570   -0.00195    0.00331    0.00066
AFIX  43
H00J  2    0.420095    0.614439    0.229518    11.00000   -1.20000
AFIX  65
C3    1    0.464688    0.841452    0.302476    11.00000    0.02670    0.01471 =
         0.03570   -0.00195    0.00331    0.00066
AFIX  43
H3    2    0.478187    0.944733    0.266514    11.00000   -1.20000
AFIX   0
C00L  1    0.349363    0.545932    0.549301    11.00000    0.02147    0.01815 =
         0.01946    0.00282   -0.00242    0.00581
O1    5    0.250000    1.069163    0.500000    10.50000    0.03326    0.01116 =
         0.01565   -0.00207    0.00112   -0.00046
C2    1    0.349721    0.182995    0.259464    11.00000    0.03064    0.01642 =
         0.02016    0.00089   -0.00186    0.00443
AFIX  23
H2A   2    0.336765    0.007678    0.268749    11.00000   -1.20000
H2B   2    0.373916    0.164944    0.222960    11.00000   -1.20000
AFIX   0
H1    2    0.230509    1.219499    0.495800    11.00000    0.00430
HKLF 4

REM  tle1712c_a.res in I2/a
REM R1 =  0.0742 for    2054 Fo > 4sig(Fo)  and  0.0850 for all    2392 data
REM    130 parameters refined using      1 restraints

END

WGHT      0.1174    164.4423

REM Highest difference peak  3.867,  deepest hole -2.368,  1-sigma level  0.357
Q1    1   0.2507  0.7232  0.2842  11.00000  0.05    3.87
Q2    1   0.2511  0.7753  0.4397  11.00000  0.05    3.31
Q3    1   0.2098  0.7152  0.3716  11.00000  0.05    2.40
Q4    1   0.2884  0.7341  0.3911  11.00000  0.05    1.99
Q5    1   0.2435  0.5137  0.3387  11.00000  0.05    1.80
Q6    1   0.2477  0.8793  0.3468  11.00000  0.05    1.46
Q7    1   0.2503  0.1984  0.1666  11.00000  0.05    1.22
Q8    1   0.2997  0.0025  0.3340  11.00000  0.05    1.12
Q9    1   0.2620  0.5630  0.4399  11.00000  0.05    1.08
Q10   1   0.2500  0.5520  0.5000  10.50000  0.05    1.06
Q11   1   0.3219  0.8519  0.5797  11.00000  0.05    1.05
Q12   1   0.3208  0.2867  0.2564  11.00000  0.05    1.02
Q13   1   0.3183  0.6267  0.5771  11.00000  0.05    1.02
Q14   1   0.2999  0.1241  0.1543  11.00000  0.05    0.99
Q15   1   0.2929  0.7949  0.2388  11.00000  0.05    0.98
Q16   1   0.2629  0.3735  0.1664  11.00000  0.05    0.97
Q17   1   0.2243  0.2986  0.1563  11.00000  0.05    0.91
Q18   1   0.1894  0.9927  0.4812  11.00000  0.05    0.91
Q19   1   0.3114  0.5939  0.3222  11.00000  0.05    0.90
Q20   1   0.2710 -0.0462  0.2383  11.00000  0.05    0.90
;
_shelx_res_checksum              53506
_shelx_hkl_file                  
;
  -2   0   0 9222.96   39.70
  -4   0   0 2130.10   27.30
  -6   0   0 4683.96   47.75
  -8   0   0 5217.19   58.04
 -10   0   0 4859.40   65.85
 -12   0   0 3129.16   60.64
 -14   0   0 3195.28   67.07
 -16   0   0 2332.06   63.68
  18   0   0 4435.44  102.45
  20   0   0 2464.67   79.91
 -20   0   0 2437.12   39.91
 -20   0   0 2538.70   41.29
 -22   0   0 2077.94   40.50
 -24   0   0 1160.02   32.81
 -26   0   0  644.26   21.80
 -28   0   0  893.00   22.12
 -30   0   0  580.08   17.01
 -32   0   0  543.86   13.17
  -1  -1   0 2757.42   23.53
   1  -1   0 2787.58   27.26
  -1  -1   0 2722.93   24.18
   1  -1   0 2736.16   20.44
  -3  -1   0 4197.65   46.90
   3  -1   0 4336.52   43.57
   5  -1   0 9999.00   72.95
  -5  -1   0 9913.17   81.87
   7  -1   0 1111.41   30.07
  -7  -1   0 1153.97   32.76
   7  -1   0 1049.76   19.37
  -9  -1   0 5547.11   73.50
   9  -1   0 5225.78   67.99
  11  -1   0 4520.71   72.35
  11  -1   0 4561.63   61.79
  13  -1   0 2833.65   63.85
  13  -1   0 3157.01   58.83
 -15  -1   0 2548.65   69.05
  15  -1   0 2018.63   58.13
  17  -1   0 2789.33   73.32
 -17  -1   0 3447.73   85.73
 -19  -1   0 2561.70   40.91
 -19   1   0 2312.78   31.38
  19   1   0 2870.49   93.54
 -19   1   0 2500.17   39.19
  19  -1   0 2646.11   76.35
 -19   1   0 2505.69   38.83
 -19  -1   0 2649.30   38.49
 -21  -1   0 1383.08   33.30
  21   1   0 1438.90   69.25
 -21  -1   0 1389.84   30.84
 -21   1   0 1313.92   30.87
 -21   1   0 1383.20   32.40
 -23  -1   0 1438.59   35.68
 -23   1   0 1390.17   33.26
 -23   1   0 1334.20   25.03
 -23  -1   0 1486.90   31.95
 -25   1   0  706.96   18.64
 -25  -1   0  664.67   28.15
 -27   1   0  724.81   16.42
 -27  -1   0  630.32   22.77
 -29  -1   0  904.60   22.82
 -29   1   0  823.00   19.34
 -31  -1   0  358.10   12.51
 -31   1   0  347.40   11.19
   0   2   0 4530.49   48.40
   0  -2   0 3767.54   40.39
   0  -2   0 3883.46   40.92
   0  -2   0 4394.95   62.19
   2  -2   0 2889.61   40.93
  -2  -2   0 2713.83   42.65
  -2  -2   0 3110.28   52.54
   2  -2   0 3092.33   52.47
  -2  -2   0 2921.53   36.32
  -4  -2   0 3189.83   39.26
   4  -2   0 3346.09   49.86
  -6  -2   0 4372.45   56.24
   6  -2   0 4198.54   69.42
  -6  -2   0 4224.08   67.56
   8  -2   0 6649.83   88.49
  -8  -2   0 6524.07   91.42
   8  -2   0 6838.28   91.61
 -10  -2   0 4622.84   83.17
  10  -2   0 4549.86   80.86
  12  -2   0  690.73   36.37
 -12  -2   0  777.08   40.63
 -14  -2   0 2226.48   69.20
  14  -2   0 1488.67   54.41
  16   2   0 1755.87   73.30
 -16  -2   0 2042.84   70.64
  16  -2   0  432.73   45.55
  16  -2   0 1376.59   57.71
 -16  -2   0  729.42   25.35
 -18  -2   0 1103.98   26.08
  18  -2   0 1193.22   63.83
 -18  -2   0 1000.52   27.30
 -18  -2   0 1195.75   32.11
  18  -2   0 1075.32   52.85
  18   2   0 1183.73   65.11
 -20  -2   0  935.21   26.41
  20  -2   0  931.79   60.00
  20   2   0  887.28   57.46
 -20  -2   0  846.97   26.90
 -22   2   0  665.46   20.70
 -22  -2   0  622.47   25.07
 -24  -2   0  918.78   30.62
 -24   2   0  862.99   22.06
 -26   2   0  899.56   20.35
 -26  -2   0  948.79   28.02
 -28   2   0  875.76   16.34
 -28  -2   0  926.00   25.45
 -30   2   0  465.50   12.13
 -30  -2   0  619.65   20.17
  -1  -3   0 1421.63   47.23
   1  -3   0 1397.47   46.86
  -3  -3   0 2056.04   55.94
   3  -3   0 2328.04   63.22
  -5  -3   0 2339.35   60.60
   5   3   0 2539.55   63.04
   5  -3   0 2598.30   67.91
  -5  -3   0 2227.29   54.60
   7  -3   0 2448.36   67.79
   7   3   0 2529.26   72.08
   9   3   0 2037.10   69.71
  -9  -3   0 2060.67   62.97
 -11  -3   0 2468.20   73.31
  11  -3   0 2006.72   38.39
 -11  -3   0 2378.47   41.90
 -11  -3   0 2469.72   39.10
 -11  -3   0 2486.67   42.51
 -11  -3   0 2406.40   37.70
  11   3   0 2033.77   74.90
  11  -3   0 2564.50   72.48
  13   3   0 2250.60   83.38
 -13  -3   0 2427.82   44.41
  13  -3   0 2476.97   78.38
  13  -3   0 2319.05   41.89
 -15  -3   0 2144.31   38.59
  15  -3   0 1877.71   38.31
 -15  -3   0 1714.09   39.92
  15  -3   0 2719.78   77.27
  15   3   0 1744.73   75.90
  15  -3   0 1573.63   68.30
 -15  -3   0 1135.54   19.33
 -17  -3   0  772.15   27.05
 -17  -3   0  864.80   33.53
 -19  -3   0 1330.34   39.30
  19  -3   0 1423.38   78.23
 -21  -3   0 1105.86   28.88
 -21   3   0 1146.68   27.56
 -23  -3   0  957.06   33.62
 -23   3   0  711.65   21.24
 -25   3   0  724.80   18.72
 -25  -3   0  506.65   25.41
 -27  -3   0  389.05   19.85
 -27   3   0  551.28   13.56
 -29  -3   0  212.52   10.30
   0  -4   0 1678.08   37.85
   0  -4   0 1723.05   36.23
   2  -4   0 1935.80   39.02
   2  -4   0 1706.76   64.52
  -2  -4   0 1753.95   35.47
  -2  -4   0 1602.82   61.13
   2  -4   0 1763.05   37.08
  -2  -4   0 1807.78   39.77
   2  -4   0 1596.67   36.51
  -4  -4   0  985.62   28.60
   4  -4   0  976.86   50.75
  -4  -4   0 1079.75   32.71
   4  -4   0  758.92   26.77
   4  -4   0 1163.45   32.68
  -4  -4   0  901.24   46.49
  -4  -4   0  949.68   25.89
   4  -4   0 1113.59   31.22
   6  -4   0 1121.56   33.19
   6  -4   0  991.79   52.70
  -6  -4   0 1015.93   32.49
  -6  -4   0  919.73   28.98
   6  -4   0 1079.53   31.71
   8  -4   0 1062.07   57.27
  -8  -4   0 1035.25   34.20
   8  -4   0 1090.14   33.94
   8  -4   0 1127.01   33.84
  -8  -4   0  967.58   31.21
  -8  -4   0 1000.99   35.38
  -8  -4   0  893.38   29.03
 -10  -4   0 1455.29   37.09
 -10  -4   0 1402.57   43.07
  10  -4   0 1234.45   36.76
  10  -4   0 1528.62   40.50
 -10  -4   0 1303.83   31.64
 -12  -4   0  815.28   24.18
  12  -4   0 1002.26   33.90
 -12  -4   0 1146.81   33.86
  12  -4   0 1050.66   35.76
 -12  -4   0  925.13   38.20
 -14  -4   0  736.77   29.16
 -14  -4   0  779.82   18.76
 -16  -4   0  783.87   29.62
  16  -4   0  473.17   26.41
  16  -4   0  737.79   27.72
 -16  -4   0  309.66   28.82
 -18  -4   0  794.65   27.13
  18  -4   0  720.67   24.72
  20  -4   0  430.01   21.43
 -20  -4   0  311.37   25.80
 -22   4   0  325.53   14.47
  22  -4   0  199.24   13.86
 -24  -4   0  516.35   18.48
 -24   4   0  869.60   16.92
   1  -5   0  698.97   29.30
  -1  -5   0  880.26   32.59
   3  -5   0  479.04   24.73
   3  -5   0  687.84   28.05
  -3  -5   0  661.17   29.64
  -3  -5   0  440.73   27.56
  -5  -5   0  398.63   25.90
   5  -5   0  374.42   21.52
  -7  -5   0  555.60   24.47
   7  -5   0  595.82   28.38
  -9  -5   0  238.67   17.13
   9  -5   0  228.71   22.44
   9  -5   0  270.07   20.22
  11  -5   0  311.47   20.02
  11  -5   0  355.00   23.48
 -13  -5   0  259.75   16.47
  13  -5   0  296.45   18.18
 -15   5   0  576.46   17.41
  15  -5   0  579.97   22.03
 -17   5   0  412.10   13.84
 -17  -5   0  307.32   13.44
 -19   5   0  666.72   13.92
   0  -6   0  115.60   12.31
   2  -6   0  401.89   16.59
  -2  -6   0  291.00   13.54
   4  -6   0  421.21   16.57
  -4  -6   0  406.27   12.55
   6  -6   0  137.22   12.48
  -6  -6   0  417.08    9.58
 -33   0   1   -0.81    4.36
 -31   0   1   -2.47    7.94
 -29   0   1    1.57   10.35
 -27   0   1    1.93   11.27
 -25   0   1   74.90   22.13
 -23   0   1    9.33   16.96
 -21   0   1    5.09   14.77
  21   0  -1   -8.92   18.60
 -21   0   1   11.32   11.20
 -19   0   1    0.30    9.76
  19   0  -1    3.27   19.11
 -17   0   1    1.96   14.27
 -15   0   1    0.40   15.12
 -13   0   1   -4.71   14.96
 -11   0   1   -1.36   13.43
  -9   0   1    0.53   12.64
  -7   0   1   -2.65   13.30
  -5   0   1    0.96    9.77
  -3   0   1    0.79    5.24
   1   0   1   -0.50    2.22
   3   0   1   -0.37    6.47
  -5   0  -1   -0.46    8.96
  -7   0  -1    1.49   10.60
  -9   0  -1    0.52   11.74
 -11   0  -1    2.54   14.69
  13   0   1    5.86   18.86
  15   0   1    2.59   18.34
  17   0   1   -3.16   16.91
  19   0   1   -1.13   17.09
 -19   0  -1    5.38   12.65
 -21   0  -1   15.32   15.29
 -21   0  -1   -1.74    7.69
  21   0   1  -12.86   16.90
 -23   0  -1   -5.53   16.46
 -27   0  -1    8.67   11.55
 -29   0  -1    2.09    9.91
 -31   0  -1   -4.55    7.77
 -32   1   1    2.71    5.40
 -30  -1   1   -0.77    9.76
 -30   1   1   10.94    8.35
 -28  -1   1    9.00   11.85
 -28  -1   1   17.27   13.26
 -26  -1   1   29.31   13.23
 -26   1   1   21.81    7.54
 -26  -1   1   11.03   17.57
 -24   1   1    6.11   14.79
 -24  -1   1   17.89   17.68
 -24  -1   1   14.67   12.98
 -24   1   1   12.87    8.12
 -22  -1   1    5.29   16.04
 -22   1   1    1.33    8.34
 -22   1   1    1.80   11.42
  22   1  -1   -8.87   21.03
 -22   1   1    6.52   13.98
 -22  -1   1    2.99   11.96
  22  -1  -1   -1.83   14.34
 -20   1   1   65.64   15.03
 -20  -1   1   51.96   12.19
  20  -1  -1   21.34   16.20
 -20   1   1   31.99    8.46
  20   1  -1   26.74   22.09
 -20  -1   1   28.56   18.34
 -20   1   1   32.96   10.29
 -20  -1   1   42.16   15.27
  18  -1  -1   65.86   20.51
 -18  -1   1   79.93   21.41
  16  -1  -1  143.43   24.38
 -16  -1   1  182.09   25.43
  14  -1  -1   83.90   16.00
 -14  -1   1  111.52   20.89
  14  -1  -1   94.78   21.83
 -12  -1   1   61.78   18.16
  12  -1  -1   39.58   19.30
 -10   1   1    2.64    7.95
 -10  -1   1    3.15   16.77
  10  -1  -1   10.63   15.94
   8  -1  -1 1085.70   33.07
  -8  -1   1 1154.59   37.46
  -6  -1   1   43.06   15.69
  -6   1   1   31.60    4.43
   6  -1  -1   39.62   13.77
  -4  -1   1   64.70   14.21
   4  -1  -1   70.52   11.57
  -2  -1   1    0.46    8.87
  -2  -1   1    1.73    2.79
   2  -1  -1   11.30    8.83
   0  -1  -1  619.25    9.37
   0  -1  -1  657.87   15.16
   0  -1   1  623.20   15.35
   0  -1   1  620.54   16.20
   2  -1   1  129.27   10.54
   2  -1   1  130.27    6.67
  -2  -1  -1  139.11   10.73
  -2  -1  -1  137.64   11.61
  -4  -1  -1  245.00   15.62
   4  -1   1  210.09   12.29
  -4  -1  -1  209.50   14.78
   6  -1   1  694.59   13.94
  -6  -1  -1  717.68   26.12
  -8  -1  -1  712.73   29.28
   8  -1   1  732.72   25.55
 -10  -1  -1  226.39   23.05
  10  -1   1  176.46   13.85
  10  -1   1  208.84   18.13
  12  -1   1    4.78   13.08
 -12  -1  -1    4.76   18.45
  12  -1   1    2.81   10.10
 -14  -1  -1   18.65   18.05
  14  -1   1   16.44   14.04
  16  -1   1   -1.25   13.01
  16   1   1    1.35   21.26
 -18  -1  -1  153.42   12.98
  18   1   1  130.24   28.80
  18  -1   1  115.19   19.45
 -18  -1  -1  119.39   14.72
  18  -1   1  108.86   34.96
 -20   1  -1  106.41   10.80
 -20  -1  -1  132.43   14.49
  20   1   1  115.48   27.19
  20  -1   1   66.49   36.63
 -20   1  -1  105.90   13.06
 -20   1  -1  134.05   15.33
 -20  -1  -1  130.93   17.35
 -22   1  -1    5.03    9.54
 -22  -1  -1    5.82   13.14
  22   1   1    8.70   17.95
 -22  -1  -1   13.50   17.47
 -24   1  -1    0.07    9.46
 -24  -1  -1    7.91   13.12
 -26  -1  -1    2.91   13.04
 -26   1  -1   10.24    7.85
 -28  -1  -1   39.72   13.56
 -28   1  -1   36.93    6.82
 -30   1  -1   20.94    7.81
 -30  -1  -1   16.75    9.47
 -32   1  -1    0.70    4.89
 -32  -1  -1    8.89    6.92
 -31   2   1   12.40    4.91
 -29   2   1   10.74    5.00
 -29  -2   1  124.92   14.10
 -27   2   1    2.39    7.36
 -27  -2   1   85.81   17.36
 -25   2   1   11.28    9.08
 -25  -2   1   17.24   14.48
 -25  -2   1   14.90   18.23
 -23  -2   1   41.35   16.33
 -23  -2   1   63.34   16.14
 -23   2   1   47.94   11.15
 -21  -2   1   49.13   16.27
 -21  -2   1   42.85   15.93
  21  -2  -1   72.41   51.10
 -19  -2   1  192.02   17.21
 -19  -2   1  198.88   19.26
 -19  -2   1  176.90   28.08
  19   2  -1  164.62   31.52
 -19  -2   1  171.02   13.78
  19  -2  -1  169.71   26.10
  17  -2  -1  148.26   25.23
 -17  -2   1  155.73   15.19
 -17  -2   1  182.34   27.88
 -17  -2   1  163.67   13.72
 -17  -2   1  150.80   16.17
  15  -2  -1   80.15   21.37
 -15  -2   1  149.25   24.67
 -13  -2   1   38.10   17.84
  13  -2  -1   31.83   18.26
 -11  -2   1  788.36   38.49
  11  -2  -1  764.83   37.82
   9  -2  -1  426.24   29.22
  -9  -2   1  450.59   28.46
  -7  -2   1   10.62   15.10
   7  -2  -1   21.36   17.29
   5  -2  -1  176.61   20.79
  -5  -2   1  183.94   20.10
   5  -2  -1  157.78   14.10
  -5  -2   1  129.24    8.33
  -5  -2   1  184.54   18.94
  -3  -2   1  364.59   20.35
   3  -2  -1  381.76   16.27
  -1  -2   1  572.38   18.89
   1  -2  -1  606.92   15.65
  -1  -2   1  583.51   21.26
  -1   2   1  614.20   15.54
   1  -2   1  426.77   18.42
  -1  -2  -1  483.76   20.15
   1  -2   1  432.57   13.95
   1   2   1  509.18   19.47
   1  -2   1  489.40   23.74
  -1  -2  -1  547.12   26.10
   3  -2   1  978.59   33.17
  -3  -2  -1  998.22   33.12
  -3  -2  -1  910.19   28.00
   3  -2   1  910.39   28.40
   3   2   1 1049.50   33.93
  -3  -2  -1  872.84   24.49
  -5  -2  -1   42.53   16.87
   5   2   1   36.20   16.87
   5  -2   1   27.28   12.91
  -5  -2  -1   36.05   13.89
  -5  -2  -1   33.94   11.42
   7  -2   1  212.84   20.70
  -7  -2  -1  182.53   20.79
   7  -2   1  207.68   21.04
  -9  -2  -1  183.74   23.60
   9  -2   1  188.45   22.17
   9  -2   1  179.61   22.54
  11  -2   1  612.25   32.93
  11   2   1  552.60   39.81
  11  -2   1  616.16   36.41
 -11  -2  -1  661.39   36.91
 -13  -2  -1  162.80   24.82
  13  -2   1  140.62   24.69
  13  -2   1  140.09   20.36
  13   2   1  141.59   28.00
  15   2   1   26.11   22.88
  15  -2   1   12.26   14.84
  15  -2   1   16.91   21.06
  17   2   1  312.84   36.73
 -17  -2  -1  277.82   17.17
  17  -2   1  283.32   35.50
 -17  -2  -1  285.15   19.19
  17  -2   1  233.52   27.36
 -17  -2  -1  322.37   17.63
  19  -2   1  129.02   29.02
 -19  -2  -1  145.23   18.08
 -19  -2  -1  148.92   15.03
  19   2   1  118.94   28.62
 -19  -2  -1  129.68   16.88
 -21  -2  -1   35.28   16.90
 -21   2  -1   40.15   11.86
 -23  -2  -1  176.35   20.78
 -23   2  -1  132.10   13.49
 -23  -2  -1  134.78   18.96
 -25  -2  -1  145.25   17.59
 -25   2  -1  139.05   12.85
 -25  -2  -1  281.15   21.35
  25  -2   1  329.81   59.47
 -27  -2  -1   44.96   16.37
 -27   2  -1   36.65    8.52
 -29   2  -1   93.13    6.84
 -31   2  -1   61.81    5.39
 -28   3   1   74.72    6.07
 -26   3   1   62.88    9.11
 -24  -3   1   73.56   22.08
 -24   3   1   41.52   11.26
 -22   3   1  150.98   15.02
 -22  -3   1  141.97   15.33
 -20  -3   1  437.55   27.86
 -20  -3   1  342.33   20.31
 -18  -3   1   17.08   13.99
 -18  -3   1   79.68   23.21
  16   3  -1   11.17   21.21
 -16  -3   1   35.30   13.95
  16  -3  -1   27.54   13.69
 -14  -3   1  401.80   24.06
 -14  -3   1  416.71   20.83
 -14  -3   1  406.12   36.11
  14   3  -1  306.78   36.27
  14  -3  -1  354.77   20.56
  14  -3  -1  378.71   43.89
 -14  -3   1  355.40   14.84
 -12  -3   1  260.27   16.55
 -12  -3   1  267.81   18.37
 -12  -3   1  248.06   27.95
 -12  -3   1  283.97   17.99
  12  -3  -1  277.43   37.04
  12   3  -1  218.79   30.99
 -10  -3   1  438.13   32.13
  -8  -3   1  265.89   25.28
   8  -3  -1  472.55   38.17
  -6  -3   1  257.83   26.42
   6  -3  -1  281.77   29.26
  -4  -3   1   54.89   17.13
  -4  -3   1   29.49   11.19
   2  -3  -1  399.13   29.84
  -2  -3   1  363.24   28.06
   0  -3   1  339.07   28.51
   0  -3  -1  402.98   29.45
   2  -3   1  322.84   28.86
  -2  -3  -1  279.18   24.15
   4  -3   1  281.03   26.65
  -4  -3  -1  250.89   23.46
  -6  -3  -1  474.44   30.72
   6  -3   1  484.02   26.89
   6  -3   1  550.07   35.05
   6   3   1  506.62   31.30
   8  -3   1 1007.41   46.55
   8  -3   1  893.93   39.79
   8   3   1  896.48   44.70
  10  -3   1  315.33   31.67
 -10  -3  -1  302.00   16.75
  10  -3   1  305.09   28.08
 -10  -3  -1  375.93   18.99
  12  -3   1  258.61   16.71
  12   3   1  227.55   30.86
 -12  -3  -1  327.48   18.02
  12  -3   1  314.82   31.37
 -12  -3  -1  298.69   16.73
 -14  -3  -1  329.46   24.11
 -14  -3  -1  371.25   15.54
  14  -3   1  384.67   56.21
  14   3   1  219.72   30.80
  14  -3   1  221.96   16.95
  14  -3   1  229.90   30.58
 -14  -3  -1  294.22   19.64
 -16  -3  -1  412.91   27.79
  16   3   1  196.50   30.78
  16  -3   1  305.64   58.12
  16  -3   1  146.36   27.96
 -16  -3  -1  327.15   21.21
  18  -3   1  214.17   65.32
 -18  -3  -1  278.39   26.63
 -18  -3  -1  153.32   18.13
 -20  -3  -1  183.58   18.07
 -20   3  -1  187.40   16.84
  20  -3   1  223.44   73.84
 -22   3  -1  239.40   16.91
 -22  -3  -1  127.06   24.63
 -24   3  -1  210.08   14.14
 -24  -3  -1   22.04   22.90
 -26   3  -1  187.45   10.92
 -26  -3  -1  142.15   17.95
 -28   3  -1  145.71    7.23
 -28  -3  -1   27.21    9.85
 -25  -4   1   50.41    9.72
 -25   4   1  161.78    8.18
 -23   4   1   40.16    9.47
  21  -4  -1   26.26   10.44
 -21   4   1   48.48   12.40
  19  -4  -1  122.77   15.40
 -19  -4   1  159.37   18.24
  19  -4  -1  134.41   14.92
  17  -4  -1  141.80   17.60
  17  -4  -1  117.36   17.14
 -17  -4   1  167.11   20.75
  15  -4  -1  115.27   18.78
  15  -4  -1   76.60   17.31
 -15  -4   1  143.47   21.24
 -13  -4   1   99.01   19.59
  13  -4  -1   56.02   18.41
  13  -4  -1   58.29   17.34
 -11  -4   1  243.39   23.16
 -11  -4   1  147.74   23.63
 -11  -4   1  209.32   20.12
  11  -4  -1  183.61   21.17
 -11  -4   1  242.02   20.94
  11  -4  -1  263.18   22.36
  -9  -4   1  502.17   24.16
  -9  -4   1  569.99   27.40
   9  -4  -1  564.22   27.28
  -9  -4   1  522.26   29.55
  -9  -4   1  513.45   25.25
  -7  -4   1  576.73   26.88
   7  -4  -1  576.24   42.87
   7  -4  -1  602.73   25.42
   7  -4  -1  608.93   27.23
   5  -4  -1  561.30   40.52
   5  -4  -1  621.20   25.48
  -5  -4   1  501.40   21.94
  -5  -4   1  480.65   35.89
   5  -4  -1  592.57   26.05
  -5  -4   1  593.02   26.36
   3  -4  -1  606.26   25.36
  -3  -4   1  485.42   21.45
   3  -4  -1  593.00   24.57
  -3  -4   1  594.00   26.17
  -3  -4   1  510.30   21.80
   3  -4  -1  530.77   39.05
  -3  -4   1  526.02   37.03
  -1  -4   1  366.25   22.76
   1  -4  -1  323.33   21.34
   1  -4  -1  378.18   20.30
  -1  -4   1  340.88   31.69
  -1  -4   1  369.35   20.02
   1  -4  -1  355.45   32.67
   1  -4   1  316.25   19.36
  -1  -4  -1  252.15   20.97
   1  -4   1  208.48   19.36
  -1  -4  -1  223.81   16.83
   1  -4   1  278.46   29.89
   1  -4   1  218.46   18.86
  -1  -4  -1  207.11   27.69
   3  -4   1  283.85   20.79
   3  -4   1  384.73   33.91
   3  -4   1  383.77   22.76
  -3  -4  -1  342.15   32.97
  -3  -4  -1  318.17   20.04
  -3  -4  -1  273.70   17.17
  -3  -4  -1  320.38   24.18
   3  -4   1  440.77   22.20
   5  -4   1  402.67   36.55
  -5  -4  -1  221.09   15.42
  -5  -4  -1  290.98   21.46
   5  -4   1  203.67   18.12
   5  -4   1  364.23   23.01
   5  -4   1  444.41   22.95
  -5  -4  -1  369.06   24.99
  -5  -4  -1  291.99   29.59
   7  -4   1  377.79   24.61
   7  -4   1  357.14   23.57
  -7  -4  -1  311.27   22.05
  -7  -4  -1  349.28   25.10
  -7  -4  -1  232.17   22.71
  -7  -4  -1  274.73   22.00
   7  -4   1  377.60   36.10
  -9  -4  -1  513.53   24.34
   9  -4   1  548.14   28.68
  -9  -4  -1  426.01   24.83
   9  -4   1  433.76   25.32
  -9  -4  -1  369.43   28.97
 -11  -4  -1  229.87   27.10
  11  -4   1  262.58   21.93
  11  -4   1  359.02   25.88
 -11  -4  -1  324.59   19.39
 -11  -4  -1  366.61   24.35
  13  -4   1  312.90   25.22
  13  -4   1  317.55   22.73
 -13  -4  -1  383.30   24.98
 -15  -4  -1  394.09   24.86
  15  -4   1  318.48   21.03
 -17  -4  -1  152.11   28.97
  17  -4   1  267.90   22.75
 -17  -4  -1  466.56   25.30
  17  -4   1  342.46   19.82
 -19   4  -1  329.29   17.33
  19  -4   1  245.70   20.72
 -21   4  -1  216.71   14.18
  21  -4   1  167.57   16.80
 -23   4  -1  171.08   11.11
  23  -4   1  106.76   11.05
 -25   4  -1  163.95    7.82
 -25  -4  -1  140.93   10.16
 -18   5   1  257.48   11.48
  16  -5  -1  224.15   15.85
 -16   5   1  226.01   13.31
  14  -5  -1  265.71   19.94
 -12  -5   1  503.93   22.45
  12  -5  -1  438.77   25.14
 -10  -5   1  339.15   21.18
  10  -5  -1  286.16   24.26
  -8  -5   1  287.28   20.05
   8  -5  -1  318.52   25.55
  -6  -5   1  536.00   26.32
   6  -5  -1  562.86   28.97
   4  -5  -1  843.19   31.16
  -4  -5   1  798.22   32.17
   2  -5  -1  628.49   26.64
  -2  -5   1  612.25   29.84
   0  -5   1  681.40   30.07
   0  -5  -1  750.07   27.22
   2  -5   1  324.16   23.37
  -4  -5  -1  437.97   28.28
   4  -5   1  353.25   21.83
  -6  -5  -1  695.31   26.10
   6  -5   1  686.98   29.51
  -8  -5  -1  572.36   22.50
   8  -5   1  611.26   28.67
  10  -5   1  571.37   25.35
 -10  -5  -1  567.26   16.66
  10  -5   1  509.66   25.80
  12  -5   1  305.84   20.25
 -12  -5  -1  326.43   18.15
 -14  -5  -1  321.87   17.15
  14  -5   1  375.28   19.77
 -16  -5  -1  444.72   16.57
  16  -5   1  406.91   17.75
 -18   5  -1  620.83   14.09
 -18  -5  -1  447.56   13.79
  -7  -6   1  486.22    9.01
  -5  -6   1  347.17   11.65
   5  -6  -1  335.81   13.77
  -3  -6   1  389.70   14.72
   3  -6  -1  402.22   14.59
  -1  -6   1 1008.96   21.75
   1  -6  -1  725.34   17.92
  -1  -6  -1  774.39   16.81
   1  -6   1 1017.35   22.68
   3  -6   1  349.00   16.86
  -3  -6  -1  374.41   12.08
  -5  -6  -1  453.48   10.15
   5  -6   1  372.80   17.05
   7  -6   1  124.76   12.24
 -32   0   2    5.51    6.10
 -30   0   2    3.65    8.31
 -28   0   2   32.25   10.88
 -28   0   2    7.29   14.87
 -26   0   2  143.75   14.53
 -26   0   2  186.67   19.61
 -24   0   2  117.83   16.02
 -24   0   2  131.77   19.95
 -22   0   2   13.94   16.27
 -22   0   2    2.50   11.98
 -20   0   2  -23.28   15.02
 -20   0   2    1.24    9.39
 -20   0   2   -0.27   14.79
 -18   0   2  160.96   22.39
 -16   0   2   26.88   14.94
 -14   0   2   69.25   15.98
 -12   0   2  484.80   28.04
 -10   0   2   73.95   16.51
  -8   0   2  475.89   23.32
  -6   0   2   12.07   11.60
  -4   0   2  578.43   17.22
   2   0  -2  533.00   11.41
   0   0   2   82.75    6.30
   2   0   2 1004.42   16.89
   2   0   2  839.80   17.75
   4   0   2 1053.42   23.10
   6   0   2  122.31   15.80
   8   0   2  160.45   19.04
  10   0   2  115.80   20.46
  12   0   2   74.74   21.79
  14   0   2  765.12   40.24
  16   0   2  169.95   25.30
  18   0   2  120.28   22.60
  20   0   2  245.04   29.47
 -20   0  -2  283.84   19.88
 -20   0  -2  229.48   12.51
 -22   0  -2    5.78    8.38
 -24   0  -2   58.13    9.07
 -26   0  -2  258.42   16.76
 -28   0  -2  232.49   14.07
 -30   0  -2   52.63    9.87
 -32   0  -2   69.81    7.77
 -32   0  -2    4.16    5.41
 -31   1   2    4.63    6.58
 -31  -1   2    0.66    7.30
 -29  -1   2    1.49   10.64
 -29  -1   2   20.18   12.70
 -29   1   2   18.00    9.22
 -27  -1   2   38.89   13.03
 -27  -1   2   43.67   18.55
  25  -1  -2   27.58   38.66
 -25   1   2   33.70   13.02
 -25   1   2   50.89   15.82
 -25  -1   2   13.92   17.79
 -25  -1   2   41.70   13.83
 -23   1   2   41.94    8.57
 -23   1   2   45.02   15.79
 -23  -1   2   54.30   13.48
 -23   1   2   48.61   12.90
 -23  -1   2   43.72   17.42
  21  -1  -2    6.36   17.49
 -21   1   2   10.30   11.37
 -21  -1   2    7.90   16.56
 -21   1   2    2.68   14.23
 -21  -1   2   -1.29   15.58
 -21   1   2   20.40    8.03
 -21  -1   2    8.94   11.89
 -19  -1   2    9.87    9.91
 -19   1   2    2.43    8.55
 -19  -1   2   -1.88   17.71
 -19  -1   2  -16.73   15.24
 -19  -1   2   15.11   10.45
 -19   1   2   -6.94   13.21
  19  -1  -2    4.20   19.09
  17  -1  -2    9.42   19.58
 -17  -1   2   -0.65   15.79
 -15  -1   2  232.43   24.68
  15  -1  -2  206.91   28.17
  13  -1  -2   63.34   21.34
 -13  -1   2   76.74   20.81
 -13   1   2   69.71   12.69
 -11  -1   2    6.88   18.38
  11  -1  -2    9.57   18.21
 -11   1   2    7.78    8.78
  -9   1   2   48.44    8.57
  -9  -1   2   53.78   17.96
   9  -1  -2   52.57   17.50
  -7   1   2 1318.34   23.30
  -7  -1   2 1246.53   37.21
   7  -1  -2 1331.76   35.75
  -5   1   2  976.47   15.64
   5  -1  -2  974.14   26.95
  -5  -1   2 1004.58   30.49
  -3  -1   2 1273.38   28.58
   3  -1  -2 1222.80   25.84
  -1  -1   2   62.81   10.16
  -1   1   2   75.87    7.35
   1  -1  -2   65.61    9.47
   1  -1  -2   77.86    9.89
  -1  -1   2   66.60    9.57
  -1  -1   2   74.30   10.72
  -1  -1  -2  124.26   10.74
   1  -1   2  114.03   11.94
   1  -1   2  104.16    8.81
   1  -1   2  112.73   10.06
   1   1   2  136.11   11.45
  -1  -1  -2  121.90   11.06
   3   1   2   75.97   13.76
  -3  -1  -2   65.03   10.95
   3  -1   2   52.56   11.61
   5  -1   2  268.43   18.87
   5  -1   2  243.49   13.73
  -5  -1  -2  269.62   18.75
   7  -1   2  404.32   14.55
   7  -1   2  444.95   17.94
   9  -1   2  289.78   17.59
   9   1   2  259.49   27.11
  -9  -1  -2  286.40   23.52
   9  -1   2  268.65   15.54
 -11  -1  -2   76.11   20.65
  11   1   2   67.58   24.54
  11  -1   2   61.50   12.45
  11  -1   2   56.58   13.98
  13  -1   2   -0.04   11.45
  13   1   2    6.97   21.95
  13  -1   2   -0.01   10.36
  15  -1   2  141.98   17.80
  15   1   2  188.78   29.60
  17   1   2   82.30   24.45
  17  -1   2   80.20   15.54
 -19  -1  -2  100.01   15.98
 -19  -1  -2  108.27   13.17
 -19   1  -2   78.30   10.39
  19   1   2   77.09   24.13
  21   1   2    0.17   18.23
 -21  -1  -2   -5.92   15.79
  21  -1   2    8.48   20.98
 -21   1  -2    7.91    9.81
 -21  -1  -2   10.92   11.69
 -23   1  -2   49.66   10.84
 -23  -1  -2   51.91   13.70
  25  -1   2  172.41   39.81
 -25   1  -2   92.41   10.59
 -25  -1  -2  101.05   15.49
 -25  -1  -2  191.13   17.17
 -27   1  -2    5.74    7.23
 -27  -1  -2    0.23   12.86
 -29   1  -2   70.64   10.06
 -29   1  -2   58.50    6.77
 -29  -1  -2   72.92   12.04
 -31   1  -2  139.44    8.20
 -30  -2   2    5.00   10.52
 -30   2   2   55.87    7.22
 -28   2   2   20.27    5.81
 -28  -2   2  112.47   16.15
 -26   2   2    5.54    7.48
 -24  -2   2   24.40   15.55
 -24  -2   2   -1.23   14.00
 -24   2   2   10.62    9.32
 -22   2   2   54.13   11.90
 -22  -2   2   55.29   15.47
 -22  -2   2   66.23   16.97
 -20  -2   2   35.02   14.95
 -20  -2   2   37.39   19.52
  20   2  -2   36.32   23.10
 -20  -2   2   34.41   15.45
  20  -2  -2   38.64   19.36
 -20  -2   2   35.95   10.24
 -20   2   2   40.47   10.79
  18  -2  -2   48.69   20.09
 -18  -2   2   62.03   21.87
 -18  -2   2   71.10   15.36
 -18  -2   2   77.92   15.18
 -18  -2   2   61.10   11.83
  16  -2  -2   66.14   21.61
 -16  -2   2   32.56   12.72
 -16  -2   2   94.48   21.23
  14  -2  -2   86.66   21.61
 -14  -2   2  125.69   22.42
  12  -2  -2   -2.13   15.80
 -12  -2   2    3.05   15.31
 -10  -2   2  248.26   24.74
  10  -2  -2  226.51   24.99
   8  -2  -2   70.69   19.94
  -8  -2   2   82.08   18.99
  -6  -2   2  160.74   21.38
   6  -2  -2  154.85   20.85
  -6  -2   2  157.60   20.26
  -4  -2   2  121.85   17.40
  -4  -2   2  125.32   18.16
   4  -2  -2  109.64   10.53
   4  -2  -2  128.20   19.09
  -2  -2   2    6.49   12.21
  -2  -2   2    4.92   13.85
   2  -2  -2   18.98   13.90
   2  -2  -2   11.54    5.48
   0  -2  -2  119.70   16.08
   0  -2   2   83.84   11.74
   0   2   2   90.76   10.17
   0  -2  -2  112.71   13.72
   0  -2   2   92.19   15.10
   0  -2   2   91.92   12.14
  -2  -2  -2  161.50   17.10
   2   2   2  155.27   15.21
   2  -2   2  161.32   17.15
  -2  -2  -2  159.48   14.07
   2  -2   2  112.37    9.95
   2  -2   2  149.71   15.33
  -4  -2  -2    7.02   13.42
   4  -2   2    4.98   13.92
   4  -2   2    4.55   13.43
   4   2   2    2.54   14.73
  -4  -2  -2    2.94   10.84
  -6  -2  -2   56.18   15.85
   6   2   2   58.79   19.71
   6  -2   2   56.16   16.35
  -6  -2  -2   71.88   15.29
   8  -2   2    3.34   15.55
   8   2   2   -2.53   20.20
  10  -2   2  148.31   18.83
  10   2   2  113.67   24.81
  10  -2   2  144.25   22.45
  12  -2   2    5.74   12.92
  12  -2   2   -2.54   16.38
  12   2   2    3.81   21.18
  14  -2   2    0.24   19.05
  14  -2   2   -1.28   11.72
  14   2   2    5.95   20.79
  16   2   2   64.71   24.11
 -16  -2  -2   45.07   11.92
  16  -2   2   46.07   15.59
  16  -2   2   72.39   22.99
 -16  -2  -2   33.59   12.92
 -16  -2  -2   88.03   12.81
 -18  -2  -2  129.47   14.92
  18   2   2  110.40   26.73
 -18  -2  -2  115.10   16.10
  18  -2   2  120.60   27.27
 -20  -2  -2  182.13   18.84
 -20   2  -2  174.06   14.52
 -22   2  -2   44.10   12.32
 -22  -2  -2   45.03   16.29
 -24  -2  -2  120.79   16.89
 -24   2  -2  116.19   13.20
 -24  -2  -2  130.43   19.60
 -26  -2  -2   42.82   18.70
 -26   2  -2  161.66   12.11
 -28   2  -2   69.17    8.06
 -30   2  -2   18.50    4.24
 -30   2  -2   29.23    5.68
 -27   3   2    0.07    5.98
 -25  -3   2    7.42   17.73
 -25   3   2    5.00    8.87
 -23   3   2    7.13   11.07
 -23  -3   2    8.91   11.00
 -21  -3   2   33.76   21.54
 -21  -3   2   14.59   13.23
 -19  -3   2    1.72   20.20
  19  -3  -2   18.85   12.07
 -19  -3   2   21.34   13.80
 -17  -3   2   28.36   13.48
  17  -3  -2   28.96   13.60
  15   3  -2   53.65   24.05
 -15  -3   2   59.34   20.07
 -15  -3   2   77.64   14.88
 -13  -3   2   15.28   16.61
 -13  -3   2   35.50   13.50
 -13  -3   2   10.72   12.76
 -11  -3   2   29.57   11.91
 -11  -3   2   20.96   16.03
 -11  -3   2   16.04   11.24
   9  -3  -2    5.54   16.34
  -9  -3   2    3.60   13.32
  -7  -3   2    4.92   13.07
   7  -3  -2    4.95   15.60
  -5  -3   2    1.70   10.52
  -5  -3   2    4.87   14.62
   5  -3  -2    6.03   16.43
   3  -3  -2   -1.56   15.43
  -3  -3   2    3.80   14.00
  -1  -3   2  240.91   22.98
   1  -3  -2  252.02   23.25
  -1  -3  -2  107.46   18.91
   1  -3   2   81.19   17.44
   3  -3   2   27.97   15.95
   3  -3   2   21.73    9.96
  -3  -3  -2   28.73   15.15
   5  -3   2  257.76   21.62
   5   3   2  277.97   22.91
   5  -3   2  280.36   26.67
  -5  -3  -2  248.16   23.70
   7  -3   2  197.94   24.47
   7   3   2  179.33   22.97
   7  -3   2  177.34   20.89
   9  -3   2   39.67   16.71
   9  -3   2   36.46   17.70
   9   3   2   39.10   17.91
  11  -3   2    9.44   15.70
 -11  -3  -2   21.07   12.44
 -11  -3  -2   51.32   12.97
  11  -3   2   14.19   16.41
  11   3   2    9.01   17.65
  11  -3   2    5.80   10.56
 -13  -3  -2  120.54   22.21
  13  -3   2  171.39   52.61
  13   3   2   44.18   20.59
  13  -3   2   49.84   11.72
  13  -3   2   53.46   19.92
 -13  -3  -2   74.07   16.27
  13  -3   2   53.56   20.44
 -13  -3  -2  204.78   13.64
  15  -3   2  163.47   28.95
  15   3   2  129.45   26.32
 -15  -3  -2  226.37   19.60
 -15  -3  -2  224.65   24.86
  17  -3   2  309.35   77.84
 -17  -3  -2  222.58   27.22
 -19  -3  -2   -2.56   25.16
 -19   3  -2    7.23   13.76
 -19  -3  -2   45.27   16.66
 -21   3  -2  125.06   15.32
 -23   3  -2   89.12   13.75
 -25   3  -2   96.97   11.01
 -27   3  -2   51.18    7.10
 -24   4   2   15.77    7.35
 -22   4   2    3.94    9.95
 -22  -4   2   59.95   11.76
 -20  -4   2   25.81   13.99
  20  -4  -2   28.67   11.63
 -18  -4   2   37.38   16.92
  18  -4  -2    6.90   11.65
  18  -4  -2   18.02   14.72
  16  -4  -2   -1.11   15.70
 -16  -4   2   10.08   17.21
  16  -4  -2   -5.69   12.83
 -14  -4   2   18.66   16.84
  14  -4  -2    2.45   16.61
  14  -4  -2    1.09   13.53
  12  -4  -2    5.36   13.70
 -12  -4   2   43.07   15.56
 -12  -4   2   45.55   18.65
  12  -4  -2    3.13   17.27
 -12  -4   2    9.63   15.28
 -10  -4   2   74.74   17.40
 -10  -4   2   33.67   15.03
  10  -4  -2   32.00   13.94
 -10  -4   2   70.27   18.44
  10  -4  -2   37.16   16.97
   8  -4  -2   81.33   17.34
   8  -4  -2   77.72   14.16
  -8  -4   2   52.83   14.06
  -8  -4   2   43.32   17.31
  -8  -4   2   97.46   18.21
   8  -4  -2   75.24   22.23
  -6  -4   2    7.06   15.64
  -6  -4   2   -0.78   12.06
   6  -4  -2   -0.20   14.35
   6  -4  -2    8.17   16.20
   6  -4  -2    3.12   12.16
  -4  -4   2   15.93   11.35
   4  -4  -2   32.85   12.66
  -4  -4   2   20.49   15.87
  -4  -4   2   26.49   17.01
   4  -4  -2   10.44   15.44
   4  -4  -2   19.50   13.05
   4  -4  -2   27.51   13.86
   2  -4  -2   11.56   13.70
  -2  -4   2   13.06   12.51
   2  -4  -2    2.21   14.53
   2  -4  -2    3.26   12.68
  -2  -4   2    6.38   14.56
  -2  -4   2    1.19   14.99
   0  -4   2   59.90   13.29
   0  -4  -2   54.62   12.72
   0  -4   2   56.49   14.52
   0  -4   2   45.02   15.44
   0  -4  -2   48.54   18.61
   0  -4   2   41.76   18.50
   0  -4  -2   49.16   15.57
  -2  -4  -2   59.83   12.08
  -2  -4  -2   82.47   14.02
  -2  -4  -2   53.06   17.74
   2  -4   2   69.25   13.93
   2  -4   2   48.64   18.36
   2  -4   2   48.30   15.10
   2  -4   2   71.51   15.48
  -2  -4  -2   63.65   17.53
  -4  -4  -2   34.82   14.47
   4  -4   2    2.39   14.07
   4  -4   2   23.04   14.77
  -4  -4  -2   60.14   17.26
  -4  -4  -2   60.27   18.37
  -4  -4  -2   17.36   15.17
   4  -4   2   30.98   14.38
   4  -4   2   16.62   15.68
  -4  -4  -2   24.81   10.71
   6  -4   2   31.81   13.61
   6  -4   2   69.86   16.19
   6  -4   2   42.81   14.76
  -6  -4  -2   53.64   15.85
  -6  -4  -2   13.61   19.01
   6  -4   2   39.85   18.08
  -6  -4  -2   -7.57   19.43
  -8  -4  -2   96.51   18.82
   8  -4   2   48.51   16.76
   8  -4   2   27.45   16.06
   8  -4   2   35.45   18.29
  -8  -4  -2   34.43   16.80
 -10  -4  -2   56.31   16.33
  10  -4   2    1.46   18.99
  10  -4   2   16.65   15.82
 -10  -4  -2   23.61   17.51
  12  -4   2   28.46   15.90
  12  -4   2   13.06   18.87
 -12  -4  -2   53.64   19.52
 -14  -4  -2   68.61   19.89
  14  -4   2    3.04   13.95
 -16  -4  -2   -6.21   28.27
  16  -4   2  101.06   14.64
 -18   4  -2  164.81   15.12
  18  -4   2  116.22   20.24
 -20   4  -2  107.08   12.71
  20  -4   2   74.50   16.29
 -22   4  -2   21.99    9.27
  22  -4   2   13.27   11.65
  24  -4   2   25.82    7.35
 -24  -4  -2   48.81   10.50
 -24   4  -2   40.67    7.03
 -19   5   2    8.68    6.57
 -17   5   2   21.71    9.24
  17  -5  -2   19.77   10.83
 -15  -5   2  101.72   15.41
  15  -5  -2    1.76   13.93
  13  -5  -2   -0.53   16.00
 -13  -5   2   65.91   15.40
 -11  -5   2   25.77   15.65
  11  -5  -2    3.37   17.60
  -9  -5   2   34.73   16.13
  -9  -5   2   21.53   14.69
   9  -5  -2    6.87   18.63
  -7  -5   2   20.18   14.73
  -7  -5   2   71.07   22.50
  -7  -5   2   42.77   18.50
   7  -5  -2   15.05   18.76
  -5  -5   2   51.73   13.92
   5  -5  -2   20.62   18.31
   3  -5  -2   46.62   16.97
  -3  -5   2   80.95   20.70
   1  -5  -2   26.06   14.92
  -1  -5   2   68.68   19.61
   1  -5   2   37.18   17.93
   3  -5   2   60.39   17.89
  -5  -5  -2  115.48   18.78
   5  -5   2   37.59   14.43
  -7  -5  -2   88.43   15.68
   7  -5   2  117.28   19.09
   9  -5   2   60.46   17.12
  -9  -5  -2  128.31   16.59
  11  -5   2   27.61   15.93
 -11  -5  -2   98.94   16.38
 -13   5  -2   22.49    8.51
  13  -5   2   21.07   13.75
  15  -5   2   14.84   12.29
 -15   5  -2    9.32    7.36
  17  -5   2   14.88   10.04
 -17   5  -2    0.11    6.26
  -8  -6   2  563.74    9.01
  -6  -6   2  176.35    8.47
   4  -6  -2   -7.20    7.75
  -4  -6   2   48.19    9.25
   2  -6  -2   21.45    7.99
  -2  -6   2    5.06   10.32
   0  -6  -2   71.43    8.67
   0  -6   2   87.42   13.22
   2  -6   2  -15.29   13.25
  -2  -6  -2  133.35    7.79
  -4  -6  -2  297.81    7.90
 -31   0   3    0.55    7.52
 -29   0   3    1.71    9.46
 -27   0   3    8.36   11.12
 -27   0   3   21.99   17.25
 -25   0   3   -1.40   14.27
 -25   0   3    9.17   17.31
 -23   0   3   30.19   19.05
 -23   0   3   -0.25   12.09
 -21   0   3   10.24   15.11
 -21   0   3   14.92   11.31
 -19   0   3   -0.72   15.04
 -19   0   3    2.36    9.10
 -17   0   3   -5.30   13.77
 -15   0   3   -0.88   13.66
 -13   0   3   -0.15   15.21
 -11   0   3   -1.23   15.50
  -9   0   3    0.18   12.94
  -7   0   3    3.08   11.45
  -5   0   3    1.63   10.87
  -3   0   3    0.88    7.45
   3   0  -3   -0.77    6.74
  -1   0   3    0.64    7.25
   1   0  -3   -1.47    5.69
   1   0   3    0.87    7.44
   3   0   3    0.94    8.61
   5   0   3   -2.47   11.34
   7   0   3    2.08   13.36
   9   0   3    0.06   14.87
  11   0   3    1.30   16.75
  13   0   3    1.61   16.21
  15   0   3   -0.30   16.70
  17   0   3  -10.44   17.41
 -19   0  -3   -1.33    7.82
  19   0   3   -4.16   18.05
 -21   0  -3   -0.67    8.82
 -23   0  -3   -0.05    8.85
 -25   0  -3    6.48   12.34
 -25   0  -3   -1.00    7.97
 -27   0  -3    0.15   10.87
 -27   0  -3   -3.59    7.06
 -29   0  -3    1.66    9.04
 -31   0  -3   -6.62    7.05
 -31   0  -3   68.96    9.68
 -32   1   3   14.99    5.11
 -30  -1   3   36.76    9.02
 -30   1   3   42.73    7.98
 -30  -1   3   23.77   11.18
 -28  -1   3   -3.73   10.81
 -28  -1   3  160.55   27.92
 -26  -1   3   23.16   12.57
 -26  -1   3   31.96   18.50
  26  -1  -3   48.56   37.23
 -26   1   3   25.41   13.48
 -26   1   3   37.05   14.38
 -24  -1   3   57.07   13.68
 -24   1   3   53.57   14.25
 -24   1   3   51.48   15.72
 -24  -1   3   46.70   18.12
 -22  -1   3   -6.00   16.60
  22  -1  -3   -1.61   18.46
 -22   1   3    1.35   11.66
 -22   1   3    3.62    7.46
 -22  -1   3   -1.51   16.24
 -22  -1   3    6.41   11.12
 -22   1   3   -5.25   14.06
 -20   1   3   16.14   14.47
  20  -1  -3   33.00   20.83
 -20  -1   3    9.30   15.22
 -20  -1   3   29.40   17.63
 -20   1   3   31.82   10.57
 -20  -1   3   42.82   11.14
 -20  -1   3   34.89   11.49
  18  -1  -3   77.23   24.32
 -18  -1   3   92.03   21.91
  16  -1  -3  162.24   27.78
 -16  -1   3  157.19   22.91
 -14  -1   3    6.09   17.31
  14  -1  -3   23.91   21.17
 -12  -1   3  200.33   25.34
 -12   1   3  189.60   15.28
 -10  -1   3  209.12   26.02
 -10   1   3  269.20   16.94
  10  -1  -3  230.45   25.06
   8  -1  -3  458.75   26.59
  -8  -1   3  417.39   26.65
  -8   1   3  426.95   17.57
  -6   1   3  365.21   13.82
   6  -1  -3  383.95   21.51
  -6  -1   3  368.60   22.26
  -4  -1   3  260.87   18.42
   4  -1  -3  262.97   15.98
  -2  -1   3  128.19   12.99
   2  -1  -3  115.01   11.90
  -2  -1   3  129.94   11.89
  -2  -1   3  125.83   13.72
   2  -1  -3  115.51   11.41
   0  -1  -3   27.97    8.20
   0   1   3   27.67    9.39
   0  -1   3   29.48    8.57
   0  -1   3   29.54    9.29
   0  -1  -3   32.87    8.51
   0  -1  -3   31.31    9.69
   0  -1   3   24.33   10.60
   2   1   3  540.09   20.52
  -2  -1  -3  503.31   16.95
   2  -1   3  485.66   20.93
  -2  -1  -3  555.14   21.77
   4   1   3  834.63   28.24
   4  -1   3  773.54   26.21
   6  -1   3  749.96   28.22
   6  -1   3  699.93   20.40
   8   1   3   23.86   19.60
   8  -1   3   20.02    8.83
   8  -1   3   18.02    9.58
   8  -1   3   30.28   16.87
  10  -1   3  100.10   13.45
  10  -1   3  103.69   12.47
  10   1   3  111.20   24.42
  12  -1   3  132.17   14.46
  12  -1   3  137.58   16.06
  12   1   3  135.12   25.73
  14   1   3    6.52   20.09
  14  -1   3    3.32    9.02
  16   1   3    3.60   19.41
 -18   1  -3    2.20    8.45
 -18  -1  -3    5.27   10.60
  18  -1   3   -5.28   18.59
  18   1   3   -4.39   19.63
 -18  -1  -3  -19.51   14.29
  20  -1   3    5.75   20.27
  20   1   3    2.09   18.78
 -20  -1  -3   12.20   11.60
 -20   1  -3    9.53   10.57
 -22  -1  -3   23.09   13.31
 -22   1  -3   18.09   10.48
  22  -1   3   52.39   39.34
 -24  -1  -3  160.01   16.78
 -24  -1  -3  123.59   15.82
 -24   1  -3  122.25   12.39
 -26   1  -3   62.28    9.75
 -26  -1  -3   67.32   14.58
 -28   1  -3   -3.29   11.31
 -28   1  -3    6.28    6.92
 -28   1  -3   17.88    8.95
 -28  -1  -3    6.71   11.38
 -30   1  -3   -1.86    4.40
 -30  -1  -3   -1.75    7.66
 -30   1  -3    5.25    6.99
 -31   2   3    5.10    4.32
 -29  -2   3  176.40   14.71
  29  -2  -3  840.38   46.70
 -27   2   3   72.40    7.48
 -25   2   3   74.02    9.65
 -25   2   3   58.18   11.77
 -25  -2   3   71.64   16.18
 -25  -2   3   74.22   14.38
 -23   2   3    9.31    9.53
 -23  -2   3    3.73   14.42
 -23  -2   3    2.42   14.39
  23  -2  -3   36.40   55.85
 -23   2   3    3.44   10.83
 -21  -2   3  101.94   12.12
 -21  -2   3  102.71   17.13
 -21   2   3  109.69   13.20
 -21  -2   3  118.51   17.41
 -19  -2   3  125.17   16.23
 -19  -2   3  131.86   25.09
  19  -2  -3  111.86   25.43
 -19  -2   3   97.93   15.48
 -19   2   3  109.63   12.30
 -19  -2   3  106.65   12.55
 -17  -2   3  121.35   12.62
  17  -2  -3  106.29   24.56
 -17  -2   3  107.24   15.02
 -17  -2   3  102.56   14.29
 -17  -2   3  148.87   25.74
 -17   2   3  133.89   12.06
  15  -2  -3   78.08   21.82
 -15  -2   3  122.17   22.00
 -13  -2   3   12.48   15.82
  13  -2  -3    6.92   17.27
 -11  -2   3  123.00   22.62
  11  -2  -3  105.31   21.17
   9  -2  -3    3.32   17.95
  -9  -2   3    4.31   17.26
  -7  -2   3  414.21   29.99
   7  -2  -3  468.95   29.09
   5  -2  -3   86.88   19.12
  -5  -2   3   73.07   17.22
  -5  -2   3   67.00   17.54
  -3  -2   3    8.38   13.73
   3  -2  -3   10.13   13.66
   3  -2  -3    6.09    5.21
   3  -2  -3    6.98   14.57
  -3  -2   3    8.09   14.05
   1  -2  -3   60.00   14.32
  -1  -2   3   54.89   14.53
   1  -2  -3   59.79   14.48
  -1  -2   3   54.92   12.23
  -1  -2   3   62.80   13.23
   1   2   3  432.37   20.62
   1  -2   3  420.98   22.52
  -1  -2  -3  413.12   22.46
   1  -2   3  424.08   18.83
  -1  -2  -3  447.96   22.09
   1  -2   3  434.01   23.29
  -3  -2  -3  160.29   17.35
  -3  -2  -3  174.31   17.06
   3  -2   3  159.23   11.68
   3  -2   3  163.80   18.35
   3  -2   3  161.39   17.78
   3   2   3  173.58   18.05
   5  -2   3   32.64   16.84
   5  -2   3   20.99   13.92
   5   2   3   26.61   15.86
  -5  -2  -3   28.23   14.36
  -5  -2  -3   33.69   14.96
  -7  -2  -3  244.35   23.68
   7   2   3  205.97   24.69
   7  -2   3  229.34   23.84
   9  -2   3   10.58   17.43
   9   2   3    5.88   18.15
  11  -2   3   89.91   20.82
  11   2   3   63.38   21.40
  13   2   3   74.07   22.85
  13  -2   3   90.36   22.34
  15  -2   3    6.27   19.10
  15   2   3   15.01   20.48
 -15  -2  -3    3.22   12.80
 -17  -2  -3   13.33   12.67
  17  -2   3   12.92   20.65
 -17   2  -3   14.81   10.62
 -17  -2  -3   29.80   17.82
  17  -2   3  -24.00   42.99
  17   2   3    4.57   19.75
 -17  -2  -3    0.50   14.74
  19   2   3    4.90   19.54
 -19  -2  -3   -4.47   15.94
  19  -2   3   55.40   51.19
  19  -2   3   -0.81   20.46
 -19   2  -3    3.93   11.26
 -21  -2  -3   64.47   16.56
 -21  -2  -3  178.43   22.15
  21  -2   3  149.99   61.46
 -21   2  -3   64.52   13.17
 -23  -2  -3   38.39   15.86
 -23   2  -3   45.54   12.65
 -25   2  -3   -0.42   10.30
 -27   2  -3   24.63    8.28
 -29   2  -3   18.13    6.54
 -29   2  -3   11.37    5.53
 -28   3   3   41.69    4.98
 -26  -3   3  189.38   18.41
 -26   3   3   88.14    8.50
 -24   3   3  128.98   11.86
 -24  -3   3  129.33   12.37
 -22  -3   3  290.85   24.81
 -22  -3   3  187.09   16.07
  20  -3  -3   20.58   56.94
  20  -3  -3   75.90   14.45
 -20  -3   3   69.26   14.10
 -18  -3   3   29.84   13.75
 -16  -3   3  820.25   49.25
 -16  -3   3  840.91   27.25
 -16  -3   3  742.87   16.00
 -14  -3   3  200.10   17.04
  14  -3  -3  219.56   32.06
 -14  -3   3  205.58   27.62
 -14  -3   3  203.97   14.05
 -14  -3   3  173.41   16.46
 -12  -3   3  142.54   14.41
 -12  -3   3  213.68   15.94
  12  -3  -3  227.54   40.13
 -12  -3   3  147.13   23.43
 -12  -3   3  176.87   15.87
 -10  -3   3  356.03   18.26
 -10  -3   3  341.23   29.53
  -8  -3   3   64.27   16.20
   8  -3  -3   81.04   19.90
  -6  -3   3   51.20   14.29
  -6  -3   3   49.97   16.82
   6  -3  -3   63.66   18.13
  -4  -3   3  201.89   18.74
   4  -3  -3  289.30   25.64
  -4  -3   3  266.51   24.66
  -2  -3   3  389.81   27.29
   2  -3  -3  442.84   30.14
   0  -3   3  149.24   20.86
   0  -3  -3  120.43   18.59
   2  -3   3  364.15   22.69
  -2  -3  -3  380.70   27.03
   2  -3   3  396.97   28.16
   4  -3   3   42.23   13.40
  -4  -3  -3   44.44   15.21
   4  -3   3   46.37   16.12
   6  -3   3   46.04   16.98
   6  -3   3   43.01   15.22
   6   3   3   41.69   15.45
   8  -3   3  231.47   25.96
   8   3   3  196.07   23.84
   8  -3   3  205.94   24.38
 -10  -3  -3  226.48   15.95
 -10  -3  -3  213.63   21.80
 -10  -3  -3  243.63   17.86
  10  -3   3  216.92   26.86
  10   3   3  203.79   26.72
  10  -3   3  164.86   14.61
  10  -3   3  211.51   27.39
  12   3   3   68.29   21.99
 -12  -3  -3  126.21   17.02
  12  -3   3   84.03   20.93
  12  -3   3   88.58   12.82
  12  -3   3   97.08   22.84
  14   3   3   -3.77   18.07
  14  -3   3    1.60   17.24
  14  -3   3    4.46   18.96
 -14  -3  -3    8.42   15.50
 -16  -3  -3  118.08   18.08
 -18  -3  -3  438.57   22.83
 -18   3  -3  336.49   18.92
 -20   3  -3   89.89   14.97
 -22   3  -3   45.40   13.44
 -24   3  -3    8.01   10.54
 -26   3  -3    8.61    7.58
 -28   3  -3   12.13    4.64
 -25  -4   3   43.54    9.07
 -25   4   3  147.28    7.49
 -23   4   3   96.51    9.86
 -23  -4   3   -9.99   15.48
  21  -4  -3  370.91   16.43
 -21  -4   3  379.34   17.92
  19  -4  -3  383.77   21.28
 -19  -4   3  418.33   21.16
  17  -4  -3  262.88   21.54
 -17  -4   3  286.29   21.23
  15  -4  -3  153.78   20.20
 -15  -4   3  155.40   18.76
 -13  -4   3  155.52   15.50
 -13  -4   3    3.86   22.34
  13  -4  -3   71.64   19.14
  13  -4  -3   72.28   13.58
 -13  -4   3  123.56   18.32
 -13  -4   3   96.21   17.23
 -11  -4   3  438.93   22.01
  11  -4  -3  388.80   20.48
 -11  -4   3  356.74   22.62
 -11  -4   3  418.62   22.45
  -9  -4   3  357.63   20.97
   9  -4  -3  378.59   23.45
   9  -4  -3  371.37   19.84
  -9  -4   3  394.44   22.89
   7  -4  -3  467.38   24.43
  -7  -4   3  448.31   24.09
   7  -4  -3  458.98   20.89
   7  -4  -3  425.23   36.91
   5  -4  -3  453.05   36.49
  -5  -4   3  520.28   25.29
   5  -4  -3  492.02   21.38
   5  -4  -3  507.97   23.81
   3  -4  -3  423.19   21.75
  -3  -4   3  376.16   31.72
   3  -4  -3  341.99   32.08
   3  -4  -3  329.71   20.30
  -3  -4   3  389.67   18.59
  -1  -4   3  486.97   36.55
   1  -4  -3  472.12   24.76
  -1  -4   3  609.48   26.90
   1  -4  -3  564.36   22.93
  -1  -4   3  628.82   24.62
   1  -4  -3  478.26   35.99
   1  -4   3  557.25   38.97
   1  -4   3  673.37   25.44
   1  -4   3  685.02   26.14
   1  -4   3  623.44   27.54
  -1  -4  -3  560.48   37.53
  -1  -4  -3  603.11   22.28
  -1  -4  -3  615.30   27.96
  -3  -4  -3  408.24   22.49
   3  -4   3  373.56   33.56
   3  -4   3  359.62   22.39
  -3  -4  -3  306.73   28.91
  -3  -4  -3  363.86   17.52
   3  -4   3  438.22   22.78
   3  -4   3  465.17   23.71
  -5  -4  -3  165.91   17.83
   5  -4   3   90.06   16.28
   5  -4   3   88.25   16.89
   5  -4   3   42.75   15.41
  -5  -4  -3  156.86   20.60
  -5  -4  -3   47.83   17.43
   5  -4   3   58.53   19.99
  -7  -4  -3  127.67   21.89
   7  -4   3  124.22   23.72
   7  -4   3  163.07   19.99
  -7  -4  -3  199.91   20.43
   7  -4   3  106.87   16.38
   7  -4   3  148.96   18.35
  -7  -4  -3  245.60   20.59
   9  -4   3   58.89   16.62
  -9  -4  -3   42.30   15.63
   9  -4   3   77.50   18.87
  11  -4   3  187.97   22.87
 -11  -4  -3   49.10   26.79
 -11  -4  -3  380.20   15.72
  11  -4   3  168.66   18.82
 -11  -4  -3  255.34   23.03
  13  -4   3  416.38   22.77
 -13  -4  -3  578.71   27.12
  15  -4   3  123.00   15.32
 -15   4  -3  128.60   14.30
 -17  -4  -3   30.30   24.44
 -17   4  -3  137.49   14.55
  19  -4   3   97.01   19.33
 -19   4  -3  124.09   13.09
 -21   4  -3  102.54   11.28
  21  -4   3   79.60   15.47
  23  -4   3   14.56    9.88
 -23   4  -3   22.94    7.52
 -18   5   3  261.75   11.77
  18  -5  -3  225.42   12.85
  16  -5  -3  230.38   16.92
 -16  -5   3  321.27   16.83
  14  -5  -3  335.74   21.16
 -14  -5   3  376.44   19.29
 -12  -5   3  288.16   19.01
  12  -5  -3  258.44   22.13
 -10  -5   3  228.98   18.25
 -10  -5   3  240.01   16.68
  -8  -5   3  513.66   22.88
  -8  -5   3  560.94   27.14
  -6  -5   3  462.10   26.31
  -6  -5   3  703.68   30.30
   6  -5  -3  764.49   29.48
  -6  -5   3  546.48   22.40
   4  -5  -3  155.37   19.30
  -4  -5   3  178.49   23.32
   2  -5  -3  179.49   18.72
  -2  -5   3  298.75   24.03
   0  -5   3  333.24   24.88
   0  -5  -3  273.40   22.43
   0  -5  -3  300.55   18.91
   2  -5   3  147.98   20.61
  -2  -5  -3  132.31   19.26
   4  -5   3  163.29   19.96
  -4  -5  -3  255.66   19.23
  -6  -5  -3  203.68   16.81
   6  -5   3  166.50   20.00
   8  -5   3  303.16   21.88
  -8  -5  -3  382.33   14.49
 -10  -5  -3  260.56   19.23
  10  -5   3  193.36   19.79
  12  -5   3  225.70   19.61
 -12  -5  -3  345.69   19.64
  14  -5   3  111.53   15.98
 -14  -5  -3  215.98   16.38
 -16  -5  -3  222.76   14.30
  16  -5   3  112.54   13.35
  18  -5   3  105.15   10.13
 -18  -5  -3  147.66   10.43
  -7  -6   3  336.62    8.28
  -5  -6   3  257.99   10.20
  -3  -6   3  218.53   12.22
   1  -6  -3  215.61    7.31
  -1  -6   3  383.04   16.02
  -1  -6  -3  266.00    7.39
   1  -6   3  164.76   14.75
   3  -6   3  364.93   17.76
   5  -6   3  267.12   15.67
   7  -6   3   21.98   10.72
 -32   0   4  153.20    7.83
 -30   0   4  520.96   14.73
 -28   0   4  505.17   16.89
 -28   0   4  476.52   23.42
 -26   0   4 1063.05   23.90
 -26   0   4 1111.90   32.15
 -26   0   4 1157.52   30.62
 -24   0   4  902.07   27.17
 -24   0   4  909.22   30.71
 -22   0   4  512.29   24.37
 -22   0   4  494.34   21.62
 -20   0   4  335.54   16.77
 -20   0   4  381.37   32.24
 -18   0   4 1131.04   47.74
 -16   0   4 1806.81   55.97
 -14   0   4 1785.49   54.65
 -12   0   4 2701.92   61.92
 -10   0   4 4527.77   70.35
  -8   0   4 7255.27   77.14
  -6   0   4 5821.17   64.44
  -4   0   4 4408.93   47.90
   4   0  -4 4102.46   45.47
   2   0  -4 1422.32   23.32
   0   0  -4 3016.86   36.39
   0   0   4 3320.71   39.91
   2   0   4 2963.61   39.78
   4   0   4 2089.98   35.71
   4   0   4 2009.24   36.83
   6   0   4 1504.76   34.12
   6   0   4 1542.71   36.57
   8   0   4 4318.05   63.42
   8   0   4 4356.37   65.89
  10   0   4 4131.75   71.17
  12   0   4 1918.85   55.60
  14   0   4  648.27   37.32
  16   0   4  541.26   36.43
  18   0   4  912.93   49.29
  18   0   4  856.13   48.80
 -18   0  -4  882.12   21.47
 -20   0  -4  485.77   17.54
  20   0   4  400.98   37.33
  20   0   4  449.72   37.95
 -22   0  -4  583.17   19.32
 -24   0  -4  980.26   24.80
 -24   0  -4  980.91   22.83
 -26   0  -4  815.38   19.45
 -26   0  -4  814.99   21.48
 -28   0  -4  339.94   14.44
 -28   0  -4  303.33   10.80
 -30   0  -4  470.04   15.85
 -30   0  -4  329.48   12.10
 -31  -1   4  375.11   13.50
 -31   1   4  416.83   11.06
 -29   1   4  451.59   14.44
 -29  -1   4  506.81   16.50
 -27  -1   4  706.08   21.38
 -27   1   4  717.54   23.68
 -25  -1   4  734.95   22.96
 -25   1   4  722.17   25.56
 -25  -1   4  655.07   27.86
 -23  -1   4  569.57   20.87
 -23  -1   4  554.64   22.90
 -23   1   4  609.69   25.46
 -23   1   4  565.11   23.30
 -23  -1   4  562.28   26.30
 -21  -1   4 1371.06   61.35
  21  -1  -4 1393.28   66.50
 -21   1   4 1371.67   33.64
 -21  -1   4 1271.17   30.85
 -21   1   4 1283.84   30.20
 -21  -1   4 1283.61   28.38
 -21  -1   4 1316.02   33.32
 -19  -1   4 1854.58   66.25
 -19  -1   4 1467.12   30.89
 -19  -1   4 1620.06   30.25
 -19  -1   4 1603.83   31.93
 -19   1   4 1609.75   31.35
  19  -1  -4 1840.17   73.30
  17  -1  -4 2004.91   71.23
 -17  -1   4 2028.15   65.46
  15  -1  -4 1614.23   60.44
 -15  -1   4 1879.30   61.87
 -13  -1   4 2420.23   66.44
 -13   1   4 2541.04   52.79
 -11   1   4 2644.87   51.21
 -11  -1   4 2627.96   65.94
  -9   1   4 3452.97   51.36
   9  -1  -4 3611.39   67.69
  -9  -1   4 3511.27   67.83
  -7  -1   4 2555.41   52.08
  -7   1   4 2538.42   39.02
  -5  -1   4 1742.06   40.35
   5  -1  -4 1720.96   36.80
   3  -1  -4 1974.69   38.10
   3  -1  -4 2005.28   34.81
  -3  -1   4 2069.09   40.36
  -3  -1   4 2094.87   35.77
  -1  -1   4 3260.11   39.98
  -1  -1   4 3205.91   44.75
  -1  -1   4 3180.86   47.38
   1  -1  -4 3153.76   35.89
   1  -1  -4 3280.98   39.17
   1   1   4 4925.78   54.43
   1  -1   4 4047.36   43.08
   1  -1   4 4361.02   56.36
  -1  -1  -4 4898.68   58.17
  -1  -1  -4 4397.95   42.91
   3   1   4 4455.97   58.79
   3   1   4 4113.40   33.84
  -3  -1  -4 4347.87   47.61
   3  -1   4 4135.49   58.69
   5  -1   4 3352.18   56.80
   5   1   4 3453.19   57.97
   7  -1   4 3535.87   62.35
   7   1   4 3631.67   65.51
   9   1   4 3479.93   72.05
   9  -1   4 3345.58   45.66
  11  -1   4 2451.71   51.85
  11  -1   4 2592.48   66.53
  11   1   4 2183.95   62.71
  11  -1   4 2290.31   41.69
  13  -1   4 2630.26   58.57
  13   1   4 2511.42   71.59
  15  -1   4 1040.85   51.56
  15   1   4 1139.78   54.21
  17   1   4  751.69   47.71
  17  -1   4  746.33   47.74
 -17   1  -4  763.41   20.34
 -17  -1  -4  778.49   22.07
  19  -1   4 1107.67   60.67
  19   1   4 1107.21   58.69
 -19  -1  -4 1138.76   27.66
 -19  -1  -4 1076.64   27.67
 -19  -1  -4 1137.38   25.66
 -19   1  -4 1141.05   25.49
 -21  -1  -4 1202.00   25.91
 -21   1  -4 1217.29   26.58
 -21  -1  -4 1137.43   29.42
 -21  -1  -4 1237.78   28.93
 -23  -1  -4  576.89   22.44
 -23   1  -4  570.41   19.43
 -25  -1  -4  264.40   17.24
 -25   1  -4  235.76   14.14
 -27  -1  -4  417.45   18.13
 -27   1  -4  358.20   17.30
 -27   1  -4  396.29   13.99
 -27   1  -4  395.72   15.24
 -29  -1  -4  510.73   15.43
 -29   1  -4  496.52   12.60
 -29   1  -4  489.91   13.79
 -31   1  -4  207.82    7.70
 -31  -1  -4  243.58    9.82
 -30   2   4  281.60    9.13
 -30  -2   4  294.39   13.81
 -28  -2   4  462.84   20.33
 -26  -2   4  515.64   21.47
 -26   2   4  501.98   14.16
 -24  -2   4  433.66   20.21
 -24   2   4  400.75   14.50
 -24   2   4  390.61   19.19
 -22  -2   4  776.63   26.98
 -22   2   4  752.54   24.66
 -20  -2   4 1222.83   28.06
 -20  -2   4 1183.22   31.29
 -20   2   4 1198.57   28.79
 -18  -2   4 1023.89   26.40
 -18  -2   4 1005.15   28.98
  18  -2  -4  990.89   55.92
 -18  -2   4 1102.73   54.98
 -18   2   4  973.36   25.61
 -16  -2   4 1593.94   33.15
 -16  -2   4 1553.02   30.83
 -14  -2   4 1478.65   56.96
  14  -2  -4  921.37   47.88
 -12  -2   4  879.51   45.43
  12  -2  -4  784.97   42.45
 -10  -2   4 2029.17   62.82
  10  -2  -4 2145.97   60.89
   8  -2  -4 3237.44   68.78
  -8  -2   4 2923.92   70.53
   6  -2  -4 3033.85   62.47
  -6  -2   4 2837.77   64.69
   4  -2  -4 2896.07   57.60
  -4  -2   4 2948.95   59.87
  -4  -2   4 2886.16   55.76
  -2  -2   4 4548.72   67.86
  -2  -2   4 4498.96   65.78
   0   2   4 3522.88   53.91
   0  -2   4 4062.73   61.62
   0  -2  -4 3672.05   57.90
   0  -2  -4 3670.59   61.92
   0  -2   4 4112.30   60.02
   0  -2   4 3959.97   63.19
   2   2   4 3914.72   62.07
  -2  -2  -4 4028.63   64.30
   2  -2   4 4303.57   65.63
  -2  -2  -4 4000.27   60.67
   2  -2   4 4134.51   57.84
   2  -2   4 4244.44   68.68
   4  -2   4 2410.28   42.11
  -4  -2  -4 2631.84   56.92
   4  -2   4 2367.65   49.12
   4   2   4 2364.16   54.31
   4  -2   4 2563.08   56.84
  -4  -2  -4 2426.26   49.89
   6   2   4 1000.57   40.44
   6  -2   4 1083.57   42.13
  -6  -2  -4 1104.89   41.10
   6  -2   4  950.43   34.10
   8   2   4 1426.23   50.21
   8  -2   4 1538.29   52.67
  10   2   4 1045.38   47.46
  10  -2   4 1225.47   51.50
  12   2   4  605.74   40.34
  12  -2   4  838.03   46.55
  14   2   4  843.16   49.04
 -14  -2  -4  923.80   27.11
  16   2   4 1262.24   62.01
 -16  -2  -4  954.80   28.06
 -16  -2  -4 1612.17   33.21
 -16   2  -4 1439.59   28.03
 -16  -2  -4 1487.69   35.98
  16  -2   4 1154.49   60.97
  18  -2   4 1462.13   71.77
  18   2   4 1383.26   66.84
 -18  -2  -4 1606.42   37.15
 -18  -2  -4 1664.64   38.29
 -18   2  -4 1566.13   30.49
 -20  -2  -4  769.72   27.08
 -20  -2  -4  742.06   30.03
 -20   2  -4  724.64   23.01
 -22  -2  -4  517.44   22.66
 -22   2  -4  503.00   20.24
 -24  -2  -4  546.11   26.51
 -24   2  -4  714.50   21.19
 -26  -2  -4  394.21   21.15
 -26   2  -4  555.61   16.89
 -28   2  -4  373.89   11.89
 -28   2  -4  358.42   11.76
 -29  -3   4   82.74    9.51
 -27  -3   4  297.65   17.41
 -27   3   4  254.24    8.90
 -25   3   4  514.11   14.88
 -25  -3   4  464.20   15.13
 -23  -3   4  604.08   20.26
 -23  -3   4  734.11   28.24
 -21  -3   4  791.22   23.74
  21  -3  -4  887.16   27.99
  19  -3  -4 1138.80   66.61
 -19  -3   4  879.92   26.67
  17  -3  -4 1223.30   66.85
 -17  -3   4  751.36   26.26
 -15  -3   4  879.39   27.40
 -15  -3   4  860.17   49.25
 -13  -3   4  635.05   24.23
 -13  -3   4  541.99   38.71
 -13  -3   4  480.73   20.43
 -13  -3   4  471.89   18.50
  13  -3  -4  653.06   46.38
  13  -3  -4  640.61   47.17
 -11  -3   4  986.34   26.97
 -11  -3   4 1140.44   50.30
 -11  -3   4  973.22   25.68
 -11  -3   4 1246.09   30.23
  -9  -3   4  576.38   35.97
   9  -3  -4  614.88   38.77
   7  -3  -4  555.96   34.73
  -7  -3   4  566.54   34.72
  -5  -3   4 1008.87   42.30
   5  -3  -4  993.03   43.65
  -5  -3   4  951.86   40.63
   3  -3  -4 1691.06   54.13
  -3  -3   4 1737.59   53.03
  -1  -3   4 2207.20   58.92
   1  -3  -4 1873.50   54.15
  -1  -3  -4 1122.24   42.44
   1  -3   4 1306.93   47.03
  -1  -3  -4 1407.00   50.25
   1  -3   4 1192.80   40.22
  -3  -3  -4 1430.87   48.10
  -3  -3  -4 1290.94   45.15
   3  -3   4 1239.77   43.80
   3  -3   4 1411.80   48.95
   5   3   4  910.82   40.62
  -5  -3  -4  900.23   38.88
   5  -3   4  945.40   42.53
   5  -3   4  902.36   41.41
  -5  -3  -4  858.15   37.86
   7  -3   4 1073.50   47.51
   7   3   4  971.93   45.24
   7  -3   4 1013.61   46.40
   9   3   4  908.24   47.75
   9  -3   4 1028.69   48.79
  -9  -3  -4  801.26   22.38
  -9  -3  -4 1018.90   34.46
   9  -3   4 1007.46   49.68
  -9  -3  -4  890.48   26.95
  11   3   4  878.08   50.07
 -11  -3  -4 1055.23   37.25
 -11  -3  -4  744.66   17.12
 -11  -3  -4 1102.11   31.02
  11  -3   4 1013.50   50.14
  11  -3   4  816.81   25.10
  11  -3   4 1075.59   55.34
  13  -3   4  874.95   49.72
 -13  -3  -4  852.55   35.95
  13  -3   4  930.00   55.38
  15  -3   4  480.65   39.71
 -15   3  -4  635.27   21.99
 -15  -3  -4  413.56   31.09
 -15  -3  -4  736.80   27.92
 -17  -3  -4  533.77   32.64
 -17   3  -4  681.44   23.10
 -19  -3  -4  746.32   36.37
 -19   3  -4  906.79   25.16
 -21  -3  -4  406.20   29.34
 -21   3  -4  608.99   21.16
 -23  -3  -4  312.04   14.28
 -23   3  -4  387.19   17.01
 -25  -3  -4   17.09   15.62
 -25   3  -4  186.08   11.23
 -27  -3  -4  171.84    9.87
 -27   3  -4  190.13    8.53
 -24  -4   4  261.12   14.40
 -24   4   4  456.80   12.24
 -22   4   4  263.65   13.03
 -22  -4   4  231.17   13.87
  20  -4  -4  382.54   19.44
 -20  -4   4  393.05   19.37
  18  -4  -4  407.52   23.37
 -18  -4   4  424.77   21.10
  16  -4  -4  665.67   56.81
  16  -4  -4  613.76   28.56
 -16  -4   4  604.27   24.86
  14  -4  -4  537.40   27.94
 -14  -4   4  583.94   25.24
 -12  -4   4  727.07   24.37
  12  -4  -4  767.86   31.83
 -10  -4   4  696.03   27.15
 -10  -4   4  561.60   24.23
 -10  -4   4  654.90   26.45
  10  -4  -4  614.81   28.51
   8  -4  -4  530.11   21.48
  -8  -4   4  565.56   25.75
   8  -4  -4  573.10   27.03
  -6  -4   4 1585.69   37.86
   6  -4  -4 1542.64   37.20
  -4  -4   4  452.85   20.70
   4  -4  -4  460.13   35.90
   4  -4  -4  521.89   23.40
   2  -4  -4  862.51   46.65
   2  -4  -4  934.27   28.35
  -2  -4   4  944.99   48.96
   0  -4  -4 1262.25   54.55
   0  -4   4 1433.17   38.02
   0  -4   4 1390.63   34.09
   0  -4   4 1238.21   54.80
   0  -4  -4 1220.40   31.98
   0  -4  -4 1330.48   31.72
   2  -4   4  734.29   43.61
   2  -4   4  983.30   30.90
  -2  -4  -4  967.41   29.74
   2  -4   4  905.60   31.68
   2  -4   4  990.81   30.56
  -2  -4  -4  766.84   23.54
  -2  -4  -4  753.30   42.37
   4  -4   4  522.20   26.73
   4  -4   4  521.75   39.19
  -4  -4  -4  543.77   25.99
   4  -4   4  700.64   28.93
  -4  -4  -4  510.66   24.23
   4  -4   4  679.48   27.56
  -6  -4  -4  725.33   29.64
   6  -4   4  569.29   40.78
  -6  -4  -4  637.58   23.91
   6  -4   4  724.86   30.10
   6  -4   4  722.94   27.86
   6  -4   4  483.73   24.62
  -8  -4  -4  956.42   35.77
   8  -4   4  885.61   34.02
  -8  -4  -4  656.56   23.38
   8  -4   4  679.07   27.06
   8  -4   4  727.51   28.43
 -10  -4  -4  492.06   17.47
  10  -4   4  456.63   23.70
 -12   4  -4  385.24   17.57
  12  -4   4  382.11   21.92
 -14  -4  -4  184.34   26.82
 -14   4  -4  391.90   17.73
 -16  -4  -4  212.07   26.26
 -16   4  -4  358.75   17.31
 -18  -4  -4  248.77   24.43
 -18   4  -4  402.92   16.86
 -20  -4  -4  384.43   22.00
  20  -4   4  409.83   23.71
 -22  -4  -4  519.31   18.38
 -22   4  -4  481.78   13.96
 -24  -4  -4  201.54    9.91
 -19   5   4  285.87   10.48
 -17  -5   4  337.44   15.00
  17  -5  -4  319.95   16.67
  15  -5  -4  338.48   19.84
 -15  -5   4  351.28   17.54
  13  -5  -4  222.98   20.01
 -13  -5   4  232.87   17.90
 -11  -5   4  431.88   15.61
  11  -5  -4  474.98   25.31
  -9  -5   4  453.84   24.28
  -9  -5   4  299.34   17.93
   9  -5  -4  429.99   24.85
  -9  -5   4  266.56   18.90
  -7  -5   4  778.01   30.01
  -7  -5   4  663.25   25.99
   7  -5  -4  867.26   30.31
  -7  -5   4  572.48   22.38
  -5  -5   4  533.97   28.30
   5  -5  -4  597.13   26.57
  -3  -5   4  259.67   23.39
   3  -5  -4  271.68   20.08
   1  -5  -4  313.85   19.11
  -1  -5   4  352.57   24.61
  -1  -5  -4  141.36   17.02
  -1  -5  -4  131.30   14.16
   1  -5   4  112.76   20.68
  -3  -5  -4  442.18   19.93
   3  -5   4  348.70   22.98
  -5  -5  -4  645.31   24.32
   5  -5   4  670.34   26.84
  -5  -5  -4  626.25   20.17
   7  -5   4  318.95   19.66
  -7  -5  -4  515.63   15.36
   7  -5   4  450.79   25.38
  -7  -5  -4  275.37   20.85
   9  -5   4  496.56   24.92
  -9  -5  -4  317.25   21.09
  11  -5   4  634.62   26.35
 -11  -5  -4  531.41   22.71
  13  -5   4  183.02   17.63
 -13  -5  -4  408.74   19.14
  15  -5   4  238.77   16.63
 -15  -5  -4  335.78   16.37
  17  -5   4  198.58   12.95
 -17  -5  -4  157.96   11.99
  -6  -6   4  207.55    8.04
  -4  -6   4  107.50    9.28
  -2  -6   4  161.26   11.84
   0  -6   4  247.75   13.86
   2  -6   4   31.48   12.32
   4  -6   4  117.41   13.46
   6  -6   4   -2.52   10.77
 -31   0   5   -3.13    6.33
 -29   0   5   11.03   14.19
 -29   0   5   -0.39    8.05
 -27   0   5    2.14    9.43
 -27   0   5   -2.48   16.12
 -25   0   5   -2.55   17.26
 -25   0   5   -2.55   14.08
 -25   0   5    7.23    9.81
 -23   0   5   -3.06   12.70
 -21   0   5   -1.27   10.35
 -19   0   5    1.97   13.58
 -19   0   5   -1.18    9.39
 -17   0   5   -4.28   14.49
 -15   0   5   -5.45   16.36
 -13   0   5   -1.72   17.02
 -11   0   5   -4.80   16.64
  -9   0   5    3.05   14.55
  -7   0   5    0.39   12.58
  -5   0   5   -0.44   10.75
   3   0  -5   -0.13    7.88
  -1   0   5   -0.27   10.43
   1   0  -5   -0.79    8.22
   1   0   5   -1.70    9.85
  -1   0  -5    0.17    2.05
   3   0   5    3.85   11.15
   5   0   5   -2.63   13.51
   5   0   5   -4.32   10.97
   7   0   5   -1.66   14.53
   7   0   5    0.40   11.84
   9   0   5    2.42   14.33
   9   0   5   -5.61   16.99
  11   0   5   -3.69   15.81
  11   0   5   -0.74   17.69
  13   0   5   -5.59   17.17
  13   0   5   -0.73   15.35
  15   0   5   -0.14   15.17
  15   0   5    0.81   16.21
  17   0   5   -3.61   16.02
  17   0   5    1.87   16.26
 -17   0  -5   -0.26    8.43
  19   0   5    1.34   17.16
 -19   0  -5    2.58    9.56
  19   0   5   -1.53   18.40
 -21   0  -5    3.38   10.22
 -23   0  -5    0.93   10.86
 -23   0  -5    0.06   10.31
 -25   0  -5    4.02    9.80
 -25   0  -5   -2.13    9.77
 -27   0  -5   -3.57    9.58
 -27   0  -5    0.41    6.87
 -29   0  -5  158.90   13.68
 -29   0  -5   -5.78    8.21
 -31   0  -5   19.77    6.58
 -32  -1   5   73.58    7.32
 -30  -1   5   15.38   11.73
 -30   1   5   42.59    6.85
 -28  -1   5  133.40   11.83
 -28   1   5  131.61   14.26
 -28   1   5  129.51   10.52
 -28  -1   5  128.30   17.91
 -26  -1   5    1.76   17.16
 -26   1   5    2.94   12.84
 -26  -1   5    3.16   10.79
 -26   1   5   -0.79   12.76
 -24  -1   5   50.22   12.19
 -24  -1   5   18.68   18.41
 -24   1   5   51.05   13.82
 -22  -1   5   13.23   10.51
 -22  -1   5   10.25   11.67
 -22   1   5    8.65   12.37
 -20  -1   5   14.86   10.94
  20  -1  -5   22.55   21.69
 -20  -1   5   30.93   11.78
 -20  -1   5    5.73   15.53
 -20  -1   5   16.80   10.29
 -20   1   5   13.73   11.10
  18  -1  -5  116.28   26.53
 -18  -1   5  108.32   22.03
 -18  -1   5   83.85   11.85
 -18  -1   5  104.97   11.47
 -18  -1   5   93.91   11.25
 -18   1   5  111.77   12.00
 -16  -1   5    3.56   17.73
  16  -1  -5   18.11   20.84
  14  -1  -5   30.57   22.03
 -14  -1   5   13.86   18.57
 -12   1   5    3.61   11.47
 -12  -1   5   -0.89   18.30
 -10  -1   5  377.57   29.12
 -10   1   5  378.77   21.38
  10  -1  -5  354.55   28.87
   8  -1  -5  560.53   30.07
  -8  -1   5  509.09   29.44
  -8   1   5  502.99   21.85
   6  -1  -5 1312.50   36.86
  -6  -1   5 1255.98   38.69
  -6   1   5 1207.85   28.94
   4  -1  -5  201.05   16.24
   4  -1  -5  203.54   17.75
  -4  -1   5  211.99   19.95
   2  -1  -5    3.46    8.69
  -2  -1   5    1.07   11.98
   2  -1  -5    1.46   10.24
  -2  -1   5    7.05    8.46
   2   1  -5    1.77    4.11
  -2  -1   5    5.06   11.88
   0  -1   5    6.02   11.09
   0  -1  -5    4.77    7.41
   0  -1  -5    5.64   10.81
   0  -1   5    6.51    6.98
   0  -1  -5    4.54    6.37
   0   1  -5    5.18    4.89
   2   1   5  148.17   16.53
   2  -1   5  137.53   10.30
  -2  -1  -5  159.99   10.97
  -2  -1  -5  168.38   17.96
   2  -1   5  150.91   17.77
   4   1   5  398.28   25.13
   4   1   5  349.90   14.21
   4  -1   5  383.35   26.21
   6   1   5   63.39   10.12
   6  -1   5   67.50   19.32
   6   1   5   66.52   19.56
   8   1   5   29.34   20.19
   8   1   5   29.16    9.98
   8  -1   5   36.59   18.31
  10   1   5  204.36   17.11
  10   1   5  247.15   28.37
  10  -1   5  226.18   24.74
  12  -1   5  193.58   25.78
  12   1   5  172.38   17.41
  12   1   5  151.19   24.53
  14  -1   5  143.67   24.17
  14   1   5  119.40   25.30
  16   1   5   96.52   24.33
  16  -1   5   70.57   22.86
 -16   1  -5   84.36   10.67
  18  -1   5   24.29   20.76
  18   1   5   29.15   21.29
 -18  -1  -5   32.58   11.29
 -18  -1  -5   33.67   10.48
 -18   1  -5   32.10   10.76
 -20  -1  -5   38.10   11.87
 -20   1  -5   28.69   11.48
  20   1   5   27.39   19.89
 -20  -1  -5   25.78   10.57
  20  -1   5   31.92   21.04
 -22  -1  -5   13.48   12.42
 -22  -1  -5   12.74   10.00
 -22   1  -5   21.08   11.65
 -24  -1  -5   20.27    8.39
 -24   1  -5   23.95   11.24
 -24  -1  -5   15.95   13.14
 -26   1  -5   22.35   10.15
 -26   1  -5   15.34    9.77
 -26  -1  -5    5.79   11.23
 -28  -1  -5   52.50   14.19
 -28   1  -5   37.46    8.30
 -28   1  -5   30.94    7.86
 -28  -1  -5   32.56    9.31
 -30  -1  -5  132.61   10.35
 -30   1  -5    3.79    4.98
 -31  -2   5   37.17    7.69
 -29  -2   5   57.81   12.73
 -27  -2   5   80.62   13.90
 -25  -2   5   69.60   14.82
 -25   2   5   70.54    8.36
 -25   2   5   82.75   12.56
 -23  -2   5   52.60   16.37
 -23   2   5   47.64   11.90
 -21  -2   5    1.21    9.96
 -21  -2   5    2.28   12.15
 -21  -2   5  -25.78   15.89
 -21   2   5    7.69   11.25
 -19  -2   5   96.31   13.31
 -19  -2   5   88.46   13.53
 -19  -2   5   87.50   21.54
  19  -2  -5  104.55   26.78
 -19   2   5   95.50   12.99
  17  -2  -5   12.83   19.35
 -17  -2   5    6.46   10.60
 -17  -2   5   -0.80   11.99
 -17  -2   5   35.70   13.18
 -17  -2   5   14.33   17.34
 -17   2   5    7.73   10.40
 -15  -2   5   58.68   12.08
 -15  -2   5   39.32   19.22
 -15  -2   5   37.52   11.99
  15  -2  -5   18.78   20.89
 -13  -2   5  124.42   23.84
  13  -2  -5  107.60   23.11
  11  -2  -5  334.48   29.75
 -11  -2   5  285.08   29.59
   9  -2  -5  515.03   32.68
  -9  -2   5  441.34   33.70
  -7  -2   5  382.86   29.26
   7  -2  -5  400.00   27.03
   5  -2  -5   90.69   17.74
  -5  -2   5   90.01   19.77
   3  -2  -5   21.10   14.31
  -3  -2   5   32.95   15.96
   3  -2  -5   31.11   17.58
  -3  -2   5   33.49   13.60
   3  -2  -5   26.28   12.26
  -1  -2   5  621.70   27.18
  -1  -2   5  634.16   29.54
   1  -2  -5  535.11   24.19
  -1  -2   5  552.45   27.19
   1  -2  -5  551.48   28.85
   1   2   5   67.43   15.29
   1  -2   5   55.48   16.63
   1  -2   5   59.06   13.42
  -1  -2  -5   52.39   15.62
   1  -2   5   63.79   14.67
  -1  -2  -5   56.26   12.73
   3  -2   5   19.70   15.76
   3  -2   5   15.10   11.27
   3   2   5   11.88   14.47
  -3  -2  -5   14.88   11.26
  -3  -2  -5   14.68   15.62
   3  -2   5   14.50   12.36
  -5  -2  -5   26.09   18.32
   5  -2   5   33.95   13.10
   5  -2   5   29.80   19.06
   5  -2   5   19.36   10.00
   5   2   5   27.30   16.70
   7   2   5  282.46   27.33
  -7  -2  -5  325.36   28.74
   7  -2   5  271.25   21.32
   7  -2   5  295.78   28.32
   9  -2   5  529.48   36.78
   9   2   5  511.88   35.44
  11   2   5   97.70   23.38
  11  -2   5  121.18   24.50
  13  -2   5   62.02   23.17
  13   2   5   44.44   20.64
  15  -2   5  205.01   30.88
  15   2   5  174.37   28.73
 -15  -2  -5  170.39   15.65
 -15  -2  -5  222.08   20.63
 -15   2  -5  215.10   13.96
 -17  -2  -5   15.92   18.95
 -17   2  -5   76.27   12.79
  17   2   5   50.19   22.83
 -17  -2  -5   63.45   14.33
  17  -2   5   48.98   24.29
 -19  -2  -5  107.39   15.91
 -19   2  -5  117.47   14.52
 -21  -2  -5  111.03   15.50
 -21   2  -5  120.29   14.93
 -23   2  -5   84.50   13.65
 -23  -2  -5  -21.42   22.69
 -25  -2  -5  -24.60   16.57
 -25   2  -5   76.36   11.52
 -27  -2  -5  241.03   14.12
 -27   2  -5   75.64    9.25
 -29   2  -5   50.81    5.73
 -29  -2  -5  101.22    7.76
  26  -3  -5   42.73   42.98
 -26   3   5   26.38    6.31
 -24   3   5   73.26    9.41
 -24  -3   5   82.69   10.49
  22  -3  -5  116.86   14.47
 -22  -3   5  108.78   12.88
  20  -3  -5  463.69   57.97
 -20  -3   5  408.23   19.82
 -18  -3   5  158.18   17.17
  18  -3  -5  320.71   53.96
 -16  -3   5   59.41   15.36
  16  -3  -5  192.74   48.88
 -14  -3   5  402.09   21.28
 -14  -3   5  294.61   13.89
 -14  -3   5  336.96   31.91
  14  -3  -5  373.80   38.30
 -14  -3   5  284.93   16.85
 -12  -3   5  122.55   15.31
  12  -3  -5  123.29   37.16
 -12  -3   5  114.43   22.33
  12  -3  -5  137.73   26.47
 -12  -3   5   96.40   13.43
 -12  -3   5  168.17   14.64
 -12  -3   5  150.87   17.24
 -10  -3   5  153.85   14.77
 -10  -3   5  148.64   23.03
 -10  -3   5  128.01   13.70
  10  -3  -5  159.07   23.60
 -10  -3   5  172.50   16.17
   8  -3  -5  109.17   19.98
  -8  -3   5  118.84   21.42
  -6  -3   5  106.23   20.09
   6  -3  -5  140.91   22.00
   4  -3  -5  339.17   27.94
  -4  -3   5  307.07   26.58
  -4  -3   5  268.14   24.91
  -2  -3   5 1089.62   43.12
   2  -3  -5 1104.00   42.57
   0  -3   5 1009.61   42.01
   0  -3  -5 1079.01   49.33
   0  -3  -5  956.72   40.85
  -2  -3  -5  457.61   27.98
   2  -3   5  468.38   29.70
   2  -3   5  421.30   28.53
   4  -3   5  549.03   32.74
  -4  -3  -5  573.36   34.36
   4  -3   5  516.22   32.14
  -4  -3  -5  501.20   29.90
   6   3   5   66.92   17.19
  -6  -3  -5   65.36   17.22
   6  -3   5   73.01   18.48
   6  -3   5   70.62   18.77
   8   3   5  194.07   25.25
  -8  -3  -5  110.35   21.15
   8  -3   5  127.79   14.32
  -8  -3  -5  204.40   13.75
   8  -3   5  189.82   24.49
   8  -3   5  154.77   14.29
   8  -3   5  187.78   26.57
  -8  -3  -5  225.78   18.27
  10  -3   5  465.85   21.09
  10   3   5  536.59   39.66
 -10  -3  -5  547.00   29.30
  10  -3   5  554.36   37.92
 -10  -3  -5  454.63   14.79
  10  -3   5  546.18   41.48
 -10  -3  -5  586.55   24.51
  12   3   5  337.91   35.06
 -12  -3  -5  374.59   28.92
  12  -3   5  383.08   34.05
 -12   3  -5  408.75   17.06
  12  -3   5  412.95   38.90
 -14   3  -5  251.71   15.93
  14  -3   5  205.92   31.45
 -16   3  -5  151.99   14.91
 -16  -3  -5  104.75   26.15
 -18  -3  -5  265.76   29.23
 -18   3  -5  408.81   19.23
 -20  -3  -5  225.68   26.07
 -20   3  -5  352.91   18.62
 -22   3  -5   83.42   13.17
 -24  -3  -5   24.96   15.48
 -24   3  -5  135.41   11.47
 -26  -3  -5   61.82    9.37
 -26   3  -5   63.51    7.72
 -23   4   5  114.46    9.09
 -23  -4   5  115.14    9.92
  21  -4  -5  153.83   13.99
 -21  -4   5  164.06   13.85
  19  -4  -5  416.38   21.75
 -19  -4   5  421.28   19.73
  17  -4  -5  389.32   23.53
 -17  -4   5  389.57   20.58
  15  -4  -5  472.45   27.19
 -15  -4   5  464.42   23.51
 -13  -4   5  325.49   20.45
 -13  -4   5  317.20   16.63
  13  -4  -5  379.14   26.34
 -11  -4   5  506.94   25.52
 -11  -4   5  534.21   23.17
  -9  -4   5  652.96   26.70
  -9  -4   5  613.70   26.87
   9  -4  -5  628.49   29.90
   7  -4  -5  279.41   21.65
  -7  -4   5  274.22   21.54
  -5  -4   5  238.04   18.02
   5  -4  -5  282.35   29.87
  -5  -4   5  309.11   22.64
   5  -4  -5  296.26   20.61
   3  -4  -5  494.65   21.94
   3  -4  -5  541.13   38.47
  -3  -4   5  551.02   38.16
   3  -4  -5  535.46   23.53
   1  -4  -5  861.74   47.00
   1  -4  -5  844.86   28.89
  -1  -4   5  965.16   33.15
  -1  -4   5  949.45   29.05
   1  -4  -5  819.86   26.29
  -1  -4   5  908.59   48.17
   1  -4   5  617.32   40.59
  -1  -4  -5  735.28   27.04
   1  -4   5  726.87   26.90
  -1  -4  -5  558.00   21.12
   1  -4   5  747.06   30.67
  -1  -4  -5  594.52   39.11
   3  -4   5  533.60   25.49
   3  -4   5  396.17   34.13
  -3  -4  -5  560.75   26.92
  -3  -4  -5  436.17   22.52
   3  -4   5  490.07   26.64
  -3  -4  -5  320.50   28.89
   5  -4   5  409.39   35.24
  -5  -4  -5  530.16   27.02
   5  -4   5  380.36   24.30
   5  -4   5  585.99   27.39
  -5  -4  -5  513.32   22.27
  -7  -4  -5  976.80   34.38
   7  -4   5  679.52   29.06
  -7  -4  -5  717.21   22.61
   7  -4   5 1016.71   36.05
   9  -4   5  803.14   29.31
  -9  -4  -5 1030.63   36.28
  -9  -4  -5  722.13   19.20
   9  -4   5 1098.22   38.70
 -11  -4  -5  134.68   25.91
 -11   4  -5  126.36   12.23
 -13  -4  -5  188.26   25.95
 -13   4  -5  214.19   14.04
 -15  -4  -5  376.37   28.28
 -15   4  -5  510.23   18.67
 -17  -4  -5  530.20   28.08
 -17   4  -5  506.05   18.19
 -19   4  -5  530.90   16.77
 -19  -4  -5  574.78   24.34
 -21  -4  -5  220.79   15.78
 -21   4  -5  238.35   11.31
  21  -4   5  210.90   17.46
 -23   4  -5  183.26    8.09
  23  -4   5  156.20   11.45
  18  -5  -5  257.95   13.24
 -18  -5   5  280.74   12.18
  16  -5  -5  261.91   16.76
 -16  -5   5  281.28   14.75
  14  -5  -5  229.85   19.04
 -14  -5   5  292.17   16.97
 -12  -5   5  413.04   11.51
 -12  -5   5  409.31   19.64
 -10  -5   5  392.82   22.53
 -10  -5   5  389.96   15.97
 -10  -5   5  376.77   19.41
  -8  -5   5  457.30   24.48
  -8  -5   5  512.95   20.94
   8  -5  -5  466.16   25.11
  -6  -5   5  457.92   25.56
  -6  -5   5  582.64   28.93
   6  -5  -5  609.48   26.77
  -6  -5   5  437.57   19.76
  -4  -5   5  636.00   29.90
   4  -5  -5  608.99   25.21
  -2  -5   5  417.56   26.61
   2  -5  -5  384.34   19.49
   0  -5   5  572.72   28.11
   0  -5  -5  522.04   20.15
   0  -5  -5  547.50   20.31
  -2  -5  -5  623.02   19.84
   2  -5   5  698.97   29.53
   4  -5   5  673.14   27.84
  -4  -5  -5  654.49   17.96
   6  -5   5  518.19   24.25
  -6  -5  -5  521.80   23.78
  -6  -5  -5  511.20   13.65
   8  -5   5  501.72   21.54
  -8  -5  -5  469.23   23.09
 -10  -5  -5  431.41   22.70
  10  -5   5  697.63   27.07
 -12  -5  -5  282.17   19.43
  12  -5   5  363.08   21.10
 -14  -5  -5  232.38   16.46
  14  -5   5  300.85   18.10
 -16  -5  -5  122.66   12.18
  16  -5   5  155.61   13.18
  -5  -6   5  315.48    9.58
  -3  -6   5  432.52   12.73
  -1  -6   5  803.96   17.71
   1  -6   5  561.58   16.91
   3  -6   5  254.87   14.45
   5  -6   5  313.51   14.37
 -30   0   6   51.67    7.17
 -30   0   6   51.52   12.42
 -28   0   6   44.78    8.29
 -28   0   6   47.84   15.99
 -26   0   6   95.48   10.00
 -26   0   6  105.21   15.95
 -26   0   6  104.33   19.20
 -24   0   6  180.34   12.59
 -24   0   6  148.47   20.62
 -24   0   6  184.24   17.52
 -22   0   6  150.00   15.33
 -20   0   6  285.25   27.89
 -20   0   6  280.99   15.85
 -18   0   6   28.17   16.07
 -18   0   6   27.92    9.57
 -16   0   6   17.97   17.69
 -14   0   6  199.98   25.29
 -12   0   6  664.29   36.11
 -10   0   6  541.51   28.73
  -8   0   6   28.03   16.34
  -6   0   6   93.55   16.03
   4   0  -6  294.07   16.12
   2   0  -6  482.14   18.56
   0   0  -6  937.91   25.72
   0   0   6 1161.94   31.02
   2   0   6  194.09   17.35
   4   0   6  139.56   16.33
   6   0   6   53.84   17.52
   6   0   6   53.41   14.61
   8   0   6  329.09   24.95
   8   0   6  323.91   25.49
  10   0   6  977.33   41.53
  10   0   6 1000.48   39.00
  12   0   6  285.03   27.68
  12   0   6  295.63   25.64
  14   0   6   25.00   17.68
  14   0   6   28.60   16.19
  16   0   6   49.36   18.34
  16   0   6   54.13   20.32
 -16   0  -6   65.77   10.52
  18   0   6  445.23   37.61
  18   0   6  418.80   35.93
 -18   0  -6  525.13   19.04
  20   0   6  212.06   28.29
 -20   0  -6  306.97   16.49
 -22   0  -6  400.15   17.08
 -22   0  -6  432.00   18.34
 -24   0  -6  155.29   13.12
 -24   0  -6  167.18   14.03
 -26   0  -6  110.84   17.60
 -26   0  -6   99.26   10.29
 -26   0  -6  110.37   10.45
 -28   0  -6  127.95   10.10
 -28   0  -6  115.58    8.00
 -30   0  -6   67.67    8.28
 -29   1   6   93.52    7.62
 -29  -1   6   77.13   14.53
 -29   1   6   59.61   10.82
 -27  -1   6   62.94   10.49
  27  -1  -6   89.51   39.31
 -27   1   6   64.37   13.53
 -27  -1   6   24.69   16.87
 -27   1   6   71.95   14.07
 -25  -1   6  143.70   13.03
 -25   1   6  141.86   16.97
 -25  -1   6  106.89   19.66
 -25   1   6  155.66   16.00
 -23   1   6   11.24   15.60
 -23  -1   6   39.11   11.02
 -23  -1   6   40.88   13.04
 -23   1   6   47.28   13.97
 -21  -1   6   35.70   10.67
  21  -1  -6   35.10   23.38
 -21  -1   6   29.19   18.00
 -21  -1   6   44.10   12.55
 -21  -1   6   71.21   12.97
 -21   1   6   39.91   11.78
  19  -1  -6  101.24   27.65
 -19  -1   6   90.02   20.92
 -19  -1   6   80.05   12.28
 -19  -1   6   71.50   10.82
 -19  -1   6   88.07   12.22
 -19   1   6   77.50   13.20
  17  -1  -6  154.40   28.58
 -17  -1   6  112.21   24.10
 -17   1   6   93.07   12.33
  15  -1  -6   90.50   25.67
 -15  -1   6   82.76   22.84
 -13  -1   6   74.98   21.33
  13  -1  -6   63.93   22.91
 -11  -1   6  317.00   28.44
 -11   1   6  307.78   22.14
   9  -1  -6  230.32   25.26
  -9  -1   6  176.60   25.10
  -9   1   6  222.80   18.48
   7  -1  -6  623.08   30.11
  -7   1   6  536.03   24.15
  -7  -1   6  534.72   31.39
   5  -1  -6  603.94   29.21
   5  -1  -6  537.12   24.32
  -5  -1   6  522.39   29.11
   3  -1  -6  460.82   23.72
   3  -1  -6  420.26   19.33
  -3  -1   6  405.16   24.72
   1  -1  -6 1822.15   31.46
   1  -1  -6 1948.59   28.86
   1  -1  -6 1951.65   41.05
  -1  -1   6 1780.01   39.56
  -1  -1   6 1831.56   42.57
  -1  -1   6 1954.62   31.55
   1  -1   6  408.27   14.55
   1  -1   6  408.82   24.98
  -1  -1  -6  449.51   14.50
   3   1   6  421.07   26.16
  -3  -1  -6  458.48   27.82
   3  -1   6  362.83   14.69
   3   1   6  348.78   15.96
   3  -1   6  382.16   26.62
   5   1   6  735.49   33.53
   5   1   6  702.71   22.82
   5  -1   6  720.38   34.55
   7  -1   6  458.48   30.55
   7   1   6  461.26   31.32
   7   1   6  419.13   20.42
   9   1   6  471.30   23.56
   9  -1   6  517.76   33.42
   9   1   6  527.44   34.83
  11  -1   6   55.51   20.71
  11   1   6   36.91   12.60
  11   1   6   52.17   20.74
  13  -1   6  159.03   25.57
  13   1   6  121.26   24.39
  15  -1   6  239.69   30.36
  15   1   6  237.41   30.79
 -15   1  -6  280.59   14.18
  17  -1   6  144.52   27.33
  17   1   6  166.68   28.69
 -17  -1  -6  169.70   13.50
 -17  -1  -6  187.60   14.27
 -17   1  -6  187.98   13.57
 -19  -1  -6   67.36   12.57
 -19  -1  -6   68.24   12.59
  19  -1   6   51.69   22.59
 -19   1  -6   65.46   12.37
  19   1   6   57.43   22.83
 -21  -1  -6   91.64   13.33
 -21  -1  -6  101.53   12.90
 -21   1  -6  109.55   13.79
 -23  -1  -6  276.59   17.24
 -23  -1  -6  276.44   14.72
 -23   1  -6  282.17   19.09
 -23   1  -6  297.88   16.83
 -25   1  -6  144.76   12.82
 -25  -1  -6  135.07   13.71
 -25   1  -6  135.88   11.46
 -25  -1  -6  124.55    9.44
 -27  -1  -6  197.91   11.75
 -27   1  -6  182.32   10.49
 -27   1  -6  221.87   11.66
 -27   1  -6  230.49   13.82
 -29   1  -6   84.06    6.67
 -29   1  -6   98.38    6.93
  30  -2  -6  169.65   25.19
 -30  -2   6   99.75   10.14
 -28  -2   6   51.55   11.36
  26  -2  -6   17.79   45.57
 -26  -2   6   10.33   13.09
 -26   2   6   25.08   10.72
 -24   2   6   23.23   11.21
  24  -2  -6   34.72   53.90
 -22  -2   6  147.29   13.38
 -22  -2   6  130.34   16.95
 -20  -2   6  363.92   18.58
 -20   2   6  372.15   19.26
 -18  -2   6  169.02   14.64
 -18  -2   6  120.50   13.64
 -18  -2   6  186.63   27.64
 -18  -2   6  220.23   18.70
  18  -2  -6  234.24   32.44
 -18   2   6  169.64   15.62
 -16  -2   6  152.89   14.06
 -16  -2   6  107.78   12.75
 -16  -2   6  139.79   25.16
 -16  -2   6  151.14   16.18
  16  -2  -6  144.66   27.46
 -16   2   6  129.71   15.14
  14  -2  -6  145.31   26.16
 -14  -2   6  184.67   13.81
 -14  -2   6  198.24   27.98
 -14  -2   6  197.05   15.50
 -12  -2   6  194.10   28.09
  12  -2  -6  224.54   27.77
  10  -2  -6  256.54   26.32
 -10  -2   6  260.17   29.31
  -8  -2   6   75.25   20.40
   8  -2  -6   92.76   18.84
   6  -2  -6  156.69   20.38
  -6  -2   6  139.71   22.68
   4  -2  -6   23.20   11.31
   4  -2  -6   22.41   15.01
  -4  -2   6   24.22   16.73
   4  -2  -6   29.26   17.92
   2  -2  -6  278.52   24.77
   2  -2  -6  261.40   18.61
  -2  -2   6  259.20   23.15
  -2  -2   6  259.32   19.05
   0  -2   6  172.86   16.42
   0  -2  -6  195.73   21.67
   0  -2   6  186.12   20.68
   0  -2  -6  186.26   15.74
   0  -2   6  179.48   19.88
   2  -2   6    8.95   14.75
   2  -2   6   18.40   12.99
  -2  -2  -6   14.73   10.58
  -2  -2  -6   13.63   14.78
   2  -2   6   17.00   10.24
   4   2   6  173.24   21.11
   4  -2   6  182.24   16.67
  -4  -2  -6  200.40   22.42
   4  -2   6  190.37   17.27
   4  -2   6  190.03   22.86
   6   2   6  180.77   22.78
   6  -2   6  178.35   17.05
  -6  -2  -6  189.66   22.77
   6  -2   6  177.05   24.30
   8   2   6  450.53   33.19
   8  -2   6  382.70   24.08
  -8  -2  -6  508.99   34.64
   8  -2   6  451.93   34.61
  10   2   6  281.18   30.73
 -10  -2  -6  324.71   31.63
  10  -2   6  319.74   32.70
  12   2   6  175.61   27.88
  12  -2   6  234.23   31.54
  14  -2   6  283.77   35.53
  14   2   6  213.87   30.59
 -14  -2  -6  216.74   15.43
 -14   2  -6  271.09   14.56
  16  -2   6  281.72   36.85
  16   2   6  273.27   34.65
 -16  -2  -6  202.32   16.57
 -16  -2  -6  146.89   22.31
 -16   2  -6  335.14   16.81
 -18  -2  -6  644.79   23.65
 -18  -2  -6  611.75   30.05
 -20  -2  -6  262.73   24.25
 -20   2  -6  351.95   18.40
 -22   2  -6   35.02   13.17
 -24  -2  -6   89.20   16.23
 -24   2  -6   42.59   12.03
 -26  -2  -6  309.85   15.28
 -26   2  -6  177.74   11.65
 -28  -2  -6  159.24    9.55
 -28   2  -6  155.62    8.49
  27  -3  -6  334.28   38.20
 -27  -3   6   65.41   12.12
 -25  -3   6   30.57    8.27
 -25   3   6   29.45    6.54
  23  -3  -6   13.78   10.27
 -23  -3   6   23.00    9.79
 -21  -3   6   16.41   11.87
  21  -3  -6   15.88   47.86
 -19  -3   6   22.40   13.67
  19  -3  -6  225.67   57.96
 -17  -3   6   94.12   15.86
  17  -3  -6  242.12   48.15
 -15  -3   6   66.30   15.27
 -15  -3   6   41.30   17.21
 -13  -3   6   14.11   13.46
 -13  -3   6   56.19   11.55
 -13  -3   6   17.10   10.37
 -13  -3   6   18.38   17.16
  13  -3  -6   21.05   21.19
 -13  -3   6   40.69   15.82
 -11  -3   6  102.69   14.97
 -11  -3   6   76.95   12.88
 -11  -3   6   97.36   22.19
 -11  -3   6   83.60   13.81
 -11  -3   6  130.19   16.26
  11  -3  -6  122.43   25.36
  11  -3  -6  110.11   21.86
  11  -3  -6   86.45   14.37
  -9  -3   6   94.59   13.70
   9  -3  -6  105.99   20.39
  -9  -3   6   88.09   21.04
  -9  -3   6   79.70   13.89
   9  -3  -6   35.14   13.06
  -9  -3   6   80.73   12.18
  -7  -3   6   25.13   11.28
  -7  -3   6   33.46   17.63
  -7  -3   6   37.91   11.12
   7  -3  -6   32.64   15.50
   5  -3  -6   72.22   17.06
  -5  -3   6   51.18   18.46
   3  -3  -6   75.15   16.23
  -3  -3   6   67.05   15.89
  -1  -3   6  285.01   23.71
   1  -3  -6  301.49   23.77
  -1  -3  -6   77.81   15.61
   1  -3   6   69.50   15.69
  -1  -3  -6   78.95   19.49
   1  -3   6   64.04   15.76
  -3  -3  -6  121.91   20.45
   3  -3   6   99.37   16.95
   3  -3   6  104.24   19.19
  -3  -3  -6  106.55   16.69
  -5  -3  -6   42.02   16.29
   5  -3   6   52.76   16.71
   5   3   6   59.13   17.73
   5  -3   6   60.98   13.18
  -5  -3  -6   54.25   16.73
   5  -3   6   47.48   15.00
   7   3   6  152.83   23.72
   7  -3   6  158.97   21.63
  -7  -3  -6   86.26   20.49
  -7  -3  -6  194.78   12.84
  -7  -3  -6  143.03   21.46
   7  -3   6  111.47   14.92
   7  -3   6  128.99   13.48
   7  -3   6  155.59   25.09
  -9  -3  -6  173.25   23.38
   9   3   6  167.09   24.74
   9  -3   6  171.29   16.75
   9  -3   6  196.21   24.70
  -9   3  -6  160.99   11.45
   9  -3   6  216.79   28.92
  11   3   6   22.63   19.02
  11  -3   6   25.75   20.54
  11  -3   6   23.49   12.84
 -11   3  -6   30.71   10.05
  13   3   6   35.90   19.60
  13  -3   6   69.08   23.88
 -13   3  -6   75.14   11.82
 -15   3  -6  126.80   13.75
 -15  -3  -6   -6.10   29.47
 -17   3  -6   66.67   13.45
 -19  -3  -6  -34.49   25.51
 -19   3  -6   58.77   13.73
 -21   3  -6   34.30   11.67
 -23   3  -6   79.49   11.03
 -23  -3  -6   44.65   14.72
 -25  -3  -6   73.10   10.23
 -25   3  -6  124.39    9.10
 -24   4   6   22.30    5.38
 -24  -4   6   59.42    6.55
  22  -4  -6   29.02    9.43
 -22  -4   6   37.50   10.31
  20  -4  -6    6.51   12.65
 -20  -4   6   23.31   12.79
  18  -4  -6   22.55   16.10
 -18  -4   6   16.80   13.13
  16  -4  -6   77.12   18.74
 -16  -4   6   53.17   16.42
 -14  -4   6  118.16   18.30
 -14  -4   6  118.00   15.78
  14  -4  -6  142.31   22.13
 -12  -4   6   89.85   17.70
 -12  -4   6  118.81   15.94
 -12  -4   6   89.76   13.27
  12  -4  -6  108.68   20.94
 -10  -4   6  251.90   20.39
 -10  -4   6  252.42   19.59
 -10  -4   6  225.41   18.99
  10  -4  -6  239.66   22.80
   8  -4  -6   27.63   16.75
  -8  -4   6   19.03   15.00
  -8  -4   6   24.61   15.81
   6  -4  -6   28.88   15.37
  -6  -4   6    8.27   13.31
  -6  -4   6   21.13   16.31
   4  -4  -6   36.23   13.88
  -4  -4   6   14.59   12.31
  -4  -4   6   28.90   16.91
   4  -4  -6   14.16   15.54
   4  -4  -6   33.08   15.57
   2  -4  -6    1.06   11.41
  -2  -4   6  -11.05   18.53
  -2  -4   6    1.93   13.32
   2  -4  -6    5.37   11.85
   0  -4  -6    2.86   10.48
   0  -4  -6   16.93   18.01
   0  -4   6   14.44   17.20
   0  -4   6   12.92   13.17
   0  -4   6    9.22   13.48
  -2  -4  -6   54.78   14.07
   2  -4   6   51.83   18.01
   2  -4   6   32.12   13.97
  -2  -4  -6   26.77   19.35
   2  -4   6   29.31   15.13
  -4  -4  -6   19.65   13.14
   4  -4   6   45.85   17.87
   4  -4   6   38.28   15.72
  -6  -4  -6  104.74   12.87
  -6  -4  -6  110.31   23.78
   6  -4   6   20.96   17.16
   6  -4   6   15.94   15.96
  -8  -4  -6  279.74   28.88
   8  -4   6  230.56   20.64
   8  -4   6  246.69   23.91
 -10  -4  -6  225.09   25.10
  10  -4   6  188.64   19.00
  10  -4   6  201.00   23.47
 -12  -4  -6  295.75   26.40
  12  -4   6  251.48   25.14
  14  -4   6   81.00   20.99
 -14   4  -6  119.71   11.72
  16  -4   6   11.80   19.49
 -16   4  -6   45.07   10.55
  18  -4   6    9.94   17.19
 -18   4  -6   24.36    9.10
 -20  -4  -6   38.79   13.81
  20  -4   6   56.32   15.31
 -20   4  -6   79.08    8.60
 -22   4  -6   67.70    6.55
  22  -4   6   59.57   10.92
 -19   5   6   16.21    5.66
 -17  -5   6   28.50    9.26
  17  -5  -6    8.44    9.97
  15  -5  -6   13.35   13.10
 -15  -5   6   14.71   10.86
  13  -5  -6   11.95   14.74
 -13  -5   6   31.78   12.63
  11  -5  -6    7.91   15.62
 -11  -5   6   25.98   12.33
   9  -5  -6   66.66   16.78
  -9  -5   6   36.85   13.03
  -9  -5   6   33.27   11.78
  -7  -5   6   84.54   18.44
  -7  -5   6   77.07   14.87
   7  -5  -6   77.64   16.48
  -7  -5   6   58.58   12.55
  -5  -5   6  108.82   19.74
   5  -5  -6  106.92   15.65
   3  -5  -6   77.75   14.25
  -3  -5   6   93.13   20.64
  -1  -5   6   90.08   20.30
   1  -5  -6   76.54   12.74
  -1  -5  -6  102.06   16.44
   1  -5   6  153.56   20.54
  -3  -5  -6   30.79   15.51
   3  -5   6   63.76   17.81
  -5  -5  -6   90.58   17.98
   5  -5   6   76.68   17.29
  -7  -5  -6   84.00   18.37
   7  -5   6   65.60   15.57
   7  -5   6  105.98   17.77
   9  -5   6   39.71   15.95
  -9  -5  -6   13.14   16.93
 -11  -5  -6   26.04   16.06
  11  -5   6   38.91   14.71
 -13  -5  -6   78.42   15.53
  13  -5   6   21.77   13.07
 -15  -5  -6   14.90   11.38
  15  -5   6   16.52   10.97
  17  -5   6   33.21    7.99
  -4  -6   6   91.52    6.44
  -2  -6   6   18.03    6.76
   0  -6   6   60.47    8.74
   2  -6   6   23.30    8.90
  29   0  -7   49.13   19.84
 -29   0   7   -1.03   13.01
 -27   0   7    0.78   15.14
 -27   0   7    1.56   12.19
 -27   0   7    0.75    6.98
 -25   0   7  -10.36   18.38
 -25   0   7    0.12   12.92
 -25   0   7    0.37    8.32
 -23   0   7    5.74    8.50
 -23   0   7   -2.64   12.59
 -21   0   7    1.72   11.21
 -19   0   7   -5.70   15.18
 -19   0   7   -0.28    9.63
 -17   0   7   -1.75   15.18
 -17   0   7   -2.59    9.30
 -15   0   7    1.02   16.06
 -13   0   7   -0.38   15.24
 -11   0   7   -1.11   14.71
  -9   0   7    4.81   16.61
  -7   0   7    1.39   15.79
   5   0  -7   -2.72   11.38
  -5   0   7    3.66   13.57
   3   0  -7   -0.03    9.37
   1   0  -7   -1.22    9.18
   1   0   7   -1.28   12.43
  -1   0  -7    1.34   11.12
   3   0   7    2.22   12.58
   5   0   7    1.06   14.33
   7   0   7   -5.62   14.28
   9   0   7   -0.83   17.93
   9   0   7    1.17   14.73
  11   0   7    4.31   17.55
  11   0   7    4.13   14.80
  13   0   7    2.58   16.78
  13   0   7    6.52   14.51
  15   0   7   -1.26   18.02
  15   0   7   -0.99   15.72
 -15   0  -7    1.05    9.04
  17   0   7    6.20   17.61
  17   0   7    2.77   16.94
 -17   0  -7    0.11   10.22
  19   0   7   -2.81   14.54
 -19   0  -7    6.29    8.79
 -19   0  -7   -0.15   11.16
 -21   0  -7   19.12   10.58
 -21   0  -7   -4.87   12.15
 -23   0  -7   14.24   17.45
 -23   0  -7   -2.60   11.47
 -23   0  -7    2.73    8.58
 -25   0  -7   -2.22    8.44
 -25   0  -7   -1.53    9.53
 -27   0  -7   -1.43    7.33
 -27   0  -7   -4.41    7.56
 -29   0  -7   17.66    9.30
 -30  -1   7   22.59   10.89
 -28   1   7   28.18   11.67
 -28   1   7   18.44    6.23
 -28  -1   7   25.28   16.07
 -28   1   7   12.89   11.30
 -26  -1   7   -4.56    8.69
 -26   1   7   -0.99   13.67
 -26  -1   7   -1.68   17.07
 -26   1   7    1.35   12.70
 -24  -1   7   77.85   11.13
 -24  -1   7   86.40   13.42
 -24   1   7   50.58   15.23
 -24  -1   7   49.44   18.45
 -24   1   7   87.30   14.87
 -22  -1   7    2.98   11.70
 -22   1   7    1.19   11.61
  20  -1  -7   40.34   23.01
 -20  -1   7   28.60   17.50
 -20  -1   7   20.16   12.08
 -20  -1   7   28.93   10.99
 -20   1   7   32.23   12.61
 -18  -1   7    9.90   17.56
 -18  -1   7   19.15   11.87
 -18  -1   7   19.48    9.49
  18  -1  -7   27.32   21.76
 -18   1   7   11.28   10.59
 -16  -1   7    7.55   18.91
  16  -1  -7   26.08   21.78
 -16   1   7   10.41   10.89
 -14  -1   7    1.70   17.50
  14  -1  -7    7.65   19.07
 -12  -1   7    2.59   17.00
 -12   1   7    5.92   11.68
  12  -1  -7    7.66   18.92
 -10  -1   7   24.01   18.16
 -10   1   7   21.49   12.19
  10  -1  -7   19.75   18.35
  -8  -1   7   53.38   20.77
  -8   1   7   50.67   15.54
   8  -1  -7   49.64   19.46
   6  -1  -7    9.91   13.59
  -6  -1   7   12.50   18.62
  -6   1   7   10.29   10.78
   4  -1  -7   23.17   12.57
   4  -1  -7   32.76   16.18
  -4  -1   7   48.86   18.15
   2   1  -7   65.25    7.87
   2  -1  -7  106.77   16.52
   2  -1  -7  101.40    8.69
  -2  -1   7   93.27   18.16
   2  -1  -7  100.58   11.29
   0  -1  -7   67.93    7.17
   0  -1  -7   79.93   17.23
   0   1  -7   44.40    7.89
   0  -1   7   75.68   18.74
   2  -1   7  151.97    9.63
  -2  -1  -7  187.97   21.67
   2  -1   7  175.72   21.35
   4   1   7   16.54    9.32
   4  -1   7   18.27   18.36
  -4  -1  -7   18.42   17.93
   6   1   7  459.98   30.60
   6   1   7  436.89   21.14
   6  -1   7  457.27   31.72
   8   1   7  101.03   22.00
   8  -1   7  104.53   22.21
  10   1   7    4.39   17.79
  10  -1   7    6.10   17.68
  12   1   7   10.69   19.20
  12  -1   7    7.10   18.88
  14  -1   7  220.33   29.89
  14   1   7  152.48   26.94
 -14  -1  -7  164.95   13.67
 -14   1  -7  197.51   12.81
  16   1   7   15.73   19.63
  16  -1   7   18.90   20.51
 -16  -1  -7   18.97   10.09
 -16  -1  -7   19.31   11.48
 -16   1  -7   21.56   10.41
  18   1   7    1.84   17.89
 -18  -1  -7    2.39    9.50
 -18   1  -7   11.43   14.05
  18  -1   7   -6.58   20.20
 -18  -1  -7    4.43   11.45
 -18   1  -7   10.59   11.86
 -20  -1  -7    5.51   11.03
 -20  -1  -7   11.53   11.44
 -20   1  -7   15.72   12.16
 -22  -1  -7    5.25   11.05
 -22  -1  -7   15.34   10.90
 -22   1  -7   18.11   12.51
 -24  -1  -7   17.13   10.03
 -24   1  -7   20.60    8.61
 -24  -1  -7   15.02    8.64
 -24   1  -7   24.40   12.07
 -26   1  -7    2.59    6.87
 -26   1  -7   -1.91    9.35
 -28   1  -7    4.37    6.36
 -28  -1  -7  109.60   11.68
 -27  -2   7   52.58   12.51
 -27   2   7   56.09   10.50
 -25  -2   7  121.98   15.69
 -25   2   7  140.62   13.90
  25  -2  -7   98.49   49.59
 -23  -2   7   12.09    9.31
 -23  -2   7   -7.54   16.04
 -23   2   7   16.86   11.90
 -21  -2   7   21.31   10.60
 -21   2   7   19.06   12.49
 -19  -2   7   54.13   12.44
 -19  -2   7   92.94   17.06
 -19   2   7   58.31   13.85
  17  -2  -7    9.36   19.80
 -17  -2   7   11.02   11.45
 -17  -2   7    9.44   17.70
 -17  -2   7    2.73   14.15
 -17   2   7    3.50   12.74
 -15  -2   7  112.84   13.47
 -15  -2   7  116.34   15.70
 -15  -2   7  112.59   24.74
 -15   2   7   99.10   13.35
  15  -2  -7   61.27   21.98
 -13  -2   7  171.40   14.59
 -13  -2   7  129.19   25.28
 -13  -2   7  171.06   15.52
  13  -2  -7  154.50   25.95
 -11  -2   7   73.74   23.00
  11  -2  -7   88.68   20.64
  -9  -2   7  133.98   23.52
   9  -2  -7  138.95   21.89
   7  -2  -7  397.42   28.22
  -7  -2   7  415.73   30.91
   5  -2  -7  174.49   20.26
  -5  -2   7  169.90   22.65
   5  -2  -7  167.49   16.45
   3  -2  -7  528.52   32.69
   3  -2  -7  469.66   23.06
  -3  -2   7  469.24   30.34
   1  -2  -7  166.32   15.78
   1  -2  -7  200.47   22.37
  -1  -2   7  184.31   21.97
  -1  -2   7  157.18   19.67
  -1  -2   7  163.57   15.92
  -1  -2  -7   90.39   16.39
   1  -2   7  135.37   16.36
  -1  -2  -7  110.35   24.97
   1  -2   7  153.74   20.33
   1  -2   7  100.59   22.32
  -3  -2  -7   85.38   19.28
   3  -2   7   60.93   12.05
   3  -2   7   61.52   15.72
   3  -2   7   65.67   20.73
   5   2   7  172.01   25.51
   5  -2   7  212.07   17.55
  -5  -2  -7  290.71   27.60
   5  -2   7  225.46   20.74
   5  -2   7  247.63   28.24
   7   2   7   95.35   20.89
  -7  -2  -7  114.23   21.51
   7  -2   7  117.84   23.79
   9   2   7   70.75   21.26
  -9  -2  -7   83.31   21.93
   9  -2   7   75.70   21.91
  11   2   7   10.95   19.96
  11  -2   7   19.09   21.19
 -11  -2  -7   14.33   19.64
  13   2   7   45.44   21.73
  13  -2   7   46.99   12.65
 -13   2  -7   53.46   10.68
  13  -2   7   45.58   22.25
 -13  -2  -7   81.92   21.44
 -13  -2  -7   48.95   20.92
  15   2   7   72.70   24.23
  15  -2   7   79.41   26.39
 -15   2  -7   92.39   12.82
 -15  -2  -7   69.87   23.14
 -17   2  -7    5.24   12.41
 -19  -2  -7  -29.11   18.97
 -19   2  -7   46.01   13.49
 -21  -2  -7   46.83   17.14
 -21   2  -7   14.89   12.70
 -23  -2  -7  -18.90   14.33
 -23   2  -7   20.67   11.88
 -25   2  -7    9.52    6.35
 -25   2  -7    4.91    9.62
 -27  -2  -7   17.47    8.33
 -27   2  -7    8.12    6.85
 -28  -3   7    3.92    8.61
 -26  -3   7  135.27   13.30
 -26   3   7   67.90    5.39
 -24   3   7  130.35    8.94
  24  -3  -7  126.23   11.65
 -24  -3   7  117.65   10.39
 -22  -3   7   44.72   11.28
 -20  -3   7   90.88   14.32
  20  -3  -7  284.12   50.44
 -18  -3   7  159.42   17.07
  18  -3  -7  314.38   50.72
 -16  -3   7  348.16   21.32
 -16   3   7  329.59   18.66
 -14  -3   7  179.22   17.90
 -14  -3   7  216.67   20.21
  14  -3  -7  137.52   24.04
 -14  -3   7  147.62   24.13
  12  -3  -7   39.23   19.61
 -12  -3   7   58.16   15.56
 -12  -3   7   33.20   11.19
 -12  -3   7   35.91   20.29
  12  -3  -7   65.07   24.70
  12  -3  -7   40.60   14.22
 -12  -3   7   42.38   16.38
 -10  -3   7   72.44   14.63
 -10  -3   7   49.82   11.99
 -10  -3   7   95.72   15.42
 -10  -3   7   54.80   20.22
  10  -3  -7   65.12   18.65
  -8  -3   7  330.17   18.42
  -8  -3   7  291.51   30.92
   8  -3  -7  306.54   27.82
  -8  -3   7  292.48   18.07
  -8  -3   7  280.49   17.17
  -6  -3   7  325.78   18.31
   6  -3  -7  288.51   17.15
  -6  -3   7  344.88   18.46
   6  -3  -7  368.01   29.52
  -6  -3   7  301.62   31.08
  -4  -3   7  132.24   23.21
  -4  -3   7  147.09   15.53
   4  -3  -7  143.31   21.16
  -2  -3   7   18.09   11.61
  -2  -3   7   21.55   12.91
   2  -3  -7   15.87   12.25
   0  -3   7   48.44   12.39
   0  -3   7   44.18   14.16
   0  -3  -7   34.55   12.93
   0  -3  -7   46.95   19.40
   2  -3   7  288.59   24.50
  -2  -3  -7  395.64   21.37
   2  -3   7  342.18   19.36
  -2  -3  -7  349.31   31.46
   2  -3   7  286.66   27.01
   4  -3   7  298.51   25.56
  -4  -3  -7  323.87   20.83
   4  -3   7  299.77   19.81
   4  -3   7  291.18   28.12
  -4  -3  -7  311.59   30.54
   6  -3   7   75.47   16.29
  -6  -3  -7  110.07   22.14
   6  -3   7   86.92   21.67
   8   3   7   81.12   21.30
   8  -3   7   64.89   15.68
  -8  -3  -7   75.65   19.07
  -8  -3  -7   42.10   19.07
   8  -3   7   79.12   22.54
  10   3   7  232.39   29.32
 -10  -3  -7  170.71   23.18
 -10  -3  -7  197.75   25.33
  10  -3   7  248.45   19.63
 -10   3  -7  215.29   12.76
  10  -3   7  268.08   33.02
  12   3   7   75.43   22.18
  12  -3   7  111.69   16.91
 -12   3  -7  107.28   12.18
 -14   3  -7   47.40   12.42
 -16   3  -7   14.72   12.14
 -18  -3  -7  -26.39   22.01
 -18   3  -7   59.27   12.83
 -20  -3  -7  -17.39   19.25
 -20   3  -7   37.71   12.01
 -22  -3  -7  111.69   16.25
 -22   3  -7   42.09   10.55
 -24  -3  -7   21.70    9.48
 -24   3  -7   11.49    7.76
 -23   4   7   78.44    6.98
  23  -4  -7   69.64    7.78
 -23  -4   7   69.19    8.18
  21  -4  -7   84.59   12.36
 -21  -4   7   88.51   11.17
  19  -4  -7  168.64   16.95
 -19  -4   7  140.56   14.22
  17  -4  -7  141.31   19.53
 -17  -4   7  113.11   15.68
 -15  -4   7  117.16   18.11
  15  -4  -7  149.16   22.42
 -13  -4   7  143.33   18.35
 -13  -4   7  184.03   11.89
 -13  -4   7  125.39   14.57
  13  -4  -7  157.34   21.98
 -11  -4   7  288.20   21.31
 -11  -4   7  245.08   18.93
 -11  -4   7  194.14   15.18
  11  -4  -7  162.41   21.43
  -9  -4   7  281.87   20.85
  -9  -4   7  284.32   20.65
  -9  -4   7  226.69   18.73
   9  -4  -7  316.34   23.36
  -7  -4   7   99.80   16.53
  -7  -4   7  152.00   19.12
   7  -4  -7   92.06   17.70
   7  -4  -7  159.64   19.92
  -5  -4   7   85.90   15.30
   5  -4  -7  127.34   20.36
  -5  -4   7  131.17   19.94
   5  -4  -7  120.17   16.99
   3  -4  -7   82.89   18.63
  -3  -4   7  108.27   19.96
   3  -4  -7   79.33   14.20
   1  -4  -7  187.63   21.65
  -1  -4   7  192.63   22.13
  -1  -4   7  211.11   16.85
   1  -4  -7  131.07   14.48
   1  -4   7  175.43   21.49
   1  -4   7  164.65   16.28
  -3  -4  -7  247.86   26.34
   3  -4   7  208.42   22.01
   3  -4   7  189.83   18.60
   5  -4   7  237.94   22.88
  -5  -4  -7  295.58   13.14
   5  -4   7  249.79   20.89
   7  -4   7  143.01   20.52
   7  -4   7  247.22   23.46
   9  -4   7   79.28   17.87
   9  -4   7  115.64   20.99
  11  -4   7   51.37   15.32
  11  -4   7   47.21   20.48
 -11  -4  -7    1.58   21.51
 -13  -4  -7   35.14   22.17
  13  -4   7   86.12   21.84
 -15  -4  -7   13.86   20.39
  15  -4   7   -1.63   18.96
 -15   4  -7   13.98    8.65
  17  -4   7    3.92   16.25
 -17   4  -7   19.32    8.39
  19  -4   7    1.33   14.09
 -19   4  -7    8.12    6.80
  21  -4   7   35.00   10.75
 -21   4  -7   31.95    5.72
  18  -5  -7  311.81   12.52
 -18  -5   7  313.70   10.81
  16  -5  -7  309.50   16.00
 -16  -5   7  277.07   13.04
  14  -5  -7  305.79   18.49
 -14  -5   7  317.61   15.61
  12  -5  -7  160.48   17.72
 -12  -5   7  183.42   14.72
 -10  -5   7  172.22   16.78
 -10  -5   7  169.20   10.23
 -10  -5   7  136.95   14.59
  -8  -5   7  131.13   13.05
  -8  -5   7  187.10   18.45
   8  -5  -7  211.40   18.28
  -8  -5   7  127.32   13.91
  -6  -5   7  326.50   22.29
   6  -5  -7  346.22   20.03
  -4  -5   7  278.79   23.77
  -4  -5   7  246.28   19.77
   4  -5  -7  221.96   17.40
  -2  -5   7  184.95   22.64
   2  -5  -7  146.80   13.60
   0  -5   7  343.10   24.18
   0  -5  -7  232.23   17.98
  -2  -5  -7  377.34   20.48
   2  -5   7  463.40   24.97
   4  -5   7  157.82   19.11
  -4  -5  -7  180.32   18.54
  -6  -5  -7   88.05   18.45
   6  -5   7   62.47   16.41
  -8  -5  -7  166.60   19.31
   8  -5   7  207.17   18.43
 -10  -5  -7  160.60   17.70
  10  -5   7  186.54   16.98
 -12  -5  -7  154.54   16.10
  12  -5   7  142.74   14.46
  14  -5   7   86.92   11.98
 -14  -5  -7   92.20   12.47
 -30   0   8  489.96   16.44
 -28   0   8  287.55   18.86
 -28   0   8  370.90   17.39
 -26   0   8  570.34   24.82
 -26   0   8  607.66   22.50
 -24   0   8  735.06   24.67
 -22   0   8  862.66   25.66
 -20   0   8  857.39   24.51
 -18   0   8 2253.99   74.44
 -18   0   8 2036.49   35.58
 -16   0   8 2134.18   70.18
 -16   0   8 1912.64   34.43
 -14   0   8 1607.98   57.51
 -12   0   8 2821.99   67.71
 -10   0   8 1602.58   49.54
  -8   0   8 1842.90   51.19
  -6   0   8 2726.44   56.99
   4   0  -8 4113.70   59.11
   2   0  -8 6358.92   70.74
   0   0  -8 3255.93   53.18
   0   0   8 4088.98   66.24
  -2   0  -8 2979.54   55.87
   2   0   8 3442.19   62.16
   4   0   8 3286.91   63.03
   6   0   8  652.32   31.95
   8   0   8 1900.91   54.49
  10   0   8 1613.15   53.74
  12   0   8 1012.94   46.79
  14   0   8  639.45   40.72
 -14   0  -8  608.57   19.83
  16   0   8 1166.52   56.35
 -16   0  -8 1660.15   31.52
 -18   0  -8 1621.63   32.36
 -20   0  -8 1273.95   33.88
 -20   0  -8 1494.47   31.56
 -22   0  -8 1123.81   32.30
 -22   0  -8 1185.92   28.11
 -24   0  -8  155.18   11.01
 -24   0  -8  199.30   14.34
 -26   0  -8  601.79   20.37
 -26   0  -8  543.58   15.89
 -28   0  -8  142.82   11.22
 -29   1   8  265.66   12.54
 -29  -1   8  223.35   15.23
 -27   1   8  629.27   20.86
 -27  -1   8  631.72   23.98
 -27   1   8  645.60   21.87
 -25   1   8  966.75   27.96
 -25  -1   8  878.27   29.51
 -25  -1   8  903.06   24.99
 -23  -1   8  770.13   23.34
 -23  -1   8  802.94   24.16
 -23   1   8  844.30   25.99
 -21  -1   8  878.54   25.74
 -21  -1   8  870.97   25.17
  19  -1  -8  959.68   55.87
 -19  -1   8  973.39   53.18
 -19  -1   8  842.02   26.35
 -19  -1   8  828.55   23.59
 -19   1   8  925.65   27.44
  17  -1  -8 1611.74   68.05
 -17  -1   8 1415.05   32.25
 -17  -1   8 1569.40   65.37
 -17  -1   8 1560.02   29.21
  15  -1  -8 1023.08   52.62
 -15  -1   8 1030.01   51.85
 -15   1   8  910.15   24.00
  13  -1  -8  767.44   42.89
 -13  -1   8 1086.72   49.75
  11  -1  -8  699.47   38.41
 -11   1   8  739.26   33.18
 -11  -1   8  731.24   39.17
   9  -1  -8 1348.14   46.39
  -9  -1   8 1240.54   46.29
  -9   1   8 1290.15   41.25
  -7  -1   8 3961.21   78.72
  -7   1   8 4109.79   66.86
   5  -1  -8 2202.77   55.87
   5  -1  -8 2148.24   46.22
   3  -1  -8 1741.36   36.30
  -3  -1   8 1776.98   47.92
   1  -1  -8 3321.60   45.05
  -1  -1   8 3380.01   65.57
  -1  -1  -8 3103.36   62.35
   1  -1   8 2893.00   63.16
  -3  -1  -8 3321.89   67.76
   3  -1   8 3200.41   68.63
  -5  -1  -8 2113.02   59.09
   5  -1   8 1952.44   57.73
   7   1   8 2057.08   62.81
   7  -1   8 1966.65   60.47
   9   1   8 1505.27   57.42
   9  -1   8 1603.14   57.89
  11   1   8 1373.25   57.12
  11  -1   8 1475.40   60.39
  13   1   8 1382.34   60.36
 -13   1  -8 1369.08   26.18
  15   1   8  726.34   47.95
 -15   1  -8  657.49   23.70
 -15  -1  -8  906.34   25.75
 -15   1  -8  896.38   23.20
  15  -1   8  850.05   52.92
  17   1   8  708.68   50.11
 -17   1  -8  700.90   24.61
 -17  -1  -8  832.56   25.67
 -17   1  -8  837.63   23.66
  17  -1   8  651.85   48.58
 -19  -1  -8  350.02   16.77
 -19  -1  -8  394.61   19.80
 -19   1  -8  389.26   19.00
 -21   1  -8  714.84   24.77
 -21  -1  -8  741.04   28.55
 -21   1  -8  794.42   24.07
 -21  -1  -8  750.00   23.08
 -23  -1  -8  326.81   15.16
 -23  -1  -8  346.73   15.62
 -23   1  -8  395.40   18.22
 -23   1  -8  386.85   19.52
 -25  -1  -8  447.91   21.08
 -25   1  -8  305.44   14.91
 -27  -1  -8  314.25   15.31
 -27   1  -8  339.06   12.30
 -29  -1  -8   94.65    7.85
 -30  -2   8  275.08   10.48
 -28  -2   8  368.89   13.83
 -28   2   8  398.16   14.04
 -26  -2   8  392.17   18.02
 -26   2   8  445.17   17.51
 -24  -2   8  212.73   17.22
 -24   2   8  254.81   16.07
 -22  -2   8  534.46   19.21
 -22   2   8  582.98   21.91
 -20  -2   8  882.59   24.80
 -20  -2   8  939.54   29.34
 -20   2   8  972.40   27.84
 -18  -2   8  801.52   24.34
 -18  -2   8  794.77   27.19
 -18   2   8  783.43   26.56
 -16  -2   8  824.17   25.03
 -16  -2   8  869.03   28.26
  16  -2  -8  607.09   44.83
 -16   2   8  697.42   24.75
 -16  -2   8  896.00   52.38
 -14  -2   8  853.28   26.18
 -14  -2   8  676.46   46.23
 -14  -2   8  856.01   27.73
  14  -2  -8  687.02   44.37
 -14   2   8  706.97   22.15
 -12  -2   8 2018.10   38.14
 -12  -2   8 1942.74   70.88
  12  -2  -8 2126.32   69.46
 -10  -2   8 2577.86   76.56
  10  -2  -8 2754.70   73.36
  -8  -2   8 2634.36   72.73
   8  -2  -8 2836.34   69.53
   6  -2  -8 1886.81   53.52
  -6  -2   8 1815.07   58.02
   6  -2  -8 1761.81   44.97
   4  -2  -8  796.84   34.39
   4  -2  -8  782.81   29.85
  -2  -2   8 1049.39   43.45
   2  -2  -8 1258.27   47.75
   0  -2   8 1178.30   44.99
   0  -2   8 1073.70   43.44
   2  -2   8 2024.04   55.95
  -2  -2  -8 2026.63   58.58
   2  -2   8 1914.51   57.90
   4  -2   8 1250.60   43.58
  -4  -2  -8 1284.54   49.29
   4  -2   8 1201.13   48.38
   6  -2   8  980.11   38.54
  -6  -2  -8 1065.06   47.98
   6  -2   8 1013.45   49.08
   8   2   8 1101.77   51.54
  -8  -2  -8 1069.66   50.27
   8  -2   8 1140.37   54.74
  10   2   8 1207.81   56.41
 -10  -2  -8 1161.98   32.84
  10  -2   8  964.48   28.07
 -10  -2  -8  966.16   24.49
 -10  -2  -8 1296.95   58.37
 -10   2  -8  844.02   20.23
  10  -2   8 1387.04   62.08
  12   2   8 1551.96   66.52
 -12  -2  -8 1524.65   37.79
 -12  -2  -8 1320.54   29.53
  12  -2   8 1481.04   35.07
 -12   2  -8 1387.31   27.10
 -12  -2  -8 1560.55   66.99
  14   2   8  384.12   37.71
 -14  -2  -8  433.84   25.05
  14  -2   8  493.52   22.17
 -14  -2  -8  537.32   22.48
 -14   2  -8  502.51   18.90
 -14  -2  -8  486.80   41.02
  14  -2   8  559.46   45.93
 -16  -2  -8  403.99   21.77
 -16   2  -8  452.50   18.95
 -18  -2  -8  550.35   26.91
 -18  -2  -8  516.05   24.81
 -20  -2  -8  569.39   23.76
 -20   2  -8  517.03   20.55
 -22  -2  -8  577.67   22.30
 -22   2  -8  572.92   20.21
 -24   2  -8  537.84   17.29
 -24  -2  -8  465.23   18.14
 -26  -2  -8  226.33   11.89
 -26   2  -8  407.59   13.02
  27  -3  -8  376.93   29.23
 -27  -3   8  361.70   12.80
 -25   3   8  381.00    9.58
 -25  -3   8  408.15   12.53
  23  -3  -8  -13.73   38.70
 -23  -3   8  385.64   14.69
 -21  -3   8  439.88   19.01
 -21   3   8  436.07   17.27
 -19  -3   8  449.27   20.87
 -19   3   8  458.51   19.35
 -17  -3   8 1016.89   29.70
 -17   3   8  965.41   27.76
 -15  -3   8 1149.32   31.19
 -15  -3   8 1117.67   32.85
 -13  -3   8  745.44   26.65
  13  -3  -8  550.87   22.56
 -13  -3   8  613.55   44.16
 -13  -3   8  705.53   26.87
 -13   3   8  603.61   22.73
 -11  -3   8 1306.44   32.63
  11  -3  -8 1003.47   27.32
 -11  -3   8  981.82   26.19
 -11  -3   8 1082.30   57.30
  11  -3  -8 1054.80   50.04
 -11  -3   8 1210.89   32.63
 -11   3   8 1053.29   26.59
  -9  -3   8 1026.63   55.34
  -9  -3   8 1308.86   32.33
   9  -3  -8 1135.82   28.76
  -9  -3   8 1255.92   32.50
  -9  -3   8 1081.31   27.90
   9  -3  -8 1163.08   50.20
   7  -3  -8 1233.98   29.75
  -7  -3   8 1151.42   29.03
  -7  -3   8 1181.42   31.29
  -5  -3   8  756.08   45.58
  -5  -3   8  832.74   26.94
  -5  -3   8  803.56   25.24
   3  -3  -8 1347.36   30.82
  -3  -3   8 1008.88   28.08
   1  -3  -8 1006.79   28.81
   1  -3  -8 1112.65   59.00
  -1  -3  -8 1460.76   33.66
  -1  -3  -8 1529.83   63.67
  -3  -3  -8 1704.75   37.54
  -3  -3  -8 1499.71   61.31
   3  -3   8 1629.44   37.33
   3  -3   8 1471.93   33.17
   5  -3   8 1236.25   34.12
  -5  -3  -8 1062.45   52.79
  -5  -3  -8 1180.10   32.34
   5  -3   8 1024.85   51.50
  -7  -3  -8 1746.22   39.66
   7  -3   8 1617.66   65.92
  -9  -3  -8 1230.13   36.08
   9  -3   8  973.24   32.44
  -9  -3  -8  884.50   48.90
   9  -3   8 1112.13   58.19
 -11  -3  -8 1223.92   37.51
  11  -3   8 1122.09   34.54
 -13   3  -8  706.73   20.83
  13  -3   8  764.52   29.05
 -15  -3  -8  395.67   26.17
 -15   3  -8  369.28   17.31
 -17  -3  -8  407.61   25.55
 -17   3  -8  310.99   16.34
 -19  -3  -8  453.68   23.32
 -19   3  -8  413.76   16.71
 -21  -3  -8  238.39   16.70
 -21   3  -8  387.92   15.41
 -23  -3  -8  324.84   13.72
 -23   3  -8  348.16   12.81
 -25   3  -8  192.64    8.10
  22  -4  -8  291.56   13.29
 -22  -4   8  275.78   12.05
  20  -4  -8  472.75   19.84
 -20  -4   8  388.19   15.26
  18  -4  -8  414.27   22.58
 -18  -4   8  351.23   17.64
 -16  -4   8  556.84   23.09
  16  -4  -8  633.40   28.63
 -14  -4   8  632.09   25.43
  14  -4  -8  683.36   30.01
 -12  -4   8  637.05   25.91
 -12  -4   8  530.29   21.37
  10  -4  -8  393.01   20.24
 -10  -4   8  421.29   22.07
 -10  -4   8  415.26   17.46
  -8  -4   8  540.71   24.38
   8  -4  -8  536.81   24.01
  -8  -4   8  498.28   24.10
   8  -4  -8  594.53   26.87
   6  -4  -8  780.06   28.35
  -6  -4   8  836.61   29.88
   4  -4  -8 1033.60   31.82
   4  -4  -8  975.63   28.79
   2  -4  -8  750.89   29.33
   2  -4  -8  721.74   23.53
   0  -4  -8  574.16   28.64
   0  -4   8  605.17   29.93
   0  -4   8  532.60   22.96
  -2  -4  -8  764.59   31.01
   2  -4   8  741.02   31.35
   4  -4   8  352.72   21.69
  -4  -4  -8  391.67   31.43
   4  -4   8  328.63   25.39
  -6  -4  -8  605.00   30.99
   6  -4   8  453.58   24.60
   8  -4   8  493.76   26.28
   8  -4   8  593.39   28.29
  10  -4   8  456.87   27.18
  10  -4   8  427.75   24.06
  12  -4   8  398.58   21.03
  12  -4   8  407.03   26.39
 -14  -4  -8  520.02   26.59
  14  -4   8  370.80   24.31
 -16  -4  -8  538.22   24.00
  16  -4   8  368.63   23.34
  18  -4   8  296.08   19.35
 -18   4  -8  276.59   10.47
 -20  -4  -8  208.74   12.70
  20  -4   8  240.11   14.53
  17  -5  -8  221.24   11.64
 -17  -5   8  194.84    9.42
  15  -5  -8  241.84   14.73
 -15  -5   8  219.76   12.06
  13  -5  -8  203.87   15.94
 -13  -5   8  228.78   13.48
 -11  -5   8  212.33   14.10
 -11  -5   8  185.89   14.03
  -9  -5   8  214.64   16.79
  -9  -5   8  199.40   10.79
   9  -5  -8  201.11   17.01
  -7  -5   8  211.29   18.06
   7  -5  -8  192.46   15.80
  -5  -5   8  168.53   15.93
   5  -5  -8  217.98   15.57
  -3  -5   8  668.90   27.94
   3  -5  -8  468.13   18.24
   1  -5  -8  362.91   19.81
  -1  -5   8  622.48   27.84
  -1  -5  -8  387.20   20.28
   1  -5   8  443.22   24.94
   3  -5   8  289.62   21.08
  -3  -5  -8  329.55   20.25
  -5  -5  -8  259.98   19.57
   5  -5   8  277.63   19.68
  -7  -5  -8  122.47   17.57
   7  -5   8  224.63   17.39
  -9  -5  -8  180.84   20.26
   9  -5   8  127.92   12.96
   9  -5   8  163.70   14.91
 -11  -5  -8   94.16   14.36
  11  -5   8  122.80   13.20
 -13  -5  -8   81.96   11.84
  13  -5   8   99.39   11.60
 -31   0   9   -7.82    6.62
  29   0  -9   73.32   19.43
 -29   0   9    6.88   10.65
 -27   0   9    4.23   10.94
 -25   0   9   -0.20   12.33
 -23   0   9   -1.15   11.73
 -21   0   9    0.58   10.76
 -19   0   9    3.13   10.85
 -17   0   9    5.28   16.43
 -17   0   9   -4.55   11.09
 -17   0   9    0.42   11.20
 -15   0   9   -2.10   16.32
 -15   0   9   -2.29    9.40
 -13   0   9   -3.47   14.87
 -11   0   9   -3.62   14.99
  -9   0   9   -5.06   15.06
  -7   0   9    3.25   14.44
   5   0  -9    1.57   11.45
  -5   0   9    3.58   15.02
   3   0  -9   -0.41   10.45
   1   0  -9    0.38   10.38
   1   0   9    3.42   13.30
  -1   0  -9    1.69   12.04
   3   0   9   -2.26   13.12
  -3   0  -9    3.05   13.40
   5   0   9   -4.11   13.77
   7   0   9    0.75   13.96
   9   0   9   -2.54   14.46
  11   0   9   -2.83   14.81
  13   0   9   -4.42   14.48
 -13   0  -9   -4.88   10.14
  15   0   9   -2.96   16.05
 -15   0  -9   -0.34   11.48
 -17   0  -9  243.30   23.23
 -17   0  -9   -1.84   13.09
 -19   0  -9  144.66   21.65
 -19   0  -9   -6.63   13.72
 -21   0  -9  255.52   22.37
 -21   0  -9  -11.23   13.71
 -23   0  -9  179.81   18.58
 -23   0  -9   -5.34   11.23
 -25   0  -9   44.17   14.97
 -25   0  -9   -0.03    8.80
 -27   0  -9  -12.07   10.35
 -30  -1   9   14.26    8.70
  28  -1  -9   27.01   30.81
 -28   1   9   14.27    9.45
 -28  -1   9   -0.37   12.14
 -28   1   9    2.60    9.87
 -26   1   9    6.43   12.17
 -26   1   9   11.72   11.75
 -24  -1   9    9.79   10.21
 -24   1   9   14.04   12.50
 -22  -1   9   39.08   12.31
 -22  -1   9   33.09   11.43
 -22   1   9   35.59   13.37
 -20  -1   9   22.59   12.38
 -20  -1   9    7.33   10.04
 -20   1   9    5.74   13.38
 -18  -1   9   84.31   12.06
  18  -1  -9   77.40   23.63
 -18  -1   9   86.52   14.64
 -18  -1   9   84.53   23.33
 -18  -1   9   78.36   11.13
 -18   1   9   81.17   14.08
 -16  -1   9   82.50   13.88
 -16  -1   9   84.97   23.90
 -16  -1   9   87.04   10.33
 -16   1   9   86.91   13.62
  16  -1  -9   89.34   22.99
 -14  -1   9    6.43   17.39
 -14  -1   9   -0.08   11.47
  14  -1  -9    5.72   17.90
 -14   1   9    8.65    9.28
 -12  -1   9    4.81   16.31
 -12   1   9    1.23   12.03
  12  -1  -9   -2.63   16.77
  10  -1  -9   17.73   15.15
 -10  -1   9   15.52   16.53
 -10   1   9   19.88   13.04
   8  -1  -9    1.15   12.60
  -8  -1   9    3.25   16.70
  -8   1   9    6.83   11.80
   6  -1  -9    5.78   11.19
  -6  -1   9    2.17   17.42
  -6   1   9    8.42   12.17
   4  -1  -9   16.35   15.51
  -4  -1   9    8.29   16.74
   4  -1  -9    9.84    9.28
   2  -1  -9  144.47   12.11
   2   1  -9  109.53   10.58
   2  -1  -9  161.37   19.08
  -2  -1   9  140.58   21.03
   0  -1   9    1.97   15.87
   0   1  -9    3.36    6.64
   0  -1  -9    5.80   12.91
  -2  -1  -9  177.76   20.96
  -2   1  -9  131.27   13.08
   2  -1   9  172.58   22.68
  -4  -1  -9  413.04   28.92
  -4   1  -9  327.10   21.38
   4  -1   9  423.82   30.75
  -6  -1  -9   91.07   20.97
   6  -1   9   95.58   21.49
   8  -1   9   19.31   18.24
  -8  -1  -9   30.06   18.67
  10  -1   9   24.08   18.77
  12  -1   9    4.09   17.19
 -12  -1  -9   80.51   16.21
 -12   1  -9   76.42   14.47
 -12  -1  -9    4.03   10.44
 -12   1  -9    4.39    8.93
  14  -1   9    2.02   16.89
 -14  -1  -9    0.87   11.56
 -14   1  -9   12.09   10.45
 -16   1  -9  187.73   16.93
 -16  -1  -9  139.63   20.41
 -16  -1  -9  156.80   16.09
 -16   1  -9  158.14   14.81
  16  -1   9  121.40   25.84
 -18  -1  -9   -0.35   12.87
 -18   1  -9    8.37   12.86
 -20  -1  -9    0.53   12.48
 -20   1  -9    1.94   13.00
 -22   1  -9   -7.72   14.02
 -22  -1  -9    7.47   10.14
 -22   1  -9    8.27   13.06
 -24  -1  -9  185.23   18.50
 -24   1  -9    3.56   11.20
 -26  -1  -9    3.98   12.19
 -26   1  -9   25.66    8.21
 -28  -1  -9   26.80    7.37
 -28   1  -9   53.36    5.31
 -29  -2   9   -0.11    6.21
 -27  -2   9   75.03   10.87
 -27   2   9   76.30    9.62
  25  -2  -9   42.02   42.69
 -25  -2   9    8.27   12.08
 -25   2   9   17.72   10.54
 -23  -2   9   33.01    9.33
 -23  -2   9   24.79   15.09
 -23   2   9   41.06   12.47
 -21  -2   9   93.01   12.13
 -21  -2   9  126.77   17.23
 -21   2   9   97.92   14.68
 -19  -2   9  269.95   17.02
 -19  -2   9  262.35   19.56
 -19   2   9  280.90   19.25
 -17  -2   9  314.57   18.47
 -17  -2   9  338.18   21.38
 -17   2   9  272.32   19.81
 -15  -2   9  215.36   17.29
 -15  -2   9  181.22   28.95
 -15  -2   9  215.87   19.24
 -15   2   9  176.34   16.27
 -13  -2   9  163.09   27.39
 -13  -2   9  177.05   16.97
  13  -2  -9  142.37   16.49
  13  -2  -9  193.52   26.40
 -13   2   9  169.28   13.93
 -11  -2   9  106.85   23.76
 -11  -2   9  115.20   15.16
  11  -2  -9  112.71   21.18
  -9  -2   9   34.42   18.92
   9  -2  -9   43.46   16.96
  -7  -2   9  296.98   29.00
   7  -2  -9  329.93   26.34
   5  -2  -9  108.08   16.42
  -5  -2   9  103.77   21.46
   3  -2  -9   81.80   19.61
  -3  -2   9   84.02   21.03
   1  -2  -9  814.56   41.53
  -1  -2   9  713.40   38.86
  -1  -2  -9  868.20   41.49
   1  -2   9  880.81   41.44
   1  -2   9  807.42   40.16
  -3  -2  -9  188.76   23.73
   3  -2   9  196.71   21.51
   3  -2   9  165.63   23.03
   5  -2   9  113.04   18.65
  -5  -2  -9  109.04   21.48
   5  -2   9  110.28   22.31
   7  -2   9  292.13   18.24
  -7  -2  -9  361.70   32.43
   7  -2   9  384.81   34.96
   9  -2   9   91.17   14.94
  -9  -2  -9  126.12   24.17
  -9  -2  -9  140.47   14.65
   9  -2   9  141.06   26.61
 -11  -2  -9  239.43   20.18
  11  -2   9  238.66   18.81
 -11   2  -9  176.18   12.41
 -11  -2  -9  227.68   29.39
  11  -2   9  269.76   33.22
  13  -2   9   47.54   22.39
 -13  -2  -9   17.33   16.76
  13  -2   9   54.48   14.73
 -13   2  -9   49.06   10.84
 -13  -2  -9   57.00   20.89
  15  -2   9  201.63   17.41
 -15   2  -9  218.93   15.32
 -17  -2  -9  248.73   19.58
 -17   2  -9  217.81   15.54
 -19  -2  -9  150.93   17.18
 -19   2  -9  142.88   14.56
 -21  -2  -9  278.67   18.27
 -21   2  -9  190.13   14.53
 -23  -2  -9   57.23   13.55
 -23   2  -9  111.39   12.26
 -25  -2  -9  -12.21   10.13
 -25   2  -9   55.02    8.80
 -26  -3   9  162.39   10.46
 -24  -3   9  166.70   13.56
  24  -3  -9  152.81   11.58
 -22  -3   9  134.55   12.51
 -22   3   9  132.80   11.55
 -20  -3   9   29.64   12.35
 -20   3   9   36.98   10.55
 -18  -3   9  106.76   15.84
 -18   3   9  109.60   14.06
 -16  -3   9  161.49   17.67
 -16   3   9  124.58   16.48
 -14  -3   9  156.72   17.87
 -14  -3   9  160.03   19.12
 -14   3   9  136.11   15.84
 -12  -3   9  564.24   24.31
 -12  -3   9  538.98   24.65
 -12   3   9  479.37   20.64
 -10  -3   9  596.73   24.78
  10  -3  -9  489.64   23.13
 -10  -3   9  413.59   38.59
 -10  -3   9  553.61   24.67
 -10  -3   9  436.68   19.41
  -8  -3   9  231.21   30.81
  -8  -3   9  324.61   20.64
   8  -3  -9  284.74   20.95
  -8  -3   9  271.10   17.57
  -8  -3   9  326.35   20.06
  -6  -3   9  395.75   21.73
   6  -3  -9  411.12   21.90
  -6  -3   9  340.11   19.02
  -6  -3   9  304.60   32.71
  -6  -3   9  348.74   20.26
  -4  -3   9  494.55   21.61
   4  -3  -9  529.28   23.13
  -2  -3   9  419.64   21.20
   2  -3  -9  504.31   24.75
   0  -3  -9  308.38   34.30
   0  -3   9  300.79   20.47
   0  -3   9  249.79   14.90
  -2  -3  -9  381.12   24.30
   2  -3   9  364.38   21.90
  -2  -3  -9  312.54   32.98
   2  -3   9  298.91   16.99
   4  -3   9  306.73   21.80
  -4  -3  -9  238.74   29.27
   4  -3   9  258.69   17.55
   4  -3   9  215.46   27.07
  -6  -3  -9  596.29   28.32
   6  -3   9  633.94   28.11
  -6  -3  -9  538.19   40.50
   6  -3   9  538.30   40.12
  -8  -3  -9  382.93   24.50
  -8  -3  -9  340.49   33.15
   8  -3   9  410.96   37.61
 -10  -3  -9  629.26   29.50
  10  -3   9  532.52   26.91
 -12  -3  -9  586.12   28.97
  12  -3   9  519.81   26.84
 -14  -3  -9  106.48   22.06
  14  -3   9   73.77   16.23
 -14   3  -9   69.31   10.51
 -16  -3  -9   61.60   19.11
 -16   3  -9   70.53   11.50
 -18  -3  -9  130.32   17.72
 -18   3  -9  208.84   13.48
 -20  -3  -9  366.82   17.75
 -20   3  -9  316.65   14.10
 -22  -3  -9  193.67   12.48
 -22   3  -9  121.72    9.69
 -24   3  -9  136.56    7.26
  21  -4  -9  237.11   13.67
 -21  -4   9  220.01   11.65
  19  -4  -9  245.66   17.16
 -19  -4   9  204.03   13.31
  17  -4  -9  384.66   22.93
 -17  -4   9  326.62   18.02
 -15  -4   9  134.66   16.49
  15  -4  -9  161.07   20.88
 -13  -4   9  131.91   17.21
 -13  -4   9  110.89   12.67
  11  -4  -9  334.99   19.68
 -11  -4   9  340.54   18.35
   9  -4  -9  790.30   26.14
  -9  -4   9  811.34   26.61
  -7  -4   9  558.33   24.43
   7  -4  -9  579.19   25.82
  -7  -4   9  540.81   21.08
  -5  -4   9  194.59   17.75
   5  -4  -9  233.84   18.02
  -3  -4   9  333.33   24.46
   3  -4  -9  385.19   25.46
   1  -4  -9  436.53   26.19
  -1  -4   9  481.89   27.92
  -1  -4  -9  743.56   29.64
   1  -4   9  699.85   24.12
   3  -4   9  369.04   26.13
   3  -4   9  312.12   19.39
  -3  -4  -9  381.47   27.48
   5  -4   9  161.10   16.89
   5  -4   9  147.26   21.50
  -7  -4  -9  424.62   28.34
   7  -4   9  391.99   22.13
   9  -4   9  520.43   25.93
   9  -4   9  536.64   25.83
  11  -4   9  541.44   24.03
  11  -4   9  531.51   26.10
 -13  -4  -9  514.75   25.86
  13  -4   9  348.91   22.87
 -15  -4  -9  552.18   24.39
  15  -4   9  261.33   20.05
 -17  -4  -9  277.15   18.24
  17  -4   9  292.84   18.41
 -19  -4  -9  214.48   12.20
  19  -4   9  228.99   13.50
  16  -5  -9  243.73   11.93
 -16  -5   9  214.49    9.45
  14  -5  -9  248.40   14.16
 -14  -5   9  265.95   12.08
  12  -5  -9  347.15   16.89
 -12  -5   9  389.35   14.78
  10  -5  -9  260.72   15.91
 -10  -5   9  246.28   12.92
  -8  -5   9  503.62   19.56
   8  -5  -9  514.63   19.26
  -6  -5   9  589.75   22.91
   6  -5  -9  553.62   19.08
   4  -5  -9  704.54   20.52
  -4  -5   9  728.48   21.45
   4  -5  -9  773.37   20.64
   2  -5  -9  604.09   21.30
  -2  -5   9  928.71   29.92
   0  -5  -9  423.24   20.58
   0  -5   9  702.64   27.37
  -2  -5  -9  530.72   21.79
   2  -5   9  644.76   25.83
  -4  -5  -9  516.21   22.28
   4  -5   9  351.77   21.12
  -6  -5  -9  293.91   18.58
   6  -5   9  420.20   20.97
  -8  -5  -9  232.41   16.99
   8  -5   9  310.48   16.57
 -10  -5  -9  220.50   14.81
 -12  -5  -9  256.76   13.13
 -30   0  10   15.37    8.01
 -28   0  10    3.07   11.77
 -28   0  10    1.25    8.90
 -26   0  10    9.43   16.00
 -26   0  10   52.51   11.89
 -24   0  10   59.28   13.09
 -22   0  10   11.26   11.95
 -20   0  10   22.07   11.60
 -18   0  10  136.89   23.70
 -18   0  10  123.22   13.53
 -18   0  10  153.35   14.46
 -16   0  10  336.05   17.82
 -16   0  10  352.42   18.58
 -14   0  10   42.20   17.26
 -14   0  10   26.50    9.18
 -12   0  10   54.02   18.13
 -10   0  10  424.75   31.70
  -8   0  10  160.90   22.19
  -6   0  10   13.84   14.96
  -4   0  10  379.22   26.62
   4   0 -10  358.31   22.39
   2   0 -10  982.02   33.85
   0   0 -10  412.18   23.29
   2   0  10   39.39   14.58
  -2   0 -10   33.94   12.77
  -4   0 -10  535.24   30.11
   4   0  10  623.67   32.78
  -6   0 -10  599.59   34.92
   6   0  10  618.53   33.51
   8   0  10  500.54   32.88
  10   0  10 1111.80   48.73
 -12   0 -10  790.87   25.16
  12   0  10  812.38   44.79
 -14   0 -10  483.24   22.48
 -14   0 -10  467.89   20.37
 -16   0 -10  421.18   23.00
 -16   0 -10  472.89   21.37
 -18   0 -10  739.95   28.87
 -18   0 -10  694.36   25.00
 -20   0 -10  234.10   21.20
 -20   0 -10   57.23   14.69
 -22   0 -10  279.24   21.60
 -22   0 -10  209.68   15.90
 -24   0 -10  109.00   15.50
 -24   0 -10  207.30   12.82
 -26   0 -10   66.55   11.06
 -29  -1  10   26.76    9.71
 -29   1  10   19.80    7.84
 -27   1  10   -1.54   10.44
 -27  -1  10  -12.04   13.92
 -27   1  10    1.79    9.31
 -25   1  10  -22.44   13.48
 -25  -1  10    7.24    9.10
 -25   1  10   10.58   12.53
 -23  -1  10   27.55   11.95
 -23  -1  10    3.00    9.73
 -23   1  10    8.14   12.65
 -21  -1  10   57.97   12.86
 -21  -1  10   65.27   11.21
 -21   1  10   80.09   14.24
 -19  -1  10   15.86   10.65
 -19  -1  10   17.44   12.83
 -19  -1  10   11.16    9.77
 -19   1  10   11.33   14.22
  17  -1 -10    8.15   18.29
 -17  -1  10   -0.18   17.92
 -17  -1  10    5.65   13.32
 -17  -1  10    1.85    8.47
 -17   1  10   -0.03   12.47
  15  -1 -10   42.80   18.82
 -15  -1  10   65.36   21.68
 -15  -1  10   53.00   14.45
 -15  -1  10   55.34    9.76
 -15   1  10   60.81   11.65
 -13  -1  10  272.11   29.60
 -13  -1  10  252.10   17.51
 -13   1  10  240.07   13.73
  11  -1 -10  271.62   26.40
 -11  -1  10  286.96   28.92
 -11   1  10  282.23   24.91
   9  -1 -10  118.00   18.11
  -9  -1  10  125.80   22.90
  -9   1  10  123.41   18.92
   7  -1 -10  330.23   23.11
  -7  -1  10  311.29   29.24
  -7   1  10  344.98   24.85
   5  -1 -10  441.15   30.29
  -5  -1  10  398.49   30.19
   5  -1 -10  391.62   21.60
   3  -1 -10   85.74   18.03
  -3  -1  10   84.88   20.64
   1  -1 -10  423.92   27.31
  -1  -1  10  379.56   28.60
  -1  -1 -10  834.20   37.10
   1  -1  10  837.96   40.35
  -3  -1 -10  188.26   22.02
  -3   1 -10  145.81   14.75
   3  -1  10  200.90   24.37
  -5  -1 -10  154.74   22.14
  -5   1 -10  132.22   16.04
   5  -1  10  160.57   23.54
  -7  -1 -10  344.58   31.28
   7  -1  10  357.15   32.24
  -9  -1 -10  454.91   19.48
  -9  -1 -10  445.09   18.53
  -9  -1 -10  521.86   38.41
   9  -1  10  531.30   38.35
 -11   1 -10  100.61   13.52
 -11  -1 -10  133.83   14.33
 -11   1 -10  107.03   11.34
 -11  -1 -10  136.79   26.68
  11  -1  10  151.85   25.67
 -13   1 -10  124.49   15.28
 -13  -1 -10  151.97   15.22
 -13   1 -10  158.58   13.45
 -13  -1 -10  185.91   29.51
  13  -1  10  187.04   29.25
 -15   1 -10   73.10   15.04
 -15  -1 -10  113.77   15.52
 -15   1 -10  122.22   13.92
  15  -1  10   99.93   23.38
 -17  -1 -10  312.44   19.38
 -17   1 -10  328.54   18.51
 -19  -1 -10  387.78   19.66
 -19   1 -10  423.96   20.31
 -21   1 -10  138.09   15.92
 -21   1 -10  241.32   16.99
 -23   1 -10  322.29   16.05
 -23  -1 -10  355.49   21.34
 -25  -1 -10   95.91   14.78
 -25   1 -10  133.19   10.49
 -25   1 -10   96.05    9.81
 -27   1 -10  268.56    8.62
 -27  -1 -10  206.17    9.85
 -28  -2  10   15.85    7.21
 -28   2  10    7.92    6.31
  26  -2 -10   39.41   34.93
 -26  -2  10   25.09   10.38
 -26   2  10   40.18    9.21
 -24  -2  10  -17.52   13.73
 -24   2  10   13.09   10.44
 -22  -2  10    7.50   10.07
 -22  -2  10   28.30   14.54
 -22   2  10    2.17   11.80
 -20  -2  10   59.11   12.33
 -20  -2  10   59.88   16.33
 -20   2  10   58.69   14.53
 -18  -2  10  136.79   15.11
 -18  -2  10  128.38   17.53
 -18   2  10   99.80   16.45
 -16  -2  10   42.00   14.58
 -16  -2  10   42.00   15.43
 -16   2  10   38.08   13.53
  14  -2 -10   18.04   17.47
 -14  -2  10   32.94   20.65
 -14  -2  10   22.84   14.36
 -14   2  10   23.66   12.05
  12  -2 -10   10.29   13.86
 -12  -2  10    7.85   18.30
 -12  -2  10   17.40   15.12
  12  -2 -10    5.78   14.33
  10  -2 -10  375.77   30.74
  10  -2 -10  393.93   20.83
 -10  -2  10  330.80   33.52
 -10  -2  10  294.63   19.66
   8  -2 -10  170.34   21.17
  -8  -2  10  150.65   24.55
   8  -2 -10   99.58   14.79
  -8  -2  10  143.16   15.79
   6  -2 -10   71.15   14.98
  -6  -2  10   79.99   21.10
  -4  -2  10   62.06   21.07
   4  -2 -10   50.99   18.87
  -2  -2  10   96.66   22.48
   2  -2 -10   93.48   21.56
   0  -2 -10  180.46   24.96
   0  -2  10  174.79   24.09
  -2  -2 -10  270.53   27.19
   2  -2  10  287.03   27.73
   2  -2  10  254.16   26.80
   4  -2  10  233.67   16.34
  -4  -2 -10  218.29   25.59
   4  -2  10  238.39   24.61
   4  -2  10  225.09   26.96
  -6  -2 -10  218.52   15.39
  -6  -2 -10  393.76   20.63
   6  -2  10  309.92   18.86
  -6  -2 -10  304.85   29.87
   6  -2  10  304.78   30.70
  -8  -2 -10  521.56   22.87
  -8  -2 -10  448.97   21.39
  -8  -2 -10  594.66   40.96
   8  -2  10  656.45   44.73
 -10  -2 -10  174.33   18.32
 -10  -2 -10  139.79   16.19
  10  -2  10  158.71   18.07
 -10  -2 -10  191.66   27.63
 -10   2 -10  126.53   10.78
  10  -2  10  204.45   31.13
 -12  -2 -10  227.04   19.76
 -12  -2 -10  205.88   17.92
  12  -2  10  260.26   20.72
 -12  -2 -10  246.45   30.64
 -12   2 -10  200.71   13.29
  12  -2  10  278.04   34.59
 -14  -2 -10  301.90   21.33
  14  -2  10  357.91   21.55
 -14   2 -10  332.54   16.20
 -16  -2 -10  121.32   16.87
 -16  -2 -10  156.31   18.73
  16  -2  10  166.77   17.11
 -16   2 -10  155.95   14.08
 -18  -2 -10  214.91   16.75
 -18  -2 -10  238.89   19.22
 -20  -2 -10  158.83   16.40
 -20   2 -10  225.74   14.92
 -22  -2 -10   70.92   13.52
 -22   2 -10  149.56   12.42
 -24  -2 -10   55.90    9.98
 -24   2 -10  128.84   10.08
  25  -3 -10    3.00    5.78
 -25  -3  10    7.84    5.36
 -23  -3  10   29.82    8.34
 -23   3  10   38.59    8.37
 -21  -3  10   45.24   11.11
 -21   3  10   53.25    9.94
 -19  -3  10   15.60   13.23
 -19   3  10   13.16   11.18
 -17  -3  10    6.39   14.52
 -17  -3  10   39.90   15.99
 -17   3  10    1.52   12.35
 -15  -3  10   33.33   15.79
 -15  -3  10   54.16   16.38
 -15   3  10   23.37   13.15
 -13  -3  10   35.48   16.19
  13  -3 -10   -0.05   16.96
 -13  -3  10   28.22   16.38
 -13   3  10   26.40   12.71
 -11  -3  10  137.25   17.71
  11  -3 -10   93.37   18.39
 -11  -3  10   86.49   11.90
 -11  -3  10  119.65   17.95
 -11   3  10  103.74   13.90
  -9  -3  10  138.32   25.80
  -9  -3  10  199.71   19.22
   9  -3 -10  182.74   20.61
  -9  -3  10  166.32   14.75
  -9  -3  10  159.98   17.38
  -7  -3  10  198.47   19.19
  -7  -3  10  147.56   26.54
  -7  -3  10  160.00   17.08
  -7  -3  10  166.36   15.86
  -5  -3  10  237.96   19.15
   5  -3 -10  196.59   20.29
  -5  -3  10  213.13   17.45
  -5  -3  10  178.30   17.50
   3  -3 -10  350.06   22.05
  -3  -3  10  443.16   22.91
   1  -3 -10  476.02   24.78
   1  -3 -10  541.63   46.16
  -1  -3  10  599.28   25.39
  -1  -3 -10  200.57   22.27
  -1  -3 -10  198.60   28.96
   1  -3  10  256.00   20.41
  -3  -3 -10  294.37   22.97
  -3  -3 -10  329.70   34.07
   3  -3  10  304.10   17.41
   5  -3  10   47.31   18.83
   5  -3  10   55.91   18.07
   5  -3  10   46.48   12.26
  -5  -3 -10   37.40   18.93
  -7  -3 -10  267.02   25.17
   7  -3  10   64.66   18.58
  -9  -3 -10  354.23   26.04
   9  -3  10  212.42   22.68
 -11  -3 -10  288.22   24.57
  11  -3  10  244.00   22.30
  13  -3  10  164.48   18.81
 -13   3 -10  112.69   10.74
  15  -3  10   73.72   15.16
 -15   3 -10   64.46    9.94
 -17  -3 -10  291.78   19.53
 -17   3 -10  211.13   12.61
 -19  -3 -10  386.11   17.70
 -19   3 -10  265.48   12.75
 -21   3 -10  245.90   10.92
 -21  -3 -10  189.50   11.89
  23  -3  10   74.49    8.88
 -22  -4  10   11.30    5.57
  20  -4 -10   32.47   10.41
 -20  -4  10   30.56    8.16
  18  -4 -10   40.93   13.70
 -18  -4  10   29.88   11.01
  16  -4 -10   33.27   16.30
 -16  -4  10   11.60   13.02
 -14  -4  10   52.44   14.60
 -12  -4  10   55.28   15.57
 -12  -4  10   65.40   11.87
 -10  -4  10    4.80   14.84
  10  -4 -10    5.62   14.91
 -10  -4  10    6.72   12.56
   8  -4 -10   -9.99   14.59
  -8  -4  10   12.27   13.69
   8  -4 -10   27.97   17.82
  -8  -4  10    4.55   13.52
   6  -4 -10   46.60   13.59
  -6  -4  10   25.11   13.48
  -6  -4  10   41.97   16.64
   4  -4 -10    7.72   10.63
  -4  -4  10   13.73   12.38
   4  -4 -10  -22.87   20.31
  -4  -4  10    6.36   17.63
   2  -4 -10  227.77   22.83
  -2  -4  10  265.76   24.06
   0  -4 -10   97.79   21.85
   0  -4  10  168.85   22.16
  -2  -4 -10   56.42   21.58
   2  -4  10  103.73   21.39
   2  -4  10   88.09   13.18
   4  -4  10  131.06   14.79
   4  -4  10  161.50   21.96
  -6  -4 -10  125.19   25.17
   6  -4  10   90.16   14.14
  -8  -4 -10  184.88   25.39
   8  -4  10  173.98   20.42
   8  -4  10  166.46   16.94
 -10  -4 -10  109.37   24.41
  10  -4  10  109.75   18.44
  10  -4  10   98.56   15.80
  12  -4  10  120.04   15.50
  12  -4  10  107.24   15.90
 -14  -4 -10   54.69   17.53
  14  -4  10   44.82   13.36
 -16  -4 -10  187.31   16.15
  16  -4  10  147.38   13.81
 -18  -4 -10  164.64   11.66
  18  -4  10   52.40    8.92
  15  -5 -10    8.63    6.96
  13  -5 -10   -2.44    8.30
 -13  -5  10   13.68    7.00
  11  -5 -10    2.83    9.10
 -11  -5  10   11.71    7.64
   9  -5 -10    5.18    9.25
  -9  -5  10    7.61    7.63
  -9  -5  10   27.90   10.00
  -7  -5  10  139.19   13.64
   7  -5 -10  115.89   11.36
   5  -5 -10   66.86   11.85
  -5  -5  10   82.43   14.06
   5  -5 -10   71.79    9.45
  -3  -5  10   67.25   15.30
   3  -5 -10   66.32   13.50
  -1  -5  10   41.33   15.34
   1  -5 -10    3.30   14.33
   1  -5  10    4.85   14.60
  -3  -5 -10   17.25   14.73
   3  -5  10   55.15   14.98
  -5  -5 -10   50.47   14.78
   5  -5  10   41.95   13.15
  -7  -5 -10   12.18   13.06
   7  -5  10    8.95   11.04
   9  -5  10   11.11    8.17
  -9  -5 -10  -12.25   11.28
 -11  -5 -10   19.51    9.29
 -29   0  11    2.81    8.58
 -27   0  11   -0.61    8.48
 -25   0  11    5.66   10.01
 -23   0  11   -3.33   11.06
 -21   0  11   -2.87   10.96
 -19   0  11    2.99   10.84
 -19   0  11   -4.84   11.85
 -17   0  11   -2.99   15.91
 -17   0  11    4.11   10.96
 -17   0  11   -0.54   11.71
 -15   0  11   -6.41   16.28
 -15   0  11   -3.70    9.73
 -13   0  11    2.50   14.53
 -13   0  11   -8.56   12.95
 -13   0  11    2.08    8.88
 -11   0  11    0.68   15.04
  -9   0  11   -4.82   15.96
  -7   0  11    0.48   15.56
   5   0 -11    2.55   11.15
  -5   0  11    0.83   14.22
   3   0 -11   -4.96   10.54
   1   0 -11   -0.75   10.54
  -1   0 -11   -2.70   10.69
   3   0  11   -2.29   13.36
  -3   0 -11   -0.13   11.54
   5   0  11   -1.22   13.28
  -5   0 -11   -0.12   12.77
   7   0  11   -1.87   13.21
  -7   0 -11   -1.55   13.89
   9   0  11   -3.78   14.24
  -9   0 -11    1.01    9.66
  -9   0 -11   -6.52   13.44
  -9   0 -11    0.87   16.48
 -11   0 -11   -1.33   14.52
 -11   0 -11    0.02   10.82
 -13   0 -11   23.41   15.94
 -13   0 -11   -5.41   12.74
 -15   0 -11   28.32   17.68
 -15   0 -11  -14.42   14.18
 -17   0 -11  222.51   20.38
 -17   0 -11    3.44   14.42
 -19   0 -11    3.13   17.86
 -19   0 -11   -0.42   14.32
 -21   0 -11  -18.73   17.49
 -21   0 -11   -2.20   13.08
 -23   0 -11   -7.77   14.58
 -23   0 -11   -4.33   10.27
 -25   0 -11   52.03   10.52
 -30  -1  11   12.28    5.96
 -28   1  11    6.45    7.33
 -28  -1  11    4.18   10.14
 -28   1  11   11.07    7.96
 -26   1  11   -5.69   11.45
 -26  -1  11  -23.42   15.30
 -26   1  11   17.98   10.04
 -24  -1  11   38.29   10.67
 -24  -1  11   23.14    9.17
 -24   1  11   28.97   12.29
 -22  -1  11   25.85   12.10
 -22  -1  11   30.02    9.83
 -22   1  11   34.15   12.67
 -20  -1  11    5.38    9.20
 -20  -1  11   14.01   13.49
 -20  -1  11   10.15    9.34
 -20   1  11   10.90   13.92
 -18  -1  11    0.93   13.20
 -18  -1  11    0.37    8.99
 -18   1  11   -2.14   14.41
  16  -1 -11    1.30   15.66
 -16  -1  11   11.57   18.18
 -16  -1  11    0.54   14.24
 -16  -1  11    2.60    8.54
 -16   1  11    4.58   12.09
  14  -1 -11   26.67   17.30
 -14  -1  11   38.60   19.97
 -14  -1  11   41.08   14.48
 -14   1  11   38.60   11.94
 -12  -1  11  149.48   24.28
  12  -1 -11  141.11   21.94
 -12   1  11  120.84   12.47
 -12  -1  11   74.13   14.16
  10  -1 -11   77.46   14.58
  10  -1 -11   40.35   14.66
 -10  -1  11   45.44   19.06
 -10   1  11   49.48   16.43
 -10  -1  11   35.38   13.81
  -8  -1  11    4.23   16.76
  -8   1  11   16.67   14.07
   8  -1 -11   18.53   12.35
  -6  -1  11    4.48   18.63
  -6   1  11   -0.80   12.78
   4  -1 -11    3.50   14.54
  -4  -1  11    6.23   16.72
  -2  -1  11   14.35   16.66
   2  -1 -11    8.18   14.41
   0  -1  11   36.19   16.55
   0  -1 -11   30.55   14.38
  -2  -1 -11  150.77   20.53
   2  -1  11  147.62   22.46
   4  -1  11   -4.49   16.08
  -4  -1 -11   -0.82   14.68
   6  -1  11   27.08   16.40
  -6  -1 -11   21.85   16.80
  -8  -1 -11  122.44   15.31
  -8   1 -11  126.81   10.90
  -8  -1 -11  154.14   24.35
  -8   1 -11  140.05   13.57
   8  -1  11  167.86   25.68
 -10   1 -11   77.90   13.23
 -10  -1 -11   89.55   15.07
 -10  -1 -11  126.14   14.18
 -10   1 -11  111.86   11.65
 -10  -1 -11  145.69   25.71
  10  -1  11  140.23   24.65
  12  -1  11    5.23   18.22
 -12  -1 -11   25.86   16.29
 -12  -1 -11   -2.37   13.09
 -12   1 -11    3.94   10.65
 -12  -1 -11   10.38   17.42
 -14   1 -11  -17.41   14.50
 -14  -1 -11   -1.89   13.68
 -14   1 -11   -0.62   11.70
 -16  -1 -11   16.50   14.02
 -16   1 -11   30.30   13.19
 -18   1 -11    8.68   14.38
 -18  -1 -11   43.65   18.72
 -18   1 -11   38.96   13.68
 -20   1 -11   50.45   15.67
 -20  -1 -11   15.06   18.40
 -20   1 -11   29.95   13.34
 -22  -1 -11    3.04   16.09
 -22   1 -11   23.17   11.69
 -24   1 -11   33.60    9.04
 -24   1 -11    0.38    8.50
 -26  -1 -11   34.92    7.59
 -27  -2  11    3.05    7.28
 -27   2  11    3.68    6.73
 -25  -2  11  -11.70   10.68
 -25   2  11    1.26    8.98
 -23  -2  11   15.23    8.23
 -23   2  11   26.47   10.78
 -21  -2  11   14.69   10.14
 -21   2  11   15.21   12.79
 -19  -2  11   25.03   11.89
 -19  -2  11   28.42   15.20
 -19   2  11   31.54   14.33
 -17  -2  11  187.90   17.19
 -17  -2  11  184.32   20.04
 -17   2  11  157.58   17.98
 -15  -2  11   52.66   17.31
 -15   2  11   43.69   14.12
 -13  -2  11    2.95   17.73
 -13  -2  11    2.28   14.46
  13  -2 -11   13.27   15.82
 -13   2  11    3.14   11.62
  11  -2 -11    7.41   14.72
  11  -2 -11   33.20   15.85
 -11  -2  11   12.63   18.01
 -11  -2  11   11.06   14.65
   9  -2 -11   57.75   15.24
   9  -2 -11   56.38   16.00
  -9  -2  11   70.21   15.36
  -9  -2  11   66.65   21.70
  -7  -2  11    0.85   17.08
  -7  -2  11   10.30   13.96
   5  -2 -11   -6.61   14.82
  -5  -2  11   19.74    9.70
  -5  -2  11   26.43   18.52
  -5   2  11   40.00   11.70
   3  -2 -11   25.69   13.86
  -3  -2  11   46.89   10.73
  -3  -2  11   37.88   18.54
   3  -2 -11   54.39   19.85
   1  -2 -11    0.86   13.59
  -1  -2  11    6.67    9.97
  -1  -2  11    6.86   17.57
   1  -2 -11    5.41   15.38
   1  -2  11   24.07   11.25
   1  -2  11   16.75   16.81
  -1  -2 -11   29.79   17.93
   3  -2  11   32.65   17.43
   3  -2  11   32.80   12.39
   3  -2  11   28.44   16.45
  -3  -2 -11   34.36   17.74
  -5  -2 -11  184.92   19.12
   5  -2  11  132.69   16.20
  -5  -2 -11  127.18   22.81
   5  -2  11  131.16   21.99
   5  -2  11  127.43   24.19
   7  -2  11   15.18   18.31
  -7  -2 -11   47.51   13.02
   7  -2  11   16.29   14.19
  -7  -2 -11   19.25   16.71
   9  -2  11   21.65   18.47
  -9  -2 -11   -3.88   14.43
   9  -2  11   11.59   15.42
  -9  -2 -11   11.61   17.34
 -11  -2 -11    7.14   14.70
  11  -2  11   25.09   16.15
 -11   2 -11   14.31    9.16
 -13  -2 -11  -17.36   15.56
  13  -2  11   13.54   15.90
 -13   2 -11    6.07    9.57
 -15  -2 -11   15.60   16.36
  15  -2  11    0.99   14.46
 -15   2 -11   -3.26   10.57
 -17  -2 -11  -19.16   15.43
  17  -2  11   11.01   12.71
 -17   2 -11    5.86   11.37
 -19  -2 -11    2.41   13.92
 -19   2 -11    9.04   11.10
 -21  -2 -11  -12.86   13.11
 -21   2 -11   -1.56    9.77
 -23  -2 -11   48.17    9.50
 -23   2 -11   16.60    7.62
 -24   3  11   31.39    6.15
  24  -3 -11   45.98    8.13
 -24  -3  11   33.31    5.85
 -22  -3  11   26.48    8.99
 -22   3  11   36.70    8.48
 -20  -3  11   19.94   11.53
 -20   3  11   30.38   10.00
 -18  -3  11   79.16   14.46
 -18  -3  11  100.55   17.44
 -18   3  11   73.59   13.33
 -16  -3  11   55.69   16.05
 -16  -3  11   82.29   17.81
 -16   3  11   36.57   14.36
 -14  -3  11  123.48   17.91
 -14  -3  11  105.40   18.12
 -14   3  11   94.37   15.19
 -12  -3  11   58.48   16.72
  12  -3 -11   57.84   19.49
 -12  -3  11   45.31   16.44
 -12   3  11   51.34   13.46
 -10  -3  11   57.05   16.96
  10  -3 -11   75.65   19.11
 -10  -3  11   25.51   11.08
 -10  -3  11   44.79   16.61
  -8  -3  11   93.64   17.96
   8  -3 -11   40.28   19.02
  -8  -3  11   68.34   16.24
  -8  -3  11   90.42   16.57
  -6  -3  11  391.15   22.56
  -6  -3  11  338.01   19.31
  -6  -3  11  360.14   21.29
  -4  -3  11   79.47   15.45
   4  -3 -11   84.18   19.77
   2  -3 -11  -11.88   19.50
  -2  -3  11    3.88   14.83
   0  -3 -11   47.26   20.52
   0  -3 -11   94.52   26.76
   0  -3  11   75.27   17.60
  -2  -3 -11  102.40   23.55
   2  -3  11   49.03   18.79
  -4  -3 -11   65.86   22.31
   4  -3  11   51.69   19.14
  -6  -3 -11  151.22   23.97
   6  -3  11  140.39   21.31
   6  -3  11  125.31   14.50
  -8  -3 -11   36.95   22.82
   8  -3  11    5.00   19.06
 -10  -3 -11  184.38   23.55
  10  -3  11   23.23   18.88
 -12  -3 -11  144.42   20.62
  12  -3  11   13.83   16.71
 -14  -3 -11  152.94   19.86
  14  -3  11   11.28   13.87
 -16  -3 -11   59.00   16.85
  16  -3  11   30.72   11.81
 -16   3 -11   25.48    8.54
 -18  -3 -11    5.82   12.94
 -18   3 -11    2.25    7.02
 -20  -3 -11   46.58    9.25
 -20   3 -11    1.82    6.32
  21  -4 -11   27.70    7.09
 -21  -4  11   28.69    6.15
  19  -4 -11   61.10   10.77
 -19  -4  11   57.32    8.76
 -17  -4  11  218.96   14.00
  17  -4 -11  252.86   17.22
 -15  -4  11   77.39   13.67
  15  -4 -11   93.06   15.94
 -13  -4  11   84.17   14.69
  13  -4 -11   79.31   16.19
 -11  -4  11  118.80   15.93
 -11  -4  11   84.02   12.01
  -9  -4  11  166.91   17.25
   9  -4 -11  126.74   18.00
  -9  -4  11  126.78   14.29
   9  -4 -11  144.25   16.56
  -7  -4  11   93.33   15.07
   7  -4 -11  140.05   20.22
  -7  -4  11  107.71   15.89
   7  -4 -11  124.00   14.87
  -5  -4  11  129.31   14.78
   5  -4 -11  109.95   20.50
  -5  -4  11  179.95   19.64
   5  -4 -11  174.48   14.78
   3  -4 -11   67.19   19.82
  -3  -4  11  152.66   19.99
   1  -4 -11   85.65   21.19
  -1  -4  11  118.84   21.02
  -1  -4 -11  105.47   21.63
   1  -4  11  144.63   22.56
   3  -4  11   26.72   20.61
   3  -4  11   35.42   11.44
  -5  -4 -11   90.98   23.82
   5  -4  11   57.67   19.27
   5  -4  11   73.67   12.48
   7  -4  11    0.63   17.52
   7  -4  11   17.68   11.19
   9  -4  11   -5.78   15.77
   9  -4  11    9.23   11.35
 -11  -4 -11   85.14   19.90
  11  -4  11   69.93   15.03
  11  -4  11   52.23   12.31
  13  -4  11   78.03   11.88
  13  -4  11   50.39   11.30
 -15  -4 -11  124.61   13.77
  15  -4  11   52.76    9.94
  12  -5 -11   36.36    7.41
 -10  -5  11   84.09    8.52
  10  -5 -11   53.31    8.32
  -8  -5  11   73.64   10.36
   8  -5 -11   63.48    8.14
  -6  -5  11   78.74   11.89
   4  -5 -11  170.63   13.63
  -4  -5  11  155.92   14.33
   2  -5 -11   60.61   13.37
  -2  -5  11   35.07   13.69
   0  -5 -11   18.58   13.79
   0  -5  11   34.68   13.84
   2  -5  11   76.32   14.18
  -2  -5 -11   -9.05   14.42
   4  -5  11   38.76   12.59
   6  -5  11    9.26   10.43
  -8  -5 -11   -7.75   10.25
 -10  -5 -11    4.04    8.21
 -28   0  12  611.77   16.51
 -26   0  12  799.69   23.20
 -26   0  12  763.03   19.30
 -24   0  12  364.90   16.57
 -22   0  12  519.57   19.53
 -20   0  12 1064.95   27.14
 -20   0  12 1122.12   27.69
 -18   0  12 1184.27   30.55
 -18   0  12 1327.25   31.49
 -16   0  12  975.24   53.48
 -16   0  12  935.85   28.14
 -14   0  12 1575.84   64.15
 -14   0  12 1646.85   35.61
 -14   0  12 1526.51   31.50
 -12   0  12 1749.90   63.79
 -12   0  12 1918.21   36.99
 -10   0  12 1990.00   68.72
 -10   0  12 1868.54   33.44
  -8   0  12 2552.44   73.73
  -6   0  12 2318.20   67.30
   4   0 -12 1902.44   54.52
  -4   0  12 2032.53   62.11
   2   0 -12  579.84   30.33
   0   0 -12 1147.67   41.41
  -2   0 -12 1288.93   44.55
  -4   0 -12 1679.75   54.02
  -6   0 -12 1862.56   32.57
  -6   0 -12 1775.81   30.55
  -6   0 -12 1698.09   57.79
   6   0  12 1925.98   62.81
  -8   0 -12 1851.68   33.26
  -8   0 -12 1799.75   62.82
 -10   0 -12 1472.37   33.42
 -10   0 -12 1455.57   31.29
 -10   0 -12 1370.87   58.66
 -12   0 -12 1030.69   30.43
 -12   0 -12 1037.11   27.88
 -14   0 -12 1175.15   33.46
 -14   0 -12 1412.50   32.16
 -16   0 -12  861.85   30.02
 -16   0 -12 1088.10   29.25
 -18   0 -12  419.82   23.94
 -18   0 -12  477.02   22.10
 -20   0 -12  490.58   23.11
 -20   0 -12  561.07   20.98
 -22   0 -12  817.91   23.24
 -22   0 -12  859.24   21.18
 -24   0 -12  312.97   14.01
 -29  -1  12  328.66   10.51
 -27  -1  12  389.12   15.87
 -27   1  12  406.12   14.52
 -25   1  12  598.79   19.71
 -25   1  12  600.81   19.30
 -23  -1  12  832.70   22.49
 -23  -1  12  837.06   20.82
 -21  -1  12  523.32   17.66
 -21  -1  12  559.43   18.79
 -19  -1  12  490.61   20.01
 -19  -1  12  529.93   23.66
 -19  -1  12  455.01   17.61
 -19   1  12  519.68   22.91
 -17  -1  12 1073.14   30.89
 -17  -1  12 1001.87   23.93
 -17   1  12  986.31   30.44
 -15  -1  12 1540.67   68.42
 -15  -1  12 1617.63   38.08
 -15   1  12 1629.41   33.33
 -13  -1  12 1393.86   62.24
  13  -1 -12 1158.01   52.67
 -13  -1  12 1462.60   36.02
 -13   1  12 1323.46   29.90
 -13   1  12 1245.84   29.56
  11  -1 -12 1259.75   28.71
 -11  -1  12 1345.74   59.96
 -11   1  12 1305.43   28.31
  -9  -1  12 2798.32   81.39
  -9   1  12 2907.17   78.76
  -9  -1  12 2770.19   45.98
  -9   1  12 2796.86   40.29
   7  -1 -12 2460.26   35.52
  -7  -1  12 2491.91   76.69
  -7   1  12 2548.53   69.01
  -7   1  12 2606.97   40.22
   5  -1 -12 2766.74   75.42
  -5  -1  12 2676.70   78.04
  -5   1  12 2651.90   67.93
   3  -1 -12 2194.69   64.87
  -3  -1  12 2224.01   69.55
   1  -1 -12 2262.15   66.02
  -1  -1  12 2299.22   71.31
  -1  -1 -12 2680.72   71.21
   1  -1  12 3016.96   77.89
  -3  -1 -12 2253.93   35.53
  -3  -1 -12 2193.68   66.05
  -5   1 -12 2032.74   34.37
  -5  -1 -12 2156.77   35.31
  -5  -1 -12 2125.02   68.46
  -7  -1 -12 1392.56   31.04
  -7   1 -12 1566.41   31.54
  -7  -1 -12 1320.29   56.68
   7  -1  12 1473.93   61.04
  -9   1 -12 1410.92   30.13
  -9  -1 -12 1517.25   33.67
  -9  -1 -12 1503.06   63.13
 -11   1 -12 1523.61   32.40
 -11  -1 -12 1498.49   36.05
 -11   1 -12 1438.51   29.71
 -11  -1 -12 1392.13   62.30
  11  -1  12 1590.15   67.64
 -13   1 -12  831.10   26.01
 -13   1 -12  810.14   24.53
 -15   1 -12  362.32   20.33
 -15  -1 -12  312.44   23.92
 -15   1 -12  374.66   19.34
 -17   1 -12  672.53   24.11
 -17  -1 -12  625.71   27.20
 -19  -1 -12  804.48   27.77
  19  -1  12  840.25   24.90
 -21   1 -12  578.36   19.30
 -21   1 -12  645.49   19.85
 -23  -1 -12  423.28   16.90
 -23   1 -12  417.50   14.34
 -23   1 -12  395.49   13.80
 -25  -1 -12  322.83   10.88
 -26  -2  12  415.53   12.99
 -26   2  12  492.32   14.35
 -24  -2  12  544.08   17.68
 -24   2  12  607.70   18.30
 -22  -2  12  671.13   18.65
 -22  -2  12  713.37   22.73
 -20  -2  12 1035.85   24.84
 -20  -2  12 1025.67   28.73
 -18  -2  12 1542.96   32.59
 -18   2  12 1448.42   36.45
 -16  -2  12 1340.73   34.04
 -16  -2  12 1413.52   37.01
 -16   2  12 1369.18   33.67
 -14  -2  12 1079.89   32.16
 -14   2  12  987.87   29.14
  12  -2 -12 1039.71   30.04
 -12  -2  12 1143.73   33.92
  10  -2 -12 1172.48   30.39
 -10  -2  12 1139.61   58.44
 -10  -2  12 1251.13   35.45
   8  -2 -12 1180.51   30.57
  -8  -2  12 1054.79   54.89
  -8  -2  12 1226.80   34.35
  -8   2  12 1096.86   26.63
   6  -2 -12 1956.29   37.05
  -6  -2  12 1797.06   68.97
  -6  -2  12 1922.62   41.06
  -6   2  12 1758.57   32.93
  -4  -2  12 1897.82   35.88
  -4  -2  12 1972.92   73.16
  -4  -2  12 2039.90   42.04
  -4   2  12 1921.27   35.61
   2  -2 -12 1613.18   33.03
   2  -2 -12 1833.84   70.27
  -2  -2  12 1294.67   32.07
  -2  -2  12 1551.95   65.44
  -2  -2  12 1464.46   36.03
   0  -2 -12 2086.08   37.46
   0  -2 -12 2058.01   36.22
   0  -2  12 2023.03   38.28
   0  -2  12 2100.68   76.14
  -2  -2 -12 1836.57   35.61
  -2  -2 -12 1707.05   33.54
  -2  -2 -12 1826.35   68.54
   2  -2  12 1779.68   37.00
   2  -2  12 1836.41   68.74
  -4  -2 -12 1194.75   30.91
  -4  -2 -12 1093.10   27.66
   4  -2  12 1211.89   32.37
  -4  -2 -12 1076.87   54.02
   4  -2  12 1099.42   53.76
   4  -2  12 1043.65   54.26
  -6  -2 -12 1226.97   30.98
  -6  -2 -12 1158.50   28.08
   6  -2  12 1276.24   35.10
  -6  -2 -12 1100.38   54.23
   6  -2  12 1243.79   59.40
  -8  -2 -12  770.49   26.59
  -8  -2 -12  775.32   24.99
 -10  -2 -12  725.70   26.37
 -10  -2 -12  782.94   25.08
 -12  -2 -12 1177.55   30.44
 -12   2 -12 1218.25   26.10
 -14  -2 -12 1181.79   29.51
 -14  -2 -12 1167.96   30.38
  16  -2  12 1036.10   30.47
 -16   2 -12  922.49   23.36
 -18  -2 -12  656.92   22.26
  18  -2  12  682.16   22.18
 -18   2 -12  714.53   20.92
 -20  -2 -12  838.83   22.29
 -20   2 -12  656.28   18.18
 -22  -2 -12  440.55   13.67
 -22   2 -12  532.98   14.22
 -23   3  12  436.98   12.38
 -23  -3  12  393.26   11.16
 -21  -3  12  423.72   14.86
 -21   3  12  417.86   14.73
 -19  -3  12  651.22   20.90
 -19   3  12  615.37   20.07
 -17  -3  12  748.80   24.32
 -17  -3  12  749.40   25.55
 -17   3  12  686.22   24.19
 -15  -3  12  708.27   25.90
 -15  -3  12  714.81   26.41
 -15   3  12  648.21   24.31
 -13  -3  12  565.33   25.11
 -13  -3  12  559.05   25.27
 -13   3  12  510.83   22.56
 -11  -3  12  499.77   24.97
  11  -3 -12  481.04   23.70
 -11  -3  12  501.00   24.83
 -11   3  12  480.86   20.97
  -9  -3  12  620.58   26.62
   9  -3 -12  640.83   27.59
  -7  -3  12 1407.70   32.26
  -7  -3  12 1417.36   35.97
   5  -3 -12 1788.89   39.58
  -5  -3  12 1704.35   36.21
   3  -3 -12 1367.17   34.55
  -3  -3  12 1324.23   34.16
   1  -3 -12 1834.01   41.44
  -1  -3  12 1303.72   35.88
  -1  -3 -12 1648.15   37.85
   1  -3  12 2030.22   44.61
  -3  -3 -12 1399.13   37.00
   3  -3  12 1517.96   40.63
  -5  -3 -12  704.03   29.79
   5  -3  12  707.66   31.75
  -7  -3 -12  592.57   27.43
   7  -3  12  385.94   26.55
  -9  -3 -12  471.79   25.75
   9  -3  12  526.81   28.71
   9  -3  12  498.74   21.94
 -11  -3 -12  528.27   25.06
  11  -3  12  716.31   30.16
 -13  -3 -12  462.02   22.75
  13  -3  12  602.43   26.36
 -15  -3 -12  577.17   22.06
  15  -3  12  732.60   24.21
 -17  -3 -12  401.51   16.27
  19  -3  12  286.39   13.47
  20  -4 -12  280.29   11.30
 -20  -4  12  250.73    8.99
  18  -4 -12  410.90   15.93
 -18  -4  12  358.87   12.81
 -16  -4  12  549.06   17.56
  16  -4 -12  584.82   21.03
 -14  -4  12  642.05   20.43
  14  -4 -12  610.06   23.08
 -12  -4  12  676.51   22.73
  12  -4 -12  460.57   21.00
  10  -4 -12  759.29   24.39
  10  -4 -12  785.06   25.13
  -8  -4  12  826.11   25.26
   8  -4 -12  830.57   26.39
  -8  -4  12  834.01   24.31
  -8   4  12  864.78   23.15
   8  -4 -12  917.94   26.29
   6  -4 -12  425.42   23.59
  -6  -4  12  405.25   20.64
   6  -4 -12  364.83   17.43
   4  -4 -12  465.60   24.71
  -4  -4  12  594.62   25.13
   2  -4 -12  802.05   29.10
  -2  -4  12 1107.47   32.57
   0  -4 -12  355.23   24.40
   0  -4  12  405.08   25.43
  -2  -4 -12  434.36   25.32
   2  -4  12  617.64   29.23
  -4  -4 -12  809.66   29.65
   4  -4  12  958.29   33.23
  -6  -4 -12  754.39   28.32
   6  -4  12  584.43   27.84
   8  -4  12  497.28   18.00
   8  -4  12  555.31   25.68
 -10  -4 -12  421.87   21.96
  10  -4  12  534.23   17.75
 -12  -4 -12  265.32   17.30
  12  -4  12  279.99   13.34
 -14  -4 -12  205.10   13.35
  14  -4  12  208.00   10.69
  -7  -5  12  440.88   13.96
  -5  -5  12  309.67   14.40
   3  -5 -12  308.60   13.53
  -3  -5  12  430.02   16.87
  -1  -5  12  402.50   17.61
   1  -5 -12  336.94   14.80
  -1  -5 -12  334.99   15.20
   1  -5  12  402.93   17.42
  -3  -5 -12  268.06   14.21
   3  -5  12  266.11   14.83
  -5  -5 -12  114.17   11.64
   5  -5  12  210.50   12.98
  -7  -5 -12  132.97   10.04
 -27   0  13    3.38    6.51
 -25   0  13   -1.33    8.19
 -23   0  13    1.68    9.27
 -21   0  13    0.95   10.02
 -21   0  13   -1.03   10.46
 -19   0  13    2.26   11.27
 -19   0  13   -4.31   10.92
 -17   0  13   -0.84   13.25
 -17   0  13   -5.58   11.23
 -15   0  13   -1.32   11.83
 -13   0  13   -5.77   15.62
 -13   0  13   -7.42   15.23
 -13   0  13    0.59   10.18
 -11   0  13   -2.00   16.17
 -11   0  13    7.12   13.80
 -11   0  13    4.34    8.31
  -9   0  13   35.31   13.63
  -9   0  13    2.90   17.07
  -7   0  13   -0.61   15.89
  -7   0  13    9.73   12.84
  -5   0  13   -1.88   15.94
  -5   0  13   -8.25   12.90
   3   0 -13   -1.94   11.16
  -3   0  13    4.93   11.48
  -3   0  13   -3.10   15.69
   1   0 -13   -2.70   10.95
  -1   0  13    0.82   11.42
  -1   0 -13  -10.85   12.72
   1   0  13   -0.89   12.25
  -1   0 -13    2.89   10.98
  -3   0 -13   -5.59   12.43
   3   0  13    8.26   12.67
  -3   0 -13    1.64   11.15
   5   0  13    8.45   13.32
  -5   0 -13   -2.38   12.40
   7   0  13   20.28   14.79
  -7   0 -13    1.51    9.62
  -7   0 -13   -2.06   13.42
  -9   0 -13   36.75   15.98
  -9   0 -13    4.36   10.90
   9   0  13   18.54   13.63
  -9   0 -13   -1.44   14.73
 -11   0 -13  181.77   19.74
 -11   0 -13    2.11   11.91
 -13   0 -13   44.52   17.62
 -13   0 -13   -4.92   12.97
 -15   0 -13    8.13   17.57
 -15   0 -13   -5.55   14.00
 -17   0 -13   34.84   17.42
 -17   0 -13   -8.65   13.29
 -19   0 -13   59.92   16.08
 -19   0 -13   -0.52   11.67
 -21   0 -13   38.36   13.03
 -23   0 -13   18.06    9.39
 -28  -1  13    7.01    6.40
 -28   1  13   13.98    5.49
 -26   1  13   29.64    8.62
 -26  -1  13   18.52   10.80
 -26   1  13   45.26    8.89
 -24  -1  13   26.04    9.17
 -24  -1  13   18.93    7.00
 -24   1  13   20.16   10.53
 -22  -1  13    2.37   10.32
 -22  -1  13   10.61    7.77
 -22   1  13   10.90   12.10
 -20  -1  13   94.30   11.81
 -20  -1  13   96.66   14.95
 -20  -1  13   92.23   10.46
 -20   1  13  114.46   15.22
 -18  -1  13   13.05   14.80
 -18  -1  13    7.68    8.80
 -18   1  13    8.23   14.59
 -16  -1  13   18.32   15.73
 -16   1  13   27.04   14.12
 -14  -1  13   91.13   18.52
 -14   1  13   74.11   14.54
 -14   1  13   91.33   14.94
 -12  -1  13  131.37   24.65
 -12   1  13  148.79   14.96
 -12   1  13  152.82   13.59
  10  -1 -13  161.57   17.76
 -10  -1  13  192.77   27.02
 -10  -1  13  173.72   19.39
 -10   1  13  214.34   15.96
   8  -1 -13  272.69   17.55
  -8  -1  13  281.69   31.31
  -8   1  13  304.79   29.92
  -8  -1  13  291.46   20.81
  -8   1  13  274.80   17.61
   6  -1 -13  227.99   17.93
  -6  -1  13  173.13   26.47
  -6   1  13  150.72   23.21
  -6  -1  13  150.76   18.86
  -6   1  13  145.59   16.15
   4  -1 -13   18.25   13.69
  -4  -1  13   64.48   15.57
  -4   1  13   82.36   15.23
   4  -1 -13   31.77   19.00
  -4  -1  13   34.40   18.98
  -4   1  13   26.09   16.46
   2  -1 -13  173.93   23.60
  -2  -1  13  128.72   12.39
  -2  -1  13  172.39   25.31
  -2  -1  13  186.38   16.27
  -2   1  13  174.40   16.62
   0  -1 -13   28.11   12.21
   0  -1 -13   70.84   13.59
   0  -1 -13   69.37   18.58
   0  -1  13   72.92   14.13
   0  -1  13   66.50   19.65
  -2  -1 -13  194.36   16.46
  -2  -1 -13  154.28   16.05
  -2  -1 -13  168.73   22.90
   2  -1  13  192.98   26.48
   2  -1  13  158.87   16.08
  -4   1 -13   93.23   14.47
  -4  -1 -13  108.99   21.29
   4  -1  13  105.55   15.77
  -6   1 -13   68.33   13.59
  -6  -1 -13  113.01   16.53
  -6  -1 -13   91.87   20.23
   6  -1  13   85.11   21.21
  -8   1 -13  153.43   15.95
  -8  -1 -13  151.89   17.87
  -8   1 -13   96.37   11.28
  -8  -1 -13  124.19   22.50
   8  -1  13  130.79   24.83
 -10   1 -13  158.78   15.70
 -10  -1 -13  181.95   19.51
 -10   1 -13  128.69   13.20
 -12   1 -13   92.07   15.98
 -12  -1 -13   84.39   18.41
 -12   1 -13   55.29   11.86
 -14   1 -13   59.60   14.40
 -14  -1 -13   35.70   18.40
 -14   1 -13   29.46   12.42
 -16   1 -13   94.94   15.33
 -16  -1 -13   65.79   19.25
 -16   1 -13   79.74   13.72
 -18   1 -13   35.34   13.10
  18  -1  13   12.67   12.52
 -18   1 -13    6.15   11.11
 -20   1 -13   34.41   11.24
  20  -1  13   46.30    9.16
 -20   1 -13   59.58   10.75
 -22  -1 -13   95.35   12.06
 -22   1 -13   72.12    8.71
 -24  -1 -13   12.12    6.72
  25  -2 -13   55.80   23.07
 -25   2  13   99.24    8.73
 -23  -2  13   74.90    7.95
 -23   2  13   90.80   11.14
 -21  -2  13   64.33   10.66
 -21  -2  13   98.21   14.92
 -21   2  13   77.37   13.35
 -19  -2  13   37.14   12.05
 -19  -2  13   32.15   15.80
 -19   2  13   40.55   15.32
 -17  -2  13   63.72   14.84
 -17  -2  13   74.10   17.10
 -17   2  13   67.02   17.07
 -15  -2  13  223.52   21.30
 -15   2  13  249.22   19.24
 -13  -2  13   85.80   18.94
 -13   2  13  114.86   15.79
 -11  -2  13  240.06   22.29
  11  -2 -13  268.14   23.84
   9  -2 -13  312.26   21.90
  -9  -2  13  337.34   22.48
  -9   2  13  327.21   18.18
  -7  -2  13  236.18   29.68
  -7  -2  13  283.31   21.56
  -7   2  13  270.98   17.43
  -5  -2  13   79.87   13.14
  -5   2  13   96.91   15.14
  -5  -2  13   79.85   22.95
   5  -2 -13   72.38   17.58
   3  -2 -13  344.98   22.06
   3  -2 -13  446.17   39.54
  -3  -2  13  303.35   18.36
  -3  -2  13  333.22   34.56
  -3  -2  13  349.66   23.48
  -3   2  13  454.44   22.57
   1  -2 -13  273.35   21.19
  -1  -2  13  195.68   17.33
  -1  -2  13  231.08   31.67
  -1  -2  13  151.52   18.65
   1  -2 -13  286.59   32.21
  -1  -2 -13   39.21   16.49
   1  -2  13   42.95   14.42
   1  -2  13   45.31   20.66
  -1  -2 -13   59.83   20.86
  -3  -2 -13  146.50   19.07
  -3  -2 -13  184.48   16.34
  -3  -2 -13  212.12   28.22
   3  -2  13  210.82   19.11
   3  -2  13  201.46   28.19
  -5  -2 -13  205.56   19.40
  -5  -2 -13  176.24   17.24
   5  -2  13  214.38   20.35
  -7  -2 -13  288.82   21.09
  -7  -2 -13  292.77   18.90
   7  -2  13  261.78   21.99
  -9  -2 -13  189.55   18.86
  -9  -2 -13  218.49   18.32
   9  -2  13  189.22   20.59
 -11  -2 -13  333.24   19.88
  11  -2  13  386.04   23.88
 -13  -2 -13  118.88   16.54
  13  -2  13  124.00   18.39
 -13   2 -13   75.53   10.31
 -15  -2 -13   85.63   15.53
  15  -2  13   74.14   16.09
 -15   2 -13   53.16   10.03
 -17  -2 -13  165.58   15.24
  17  -2  13  158.40   14.99
 -17   2 -13  147.05   11.46
 -19  -2 -13  156.75   12.89
 -19   2 -13  128.82   10.23
 -21  -2 -13   37.94    8.98
 -21   2 -13   31.02    6.56
 -22  -3  13   54.56    7.36
 -22   3  13   65.70    7.35
 -20  -3  13  232.26   12.63
 -20   3  13  255.34   12.72
 -18  -3  13  446.01   18.30
 -18  -3  13  470.18   19.77
 -18   3  13  471.26   18.62
 -16  -3  13  470.23   21.05
 -16  -3  13  496.70   22.29
 -16   3  13  420.88   20.60
 -14  -3  13  214.14   18.84
 -14  -3  13  203.16   18.71
 -14   3  13  212.87   17.64
 -12  -3  13  314.28   21.32
 -12  -3  13  283.31   20.59
 -12   3  13  312.34   18.48
 -10  -3  13  257.11   20.80
  10  -3 -13  272.75   22.03
 -10  -3  13  242.19   20.36
  -8  -3  13  275.17   21.75
  -8  -3  13  208.73   15.85
  -8  -3  13  260.87   20.14
  -6  -3  13  902.89   31.33
  -6  -3  13  818.67   28.84
  -6  -3  13  862.79   26.72
   4  -3 -13  595.47   29.02
  -4  -3  13  553.09   24.43
  -4   3  13  537.01   20.92
   2  -3 -13  370.60   24.69
  -2  -3  13  370.35   22.86
  -2   3  13  364.97   20.32
   0  -3 -13  639.88   29.08
   0  -3  13  716.71   29.32
  -2  -3 -13  997.26   32.68
   2  -3  13 1218.81   37.43
  -4  -3 -13  171.48   22.69
   4  -3  13  234.07   23.87
  -6  -3 -13  265.06   23.39
   6  -3  13  272.48   24.97
  -8  -3 -13  390.64   24.01
   8  -3  13  340.33   25.71
 -10  -3 -13  185.80   20.35
  10  -3  13  172.42   21.83
 -12  -3 -13  305.98   19.78
  12  -3  13  408.93   23.61
 -14  -3 -13  276.88   16.80
  14  -3  13  371.61   19.51
 -16  -3 -13   91.01   11.32
  16  -3  13  156.12   11.85
  17  -4 -13  568.65   16.66
 -17  -4  13  510.63   13.99
 -15  -4  13  573.14   17.08
  15  -4 -13  585.70   19.07
 -13  -4  13  371.07   16.25
  13  -4 -13  342.58   17.09
 -11  -4  13  502.85   19.03
 -11   4  13  516.63   18.27
  -9  -4  13  538.60   20.36
   9  -4 -13  524.38   22.69
  -9  -4  13  473.81   17.42
   9  -4 -13  522.89   19.31
   7  -4 -13  690.61   25.04
  -7  -4  13  540.81   20.83
  -7   4  13  725.01   21.23
   7  -4 -13  593.18   18.81
   5  -4 -13  780.59   28.65
  -5  -4  13  631.95   23.44
   3  -4 -13  850.68   29.40
  -3  -4  13  716.80   26.30
   1  -4 -13  577.11   27.59
  -1  -4  13  775.50   28.17
  -1  -4 -13  700.48   27.39
   1   4  13  601.29   19.76
  -3  -4 -13  745.12   28.14
   3  -4  13  903.52   30.58
  -5  -4 -13  526.18   24.75
   5  -4  13  442.45   24.48
  -7  -4 -13  471.39   22.38
   7  -4  13  558.83   24.45
  -9  -4 -13  292.94   18.24
   9  -4  13  429.75   20.77
 -11  -4 -13  364.42   16.32
  11  -4  13  491.24   18.51
 -13  -4 -13  310.37   12.84
  -4  -5  13  512.63   14.55
   2  -5 -13  493.20   13.71
  -2  -5  13  625.90   16.75
   0  -5 -13  402.59   13.04
   0  -5  13  549.37   16.31
  -2  -5 -13  428.72   12.95
   2  -5  13  420.34   14.64
 -26   0  14  140.89   11.38
 -26   0  14  156.09    8.87
 -24   0  14   59.64    8.80
 -22   0  14   19.61    9.00
 -20   0  14   76.80   12.38
 -20   0  14   63.62   11.42
 -18   0  14  110.97   14.87
 -18   0  14  118.84   13.05
 -16   0  14   17.32   14.61
 -16   0  14    9.85   11.55
 -14   0  14   10.19   16.45
 -14   0  14   88.37   13.59
 -12   0  14  349.65   32.86
 -12   0  14  347.71   21.25
 -12   0  14  342.57   17.13
 -10   0  14   54.01   19.48
 -10   0  14   64.56   11.59
  -8   0  14  535.19   40.54
  -8   0  14  704.32   24.94
  -6   0  14   92.10   22.37
  -6   0  14   93.04   15.79
  -4   0  14  169.63   28.60
  -4   0  14  140.10   18.20
   2   0 -14  713.05   37.33
  -2   0  14  834.39   47.41
  -2   0  14  817.73   27.19
   0   0 -14  825.32   25.44
   0   0  14  911.23   28.55
  -2   0 -14  402.44   23.29
   2   0  14  437.80   23.77
  -4   0 -14  124.62   17.04
  -4   0 -14   96.09   18.31
   4   0  14  141.39   18.20
  -6   0 -14  668.71   24.25
   6   0  14  626.12   25.31
  -8   0 -14 1209.31   31.10
   8   0  14  968.49   29.54
 -10   0 -14  638.12   21.51
  10   0  14  538.35   22.73
 -12   0 -14  168.56   19.81
 -12   0 -14   59.30   13.31
 -14   0 -14  133.10   18.93
 -14   0 -14  103.69   14.29
 -16   0 -14  352.72   20.53
 -18   0 -14  317.39   19.20
 -20   0 -14  346.31   17.04
 -22   0 -14  222.12   12.25
 -27  -1  14   14.63    6.97
 -27   1  14   17.59    5.33
 -25   1  14  -14.74    9.02
 -25   1  14   22.09    7.75
 -23  -1  14   82.70   10.27
 -23   1  14   71.71   10.47
 -21  -1  14  116.88    9.70
 -21  -1  14  100.91   13.09
 -21   1  14  131.71   13.45
 -19  -1  14  102.03   12.34
 -19  -1  14  101.20   15.25
 -19   1  14  102.61   15.37
 -17  -1  14  178.15   18.65
 -17   1  14  160.50   16.75
 -15  -1  14   77.25   17.76
 -15   1  14   86.22   15.31
 -13  -1  14  249.05   22.09
 -13   1  14  237.09   17.82
 -13   1  14  228.48   16.90
 -11   1  14  167.99   15.85
 -11  -1  14   94.17   20.52
   9  -1 -14  376.52   21.56
  -9  -1  14  353.76   35.31
  -9  -1  14  370.52   23.20
   7  -1 -14  634.38   24.01
  -7  -1  14  559.54   42.30
  -7   1  14  616.31   41.28
  -7  -1  14  560.25   25.84
  -7   1  14  619.72   23.49
   5  -1 -14  368.91   19.17
  -5  -1  14  388.47   36.03
  -5   1  14  397.81   33.33
  -5  -1  14  391.32   22.39
  -5   1  14  408.61   20.83
   3  -1 -14  838.87   24.40
   3  -1 -14  900.27   47.51
  -3  -1  14  674.87   21.24
  -3  -1  14  847.31   49.17
  -3   1  14  918.26   46.57
  -3  -1  14  810.80   27.60
  -3   1  14 1002.30   28.05
   1  -1 -14  302.74   18.66
   1  -1 -14  380.33   37.33
  -1  -1  14  253.82   16.85
  -1  -1  14  371.45   37.01
  -1  -1  14  342.27   22.49
  -1   1  14  463.15   22.54
  -1  -1 -14  395.92   22.42
  -1  -1 -14  346.84   31.04
   1  -1  14  415.58   35.86
   1  -1  14  392.10   22.57
   1   1  14  445.36   23.68
  -3   1 -14  549.81   23.39
  -3  -1 -14  538.43   22.88
  -3  -1 -14  530.21   38.22
   3  -1  14  596.72   43.13
   3  -1  14  536.28   23.64
  -5   1 -14  356.19   20.28
  -5  -1 -14  351.90   21.12
  -5  -1 -14  313.48   29.97
  -7  -1 -14  145.48   18.29
  -7   1 -14  101.85   16.04
  -9   1 -14  177.03   17.58
  -9   1 -14  185.13   13.23
 -11   1 -14  586.69   23.98
 -11   1 -14  538.93   19.25
 -13   1 -14  329.21   19.40
 -13   1 -14  341.62   16.93
 -15   1 -14  224.97   17.55
 -15  -1 -14  295.71   20.85
  15  -1  14  346.79   22.43
 -15   1 -14  273.33   15.76
 -17  -1 -14  401.17   20.25
  17  -1  14  430.40   20.73
 -17   1 -14  404.63   16.34
 -19  -1 -14  529.80   19.74
  19  -1  14  492.61   16.77
 -19   1 -14  546.56   16.28
 -21   1 -14  215.50   10.69
 -21  -1 -14  307.96   14.24
 -23  -1 -14   62.00    7.09
 -24  -2  14   -4.54    7.61
 -24   2  14   20.07    7.11
 -22  -2  14   74.27    8.79
 -22  -2  14   88.54   11.73
 -22   2  14   71.34   10.15
 -20  -2  14   72.38   10.99
 -20  -2  14   81.89   13.00
 -20   2  14   78.76   12.99
 -18  -2  14  259.12   15.91
 -18  -2  14  241.59   18.61
 -18   2  14  228.42   17.94
 -16  -2  14  238.33   18.57
 -16  -2  14  207.59   19.60
 -16   2  14  196.16   19.19
 -14  -2  14   27.59   17.56
 -14   2  14   33.24   14.46
 -12  -2  14  110.05   19.91
 -12   2  14  114.62   15.02
  10  -2 -14  284.47   22.84
 -10  -2  14  276.00   23.30
 -10   2  14  314.28   17.34
  -8  -2  14  330.40   23.19
  -8   2  14  351.25   19.31
  -6  -2  14  105.04   13.00
  -6  -2  14  156.71   19.96
   4  -2 -14  296.56   22.50
  -4  -2  14  160.72   15.68
  -4   2  14  261.72   18.50
  -4  -2  14   92.52   17.79
   2  -2 -14  297.79   21.98
  -2  -2  14  320.56   19.20
  -2   2  14  369.54   22.31
   0  -2 -14  590.70   24.89
   0  -2  14  578.05   24.15
  -2  -2 -14  740.54   26.88
   2  -2  14  929.24   29.41
  -4  -2 -14  220.63   19.88
  -4  -2 -14  295.12   20.20
   4  -2  14  269.50   21.33
  -6  -2 -14  370.62   21.82
  -6  -2 -14  350.28   20.34
   6  -2  14  408.06   24.62
  -8  -2 -14  413.22   20.88
   8  -2  14  430.51   25.19
 -10  -2 -14  341.58   20.68
  10  -2  14  322.23   22.81
 -12  -2 -14  321.63   18.73
  12  -2  14  415.48   23.50
 -14  -2 -14  353.60   18.69
 -14   2 -14  332.86   13.48
 -16  -2 -14  287.45   16.53
 -16   2 -14  326.30   12.97
  18  -2  14  154.70   11.68
 -18   2 -14  138.44    8.92
 -20  -2 -14   69.03    8.40
 -21  -3  14   12.06    6.19
 -21   3  14   20.26    6.02
 -19  -3  14   42.02    9.44
 -19   3  14   33.73    8.67
 -17  -3  14   87.27   12.60
 -17   3  14   86.90   12.80
 -15  -3  14  175.74   15.97
 -15  -3  14  186.61   16.23
 -15   3  14  138.57   15.49
 -13  -3  14  210.16   17.88
 -13  -3  14  197.50   17.53
 -13   3  14  207.92   17.15
 -11  -3  14  183.43   18.00
  11  -3 -14  136.30   20.77
 -11  -3  14  163.78   17.30
 -11   3  14  179.53   16.73
  -9  -3  14  105.16   17.37
   9  -3 -14   96.95   19.74
  -9  -3  14   97.08   15.71
  -7  -3  14  232.72   19.99
  -7  -3  14  188.77   14.74
  -7  -3  14  208.78   18.06
  -5  -3  14  285.30   20.24
   5  -3 -14  336.28   24.41
  -5  -3  14  272.63   17.73
  -5   3  14  271.36   16.88
  -3  -3  14   50.68   15.05
   3  -3 -14   93.39   21.52
  -3  -3  14   98.24   16.33
  -1  -3  14   56.17   17.21
  -1   3  14   86.58   16.02
  -1  -3 -14  193.03   22.59
   1  -3  14  227.15   21.65
  -3  -3 -14  211.39   22.22
   3  -3  14  331.82   24.28
  -5  -3 -14   93.27   19.57
   5  -3  14  138.32   21.40
  -7  -3 -14  172.40   19.21
   7  -3  14  174.46   21.79
  -9  -3 -14   69.39   16.51
   9  -3  14  165.17   21.01
 -11  -3 -14  206.78   16.83
  11  -3  14  315.24   21.41
 -13  -3 -14  189.95   14.20
  13  -3  14  277.66   17.54
 -15  -3 -14  136.02   10.52
  15  -3  14  127.68   11.23
  16  -4 -14   70.48    8.03
 -16  -4  14   57.35    7.10
 -14  -4  14   30.12    8.51
  14  -4 -14   42.34    8.41
  12  -4 -14   17.57    8.57
 -12  -4  14   11.95    9.30
 -10  -4  14   78.34   11.11
  10  -4 -14   84.55    9.45
  -8  -4  14   88.88   11.20
   8  -4 -14  113.07   16.48
  -8  -4  14   81.94   10.29
   8  -4 -14  101.17    9.48
  -6  -4  14   51.15    9.77
   6  -4 -14   76.92   16.81
  -6  -4  14   82.94   12.17
  -6   4  14  102.70   11.17
   4  -4 -14  135.55   19.27
  -4  -4  14   85.41   14.34
   2  -4 -14  351.75   21.73
  -2  -4  14  346.09   19.78
   0  -4 -14   40.84   19.85
   0  -4  14  185.23   17.75
   2  -4  14   82.30   16.40
   2   4  14   52.15   10.84
   4  -4  14  174.42   17.94
   4   4  14  157.51   13.38
  -6  -4 -14  253.01   18.46
   6  -4  14  224.63   17.90
   6   4  14  249.37   14.81
  -8  -4 -14   88.77   13.86
   8  -4  14  173.84   15.44
 -10  -4 -14   70.39   10.96
  10  -4  14  177.61   12.96
 -12  -4 -14   87.38    8.76
  12   4  14  148.11    9.68
 -25   0  15   -1.78    5.29
 -23   0  15    1.96    7.13
 -21   0  15   -0.76    8.41
 -21   0  15    1.02    8.32
 -19   0  15   -0.57   11.01
 -19   0  15   -3.49    9.15
 -17   0  15   -1.86   12.61
 -17   0  15   -0.16   10.73
 -15   0  15  -10.17   16.88
 -15   0  15   -3.61   11.83
 -13   0  15    0.69   10.94
 -11   0  15   -9.51   17.93
 -11   0  15    3.95    9.91
  -9   0  15    3.59   15.96
  -9   0  15   -0.49    8.86
  -7   0  15   10.18   18.37
  -7   0  15   21.86   16.98
  -5   0  15   -1.39   16.06
  -5   0  15   16.01   15.86
  -3   0  15   -1.65   16.42
  -3   0  15    1.68   16.60
  -1   0  15   68.64   17.36
  -1   0  15   -1.66   15.16
   1   0  15   -4.88   16.00
  -3   0 -15   -0.58   14.76
   3   0  15   -6.13   15.77
  -5   0 -15  -21.31   17.61
   5   0  15   15.18   17.74
  -7   0 -15    5.46   16.85
   7   0  15   -7.73   14.97
  -9   0 -15  -17.31   17.38
   9   0  15    2.83   14.57
 -11   0 -15   -6.19   17.55
 -13   0 -15   16.61   17.05
 -15   0 -15   12.59   15.14
 -17   0 -15   -3.63   13.80
  19   0  15    3.55    8.87
 -26  -1  15   -4.31    6.52
 -26   1  15    5.79    4.76
 -24   1  15    1.68    6.75
 -22  -1  15    4.60    8.64
 -22   1  15   -2.39    8.54
 -20  -1  15   -4.35    8.50
 -20  -1  15    6.28   11.23
 -20   1  15   -0.74   10.50
 -18  -1  15   -0.92   14.12
 -18   1  15    7.46   13.01
 -16   1  15   66.86   12.31
 -16  -1  15   67.83   17.09
 -16   1  15   52.58   14.93
 -14  -1  15    2.13   16.49
 -14   1  15    1.54   12.28
 -12   1  15   46.17   15.87
 -12   1  15   29.65   11.83
 -10   1  15   14.23   13.19
  -8  -1  15  -12.77   20.08
  -8   1  15   22.39   15.49
   6  -1 -15   25.53   14.48
  -6   1  15   20.67   16.74
  -6  -1  15   29.58   18.65
  -6   1  15    8.30   14.86
  -4  -1  15   69.89   18.23
  -4   1  15   45.71   17.21
  -4   1  15   44.63   18.42
  -2  -1  15   24.42   10.53
  -2  -1  15   42.42   17.86
   2  -1 -15   36.44   17.09
  -2  -1  15   43.84   19.96
  -2   1  15   34.44   16.65
  -2   1  15   30.30   15.95
   0  -1 -15   13.81   13.18
   0  -1  15    7.56   12.01
   0  -1  15   12.74   14.71
   0   1  15    5.90   15.69
  -2  -1 -15    1.80   15.58
   2  -1  15   29.58   15.80
   2   1  15   11.23   17.51
  -4  -1 -15   -7.12   15.77
   4  -1  15   45.82   16.25
   4   1  15   20.13   18.44
  -6   1 -15   79.39   15.86
  -6  -1 -15   34.08   17.43
  -8   1 -15    2.83   16.24
  -8  -1 -15  -10.28   18.63
 -10  -1 -15   -1.36   17.09
 -10   1 -15    1.50    8.16
 -12   1 -15   -5.32   15.41
 -12  -1 -15   43.06   18.60
  12   1  15   49.77   16.66
 -12   1 -15    6.73    9.33
 -14  -1 -15   26.09   17.48
  14  -1  15   12.25   15.81
 -14   1 -15   -2.22    9.21
  14   1  15   18.01   13.43
 -16  -1 -15   35.08   14.93
  16  -1  15   10.44   13.16
 -18  -1 -15   -6.08   13.37
  18  -1  15   -1.17    8.95
  23  -2 -15   67.58   17.87
 -23   2  15    0.93    6.08
 -21  -2  15   38.52    7.89
 -21   2  15   37.22    9.01
 -19  -2  15   -1.07    9.63
 -19  -2  15   -2.78   11.38
 -19   2  15    0.68   11.22
 -17  -2  15   -3.86   11.73
 -17  -2  15    0.33   14.74
 -17   2  15    2.94   13.69
 -15  -2  15   22.76   14.91
 -15  -2  15   31.32   17.00
 -15   2  15   24.06   14.60
 -13  -2  15   14.12   16.95
 -13   2  15   17.88   14.55
 -11  -2  15    4.68   17.39
 -11   2  15   25.51   11.88
   9  -2 -15   12.60   17.20
  -9   2  15   43.34   14.14
  -9  -2  15    4.07   16.28
   7  -2 -15  142.04   19.74
  -7  -2  15  119.93   18.38
  -7   2  15  139.77   16.91
  -5  -2  15   99.14   13.11
  -5  -2  15  132.85   19.66
  -5   2  15  115.82   16.18
   3  -2 -15   -0.62   17.74
  -3  -2  15   19.35   12.56
  -3   2  15   13.51   15.70
  -1  -2  15   52.57   14.27
  -1   2  15   75.87   18.24
  -1  -2 -15   55.86   17.50
   1  -2  15   12.04   15.10
   1   2  15   43.67   17.87
   3  -2  15   -1.55   15.73
  -5  -2 -15    8.87   14.82
  -5  -2 -15    2.78   14.24
   5  -2  15    5.59   16.42
  -7  -2 -15   -2.90   13.90
  -7  -2 -15   -1.71   14.63
   7  -2  15   11.34   17.18
   9  -2  15    6.04   17.12
  11  -2  15    5.12   16.92
 -13  -2 -15  -13.78   13.54
  13  -2  15   45.84   16.04
 -15  -2 -15    2.45   12.51
  15  -2  15   61.97   13.14
  17  -2  15   -1.07    8.61
  17   2  15    8.78    8.85
 -19  -2 -15    2.43    6.37
 -20  -3  15   14.20    5.89
 -20   3  15   24.27    5.71
 -18  -3  15   33.86    9.02
 -18   3  15   33.45    8.25
 -16  -3  15   39.04   11.08
 -16   3  15   33.04   10.93
 -14  -3  15    5.20   11.96
 -14  -3  15   16.77   12.20
 -14   3  15    4.61   11.65
 -12  -3  15   34.85   13.46
 -12  -3  15   28.21   13.14
 -12   3  15   30.50   12.00
 -10  -3  15   34.21   14.10
 -10  -3  15   29.32   13.16
 -10   3  15   41.55   12.63
  -8  -3  15   55.36   14.86
   8  -3 -15   56.38   18.73
  -8  -3  15   43.47   10.19
  -8  -3  15   53.20   13.60
  -6  -3  15    9.07   14.34
  -6  -3  15    8.97   11.02
  -6  -3  15    1.21   11.76
  -4  -3  15    2.44   12.80
  -4  -3  15    3.45   12.77
  -4   3  15    7.45   12.01
  -2  -3  15    9.55   12.50
   2  -3 -15   -0.83   19.68
  -2  -3  15    6.30   14.11
  -2   3  15   14.11   13.23
   0  -3  15    4.96   15.06
   0   3  15   32.69   15.75
   2  -3  15   26.89   16.98
   2   3  15   64.23   18.18
  -4  -3 -15    8.43   17.18
   4  -3  15   55.65   19.06
  -6  -3 -15   27.46   15.78
   6  -3  15   39.22   17.96
  -8  -3 -15   17.16   14.85
   8  -3  15    7.33   16.52
 -10  -3 -15  -17.59   13.23
  10  -3  15   -6.56   14.86
  12  -3  15   12.53   12.06
  14  -3  15    6.90    8.71
  14   3  15   70.66   10.84
  16   3  15   24.04    7.07
 -13  -4  15   80.16    7.78
  13  -4 -15   67.70    6.92
  11  -4 -15    8.63    5.95
 -11  -4  15    4.64    7.20
 -11   4  15   16.17    6.96
  -9  -4  15   -6.36    7.85
  -9   4  15   11.24    7.79
  -7  -4  15   -6.59    7.47
   7  -4 -15  -10.61   14.63
  -7  -4  15    2.78    7.77
  -7   4  15    4.21    7.79
   5  -4 -15   39.63   15.12
  -5  -4  15   22.56    9.42
  -5   4  15   25.72    8.25
   3  -4 -15   18.03   15.26
  -3  -4  15    1.31   10.65
   1  -4 -15   19.97   16.24
  -1  -4  15   -8.45   12.40
  -1  -4 -15   95.38   16.60
   1  -4  15   10.01   12.48
  -3  -4 -15   26.76   14.38
   3  -4  15   16.89   12.58
   3   4  15   -1.87    8.72
   5  -4  15    4.12   11.68
   5   4  15   -0.95    8.77
   7  -4  15   18.01   10.81
   7   4  15    5.71    8.44
   9  -4  15   -1.62    8.36
   9   4  15   -0.62    6.95
 -24   0  16  279.26    9.00
 -22   0  16  481.05   13.45
 -20   0  16  739.28   19.79
 -20   0  16  711.40   17.51
 -18   0  16  813.34   23.51
 -18   0  16  888.01   21.32
 -16   0  16  566.57   22.91
 -16   0  16  626.94   20.18
 -14   0  16  703.53   26.83
 -14   0  16  635.84   22.07
 -12   0  16  300.47   22.43
 -12   0  16  292.85   16.14
 -10   0  16  914.73   30.76
 -10   0  16  784.27   22.33
  -8   0  16 1399.75   34.90
  -8   0  16 1228.55   26.35
  -6   0  16  637.72   26.18
  -4   0  16 1435.79   35.28
  -2   0  16 1954.50   43.09
   0   0  16  901.04   29.92
   2   0  16  870.09   29.32
  -4   0 -16 1346.06   35.19
   4   0  16 1345.04   36.17
  -6   0 -16  805.71   29.77
   6   0  16  679.34   26.24
  -8   0 -16  346.16   22.85
   8   0  16  245.32   18.80
 -10   0 -16  457.57   23.77
  10   0  16  389.70   19.61
 -12   0 -16  503.93   23.25
 -14   0 -16  584.89   23.07
 -16   0 -16  337.61   20.17
 -18   0 -16  206.74   13.87
  18   0  16  282.02   13.54
 -20   0 -16  261.13   10.78
 -25  -1  16  291.88    9.72
 -23  -1  16  334.44   11.07
 -23   1  16  391.09   12.35
 -21  -1  16  292.09   10.69
 -21  -1  16  294.75   13.84
 -21   1  16  330.77   13.79
 -19  -1  16  548.08   17.11
 -19  -1  16  598.74   20.33
 -19   1  16  581.68   19.27
 -17  -1  16  614.34   23.12
 -17   1  16  590.33   21.89
 -15  -1  16  680.47   26.43
 -15   1  16  615.71   22.05
 -15   1  16  655.06   23.12
 -13  -1  16  681.61   27.42
 -13   1  16  710.14   25.31
 -13   1  16  676.81   22.75
 -11   1  16  317.99   22.59
 -11   1  16  282.91   17.10
  -9  -1  16  866.93   31.99
  -9   1  16  875.05   27.61
  -7  -1  16 1403.59   39.71
  -7   1  16 1485.63   34.98
  -5  -1  16 1608.36   39.45
  -5   1  16 1703.11   37.06
  -3  -1  16  885.85   31.40
  -3   1  16  951.78   29.75
   1  -1 -16  637.64   21.75
  -1  -1  16  635.36   21.89
  -1  -1  16  769.96   28.37
  -1   1  16  799.76   29.72
   1  -1  16 1368.39   32.43
   1  -1  16 1278.59   34.23
  -3  -1 -16  997.11   31.23
   3  -1  16  999.88   30.14
   3  -1  16  893.44   28.65
   3   1  16 1003.76   32.80
  -5  -1 -16  410.74   24.02
   5  -1  16  410.03   23.54
   5   1  16  476.07   25.36
  -7  -1 -16  170.77   19.51
   7  -1  16  178.02   20.71
   7   1  16  205.18   21.08
  -9   1 -16  456.42   22.44
  -9  -1 -16  398.54   23.14
   9  -1  16  479.49   25.84
   9   1  16  377.87   22.64
 -11   1 -16  313.82   19.52
 -11  -1 -16  275.14   20.20
  11   1  16  279.14   18.79
 -13   1 -16  301.90   18.20
 -13  -1 -16  253.42   19.31
  13   1  16  251.26   16.46
 -15   1 -16  375.19   17.21
 -15  -1 -16  257.42   17.33
  15  -1  16  416.74   19.11
  15   1  16  257.45   13.59
 -17  -1 -16  150.55   14.18
  17  -1  16  196.53   12.38
 -19  -1 -16  249.59   11.86
 -22  -2  16  224.78    8.99
 -22   2  16  308.69   10.70
 -20  -2  16  267.32   11.14
 -20   2  16  283.27   12.98
 -18  -2  16  482.81   16.29
 -18  -2  16  487.21   18.43
 -18   2  16  510.19   18.50
 -16  -2  16  453.32   18.65
 -16  -2  16  451.07   20.71
 -14  -2  16  796.28   26.41
 -14   2  16  682.27   23.77
 -12  -2  16 1080.84   31.15
 -12   2  16 1046.44   27.47
 -10  -2  16  804.58   29.00
 -10   2  16  836.62   23.86
   8  -2 -16  457.14   23.03
  -8  -2  16  430.63   24.21
  -8   2  16  503.92   21.53
   6  -2 -16  472.24   22.46
  -6  -2  16  470.02   25.42
  -6   2  16  414.89   21.52
   4  -2 -16  685.79   25.19
  -4  -2  16  590.73   21.83
  -4  -2  16  668.47   27.54
  -4   2  16  625.40   25.21
  -2  -2  16  540.60   23.36
  -2  -2  16  539.99   24.58
  -2   2  16  534.74   24.78
   0  -2  16  605.55   24.95
   0   2  16  636.63   26.06
   2  -2  16  358.72   22.16
   2   2  16  403.21   24.20
   4  -2  16  584.36   26.24
   4   2  16  618.53   27.48
   6  -2  16  966.29   31.34
   6   2  16  962.61   30.75
  -8  -2 -16  598.69   22.72
   8  -2  16  557.88   26.02
   8   2  16  626.60   26.66
 -10  -2 -16  476.25   20.49
  10   2  16  451.78   22.88
 -12  -2 -16  298.23   16.57
  12   2  16  340.38   18.90
 -14  -2 -16  221.82   14.01
  14   2  16  253.00   14.85
 -16  -2 -16  112.93    9.92
  16  -2  16  136.52   10.66
 -19  -3  16  183.68    8.05
 -17  -3  16  387.36   13.04
 -17   3  16  373.84   12.94
 -15  -3  16  632.32   17.68
 -15  -3  16  613.89   17.57
 -15   3  16  581.50   18.35
 -13  -3  16  616.61   19.42
 -13  -3  16  586.72   18.74
 -13   3  16  564.57   19.87
 -11  -3  16  684.40   21.29
 -11  -3  16  611.54   20.18
 -11   3  16  672.61   21.61
  -9  -3  16  690.43   22.52
  -9   3  16  679.78   21.72
  -7  -3  16  799.38   24.07
   7  -3 -16  858.01   27.41
  -7  -3  16  652.28   18.88
  -7  -3  16  701.30   21.75
  -5  -3  16  617.06   22.22
  -5  -3  16  654.09   20.88
  -5   3  16  589.91   19.90
  -3  -3  16  311.18   17.02
  -3   3  16  357.99   18.20
   1  -3 -16  407.10   22.71
  -1  -3  16  462.99   21.83
  -1  -3 -16  408.71   22.30
   1   3  16  450.15   20.76
  -3  -3 -16  338.18   20.40
   3   3  16  429.37   20.67
   5  -3  16  634.77   25.16
   5   3  16  592.32   22.83
   7  -3  16  345.84   20.46
   7   3  16  383.69   19.84
  -9  -3 -16  171.69   12.72
   9   3  16  235.67   16.61
  11  -3  16  395.18   17.01
  11   3  16  291.28   15.30
  13  -3  16  118.60    9.78
  13   3  16   85.39    9.67
  -8   4  16  192.17    9.73
  -6  -4  16  239.02   10.16
  -6   4  16  283.17   11.22
   4  -4 -16  291.07   15.81
  -4  -4  16  302.60   12.76
  -4   4  16  300.35   11.77
   2  -4 -16  437.85   16.86
  -2  -4  16  289.03   13.81
   0  -4 -16  266.84   15.20
   0  -4  16  275.16   13.95
  -2  -4 -16  253.25   14.05
   2  -4  16  272.07   14.50
  -4  -4 -16  190.59   11.92
   4  -4  16  173.82   12.18
  -6  -4 -16  167.25    9.68
   6  -4  16  206.12   11.56
 -21   0  17   -5.10    6.30
 -21   0  17   -1.41    5.14
 -19   0  17    0.37    9.09
 -19   0  17    0.04    6.29
 -17   0  17   -0.78   11.55
 -17   0  17    0.40    7.40
 -15   0  17   -0.11   12.70
 -15   0  17   -1.72    8.77
 -13   0  17    1.19    9.99
 -11   0  17   -3.02    9.23
  -9   0  17   -1.02   17.93
  -9   0  17   -0.12    8.91
  -7   0  17   -2.49   18.41
  -7   0  17    1.19    8.20
  -5   0  17    4.00   16.71
  -3   0  17   41.12   19.42
  -1   0  17   21.54   17.84
   1   0  17  -29.10   19.34
   3   0  17  -26.17   18.43
   5   0  17  -16.36   17.57
  -7   0 -17    3.46   17.49
   7   0  17  -19.25   15.87
  -9   0 -17   -8.95   18.04
   9   0  17  -15.12   13.87
 -11   0 -17  -11.34   17.20
 -13   0 -17  -11.72   15.66
 -15   0 -17  -20.36   13.66
  15   0  17    0.98   10.55
 -17   0 -17   12.05    9.70
  17   0  17    0.39    7.39
 -22  -1  17   26.32    6.25
 -22   1  17    8.23    5.45
 -20  -1  17   51.33    6.93
 -20  -1  17   47.15    9.08
 -20   1  17   59.59    8.24
 -18  -1  17   32.86    9.57
 -18  -1  17   33.57   11.68
 -18   1  17   34.89    9.71
 -16  -1  17   22.31   13.58
 -16   1  17   13.21   10.26
 -16   1  17   17.04   11.70
 -14  -1  17   38.97   17.12
 -14   1  17   36.89   12.68
 -12  -1  17    5.52   17.72
 -12   1  17  -21.65   16.02
 -12   1  17    5.20   11.06
 -10   1  17   13.43   16.04
 -10   1  17    8.34   11.34
  -8  -1  17  -28.56   24.18
  -8   1  17   53.50   16.30
  -6   1  17  132.00   20.89
  -6  -1  17    2.65   20.61
  -4   1  17   11.91   20.66
  -4  -1  17  -19.15   20.74
  -2  -1  17  100.31   12.63
  -2  -1  17  134.11   20.01
  -2   1  17  151.61   19.95
   0  -1  17   95.86   12.85
   0  -1  17  107.38   19.33
   0   1  17  133.84   19.73
   2  -1  17   40.93   13.95
   2  -1  17   62.10   17.61
   2   1  17   52.70   18.56
   4  -1  17   41.44   15.24
   4  -1  17   47.31   15.18
   4   1  17   35.63   18.81
  -6  -1 -17   15.11   17.58
   6  -1  17    1.01   15.21
   6   1  17    2.16   17.23
  -8  -1 -17   -1.42   16.77
   8  -1  17    8.67   15.72
   8   1  17    6.68   15.80
 -10  -1 -17   24.49   17.09
  10  -1  17   47.37   16.12
  10   1  17   15.32   13.63
 -12  -1 -17   23.17   14.87
  12  -1  17   59.93   14.56
 -14  -1 -17   -4.51   13.67
  14  -1  17   18.86   11.31
  14   1  17   15.96    8.73
 -16  -1 -17   54.67   11.39
  16  -1  17    2.08    8.18
 -21   2  17   49.78    5.81
 -19  -2  17  257.72   10.48
 -19  -2  17  289.38   12.38
 -19   2  17  280.61   11.69
 -17  -2  17  147.51   11.12
 -17  -2  17  136.88   12.64
 -17   2  17  149.69   12.53
 -15  -2  17  131.34   13.71
 -15  -2  17  141.28   14.44
 -15   2  17  115.91   13.91
 -13  -2  17  115.72   15.72
 -13   2  17   97.01   13.80
 -11  -2  17  140.83   16.52
 -11   2  17  113.81   13.13
 -11   2  17  130.49   15.13
  -9  -2  17  130.43   17.94
  -9   2  17  106.30   14.41
  -7  -2  17  155.23   18.24
  -7   2  17  172.67   17.17
  -5  -2  17  119.41   12.16
  -5  -2  17  130.85   17.37
  -5   2  17  103.38   17.00
   3  -2 -17   96.48   16.91
  -3  -2  17   86.74   13.05
  -3  -2  17   93.62   16.50
  -3   2  17  108.96   18.14
   1  -2 -17  267.98   18.53
  -1  -2  17  247.56   17.69
  -1   2  17  249.43   20.27
  -1  -2 -17  298.19   17.93
   1  -2  17  329.06   19.77
   1   2  17  310.77   21.67
   3  -2  17  454.90   22.44
   3   2  17  396.78   22.93
   5  -2  17  193.22   18.83
   5   2  17  172.66   20.10
   7  -2  17   69.57   16.84
   7   2  17   62.87   16.95
   9  -2  17  149.31   17.58
   9   2  17   96.75   15.20
  11  -2  17  106.72   15.05
  11   2  17   72.36   13.08
  13  -2  17   67.57   11.86
  13   2  17   39.10   10.24
  15  -2  17   96.55    8.81
 -16  -3  17  247.97   10.15
 -16   3  17  257.38   10.20
 -14  -3  17  207.50   11.17
 -14  -3  17  204.50   10.82
 -14   3  17  186.48   11.72
 -12  -3  17  175.64   12.02
 -12  -3  17  186.41   11.96
 -12   3  17  158.81   12.91
 -10  -3  17  319.98   15.21
 -10   3  17  335.00   15.93
  -8  -3  17  358.15   16.21
  -8   3  17  400.10   17.00
  -6  -3  17  456.21   17.35
  -6  -3  17  406.47   14.67
   4  -3 -17  302.09   18.67
  -4  -3  17  276.36   14.28
   2  -3 -17  246.19   18.35
  -2  -3  17  216.73   14.73
   0  -3  17  232.18   15.92
   0   3  17  181.38   15.66
   2  -3  17  158.12   15.19
   2   3  17  123.92   14.64
  -4  -3 -17  260.15   15.25
   4   3  17  226.81   16.10
  -6  -3 -17  213.84   12.99
   6  -3  17  207.55   15.58
   6   3  17  223.60   15.39
  -8  -3 -17  206.31   10.43
   8  -3  17  233.25   14.97
  10  -3  17  233.08   12.77
  10   3  17  140.75   10.95
   1  -4 -17  252.86   11.21
  -1  -4 -17  240.43   10.30
 -20   0  18  161.43    8.48
 -18   0  18  431.52   15.21
 -18   0  18  398.62   11.41
 -16   0  18  396.05   17.68
 -16   0  18  399.03   13.10
 -14   0  18  246.18   18.34
 -14   0  18  227.54   12.14
 -12   0  18  300.42   20.61
 -12   0  18  301.01   15.17
 -10   0  18  394.03   24.41
 -10   0  18  371.82   16.02
  -8   0  18 1136.51   33.83
  -6   0  18 1383.15   35.03
  -4   0  18  752.87   29.28
  -2   0  18  815.99   28.45
   0   0  18 1153.82   26.82
   0   0  18 1409.36   35.41
   2   0  18 1055.74   31.52
   4   0  18  522.50   23.89
   6   0  18  445.98   21.40
   8   0  18  382.22   18.57
  12   0  18  554.95   20.44
  14   0  18  384.17   15.58
  16   0  18  316.19   10.96
 -21  -1  18  120.16    7.03
 -21   1  18  120.10    6.50
 -19  -1  18  147.27    8.24
 -19  -1  18  158.96   10.42
 -19   1  18  165.78    9.13
 -17  -1  18  315.62   13.84
 -17  -1  18  320.19   16.05
 -17   1  18  331.25   13.64
 -15  -1  18  275.64   18.25
 -15   1  18  304.90   15.06
 -13  -1  18  376.57   21.98
 -13   1  18  427.32   17.56
 -11  -1  18  660.04   25.88
 -11   1  18  615.18   24.53
 -11   1  18  617.88   20.44
  -9  -1  18  526.22   25.41
  -9   1  18  576.53   19.19
  -7  -1  18  466.27   25.47
  -7   1  18  582.17   24.52
  -5  -1  18  404.62   24.74
  -5   1  18  512.57   23.55
  -3  -1  18  451.38   25.95
  -3   1  18  477.39   25.98
  -1  -1  18  396.63   23.63
  -1   1  18  445.69   25.76
   1  -1  18  488.18   20.55
   1  -1  18  539.97   24.79
   3  -1  18  459.49   21.02
   3  -1  18  394.07   21.28
   5  -1  18  525.75   22.23
   5   1  18  560.56   24.47
   7  -1  18  409.81   20.15
   7   1  18  382.60   20.79
   9  -1  18  512.81   21.19
   9   1  18  419.36   19.49
  11  -1  18  713.15   21.61
  11   1  18  476.03   17.62
  13  -1  18  394.10   15.91
  15  -1  18  276.28   11.68
 -18  -2  18  110.66    8.80
 -18   2  18   97.74    7.63
 -16  -2  18  197.89   11.00
 -16  -2  18  190.15   12.28
 -16   2  18  200.47   11.74
 -14  -2  18  193.95   13.47
 -14  -2  18  193.04   14.19
 -14   2  18  158.36   13.93
 -12  -2  18  251.26   17.00
 -12   2  18  261.29   15.41
 -10  -2  18  423.33   19.23
 -10   2  18  363.78   17.18
  -8  -2  18  525.56   21.83
  -8   2  18  558.85   20.25
  -6  -2  18  493.64   21.83
  -6   2  18  532.43   20.18
  -4  -2  18  367.80   15.23
  -4  -2  18  389.42   20.13
   2  -2 -18  438.26   18.70
  -2  -2  18  426.27   17.61
   0  -2  18  649.13   22.31
   0   2  18  691.04   24.52
   2  -2  18  688.29   24.18
   2   2  18  663.73   24.61
   4  -2  18  510.06   21.71
   4   2  18  378.90   21.09
   6  -2  18  417.50   20.59
   6   2  18  336.05   19.29
   8  -2  18  349.75   18.56
   8   2  18  242.25   16.31
  10  -2  18  384.33   17.62
  10   2  18  254.41   14.24
  12  -2  18  246.67   13.04
  12   2  18  144.87   10.27
 -13  -3  18  210.05    9.56
 -13   3  18  212.62   10.45
 -11  -3  18  203.39   10.80
 -11   3  18  222.93   12.20
  -9  -3  18  235.90   11.55
  -9   3  18  278.07   13.02
  -7  -3  18  217.45   11.61
  -7   3  18  306.19   13.70
  -5  -3  18  255.48   11.63
  -5   3  18  345.99   12.93
  -3  -3  18  387.58   14.23
  -3   3  18  370.53   14.25
   1  -3 -18  319.80   15.02
  -1  -3  18  344.20   14.97
  -1  -3 -18  250.27   13.67
   1   3  18  231.15   14.06
   3  -3  18  300.11   15.05
   3   3  18  300.84   15.22
   5  -3  18  279.76   14.14
   5   3  18  255.45   13.53
   7  -3  18  264.53   12.92
   7   3  18  174.59   11.12
 -17   0  19    1.89    7.39
 -15   0  19   -2.71    9.76
 -13   0  19   -0.17   11.58
  -7   0  19  -30.13   20.57
  -5   0  19    9.00   17.21
  -3   0  19   12.54   17.52
  -1   0  19    9.94   15.38
   1   0  19   -5.59    8.30
   1   0  19    0.04   15.65
   3   0  19   -0.22    9.88
   3   0  19   -2.80   14.24
   5   0  19    2.06   10.89
   5   0  19    0.26   12.39
   7   0  19   -2.16   10.79
   7   0  19    4.32   10.65
   9   0  19    0.79   10.07
  11   0  19    2.32    9.12
  13   0  19    0.34    6.73
 -18  -1  19    6.26    5.03
 -18  -1  19    1.00    6.67
 -18   1  19    8.38    4.77
 -16  -1  19   29.12    8.24
 -16  -1  19   28.60    9.68
 -16   1  19   23.11    6.66
 -16   1  19   32.30    7.09
 -14  -1  19   13.21   10.61
 -14   1  19    8.58    8.79
 -14   1  19   10.86    8.17
 -12  -1  19   22.12   13.41
 -12   1  19   19.45    9.48
 -10  -1  19    5.32   13.80
 -10   1  19    7.39    8.87
  -8  -1  19   17.58   15.84
  -8   1  19    9.08   15.37
  -8   1  19    2.95    8.56
  -6   1  19   18.99   15.11
  -6   1  19    9.93    8.60
  -4   1  19   16.34   16.26
  -2   1  19   64.91   18.55
   0  -1  19   11.43    9.61
   0   1  19   39.87   16.68
   2  -1  19    9.61    9.76
   2   1  19  -15.87   16.82
   4  -1  19   14.81   11.10
   4   1  19   -5.91   16.07
   6  -1  19   34.06   11.54
   6   1  19   20.17   13.85
   8  -1  19   11.86   10.51
   8   1  19  -14.38   11.85
  10  -1  19   24.45   10.10
  10   1  19   55.54    9.73
  12  -1  19   18.11    8.20
 -17  -2  19   20.52    5.51
 -15  -2  19   11.91    6.59
 -15  -2  19    6.33    7.00
 -15   2  19   10.26    6.49
 -13  -2  19   12.89    8.41
 -13  -2  19   19.04    8.72
 -13   2  19   10.80    8.59
 -11  -2  19   -2.75   10.42
 -11  -2  19    4.71    9.85
 -11   2  19    6.75    8.70
  -9  -2  19   41.34   11.02
  -9   2  19   47.31   10.14
  -7  -2  19   -1.12   10.15
  -7   2  19    3.65   11.79
  -7   2  19    0.65    8.61
  -5  -2  19    5.33   10.17
  -5   2  19   12.78   12.31
  -3   2  19   57.20   14.12
  -3  -2  19   12.54    9.41
  -1  -2  19    5.93    8.01
  -1   2  19   21.68   14.63
   1  -2  19   -3.78    9.31
   3  -2  19   28.61   10.45
   3   2  19   30.42   13.97
   5  -2  19    8.30   10.63
   5   2  19    5.42   12.38
   7  -2  19    7.77   10.06
   7   2  19   -3.89   10.48
   9  -2  19    9.39    8.49
   9   2  19  -12.55    8.75
 -10   3  19    2.25    5.77
  -8   3  19    8.01    6.62
  -6   3  19   12.47    6.80
  -4   3  19   13.65    6.91
  -2   3  19   51.59    7.79
   0  -3  19    5.94    6.31
   0   3  19   12.56    7.17
   2  -3  19    8.04    6.46
   2   3  19   43.22    7.92
 -16   0  20  534.25   13.50
 -14   0  20  413.80   14.72
 -12   0  20  325.06   16.25
 -10   0  20  463.74   19.68
  -8   0  20  460.38   21.60
  -6   0  20  598.15   24.39
  -4   0  20  379.50   21.25
  -2   0  20  364.09   21.25
   0   0  20  490.61   20.96
   2   0  20  352.50   13.00
   2   0  20  447.75   20.21
   4   0  20  681.29   17.35
   4   0  20  575.88   20.29
   6   0  20  461.42   15.07
   6   0  20  438.68   15.99
   8   0  20  167.50   10.53
  10   0  20   97.18    8.17
 -15  -1  20  439.27   12.41
 -15  -1  20  443.25   13.40
 -13  -1  20  615.71   17.55
 -13   1  20  602.30   14.09
 -11   1  20  581.67   18.64
 -11   1  20  600.16   16.20
  -9  -1  20  474.64   19.27
  -9   1  20  457.11   18.87
  -7  -1  20  646.77   21.66
  -7   1  20  699.49   22.94
  -7   1  20  696.47   17.34
  -5  -1  20  748.64   23.43
  -5   1  20  798.69   18.43
  -3  -1  20  346.54   18.27
  -3   1  20  494.53   21.56
  -1  -1  20  208.60   15.79
  -1   1  20  543.44   21.50
   1  -1  20  303.97   13.14
   1   1  20  397.65   19.70
   3  -1  20  356.70   14.79
   3   1  20  393.53   18.54
   5  -1  20  326.91   14.27
   5   1  20  285.37   11.23
   5   1  20  283.95   15.62
   7  -1  20  236.77   12.45
   7   1  20  223.42   10.50
   7   1  20  226.88   12.38
   9  -1  20  267.79   11.95
   9   1  20  218.31    9.42
 -12  -2  20  254.55    9.99
 -12   2  20  274.19   10.64
 -10  -2  20  287.55   11.95
 -10  -2  20  274.25   11.36
  -8  -2  20  285.79   12.13
  -8   2  20  258.75   12.29
  -6  -2  20  509.23   15.88
  -6   2  20  571.45   17.68
  -4   2  20  641.94   18.72
  -4   2  20  772.46   17.15
  -2  -2  20  398.09   12.94
  -2   2  20  625.61   18.43
   0  -2  20  376.72   12.06
   0   2  20  542.09   17.50
   2  -2  20  322.07   11.98
   2   2  20  382.74   15.58
   4  -2  20  305.36   11.91
   4   2  20  333.26   14.05
   6  -2  20  150.93    9.05
   6   2  20  422.97   14.77
 -13   0  21    2.25    6.53
 -11   0  21   -3.20    8.68
  -9   0  21   17.17    9.88
   5   0  21    1.36    5.33
 -12  -1  21   35.80    6.84
 -12  -1  21   34.56    7.36
 -10  -1  21   68.59    8.99
 -10   1  21   69.66    8.78
  -8  -1  21   57.24    9.75
  -8   1  21   43.55    6.25
  -6  -1  21   37.81    9.66
  -6   1  21   33.31    5.91
  -4  -1  21   15.05    9.08
  -4   1  21   20.48    5.53
  -2  -1  21    5.31    8.39
  -2   1  21   22.76   11.89
   0  -1  21    8.30    7.03
   0   1  21   38.33   11.97
   2   1  21   34.85   10.97
   4   1  21   28.37    9.06
  -3   2  21   84.93    8.66
  -1   2  21   51.25    8.69
   1   2  21   52.07    7.70
  -8   0  22  421.43   12.89
  -6   0  22  415.64   13.37
  -4   0  22  506.10   14.77
  -2   0  22  265.06   11.58
  -5   1  22  290.49   11.27
  -3   1  22  175.67   10.06
  -1   1  22  246.87   10.86


TITL TLE1712c in I2/a
REM I2/a (#15 in standard setting)
CELL 1.54184  26.610339   5.044067  17.901154  90.0000  96.2108  90.0000
ZERR    5.00   0.001430   0.000215   0.000851   0.0000   0.0045   0.0000
LATT  2
SYMM -x+1/2, y,-z
SFAC C H N O Ba
UNIT 55.00 50.00 10.00 25.00 5.00
TREF
HKLF 4
END
_computing_structure_solution     'SHELXT 2014/4 (Sheldrick, 2014)'
;
_shelx_hkl_checksum              51559
_shelx_SHELXL_version_number     2014/7
_olex2_exptl_crystal_mounting_method 'From fomblin on micromount'
_olex2_submission_special_instructions 'No special instructions were received'
_oxdiff_exptl_absorpt_empirical_details 
;
Empirical correction (ABSPACK) includes:
- Absorption correction using spherical harmonics
- Frame scaling
;
_oxdiff_exptl_absorpt_empirical_full_max 3.217
_oxdiff_exptl_absorpt_empirical_full_min 0.360
loop_
_twin_individual_id
_twin_individual_mass_fraction_refined
1 0.795(6)
2 0.205(6)
