# Supplementary material for: Investigating the geometrical preferences of a flexible benzimidazolone-based linker in the synthesis of coordination polymers
Source: R Soc Open Sci. 2017 Dec 6;4(12):171064. doi: 10.1098/rsos.171064 (PMC5750013; doi:10.1098/rsos.171064)
Supplement: CaL.cif [file rsos171064supp3.cif]

data_tle1604
# start Validation Reply Form
_vrf_PLAT906_tle1604             
;
PROBLEM: Large K value in the Analysis of Variance ......      6.013 Check
RESPONSE: This is only the case in the lowest intensity bin, due to underestimation of the background
;
_vrf_PLAT910_tle1604             
;
PROBLEM: Missing # of FCF Reflection(s) Below Theta(Min)           8 Note
RESPONSE: These are most likely due to small systematic errors during integration
;
# Added during the CSD deposition process: Friday 04 August 2017 03:22 PM
# end Validation Reply Form


_audit_creation_method           SHELXL-2013
_chemical_name_systematic        
;
 ?
;
_chemical_name_common            ?
_chemical_melting_point          ?
_chemical_formula_moiety         'C17 H22 Ca N4 O7'
_chemical_formula_sum            'C17 H22 Ca N4 O7'
_chemical_formula_weight         434.46

loop_
_atom_type_symbol
_atom_type_description
_atom_type_scat_dispersion_real
_atom_type_scat_dispersion_imag
_atom_type_scat_source
C C 0.0033 0.0016 'International Tables Vol C Tables 4.2.6.8 and 6.1.1.4'
H H 0.0000 0.0000 'International Tables Vol C Tables 4.2.6.8 and 6.1.1.4'
N N 0.0061 0.0033 'International Tables Vol C Tables 4.2.6.8 and 6.1.1.4'
O O 0.0106 0.0060 'International Tables Vol C Tables 4.2.6.8 and 6.1.1.4'
Ca Ca 0.2262 0.3064 'International Tables Vol C Tables 4.2.6.8 and 6.1.1.4'

_space_group_crystal_system      triclinic
_space_group_IT_number           2
_space_group_name_H-M_alt        'P -1'
_space_group_name_Hall           '-P 1'

_shelx_space_group_comment       
;
The symmetry employed for this shelxl refinement is uniquely defined
by the following loop, which should always be used as a source of
symmetry information in preference to the above space-group names.
They are only intended as comments.
;

loop_
_space_group_symop_operation_xyz
'x, y, z'
'-x, -y, -z'

_cell_length_a                   9.3304(10)
_cell_length_b                   11.2571(12)
_cell_length_c                   11.4390(12)
_cell_angle_alpha                108.146(9)
_cell_angle_beta                 111.750(10)
_cell_angle_gamma                103.744(9)
_cell_volume                     971.9(2)
_cell_formula_units_Z            2
_cell_measurement_temperature    150(2)
_cell_measurement_reflns_used    1407
_cell_measurement_theta_min      3.5280
_cell_measurement_theta_max      27.4690

_exptl_crystal_description       needle
_exptl_crystal_colour            colourless
_exptl_crystal_density_meas      ?
_exptl_crystal_density_method    ?
_exptl_crystal_density_diffrn    1.485
_exptl_crystal_F_000             456
_exptl_transmission_factor_min   ?
_exptl_transmission_factor_max   ?
_exptl_crystal_size_max          0.411
_exptl_crystal_size_mid          0.081
_exptl_crystal_size_min          0.054
_exptl_absorpt_coefficient_mu    0.371
_shelx_estimated_absorpt_T_min   0.862
_shelx_estimated_absorpt_T_max   0.980
_exptl_absorpt_correction_T_min  0.985
_exptl_absorpt_correction_T_max  0.997
_exptl_absorpt_correction_type   gaussian
_exptl_absorpt_process_details   
;
CrysAlisPro 1.171.38.41g (Rigaku Oxford Diffraction, 2015)
Numerical absorption correction based on gaussian integration over
			a multifaceted crystal model
Empirical absorption correction using spherical harmonics,
 implemented in SCALE3 ABSPACK scaling algorithm.
;
_exptl_special_details           
;
 ?
;

_diffrn_ambient_temperature      150(2)
_diffrn_radiation_wavelength     0.71073
_diffrn_radiation_type           MoK\a
_diffrn_source                   ?
_diffrn_measurement_device_type  'SuperNova, Dual, Cu at zero, Atlas'
_diffrn_measurement_method       '\w scans'
_diffrn_detector_area_resol_mean ?
_diffrn_reflns_number            7579
_diffrn_reflns_av_unetI/netI     0.0917
_diffrn_reflns_av_R_equivalents  0.0414
_diffrn_reflns_limit_h_min       -12
_diffrn_reflns_limit_h_max       12
_diffrn_reflns_limit_k_min       -15
_diffrn_reflns_limit_k_max       11
_diffrn_reflns_limit_l_min       -13
_diffrn_reflns_limit_l_max       15
_diffrn_reflns_theta_min         3.544
_diffrn_reflns_theta_max         29.743
_diffrn_reflns_theta_full        25.242
_diffrn_measured_fraction_theta_max 0.834
_diffrn_measured_fraction_theta_full 0.997
_diffrn_reflns_Laue_measured_fraction_max 0.834
_diffrn_reflns_Laue_measured_fraction_full 0.997
_diffrn_reflns_point_group_measured_fraction_max 0.834
_diffrn_reflns_point_group_measured_fraction_full 0.997
_reflns_number_total             4611
_reflns_number_gt                2824
_reflns_threshold_expression     'I > 2\s(I)'
_reflns_Friedel_coverage         0.000
_reflns_Friedel_fraction_max     .
_reflns_Friedel_fraction_full    .

_reflns_special_details          
;
 Reflections were merged by SHELXL according to the crystal
 class for the calculation of statistics and refinement.
 
 _reflns_Friedel_fraction is defined as the number of unique
 Friedel pairs measured divided by the number that would be
 possible theoretically, ignoring centric projections and
 systematic absences.
;

_computing_data_collection       'CrysAlisPro 1.171.38.41g (Rigaku OD, 2015)'
_computing_cell_refinement       'CrysAlisPro 1.171.38.41g (Rigaku OD, 2015)'
_computing_data_reduction        'CrysAlisPro 1.171.38.41g (Rigaku OD, 2015)'
_computing_structure_solution    'SHELXS-2013 (Sheldrick, 2013)'
_computing_structure_refinement  'SHELXL-2013 (Sheldrick, 2013)'
_computing_molecular_graphics    ?
_computing_publication_material  ?

_refine_special_details          
;
 ?
;
_refine_ls_structure_factor_coef Fsqd
_refine_ls_matrix_type           full
_refine_ls_weighting_scheme      calc
_refine_ls_weighting_details     
'w=1/[\s^2^(Fo^2^)+(0.0457P)^2^+0.0126P] where P=(Fo^2^+2Fc^2^)/3'
_atom_sites_solution_primary     ?
_atom_sites_solution_secondary   ?
_atom_sites_solution_hydrogens   geom
_refine_ls_hydrogen_treatment    constr
_refine_ls_extinction_method     none
_refine_ls_extinction_coef       .
_refine_ls_number_reflns         4611
_refine_ls_number_parameters     266
_refine_ls_number_restraints     0
_refine_ls_R_factor_all          0.1151
_refine_ls_R_factor_gt           0.0635
_refine_ls_wR_factor_ref         0.1450
_refine_ls_wR_factor_gt          0.1170
_refine_ls_goodness_of_fit_ref   1.062
_refine_ls_restrained_S_all      1.062
_refine_ls_shift/su_max          0.000
_refine_ls_shift/su_mean         0.000

loop_
_atom_site_label
_atom_site_type_symbol
_atom_site_fract_x
_atom_site_fract_y
_atom_site_fract_z
_atom_site_U_iso_or_equiv
_atom_site_adp_type
_atom_site_occupancy
_atom_site_site_symmetry_order
_atom_site_calc_flag
_atom_site_refinement_flags_posn
_atom_site_refinement_flags_adp
_atom_site_refinement_flags_occupancy
_atom_site_disorder_assembly
_atom_site_disorder_group
C1 C 0.6006(4) 0.2207(3) 0.5500(3) 0.0248(7) Uani 1 1 d . . . . .
C2 C 0.5913(4) 0.3594(3) 0.5754(3) 0.0265(7) Uani 1 1 d . . . . .
H2A H 0.4736 0.3484 0.5496 0.032 Uiso 1 1 calc R U . . .
H2B H 0.6619 0.4218 0.6768 0.032 Uiso 1 1 calc R U . . .
C3 C 0.8025(4) 0.5191(3) 0.5510(3) 0.0259(7) Uani 1 1 d . . . . .
C4 C 0.6505(4) 0.4638(3) 0.3210(3) 0.0255(7) Uani 1 1 d . . . . .
C5 C 0.5495(4) 0.3831(3) 0.3555(3) 0.0260(7) Uani 1 1 d . . . . .
C6 C 0.3887(4) 0.2898(3) 0.2584(3) 0.0320(8) Uani 1 1 d . . . . .
H6 H 0.3213 0.2351 0.2827 0.038 Uiso 1 1 calc R U . . .
C7 C 0.3289(5) 0.2786(3) 0.1237(4) 0.0405(9) Uani 1 1 d . . . . .
H7 H 0.2181 0.2146 0.0536 0.049 Uiso 1 1 calc R U . . .
C8 C 0.4275(5) 0.3592(4) 0.0887(4) 0.0410(9) Uani 1 1 d . . . . .
H8 H 0.3826 0.3490 -0.0049 0.049 Uiso 1 1 calc R U . . .
C9 C 0.5889(5) 0.4535(3) 0.1866(3) 0.0340(8) Uani 1 1 d . . . . .
H9 H 0.6553 0.5093 0.1626 0.041 Uiso 1 1 calc R U . . .
C10 C 0.9403(4) 0.6506(3) 0.4525(4) 0.0281(7) Uani 1 1 d . . . . .
H10A H 0.9580 0.6142 0.3706 0.034 Uiso 1 1 calc R U . . .
H10B H 1.0452 0.6759 0.5380 0.034 Uiso 1 1 calc R U . . .
C11 C 0.9064(4) 0.7782(3) 0.4598(3) 0.0275(7) Uani 1 1 d . . . . .
C12 C 0.6971(5) 0.1461(4) 0.1656(4) 0.0412(9) Uani 1 1 d . . . . .
H12A H 0.6120 0.1118 0.0677 0.062 Uiso 1 1 calc R U . . .
H12B H 0.7672 0.2427 0.2023 0.062 Uiso 1 1 calc R U . . .
H12C H 0.6412 0.1360 0.2216 0.062 Uiso 1 1 calc R U . . .
C13 C 0.9274(4) 0.0963(3) 0.1268(3) 0.0328(8) Uani 1 1 d . . . . .
H13A H 1.0035 0.0514 0.1541 0.049 Uiso 1 1 calc R U . . .
H13B H 0.9924 0.1949 0.1705 0.049 Uiso 1 1 calc R U . . .
H13C H 0.8701 0.0613 0.0245 0.049 Uiso 1 1 calc R U . . .
C14 C 0.7879(4) -0.0223(3) 0.2230(3) 0.0288(7) Uani 1 1 d . . . . .
H14 H 0.8635 -0.0666 0.2296 0.035 Uiso 1 1 calc R U . . .
C15 C 0.9670(5) 0.3255(4) 0.8848(4) 0.0467(9) Uani 1 1 d . . . . .
H15A H 1.0107 0.2675 0.8370 0.070 Uiso 1 1 calc R U . . .
H15B H 1.0517 0.3815 0.9838 0.070 Uiso 1 1 calc R U . . .
H15C H 0.9414 0.3850 0.8403 0.070 Uiso 1 1 calc R U . . .
C16 C 0.7325(5) 0.3096(4) 0.9411(4) 0.0434(9) Uani 1 1 d . . . . .
H16A H 0.6273 0.2420 0.9207 0.065 Uiso 1 1 calc R U . . .
H16B H 0.7077 0.3744 0.9046 0.065 Uiso 1 1 calc R U . . .
H16C H 0.8070 0.3586 1.0429 0.065 Uiso 1 1 calc R U . . .
C17 C 0.7407(5) 0.1083(3) 0.7921(3) 0.0309(8) Uani 1 1 d . . . . .
H17 H 0.6360 0.0593 0.7829 0.037 Uiso 1 1 calc R U . . .
N1 N 0.6453(3) 0.4215(2) 0.4981(3) 0.0237(6) Uani 1 1 d . . . . .
N2 N 0.8045(3) 0.5445(2) 0.4406(3) 0.0258(6) Uani 1 1 d . . . . .
N3 N 0.8030(3) 0.0683(3) 0.1735(3) 0.0284(6) Uani 1 1 d . . . . .
N4 N 0.8149(4) 0.2406(3) 0.8746(3) 0.0327(7) Uani 1 1 d . . . . .
O1 O 0.6841(3) 0.1850(2) 0.4937(2) 0.0353(6) Uani 1 1 d . . . . .
O2 O 0.5231(3) 0.1537(2) 0.5932(2) 0.0295(5) Uani 1 1 d . . . . .
O3 O 0.9835(3) 0.8518(2) 0.4210(2) 0.0376(6) Uani 1 1 d . . . . .
O4 O 0.8100(3) 0.8029(2) 0.5058(2) 0.0354(6) Uani 1 1 d . . . . .
O5 O 0.9188(3) 0.5726(2) 0.6718(2) 0.0322(5) Uani 1 1 d . . . . .
O6 O 0.6832(3) -0.0544(2) 0.2617(2) 0.0340(6) Uani 1 1 d . . . . .
O7 O 0.7981(3) 0.0433(2) 0.7258(2) 0.0335(6) Uani 1 1 d . . . . .
Ca1 Ca 0.74746(8) -0.00803(6) 0.49415(6) 0.02455(18) Uani 1 1 d . . . . .

loop_
_atom_site_aniso_label
_atom_site_aniso_U_11
_atom_site_aniso_U_22
_atom_site_aniso_U_33
_atom_site_aniso_U_23
_atom_site_aniso_U_13
_atom_site_aniso_U_12
C1 0.0204(17) 0.0226(16) 0.0286(16) 0.0131(14) 0.0076(15) 0.0086(13)
C2 0.0297(19) 0.0239(16) 0.0346(17) 0.0158(15) 0.0206(16) 0.0121(14)
C3 0.0258(18) 0.0177(15) 0.0358(18) 0.0100(15) 0.0160(16) 0.0114(14)
C4 0.0289(19) 0.0203(16) 0.0354(18) 0.0127(15) 0.0198(16) 0.0149(14)
C5 0.0314(19) 0.0185(15) 0.0332(18) 0.0123(15) 0.0181(16) 0.0128(14)
C6 0.030(2) 0.0268(17) 0.0410(19) 0.0150(16) 0.0192(17) 0.0111(15)
C7 0.033(2) 0.0336(19) 0.037(2) 0.0093(17) 0.0083(18) 0.0084(17)
C8 0.049(3) 0.040(2) 0.037(2) 0.0173(18) 0.021(2) 0.0195(19)
C9 0.042(2) 0.0323(19) 0.0396(19) 0.0206(17) 0.0259(19) 0.0163(17)
C10 0.0279(19) 0.0219(16) 0.0429(19) 0.0180(15) 0.0215(17) 0.0111(14)
C11 0.0203(17) 0.0198(16) 0.0327(17) 0.0090(14) 0.0071(15) 0.0055(14)
C12 0.040(2) 0.041(2) 0.057(2) 0.029(2) 0.026(2) 0.0237(19)
C13 0.034(2) 0.0328(18) 0.0371(18) 0.0181(16) 0.0201(17) 0.0133(16)
C14 0.035(2) 0.0267(17) 0.0261(16) 0.0116(15) 0.0153(16) 0.0127(15)
C15 0.033(2) 0.040(2) 0.052(2) 0.0088(19) 0.016(2) 0.0123(18)
C16 0.055(3) 0.043(2) 0.043(2) 0.0171(19) 0.032(2) 0.026(2)
C17 0.036(2) 0.0342(19) 0.0263(17) 0.0178(16) 0.0136(16) 0.0157(16)
N1 0.0255(15) 0.0197(13) 0.0343(15) 0.0160(12) 0.0185(13) 0.0102(11)
N2 0.0276(16) 0.0205(13) 0.0377(15) 0.0167(13) 0.0209(14) 0.0095(12)
N3 0.0290(16) 0.0296(15) 0.0303(14) 0.0144(13) 0.0170(13) 0.0119(13)
N4 0.0335(17) 0.0326(16) 0.0279(14) 0.0115(13) 0.0118(14) 0.0144(14)
O1 0.0381(15) 0.0300(13) 0.0572(15) 0.0245(12) 0.0327(14) 0.0210(12)
O2 0.0282(13) 0.0270(12) 0.0385(12) 0.0220(11) 0.0158(11) 0.0096(10)
O3 0.0265(14) 0.0323(13) 0.0583(15) 0.0308(13) 0.0179(13) 0.0078(11)
O4 0.0298(14) 0.0265(12) 0.0548(15) 0.0165(12) 0.0237(13) 0.0156(11)
O5 0.0307(14) 0.0234(12) 0.0386(13) 0.0127(11) 0.0139(12) 0.0105(11)
O6 0.0380(15) 0.0354(13) 0.0380(13) 0.0195(11) 0.0252(12) 0.0136(11)
O7 0.0419(16) 0.0376(14) 0.0338(12) 0.0200(11) 0.0219(12) 0.0241(12)
Ca1 0.0267(4) 0.0208(3) 0.0313(4) 0.0145(3) 0.0170(3) 0.0086(3)

_geom_special_details            
;
 All esds (except the esd in the dihedral angle between two l.s. planes)
 are estimated using the full covariance matrix.  The cell esds are taken
 into account individually in the estimation of esds in distances, angles
 and torsion angles; correlations between esds in cell parameters are only
 used when they are defined by crystal symmetry.  An approximate (isotropic)
 treatment of cell esds is used for estimating esds involving l.s. planes.
;

loop_
_geom_bond_atom_site_label_1
_geom_bond_atom_site_label_2
_geom_bond_distance
_geom_bond_site_symmetry_2
_geom_bond_publ_flag
C1 O1 1.242(4) . ?
C1 O2 1.255(3) . ?
C1 C2 1.527(4) . ?
C1 Ca1 3.196(3) . ?
C2 N1 1.440(3) . ?
C2 H2A 0.9900 . ?
C2 H2B 0.9900 . ?
C3 O5 1.229(4) . ?
C3 N1 1.373(4) . ?
C3 N2 1.385(4) . ?
C4 C9 1.381(4) . ?
C4 N2 1.382(4) . ?
C4 C5 1.401(4) . ?
C5 C6 1.370(5) . ?
C5 N1 1.394(4) . ?
C6 C7 1.383(4) . ?
C6 H6 0.9500 . ?
C7 C8 1.390(5) . ?
C7 H7 0.9500 . ?
C8 C9 1.378(5) . ?
C8 H8 0.9500 . ?
C9 H9 0.9500 . ?
C10 N2 1.449(4) . ?
C10 C11 1.527(4) . ?
C10 H10A 0.9900 . ?
C10 H10B 0.9900 . ?
C11 O4 1.241(4) . ?
C11 O3 1.259(3) . ?
C11 Ca1 3.112(3) 1_565 ?
C12 N3 1.465(4) . ?
C12 H12A 0.9800 . ?
C12 H12B 0.9800 . ?
C12 H12C 0.9800 . ?
C13 N3 1.458(4) . ?
C13 H13A 0.9800 . ?
C13 H13B 0.9800 . ?
C13 H13C 0.9800 . ?
C14 O6 1.239(4) . ?
C14 N3 1.316(4) . ?
C14 Ca1 3.221(3) . ?
C14 H14 0.9500 . ?
C15 N4 1.451(4) . ?
C15 H15A 0.9800 . ?
C15 H15B 0.9800 . ?
C15 H15C 0.9800 . ?
C16 N4 1.457(4) . ?
C16 H16A 0.9800 . ?
C16 H16B 0.9800 . ?
C16 H16C 0.9800 . ?
C17 O7 1.240(4) . ?
C17 N4 1.319(4) . ?
C17 H17 0.9500 . ?
O1 Ca1 2.385(2) . ?
O2 Ca1 2.281(2) 2_656 ?
O3 Ca1 2.318(2) 2_766 ?
O4 Ca1 2.366(2) 1_565 ?
O6 Ca1 2.347(2) . ?
O7 Ca1 2.360(2) . ?
Ca1 O2 2.281(2) 2_656 ?
Ca1 O3 2.318(2) 2_766 ?
Ca1 O4 2.366(2) 1_545 ?
Ca1 C11 3.112(3) 1_545 ?

loop_
_geom_angle_atom_site_label_1
_geom_angle_atom_site_label_2
_geom_angle_atom_site_label_3
_geom_angle
_geom_angle_site_symmetry_1
_geom_angle_site_symmetry_3
_geom_angle_publ_flag
O1 C1 O2 125.8(3) . . ?
O1 C1 C2 119.5(2) . . ?
O2 C1 C2 114.6(3) . . ?
O1 C1 Ca1 40.11(13) . . ?
O2 C1 Ca1 86.23(17) . . ?
C2 C1 Ca1 157.6(2) . . ?
N1 C2 C1 114.2(2) . . ?
N1 C2 H2A 108.7 . . ?
C1 C2 H2A 108.7 . . ?
N1 C2 H2B 108.7 . . ?
C1 C2 H2B 108.7 . . ?
H2A C2 H2B 107.6 . . ?
O5 C3 N1 127.0(3) . . ?
O5 C3 N2 126.7(3) . . ?
N1 C3 N2 106.3(3) . . ?
C9 C4 N2 132.0(3) . . ?
C9 C4 C5 120.5(3) . . ?
N2 C4 C5 107.5(2) . . ?
C6 C5 N1 131.7(3) . . ?
C6 C5 C4 122.0(3) . . ?
N1 C5 C4 106.2(3) . . ?
C5 C6 C7 117.1(3) . . ?
C5 C6 H6 121.5 . . ?
C7 C6 H6 121.5 . . ?
C6 C7 C8 121.3(3) . . ?
C6 C7 H7 119.3 . . ?
C8 C7 H7 119.3 . . ?
C9 C8 C7 121.5(3) . . ?
C9 C8 H8 119.3 . . ?
C7 C8 H8 119.3 . . ?
C8 C9 C4 117.5(3) . . ?
C8 C9 H9 121.2 . . ?
C4 C9 H9 121.2 . . ?
N2 C10 C11 113.1(3) . . ?
N2 C10 H10A 109.0 . . ?
C11 C10 H10A 109.0 . . ?
N2 C10 H10B 109.0 . . ?
C11 C10 H10B 109.0 . . ?
H10A C10 H10B 107.8 . . ?
O4 C11 O3 125.4(3) . . ?
O4 C11 C10 118.4(3) . . ?
O3 C11 C10 116.1(3) . . ?
O4 C11 Ca1 43.26(14) . 1_565 ?
O3 C11 Ca1 82.41(18) . 1_565 ?
C10 C11 Ca1 161.3(2) . 1_565 ?
N3 C12 H12A 109.5 . . ?
N3 C12 H12B 109.5 . . ?
H12A C12 H12B 109.5 . . ?
N3 C12 H12C 109.5 . . ?
H12A C12 H12C 109.5 . . ?
H12B C12 H12C 109.5 . . ?
N3 C13 H13A 109.5 . . ?
N3 C13 H13B 109.5 . . ?
H13A C13 H13B 109.5 . . ?
N3 C13 H13C 109.5 . . ?
H13A C13 H13C 109.5 . . ?
H13B C13 H13C 109.5 . . ?
O6 C14 N3 125.2(3) . . ?
O6 C14 Ca1 36.65(14) . . ?
N3 C14 Ca1 130.6(2) . . ?
O6 C14 H14 117.4 . . ?
N3 C14 H14 117.4 . . ?
Ca1 C14 H14 99.5 . . ?
N4 C15 H15A 109.5 . . ?
N4 C15 H15B 109.5 . . ?
H15A C15 H15B 109.5 . . ?
N4 C15 H15C 109.5 . . ?
H15A C15 H15C 109.5 . . ?
H15B C15 H15C 109.5 . . ?
N4 C16 H16A 109.5 . . ?
N4 C16 H16B 109.5 . . ?
H16A C16 H16B 109.5 . . ?
N4 C16 H16C 109.5 . . ?
H16A C16 H16C 109.5 . . ?
H16B C16 H16C 109.5 . . ?
O7 C17 N4 124.7(3) . . ?
O7 C17 H17 117.7 . . ?
N4 C17 H17 117.7 . . ?
C3 N1 C5 110.3(2) . . ?
C3 N1 C2 125.0(3) . . ?
C5 N1 C2 124.5(3) . . ?
C4 N2 C3 109.7(2) . . ?
C4 N2 C10 124.9(2) . . ?
C3 N2 C10 125.0(3) . . ?
C14 N3 C13 121.1(3) . . ?
C14 N3 C12 121.2(3) . . ?
C13 N3 C12 117.7(2) . . ?
C17 N4 C15 121.4(3) . . ?
C17 N4 C16 120.6(3) . . ?
C15 N4 C16 117.3(3) . . ?
C1 O1 Ca1 120.29(17) . . ?
C1 O2 Ca1 135.66(19) . 2_656 ?
C11 O3 Ca1 138.5(2) . 2_766 ?
C11 O4 Ca1 115.67(18) . 1_565 ?
C14 O6 Ca1 125.0(2) . . ?
C17 O7 Ca1 128.55(19) . . ?
O2 Ca1 O3 176.80(7) 2_656 2_766 ?
O2 Ca1 O6 87.32(8) 2_656 . ?
O3 Ca1 O6 91.46(8) 2_766 . ?
O2 Ca1 O7 90.74(8) 2_656 . ?
O3 Ca1 O7 90.32(8) 2_766 . ?
O6 Ca1 O7 176.38(8) . . ?
O2 Ca1 O4 83.82(8) 2_656 1_545 ?
O3 Ca1 O4 99.31(8) 2_766 1_545 ?
O6 Ca1 O4 99.94(8) . 1_545 ?
O7 Ca1 O4 82.87(8) . 1_545 ?
O2 Ca1 O1 95.71(8) 2_656 . ?
O3 Ca1 O1 81.20(8) 2_766 . ?
O6 Ca1 O1 82.97(8) . . ?
O7 Ca1 O1 94.19(8) . . ?
O4 Ca1 O1 177.01(8) 1_545 . ?
O2 Ca1 C11 98.41(8) 2_656 1_545 ?
O3 Ca1 C11 84.43(8) 2_766 1_545 ?
O6 Ca1 C11 85.52(8) . 1_545 ?
O7 Ca1 C11 97.79(8) . 1_545 ?
O4 Ca1 C11 21.07(7) 1_545 1_545 ?
O1 Ca1 C11 161.31(8) . 1_545 ?
O2 Ca1 C1 83.49(8) 2_656 . ?
O3 Ca1 C1 93.76(8) 2_766 . ?
O6 Ca1 C1 97.64(8) . . ?
O7 Ca1 C1 79.09(7) . . ?
O4 Ca1 C1 157.75(8) 1_545 . ?
O1 Ca1 C1 19.60(7) . . ?
C11 Ca1 C1 176.41(8) 1_545 . ?
O2 Ca1 C14 105.28(8) 2_656 . ?
O3 Ca1 C14 73.73(9) 2_766 . ?
O6 Ca1 C14 18.36(8) . . ?
O7 Ca1 C14 163.96(9) . . ?
O4 Ca1 C14 97.81(8) 1_545 . ?
O1 Ca1 C14 85.17(8) . . ?
C11 Ca1 C14 79.36(8) 1_545 . ?
C1 Ca1 C14 103.13(8) . . ?

_refine_diff_density_max         0.374
_refine_diff_density_min         -0.425
_refine_diff_density_rms         0.075

_shelxl_version_number           2013-4

_shelx_res_file                  
;
TITL SIR92 run in space group P -1
CELL  0.71073   9.3304  11.2571  11.4390  108.146  111.750  103.744
ZERR     2.00   0.0010   0.0012   0.0012    0.009    0.010    0.009
LATT   1
SFAC  C    H    N    O    CA
UNIT  34 44 8 14 2
MERG   2
FMAP   2
PLAN   10
SIZE     0.054   0.081   0.411
ACTA
BOND   $H
L.S.   4
TEMP  -123.00
WGHT    0.045700    0.012600
FVAR       1.26019
C1    1    0.600621    0.220706    0.549997    11.00000    0.02038    0.02264 =
         0.02863    0.01314    0.00764    0.00860
C2    1    0.591277    0.359424    0.575366    11.00000    0.02970    0.02390 =
         0.03461    0.01580    0.02058    0.01207
AFIX  23
H2A   2    0.473629    0.348427    0.549606    11.00000   -1.20000
H2B   2    0.661917    0.421802    0.676831    11.00000   -1.20000
AFIX   0
C3    1    0.802505    0.519090    0.550990    11.00000    0.02578    0.01766 =
         0.03575    0.00999    0.01600    0.01140
C4    1    0.650542    0.463830    0.320963    11.00000    0.02891    0.02031 =
         0.03538    0.01274    0.01982    0.01493
C5    1    0.549456    0.383122    0.355485    11.00000    0.03145    0.01854 =
         0.03321    0.01231    0.01807    0.01285
C6    1    0.388713    0.289789    0.258447    11.00000    0.03024    0.02681 =
         0.04100    0.01503    0.01922    0.01109
AFIX  43
H6    2    0.321311    0.235124    0.282676    11.00000   -1.20000
AFIX   0
C7    1    0.328859    0.278625    0.123698    11.00000    0.03330    0.03359 =
         0.03702    0.00929    0.00832    0.00837
AFIX  43
H7    2    0.218077    0.214606    0.053621    11.00000   -1.20000
AFIX   0
C8    1    0.427490    0.359176    0.088662    11.00000    0.04878    0.03957 =
         0.03680    0.01734    0.02112    0.01948
AFIX  43
H8    2    0.382612    0.348990   -0.004897    11.00000   -1.20000
AFIX   0
C9    1    0.588929    0.453483    0.186630    11.00000    0.04169    0.03234 =
         0.03961    0.02060    0.02592    0.01625
AFIX  43
H9    2    0.655347    0.509291    0.162637    11.00000   -1.20000
AFIX   0
C10   1    0.940252    0.650568    0.452505    11.00000    0.02789    0.02194 =
         0.04291    0.01799    0.02146    0.01108
AFIX  23
H10A  2    0.957964    0.614190    0.370633    11.00000   -1.20000
H10B  2    1.045173    0.675909    0.537995    11.00000   -1.20000
AFIX   0
C11   1    0.906373    0.778188    0.459826    11.00000    0.02034    0.01976 =
         0.03267    0.00904    0.00705    0.00548
C12   1    0.697083    0.146149    0.165636    11.00000    0.03958    0.04060 =
         0.05742    0.02858    0.02631    0.02373
AFIX 137
H12A  2    0.612019    0.111758    0.067659    11.00000   -1.50000
H12B  2    0.767211    0.242721    0.202323    11.00000   -1.50000
H12C  2    0.641180    0.136025    0.221644    11.00000   -1.50000
AFIX   0
C13   1    0.927434    0.096297    0.126796    11.00000    0.03386    0.03280 =
         0.03707    0.01809    0.02010    0.01333
AFIX 137
H13A  2    1.003463    0.051406    0.154060    11.00000   -1.50000
H13B  2    0.992435    0.194941    0.170455    11.00000   -1.50000
H13C  2    0.870087    0.061335    0.024455    11.00000   -1.50000
AFIX   0
C14   1    0.787941   -0.022262    0.223021    11.00000    0.03453    0.02670 =
         0.02613    0.01160    0.01526    0.01274
AFIX  43
H14   2    0.863508   -0.066556    0.229630    11.00000   -1.20000
AFIX   0
C15   1    0.966978    0.325548    0.884756    11.00000    0.03294    0.03957 =
         0.05208    0.00875    0.01643    0.01231
AFIX 137
H15A  2    1.010659    0.267514    0.837014    11.00000   -1.50000
H15B  2    1.051675    0.381514    0.983806    11.00000   -1.50000
H15C  2    0.941354    0.384972    0.840344    11.00000   -1.50000
AFIX   0
C16   1    0.732491    0.309561    0.941129    11.00000    0.05484    0.04301 =
         0.04326    0.01714    0.03168    0.02629
AFIX 137
H16A  2    0.627330    0.242031    0.920720    11.00000   -1.50000
H16B  2    0.707714    0.374441    0.904585    11.00000   -1.50000
H16C  2    0.807004    0.358572    1.042874    11.00000   -1.50000
AFIX   0
C17   1    0.740747    0.108296    0.792117    11.00000    0.03571    0.03422 =
         0.02630    0.01776    0.01358    0.01574
AFIX  43
H17   2    0.635953    0.059256    0.782874    11.00000   -1.20000
AFIX   0
N1    3    0.645315    0.421511    0.498072    11.00000    0.02552    0.01969 =
         0.03425    0.01597    0.01851    0.01016
N2    3    0.804467    0.544544    0.440603    11.00000    0.02763    0.02053 =
         0.03774    0.01667    0.02089    0.00954
N3    3    0.802957    0.068347    0.173531    11.00000    0.02899    0.02964 =
         0.03031    0.01436    0.01696    0.01190
N4    3    0.814879    0.240648    0.874550    11.00000    0.03347    0.03261 =
         0.02792    0.01147    0.01176    0.01438
O1    4    0.684055    0.184993    0.493679    11.00000    0.03813    0.03002 =
         0.05723    0.02448    0.03270    0.02102
O2    4    0.523084    0.153670    0.593189    11.00000    0.02825    0.02696 =
         0.03850    0.02203    0.01576    0.00962
O3    4    0.983451    0.851815    0.421014    11.00000    0.02652    0.03228 =
         0.05827    0.03082    0.01792    0.00782
O4    4    0.809972    0.802870    0.505760    11.00000    0.02984    0.02650 =
         0.05480    0.01651    0.02368    0.01563
O5    4    0.918778    0.572579    0.671799    11.00000    0.03069    0.02340 =
         0.03861    0.01267    0.01390    0.01052
O6    4    0.683187   -0.054442    0.261683    11.00000    0.03795    0.03540 =
         0.03804    0.01946    0.02516    0.01364
O7    4    0.798058    0.043304    0.725823    11.00000    0.04185    0.03761 =
         0.03382    0.02005    0.02187    0.02414
CA1   5    0.747462   -0.008032    0.494153    11.00000    0.02673    0.02077 =
         0.03131    0.01455    0.01697    0.00863
HKLF    4

REM  SIR92 run in space group P -1
REM R1 =  0.0635 for    2824 Fo > 4sig(Fo)  and  0.1151 for all    4611 data
REM    266 parameters refined using      0 restraints

END

WGHT      0.0456      0.0139

REM Highest difference peak  0.374,  deepest hole -0.425,  1-sigma level  0.075
Q1    1   1.1430  0.8340  0.5208  11.00000  0.05    0.37
Q2    1   0.7549  0.0102  0.6060  11.00000  0.05    0.35
Q3    1   0.8389  0.1175  0.5642  11.00000  0.05    0.34
Q4    1   0.5940  0.4227  0.3358  11.00000  0.05    0.33
Q5    1   0.7396 -0.0406  0.3817  11.00000  0.05    0.33
Q6    1   0.7355  0.6622  0.4829  11.00000  0.05    0.32
Q7    1   0.7827  0.0579  0.4351  11.00000  0.05    0.30
Q8    1   0.9433  0.5610  0.7788  11.00000  0.05    0.28
Q9    1   0.5952  0.0254  0.2391  11.00000  0.05    0.28
Q10   1   0.7663  0.7375  0.4966  11.00000  0.05    0.27
;
_shelx_res_checksum              33146

_shelx_hkl_file                  
;
   0   0  -2 4854.85 75.3296   2
   0   0   2 4861.08 76.2102   1
   0   0   3 17813.9 179.983   1
   0   0  -3 17880.1 178.262   2
   0   0   4 2422.49 77.7220   1
   0   0  -4 2377.53 75.3295   2
   0   0   4 2266.70 77.3291   2
   0   0  -4 2098.19 74.9292   1
   0   0  -5 2755.96 92.3564   2
   0   0   5 2582.65 90.4564   1
   0   0   5 2690.66 95.1320   2
   0   0  -5 2849.72 99.8807   1
   0   0   6 393.542 41.9935   2
   0   0   6 417.164 42.1053   1
   0   0  -6 416.271 40.0173   2
   0   0  -6 357.523 40.0424   1
   0   0   7 208.302 34.5956   1
   0   0  -7 107.765 32.1122   3
   0   0  -7 137.792 25.6694   2
   0   0  -7 105.991 23.4461   1
   0   0  -8 210.529 47.1622   3
   0   0   8 240.809 37.6168   1
   0   0  -8 169.376 33.3451   1
   0   0  -8 219.911 34.6582   2
   0   0  -9 200.130 51.4892   3
   0   0   9 209.563 38.8174   1
   0   0 -10 144.738 46.1373   3
   0   0 -11 175.491 52.8213   3
   0   0 -12 70.8360 38.2978   3
   0   0 -13 123.405 45.8841   3
   0   1 -13-0.40795 16.0262   3
   0   1 -12-20.1937 22.3729   3
   0   1 -11 187.563 50.2966   3
   0  -1  11 159.379 36.1067   1
   0   1 -10 135.916 41.2739   3
   0  -1  10 81.3611 24.4891   1
   0   1  -9 514.715 54.7560   2
   0   1  -9 567.540 75.0096   3
   0  -1   9 499.261 56.4379   1
   0   1  -8 827.336 84.1262   3
   0  -1   8 844.390 68.1716   1
   0   1  -8 879.019 65.8850   2
   0   1  -8 821.155 70.7414   1
   0   1  -7 29.5866 12.9156   2
   0  -1   7 31.4853 13.8653   1
   0  -1   7 30.1331 13.7761   2
   0   1  -7 46.9197 20.0524   1
   0   1  -6 218.444 31.7106   1
   0  -1   6 212.411 31.3423   1
   0  -1   6 217.875 27.6205   2
   0   1  -6 195.284 25.3021   2
   0   1  -5 2357.16 90.4288   1
   0  -1   5 2374.08 87.2822   1
   0  -1   5 2456.96 79.4021   2
   0   1  -5 2290.00 76.5473   2
   0  -1   4 10542.3 141.868   2
   0   1  -4 10801.3 140.703   2
   0  -1   4 10873.1 166.061   1
   0  -1   3 16569.1 141.045   2
   0   1  -3 16795.1 145.095   2
   0  -1   3 16988.4 180.602   1
   0  -1   2 419.785 25.1774   1
   0   1  -2 413.186 17.7425   2
   0  -1  -1-2.71169 7.41988   2
   0  -1  -2 3087.08 76.0092   2
   0   1   2 3103.32 62.6230   1
   0  -1  -2 3080.76 61.4682   1
   0   1   3 212.291 21.3088   1
   0  -1  -3 193.568 22.4959   2
   0  -1  -3 193.372 20.0790   1
   0   1   4 366.685 31.5508   1
   0  -1  -4 359.800 45.2893   3
   0  -1  -4 420.347 36.2801   2
   0  -1  -4 343.448 30.4789   1
   0  -1  -5 788.330 54.7595   2
   0  -1  -5 790.651 52.8231   1
   0   1   5 903.678 53.9902   1
   0  -1  -6 9.36118 17.4615   3
   0  -1  -6 22.6765 9.06925   2
   0   1   6 25.2796 14.2205   1
   0  -1  -6 4.09149 9.54561   1
   0  -1  -7 204.911 34.5598   1
   0  -1  -7 206.112 44.6993   3
   0  -1  -7 217.174 34.2098   2
   0   1   7 176.251 29.7199   1
   0  -1  -8 833.242 71.5694   1
   0  -1  -8 946.677 99.4894   3
   0  -1  -9 877.321 103.529   3
   0  -1 -10 312.028 63.5213   3
   0  -1 -11 70.8524 35.1101   3
   0  -1 -12-75.6207 39.9167   3
   0  -2  13 33.1802 21.8197   1
   0   2 -13-27.7144 26.3928   3
   0  -2  12 138.997 38.9969   1
   0   2 -12 156.706 47.9795   3
   0   2 -11 59.2588 34.2901   3
   0  -2  11 92.9870 28.7817   1
   0  -2  10 57.7707 24.4142   1
   0   2 -10 94.4874 25.7995   2
   0   2 -10 75.5615 26.6681   3
   0   2  -9 59.1505 18.8368   2
   0  -2   9 60.4270 23.5593   1
   0  -2   8 90.3933 22.8616   1
   0  -2   8 97.3757 22.6299   2
   0   2  -8 121.828 24.9092   2
   0   2  -8 127.421 28.4736   1
   0   2  -7 35.6396 10.8002   2
   0  -2   7 44.1302 14.7931   2
   0  -2   7 63.9958 21.5235   1
   0   2  -7 39.2968 16.6365   1
   0   2  -6 460.066 36.2985   2
   0  -2   6 471.234 35.8714   2
   0  -2   6 501.604 45.7691   1
   0  -2   5 444.910 29.8286   2
   0  -2   5 391.589 37.3354   1
   0   2  -5 416.047 30.0640   2
   0   2  -4 1233.08 43.6603   2
   0  -2   4 1304.64 60.3404   1
   0  -2   4 1214.19 39.8060   2
   0  -2   3 975.178 29.5974   2
   0   2  -3 992.679 32.1482   2
   0  -2   3 990.382 48.0203   1
   0   2  -2 236.248 16.0825   3
   0  -2   2 206.526 12.6660   2
   0  -2   2 224.203 21.0400   1
   0   2  -1 8533.31 102.999   3
   0  -2   1 8759.83 97.3662   1
   0   2   0 1374.10 55.3867   3
   0  -2  -1-3.76995 8.26849   2
   0   2   1-13.8305 12.8781   3
   0  -2  -2 8154.33 105.818   1
   0  -2  -2 8342.63 146.172   2
   0  -2  -3 526.084 41.3394   2
   0  -2  -3 505.932 31.5715   1
   0  -2  -4 2875.51 87.6482   1
   0  -2  -4 2986.77 105.799   2
   0  -2  -5 31.7407 25.6530   3
   0  -2  -5-5.27896 8.20358   1
   0  -2  -5 11.2337 8.11340   2
   0  -2  -6 1047.34 73.6728   2
   0  -2  -6 1049.20 96.9762   3
   0  -2  -6 1079.51 68.6839   1
   0  -2  -7 594.564 77.6773   3
   0  -2  -7 557.540 55.0156   1
   0  -2  -8 30.7938 25.8364   3
   0  -2  -8 29.1865 15.8380   1
   0  -2  -9 127.370 40.3409   3
   0  -2 -10 72.3316 35.9068   3
   0  -2 -11-13.4727 28.5811   3
   0  -3  13 52.9072 21.8875   1
   0   3 -13-22.3657 20.1462   3
   0  -3  12 106.757 34.5433   1
   0   3 -12 125.430 43.6185   3
   0   3 -11 50.6511 25.0051   3
   0  -3  11 24.1750 18.7903   1
   0  -3  10 3.76857 12.8257   1
   0   3 -10 9.12109 11.1672   2
   0   3  -9 358.637 41.5142   2
   0  -3   9 237.181 34.0766   2
   0  -3   9 355.785 51.2332   1
   0  -3   8 295.509 41.5500   1
   0  -3   8 323.600 34.6269   2
   0   3  -8 324.622 45.6401   1
   0   3  -8 350.385 37.0872   2
   0   3  -7 24.0314 12.8200   1
   0   3  -7 25.8479 12.1884   2
   0  -3   7 40.5297 12.9001   2
   0  -3   7 50.4084 20.3532   1
   0   3  -6 74.1982 14.2380   2
   0  -3   6 80.1415 14.7150   2
   0  -3   6 105.377 24.4825   1
   0  -3   5 9733.53 186.567   1
   0   3  -5 9680.98 132.406   2
   0  -3   5 9673.04 118.262   2
   0  -3   4 2372.59 85.4606   1
   0   3  -4 2178.69 53.8058   2
   0  -3   4 2291.73 50.1339   2
   0   3  -3 3055.10 67.8547   3
   0  -3   3 3129.10 56.6458   2
   0  -3   3 3211.07 88.1047   1
   0  -3   2 316.216 23.0892   3
   0  -3   2 294.415 25.1983   1
   0   3  -2 276.809 21.1643   3
   0   3  -1 2584.73 77.9722   3
   0  -3   1 2645.26 61.5786   1
   0   3   0 298.920 33.5122   3
   0  -3  -1 1021.03 54.1490   2
   0   3   1 977.072 68.7142   3
   0  -3  -2 738.276 34.9332   1
   0  -3  -2 780.590 51.7712   2
   0  -3  -3 765.820 39.9748   1
   0  -3  -3 824.704 57.0079   2
   0  -3  -4 174.758 28.6341   2
   0  -3  -4 182.121 22.8858   1
   0  -3  -5 18.3076 11.6589   2
   0  -3  -5 11.2661 9.51183   1
   0  -3  -5 5.56068 19.3614   3
   0  -3  -6 39.8121 25.1018   3
   0  -3  -6 17.2526 10.1135   1
   0  -3  -7 1002.50 106.071   3
   0  -3  -7 854.392 66.8865   1
   0  -3  -8 533.834 58.6392   1
   0  -3  -8 665.899 92.6505   3
   0  -3  -9 152.893 50.0740   3
   0  -3 -10-43.3552 32.1642   3
   0  -3 -11 13.6763 30.4235   3
   0   4 -13 62.7291 30.2744   3
   0  -4  13 56.2269 28.4355   1
   0   4 -12-6.75246 15.3061   3
   0  -4  12 36.8438 22.3593   1
   0   4 -11 108.888 35.5493   3
   0   4 -11 80.9582 23.0500   2
   0  -4  11 101.513 30.3958   1
   0   4 -10 102.322 32.8018   2
   0  -4  10 23.3639 18.7564   1
   0   4  -9 135.731 24.5498   2
   0  -4   9 144.848 32.8780   2
   0  -4   9 167.972 34.8910   1
   0   4  -8 1111.79 60.9749   2
   0  -4   8 1177.95 58.8527   2
   0  -4   8 1263.78 85.4251   1
   0   4  -8 1094.44 83.7334   1
   0  -4   7 655.663 38.4831   2
   0  -4   7 666.127 59.9161   1
   0   4  -7 640.952 41.0782   2
   0   4  -6 456.800 30.8253   2
   0  -4   6 391.210 25.3590   2
   0  -4   6 352.150 41.0516   1
   0  -4   5 4130.32 127.693   1
   0   4  -5 3916.24 96.5841   3
   0  -4   5 4046.09 73.3337   2
   0  -4   4 880.852 53.6398   1
   0   4  -4 806.792 40.8984   3
   0  -4   4 820.429 33.0643   2
   0  -4   3-2.63465 11.2834   1
   0   4  -3 15.2098 10.8454   1
   0   4  -3 5.29471 6.25658   3
   0  -4   3 22.9037 11.4878   3
   0  -4   2 254.643 24.0369   1
   0  -4   2 279.037 27.1209   3
   0   4  -2 271.440 27.6235   3
   0   4  -2 254.697 24.9161   1
   0  -4   1 3695.41 81.2397   1
   0  -4   1 3557.83 105.873   3
   0   4  -1 3572.60 113.117   3
   0   4   0 364.522 41.5415   3
   0   4   1 39.2573 15.8039   3
   0  -4  -1 53.2103 17.5598   2
   0  -4  -2 61.0526 16.3448   2
   0  -4  -3 3511.78 127.771   2
   0  -4  -3 3258.79 85.5832   1
   0  -4  -4 3519.15 135.202   2
   0  -4  -4 3419.74 97.5464   1
   0  -4  -4 3507.67 170.961   3
   0  -4  -5 737.645 86.0445   3
   0  -4  -5 686.553 49.8132   1
   0  -4  -6 355.248 64.9600   3
   0  -4  -6 256.587 34.3086   1
   0  -4  -7 3.31698 21.6894   3
   0  -4  -7-17.9960 11.7378   1
   0  -4  -8 18.6295 28.1612   3
   0  -4  -9 73.1877 40.4677   3
   0  -4 -10 61.4920 37.3798   3
   0  -5  13 11.2168 15.7040   1
   0  -5  12 148.314 36.9000   1
   0   5 -12 224.259 48.9170   3
   0  -5  11 232.134 44.9535   1
   0  -5  10 1045.39 87.2963   1
   0   5 -10 974.696 63.4428   2
   0  -5  10 1083.94 65.8585   2
   0  -5   9 1917.65 77.0561   2
   0   5  -9 1640.70 75.3887   2
   0  -5   9 1543.89 101.592   1
   0  -5   8 1365.53 89.7557   1
   0   5  -8 1277.72 60.2540   2
   0  -5   8 1364.52 56.4581   2
   0  -5   7 811.559 66.5892   1
   0   5  -7 817.061 52.9227   3
   0  -5   7 850.675 38.9194   2
   0   5  -7 803.278 69.1028   1
   0  -5   6 3835.48 76.1558   2
   0  -5   6 3887.06 135.656   1
   0   5  -6 3765.38 104.877   3
   0  -5   5 4791.27 140.606   1
   0  -5   5 4606.01 84.0273   2
   0   5  -5 4478.64 106.959   3
   0   5  -4 1050.77 51.8034   3
   0  -5   4 1194.47 64.9942   1
   0  -5   4 1193.26 55.2165   3
   0   5  -4 1092.21 64.8709   1
   0  -5   3 0.23577 8.40533   3
   0  -5   3 1.75287 10.0033   1
   0   5  -3-3.61780 8.40078   3
   0   5  -3 9.34228 9.31739   1
   0  -5   2 1785.30 76.4048   3
   0  -5   2 1735.42 66.4175   1
   0   5  -2 1828.18 84.0371   3
   0   5  -1 6635.66 178.633   3
   0  -5   1 6919.36 169.380   3
   0  -5   1 6845.09 120.920   1
   0  -5   0 1747.42 95.9930   3
   0  -5   0 1872.69 62.0963   1
   0   5   0 1794.18 104.335   3
   0  -5   0 1704.52 80.6416   2
   0   5   1 5634.24 197.292   3
   0  -5  -1 5788.71 158.658   2
   0  -5  -2 4324.31 143.910   2
   0  -5  -3 1543.73 60.7595   1
   0  -5  -3 1439.82 110.641   3
   0  -5  -3 1655.98 94.4549   2
   0  -5  -4 1361.96 113.861   3
   0  -5  -4 1559.57 67.3353   1
   0  -5  -5 137.926 42.3940   3
   0  -5  -5 153.960 23.7462   1
   0  -5  -6 257.669 34.4758   1
   0  -5  -6 230.523 55.8215   3
   0  -5  -7 600.138 91.2022   3
   0  -5  -8 92.2943 45.7157   3
   0  -5  -9 8.07421 21.7075   3
   0  -6  13 42.4662 25.2296   1
   0  -6  12 133.240 36.1304   1
   0  -6  11 143.165 37.1045   1
   0  -6  10 250.005 45.8778   1
   0   6 -10 300.496 38.7903   3
   0  -6  10 309.587 31.3694   2
   0  -6   9 996.335 82.8952   1
   0   6  -9 1012.70 66.6719   3
   0  -6   9 1070.69 51.0600   2
   0  -6   8 23.0766 15.1847   1
   0   6  -8 31.7393 11.2699   3
   0  -6   8 37.3075 9.32775   2
   0  -6   7 276.324 21.4324   2
   0   6  -7 323.566 45.8732   1
   0   6  -7 267.792 30.0712   3
   0  -6   7 248.417 38.2542   1
   0   6  -6 699.404 46.3117   3
   0   6  -6 819.217 67.3233   1
   0  -6   6 832.794 64.2104   1
   0  -6   6 776.382 36.9218   2
   0  -6   5 414.519 43.1739   1
   0  -6   5 402.286 28.5767   2
   0   6  -5 429.020 36.5244   3
   0  -6   4 933.024 55.3126   3
   0  -6   4 919.045 59.1184   1
   0   6  -4 853.840 54.7206   3
   0  -6   3 202.395 30.0748   3
   0   6  -3 142.407 25.1601   1
   0   6  -3 93.3914 22.3637   3
   0  -6   3 105.497 21.8437   1
   0  -6   2 3888.39 104.675   1
   0  -6   2 4075.41 130.802   3
   0   6  -2 3992.84 142.472   3
   0   6  -1 6008.26 192.574   3
   0  -6   1 6229.82 178.653   3
   0  -6   1 6151.14 123.842   1
   0   6   0 721.888 71.9403   3
   0  -6   0 693.467 56.5952   2
   0  -6   0 674.090 66.2930   3
   0  -6   0 627.830 39.0983   1
   0  -6  -1 143.509 27.6772   2
   0  -6  -1 98.8090 33.3187   3
   0  -6  -2 1523.27 92.4234   2
   0  -6  -2 1637.33 117.310   3
   0  -6  -3 1096.17 52.8043   1
   0  -6  -3 980.840 99.3523   3
   0  -6  -4 208.305 25.2243   1
   0  -6  -4 211.126 50.5786   3
   0  -6  -5 12.9606 23.8670   3
   0  -6  -5-0.58536 6.60117   1
   0  -6  -6 264.146 62.5502   3
   0  -6  -7 48.8692 31.2723   3
   0  -6  -8 9.29933 21.1670   3
   0  -7  13 137.353 40.2145   1
   0  -7  12 204.433 44.5560   1
   0  -7  11 581.821 71.5030   1
   0  -7  10 662.943 39.9899   2
   0   7 -10 603.302 54.1105   3
   0  -7  10 559.221 66.4581   1
   0  -7   9 644.201 68.8143   1
   0   7  -9 744.900 56.6081   3
   0  -7   9 706.820 36.9829   2
   0   7  -8 95.0299 19.8515   3
   0  -7   8 77.5610 25.5585   1
   0  -7   8 51.1252 9.73301   2
   0   7  -7-14.9689 13.7853   1
   0   7  -7 18.7490 9.96814   3
   0  -7   7 5.37341 5.24799   2
   0   7  -6 614.467 61.3712   1
   0   7  -6 608.062 46.8896   3
   0  -7   6 631.793 57.4830   1
   0  -7   6 640.949 37.2923   2
   0   7  -5 547.023 53.9480   1
   0   7  -5 589.129 48.6031   3
   0  -7   5 548.813 51.3184   1
   0  -7   5 601.323 47.3339   3
   0  -7   4 6.15197 13.3226   3
   0   7  -4 9.57917 9.87273   3
   0  -7   4-6.59716 11.3918   1
   0  -7   3 120.402 21.7083   1
   0   7  -3 101.413 24.1253   3
   0  -7   3 128.278 25.5241   3
   0   7  -2 232.213 40.9182   3
   0  -7   2 200.930 26.1275   1
   0  -7   2 183.763 32.9025   3
   0   7  -1 885.499 83.8998   3
   0  -7   1 836.034 63.9660   2
   0  -7   1 930.070 51.2905   1
   0  -7   1 984.059 78.6790   3
   0  -7   0 166.050 30.6789   2
   0   7   0 184.612 40.4523   3
   0  -7   0 176.640 22.7990   1
   0  -7   0 184.814 40.8662   3
   0  -7  -1 32.5064 22.6027   3
   0  -7  -1 31.2717 10.4987   1
   0  -7  -1 35.6492 16.0040   2
   0  -7  -2 7.77320 19.0814   3
   0  -7  -2 1.33772 5.55097   1
   0  -7  -3-20.4645 27.0400   3
   0  -7  -3 6.52199 5.36569   1
   0  -7  -4 159.689 21.9731   1
   0  -7  -4 83.9976 35.7173   3
   0  -7  -5-12.8137 20.4684   3
   0  -7  -6 140.371 51.5443   3
   0  -7  -7 349.199 77.1277   3
   0  -8  13 90.1533 32.4367   1
   0  -8  12 19.5421 15.9601   1
   0  -8  11 195.954 43.9477   1
   0  -8  10 85.5587 12.3692   2
   0   8 -10 147.686 26.2987   3
   0  -8  10 84.6664 28.2032   1
   0  -8   9 300.157 22.2115   2
   0  -8   9 310.306 48.2348   1
   0   8  -9 311.714 35.6466   3
   0  -8   8 48.4332 24.0181   1
   0   8  -8 1.12739 9.32952   3
   0  -8   8 15.6822 6.17603   2
   0  -8   7 2.24754 15.8718   1
   0   8  -7 28.5337 13.4719   3
   0  -8   7 11.5187 6.95974   2
   0  -8   6 93.5618 25.1677   1
   0  -8   6 104.202 17.1490   2
   0   8  -6 150.662 32.4623   1
   0   8  -6 138.663 25.4231   3
   0   8  -5 17.4139 10.3032   3
   0  -8   5 9.72436 10.8869   3
   0   8  -5 7.02322 10.8300   1
   0  -8   5 4.56823 12.3557   1
   0   8  -4 239.953 38.2465   3
   0  -8   4 334.284 38.6428   1
   0  -8   4 291.306 39.2875   3
   0  -8   3 26.7910 11.7167   1
   0   8  -3 34.3733 20.1001   3
   0  -8   3 41.9367 21.4805   3
   0  -8   2 528.901 43.6215   1
   0  -8   2 548.398 60.0753   3
   0  -8   2 548.454 51.7912   2
   0   8  -2 535.232 65.5977   3
   0  -8   1 214.812 26.8766   1
   0   8  -1 180.348 41.9115   3
   0  -8   1 207.695 42.1022   3
   0  -8   1 213.167 35.9123   2
   0  -8   0-13.0964 27.4664   3
   0  -8   0 16.0554 10.8937   2
   0  -8   0 3.61753 7.09616   1
   0  -8  -1 23.2799 20.7220   3
   0  -8  -1 35.4408 12.6339   1
   0  -8  -2 178.674 23.0539   1
   0  -8  -2 231.771 52.6609   3
   0  -8  -2 213.125 23.5176   1
   0  -8  -3 152.104 45.9895   3
   0  -8  -4 15.2279 17.2849   3
   0  -8  -5 37.8784 32.5189   3
   0  -8  -6 23.6405 27.1848   3
   0  -9  12 3.47008 14.2956   1
   0  -9  11 196.519 43.9084   1
   0  -9  10-5.69997 14.6637   1
   0   9  -9 52.4734 16.2687   3
   0  -9   9 32.7017 7.84956   2
   0  -9   9 28.5809 14.9364   1
   0  -9   8 49.5589 11.7057   2
   0   9  -8 56.9007 16.9170   3
   0  -9   8 42.7172 15.7674   1
   0  -9   7 213.910 24.8801   2
   0   9  -7 211.513 34.5984   3
   0  -9   7 224.117 40.7044   1
   0   9  -6 1528.25 104.516   1
   0  -9   6 1522.80 85.7117   3
   0   9  -6 1477.23 92.1374   3
   0  -9   6 1623.24 96.4170   1
   0  -9   5 1182.98 80.4555   3
   0   9  -5 1077.42 85.1684   3
   0  -9   5 1206.95 79.5797   1
   0  -9   4 1369.82 80.1112   1
   0  -9   4 1367.44 90.6366   3
   0   9  -4 1317.85 98.8941   3
   0  -9   3 1117.53 76.0204   2
   0   9  -3 1366.74 108.535   3
   0  -9   3 1355.99 75.4189   1
   0  -9   3 1292.05 93.4317   3
   0  -9   2 1626.98 96.5836   2
   0  -9   2 1755.08 81.3225   1
   0  -9   2 1831.72 117.443   3
   0   9  -2 1703.93 128.890   3
   0  -9   1 1006.77 93.7422   3
   0  -9   1 896.542 55.1765   1
   0  -9   0 278.151 52.3079   3
   0  -9   0 311.500 31.5087   1
   0  -9  -1 22.2831 10.1680   1
   0  -9  -1 31.6550 17.3345   3
   0  -9  -2 137.815 19.6983   1
   0  -9  -2 197.140 52.3097   3
   0  -9  -3 266.351 62.4386   3
   0  -9  -4-23.2727 23.9416   3
   0  -9  -5 84.5688 39.8997   3
   0 -10  12-14.7821 15.7441   1
   0 -10  11 471.275 66.9770   1
   0 -10  10 290.984 51.2064   1
   0 -10   9 559.048 66.9077   1
   0 -10   8 1786.70 66.5094   2
   0 -10   8 1755.95 113.908   1
   0  10  -8 1587.11 93.9608   3
   0  10  -7 1770.97 105.567   3
   0 -10   7 1945.92 80.2292   2
   0 -10   7 1937.05 115.427   1
   0  10  -6 1581.28 106.535   3
   0 -10   6 1872.22 106.693   1
   0 -10   6 1792.59 102.215   3
   0 -10   5 1367.10 86.5461   1
   0 -10   5 1468.54 97.1521   3
   0  10  -5 1296.14 102.076   3
   0 -10   4 1219.55 93.7174   3
   0 -10   4 1122.02 74.4145   1
   0 -10   4 999.455 72.5528   2
   0  10  -4 1235.09 106.018   3
   0 -10   3 505.345 54.6187   2
   0 -10   3 738.438 76.2864   3
   0 -10   3 659.589 54.3252   1
   0 -10   2 165.650 40.8176   3
   0 -10   2 152.970 24.9361   1
   0 -10   1 646.877 80.9111   3
   0 -10   1 645.221 47.8315   1
   0 -10   0 19.7880 23.9559   3
   0 -10   0 5.19763 6.47788   1
   0 -10  -1 49.9048 30.0320   3
   0 -10  -2 394.190 73.3779   3
   0 -10  -3 22.6986 26.0720   3
   0 -10  -4 65.0808 39.1554   3
   0 -11  12 187.741 45.7263   1
   0 -11  11 231.528 48.4160   1
   0 -11  10 502.697 68.4216   1
   0 -11   9 17.4355 16.5916   1
   0 -11   8 279.156 47.1724   1
   0  11  -7 940.033 84.2500   3
   0 -11   7 1113.26 88.9574   1
   0 -11   7 1129.06 80.9156   3
   0  11  -6 34.8541 18.3648   3
   0 -11   6 85.4947 24.1794   1
   0 -11   6 103.595 26.1539   3
   0 -11   6 97.6485 22.2242   2
   0 -11   5 87.6453 27.7167   3
   0 -11   5 45.4145 17.0237   2
   0  11  -5 66.5631 24.9851   3
   0 -11   5 96.4313 25.9436   1
   0 -11   4 41.1845 17.2691   2
   0 -11   4 99.5217 24.9985   1
   0 -11   4 54.9552 26.4999   3
   0 -11   3 24.8192 11.9338   1
   0 -11   3 46.8667 27.2941   3
   0 -11   2 2.07304 23.1038   3
   0 -11   2 20.0919 11.3223   1
   0 -11   1 51.1451 26.9544   3
   0 -11   0 239.765 55.6847   3
   0 -11  -1 179.586 50.9475   3
   0 -11  -2 204.860 60.8353   3
   0 -12  11 390.494 63.4547   1
   0 -12  10 425.744 63.7220   1
   0 -12   9 104.427 32.3622   1
   0 -12   8 473.186 63.1056   1
   0 -12   7 589.331 66.8226   1
   0 -12   7 702.674 68.8212   3
   0 -12   6 144.152 34.0707   3
   0 -12   6 106.286 27.5279   1
   0 -12   5 157.026 31.5798   1
   0 -12   5 120.937 35.6234   3
   0 -12   4 137.992 28.4432   1
   0 -12   4 170.324 42.2427   3
   0 -12   3 70.8382 19.6335   1
   0 -12   3 84.3255 29.5146   3
   0 -12   2 317.302 61.1936   3
   0 -12   1 17.4671 19.7460   3
   0 -12   0-20.2724 20.1883   3
   0 -12  -1 62.3584 35.0414   3
   0 -13  11 91.7892 32.5097   1
   0 -13  10 31.9538 22.6539   1
   0 -13   9 6.56804 14.4646   1
   0 -13   8 22.2809 16.8604   1
   0 -13   7-0.09322 16.0130   1
   0 -13   6 49.4844 19.7142   1
   0 -13   6 43.5815 19.4391   3
   0 -13   5 217.909 38.3210   1
   0 -13   5 181.047 42.6456   3
   0 -13   4 110.939 37.3096   3
   0 -13   3 23.5506 19.9917   3
   0 -13   2 53.2235 28.9927   3
   0 -13   1 60.0497 31.3801   3
   0 -14  10 64.3000 27.5167   1
   0 -14   9 35.6008 21.4748   1
   0 -14   8 10.5706 13.4085   1
   0 -14   5 100.857 33.6571   3
   0 -14   4 254.106 55.8107   3
   0 -14   3 509.939 82.8216   3
   0 -14   2 233.153 64.0090   3
   1 -15   3-31.3026 28.9486   3
   1 -15   4 130.074 52.7856   3
   1 -14   2 57.5404 29.8815   3
   1 -14   3-10.0668 18.8843   3
   1 -14   4-18.0303 20.9461   3
   1 -14   5 14.9299 18.9584   3
   1 -14   6 103.953 34.3354   3
   1 -14   8-13.0061 16.2807   1
   1 -14   9-39.3647 22.2587   1
   1 -14  10-2.39018 10.9846   1
   1 -13   0 78.6234 38.9632   3
   1 -13   1 45.8849 31.6230   3
   1 -13   2 61.5778 32.4299   3
   1 -13   3 190.312 48.9262   3
   1 -13   4-12.1224 22.1905   3
   1 -13   5-1.57332 18.0996   3
   1 -13   5-9.54062 11.8823   1
   1 -13   6 7.32026 12.2823   1
   1 -13   6-40.1650 22.6370   3
   1 -13   7 19.8192 14.2922   1
   1 -13   7-6.58837 15.8257   3
   1 -13   8 19.1553 17.0499   1
   1 -13   9 70.9671 27.2477   1
   1 -13  10 21.8262 17.5849   1
   1 -13  11-6.33137 14.7077   1
   1 -12  -2 9.31971 19.3801   3
   1 -12  -1 20.6516 27.6754   3
   1 -12   0 373.917 69.2176   3
   1 -12   1-6.25220 17.1862   3
   1 -12   2-33.5413 23.2385   3
   1 -12   3-31.4963 12.6567   1
   1 -12   3 13.5900 16.3575   3
   1 -12   4-8.28903 15.7337   3
   1 -12   4 14.2883 12.3152   1
   1 -12   5 143.653 36.8806   3
   1 -12   5 114.090 27.4533   1
   1 -12   6 96.0060 30.9752   3
   1 -12   6 63.6659 21.0890   1
   1 -12   7 18.5193 13.2330   2
   1 -12   7 22.7202 15.0755   1
   1 -12   8 8.59370 11.8989   1
   1 -12   9 39.6566 20.8711   1
   1 -12  10-12.9679 20.3477   1
   1 -12  11 3.19833 19.0201   1
   1 -11  -3 587.282 96.4953   3
   1 -11  -2 42.5589 29.1449   3
   1 -11  -1 34.1926 27.7890   3
   1 -11   0 48.4188 24.8363   3
   1 -11   1 173.929 21.6606   1
   1 -11   1 154.527 44.4499   3
   1 -11   2 265.627 30.7075   1
   1 -11   2 325.153 56.8816   3
   1 -11   3 213.281 45.3531   3
   1 -11   3 185.819 27.3264   1
   1 -11   4 30.4616 13.4604   1
   1 -11   4 59.7820 25.4235   3
   1 -11   5 41.6527 21.9324   3
   1 -11   5 1.33680 14.8420   1
  -1  11  -5 16.9701 14.0838   3
   1 -11   6-11.3206 16.1617   1
   1 -11   6 29.1670 17.9405   3
  -1  11  -6-1.68281 8.72621   3
   1 -11   7 12.6665 11.2346   2
   1 -11   7 45.3388 21.0613   1
  -1  11  -7 23.1827 15.4869   3
   1 -11   8 104.239 20.3074   2
   1 -11   8 69.7938 23.1706   1
   1 -11   9 96.8507 32.6931   1
   1 -11  10-5.95281 18.0531   1
   1 -11  11 31.5270 22.4115   1
   1 -10  -4 16.9270 22.1800   3
   1 -10  -3 70.0392 35.1147   3
   1 -10  -2 50.2633 27.9986   3
   1 -10  -1-31.7505 22.1555   3
   1 -10   0 9.59509 17.0721   3
   1 -10   0 18.1303 6.92802   1
   1 -10   1 51.6513 25.5498   3
   1 -10   1 48.7636 11.6821   1
   1 -10   2 57.2575 14.0865   1
   1 -10   2 37.2182 21.2584   3
  -1  10  -3 32.7060 21.6518   3
   1 -10   3-1.24009 11.4442   1
   1 -10   3 5.39227 17.4919   3
   1 -10   4 357.200 51.2402   3
   1 -10   4 335.552 40.1386   1
  -1  10  -4 381.202 56.6956   3
  -1  10  -5 147.330 30.3749   1
  -1  10  -5 131.876 33.0618   3
   1 -10   5 159.535 31.4083   1
   1 -10   5 130.743 33.6631   3
  -1  10  -6 205.226 39.2919   3
   1 -10   6 143.606 31.1669   1
   1 -10   6 211.685 38.0537   3
   1 -10   7 352.572 37.8507   2
   1 -10   7 357.386 49.1621   1
  -1  10  -7 317.173 46.9351   3
   1 -10   8 30.6353 21.2261   1
  -1  10  -8 50.5518 19.4217   3
   1 -10   8 36.7627 12.2723   2
   1 -10   9 0.78093 14.3991   1
   1 -10   9 7.24244 6.82246   2
   1 -10  10 162.361 38.1227   1
   1 -10  11 67.9308 29.7893   1
   1 -10  12 23.2277 19.5979   1
   1  -9  -5 138.926 43.5537   3
   1  -9  -4 76.6459 38.8460   3
   1  -9  -3 283.748 60.3393   3
   1  -9  -2 516.962 76.6160   3
   1  -9  -1 6.02499 3.84855   1
   1  -9  -1 3.00976 18.4728   3
   1  -9   0 571.577 72.9796   3
   1  -9   0 599.724 34.3331   1
   1  -9   1 783.654 79.3848   3
   1  -9   1 839.982 46.9748   1
  -1   9  -2 196.922 43.6075   3
   1  -9   2 225.628 41.4549   3
   1  -9   2 231.450 27.5655   1
   1  -9   3 202.708 27.9094   1
  -1   9  -3 210.372 42.1954   3
   1  -9   3 187.177 36.8037   3
   1  -9   4 14.0982 10.3763   1
  -1   9  -4 15.1159 14.9388   3
  -1   9  -4 20.5889 14.1766   1
   1  -9   4 4.70437 13.9659   3
  -1   9  -5 27.0206 14.8921   1
   1  -9   5-1.48116 15.8847   1
   1  -9   5 18.3073 18.1161   3
  -1   9  -5 30.7626 18.1510   3
  -1   9  -6 27.8669 16.9167   1
   1  -9   6 47.9896 15.9742   2
  -1   9  -6 57.9943 19.8108   3
   1  -9   6 59.6319 20.5565   1
   1  -9   7 497.206 41.5106   2
  -1   9  -7 417.203 49.5534   3
   1  -9   7 473.830 56.0702   1
  -1   9  -8 304.378 43.0695   3
   1  -9   8 312.051 31.1846   2
   1  -9   8 318.302 49.0009   1
   1  -9   9 27.7956 10.9010   2
   1  -9   9 65.5147 27.8035   1
  -1   9  -9 45.8330 18.2350   3
   1  -9  10 27.5174 20.8825   1
   1  -9  11 2.80067 17.2343   1
   1  -9  12 55.0792 27.1499   1
   1  -8  -7 35.2903 31.2770   3
   1  -8  -6-20.2452 25.0194   3
   1  -8  -5 63.8698 35.1890   3
   1  -8  -4 1.03357 17.0329   3
   1  -8  -3 97.2262 35.1296   3
   1  -8  -2 2.60581 22.9446   3
   1  -8  -2 4.25067 3.33037   1
   1  -8  -1 84.8178 11.2450   1
   1  -8  -1 144.595 36.7778   3
   1  -8   0 0.27252 4.75077   1
   1  -8   0 18.7005 18.7514   3
  -1   8   0-1.81554 15.6708   3
   1  -8   1 4.25078 6.62546   1
   1  -8   1 5.55041 17.4131   3
  -1   8  -1-5.60838 10.4545   3
   1  -8   2 495.791 56.9469   3
   1  -8   2 459.582 37.9978   1
  -1   8  -2 476.374 59.8922   3
  -1   8  -3 176.072 26.9554   1
   1  -8   3 189.720 26.8851   1
   1  -8   3 189.595 33.3073   3
  -1   8  -3 215.828 37.6838   3
   1  -8   4 1126.84 77.9155   3
  -1   8  -4 1141.70 82.3162   3
   1  -8   4 1062.39 67.2487   1
  -1   8  -5 5.11860 12.1194   3
   1  -8   5-1.70052 10.3933   3
   1  -8   5 1.46857 12.1013   1
  -1   8  -5-5.63446 9.85899   1
  -1   8  -6 105.184 26.6243   1
  -1   8  -6 94.3589 22.6696   3
   1  -8   6 88.6945 23.8126   1
   1  -8   6 66.3978 17.3742   2
   1  -8   7-6.37789 15.8969   1
   1  -8   7 16.7400 9.06807   2
  -1   8  -7-15.0990 11.7412   3
   1  -8   8 17.2709 8.56176   2
  -1   8  -8 5.45894 10.0331   3
   1  -8   8 12.9019 17.1864   1
   1  -8   9-0.99882 13.9931   1
   1  -8   9 2.83007 7.24750   2
  -1   8  -9-41.1041 16.8466   3
   1  -8  10-5.77053 14.4634   1
   1  -8  10 8.14078 7.69973   2
  -1   8 -10-23.6958 14.0205   3
   1  -8  11 24.6905 17.0729   1
   1  -8  12 177.653 43.8732   1
   1  -7  -8 68.8486 37.4720   3
   1  -7  -7 95.4938 41.2817   3
   1  -7  -6-36.1956 28.2475   3
   1  -7  -5-5.18424 18.8705   3
   1  -7  -4 64.3440 29.1308   3
   1  -7  -4 64.9325 10.2211   1
   1  -7  -3 112.701 11.6268   1
   1  -7  -3 113.766 12.0556   1
   1  -7  -3 63.2519 29.7891   3
   1  -7  -2 199.032 14.4294   1
   1  -7  -2 225.026 45.6407   3
   1  -7  -2 190.427 14.2979   1
   1  -7  -1-6.82279 19.6475   3
   1  -7  -1 12.8566 4.59399   1
  -1   7   1 32.2512 23.0203   3
   1  -7   0 174.720 37.6544   3
  -1   7   0 201.374 42.1851   3
   1  -7   0 171.760 17.4218   1
   1  -7   1 765.852 67.5300   3
  -1   7  -1 771.191 72.6665   3
   1  -7   1 712.781 39.4239   1
  -1   7  -2-4.97658 9.67672   3
   1  -7   2 14.4945 8.94652   1
   1  -7   2 17.7740 17.2629   3
   1  -7   3 100.233 23.6278   3
  -1   7  -3 112.503 20.9593   1
   1  -7   3 132.734 22.7889   1
  -1   7  -3 92.0144 22.7506   3
  -1   7  -4 157.425 28.8402   3
   1  -7   4 194.017 30.7876   3
   1  -7   4 222.119 30.1380   1
   1  -7   5 182.336 24.9206   2
   1  -7   5 195.568 30.4690   1
  -1   7  -5 164.416 26.7257   3
  -1   7  -5 182.098 32.7932   1
  -1   7  -6 53.5326 20.7317   1
  -1   7  -6 75.4543 20.4182   3
   1  -7   6 77.1001 23.4241   1
   1  -7   6 58.3534 14.6636   2
   1  -7   7 6.18001 7.61215   2
  -1   7  -7 2.00264 8.96297   3
   1  -7   7 7.61330 15.3620   1
   1  -7   8 85.0642 25.0474   1
   1  -7   8 62.8251 14.5782   2
  -1   7  -8 81.3686 22.5863   3
  -1   7  -9 454.441 52.0786   3
   1  -7   9 633.976 44.3567   2
   1  -7   9 621.377 68.3304   1
   1  -7  10 51.4273 26.0787   1
  -1   7 -10 58.1706 19.1913   3
   1  -7  10 40.2738 13.2426   2
   1  -7  11 36.2763 21.6518   1
   1  -7  11 19.2230 10.5947   2
   1  -7  12 22.2409 22.9537   1
   1  -6  -9-40.5535 30.8063   3
   1  -6  -8 44.1272 38.6584   3
   1  -6  -7 309.505 65.5555   3
   1  -6  -6 128.028 44.5976   3
   1  -6  -5 15.8181 18.8523   3
   1  -6  -5 15.0111 9.00744   1
   1  -6  -4 835.337 90.9867   3
   1  -6  -4 754.370 37.2331   1
   1  -6  -3 16.9530 16.4922   2
  -1   6   3 17.9776 19.1743   3
   1  -6  -3 12.4240 14.2458   3
   1  -6  -3 17.4117 5.24243   1
   1  -6  -2-17.1626 19.9870   3
  -1   6   2-8.29634 15.6845   3
   1  -6  -2 0.93187 2.37633   1
   1  -6  -2 2.20625 3.27521   1
  -1   6   1 208.014 40.5654   3
   1  -6  -1 192.231 14.8601   1
  -1   6   0-4.74270 11.5057   3
   1  -6   0 1.98126 16.9755   3
   1  -6   0-2.47032 4.91509   1
   1  -6   1 175.551 31.1888   3
  -1   6  -1 206.782 35.5809   3
   1  -6   1 206.821 21.5881   1
  -1   6  -2 216.575 32.0254   3
   1  -6   2 253.853 35.0118   3
  -1   6  -2 197.490 23.8697   1
   1  -6   2 267.704 26.7381   1
   1  -6   3 1090.65 66.3548   3
   1  -6   3 969.270 55.8057   1
  -1   6  -3 927.937 56.5374   1
  -1   6  -3 934.596 62.4234   3
   1  -6   4 314.359 35.8408   3
  -1   6  -4 268.701 33.3117   3
   1  -6   4 310.858 35.8969   1
   1  -6   5 11.1179 13.3290   1
  -1   6  -5 13.1456 13.1126   1
   1  -6   5 23.4962 11.1320   2
  -1   6  -5 24.8617 14.0559   3
   1  -6   6 5.02507 7.81379   2
  -1   6  -6 4.00963 9.20314   1
  -1   6  -6 7.00590 11.4703   3
   1  -6   6 23.3625 17.8804   1
   1  -6   7 574.187 59.3096   1
  -1   6  -7 623.668 64.6938   1
   1  -6   7 630.958 41.6072   2
  -1   6  -7 614.895 54.7413   3
  -1   6  -8 10.0250 10.8536   3
   1  -6   8-6.29031 16.8103   1
   1  -6   8 10.5666 8.88008   2
   1  -6   9 18.3786 10.4524   2
   1  -6   9 32.8530 17.8905   1
  -1   6  -9 27.9443 11.6294   2
  -1   6  -9 22.3360 13.5506   3
   1  -6  10 175.234 38.2279   1
   1  -6  10 186.785 28.4417   2
  -1   6 -10 195.648 31.5749   2
   1  -6  11-1.71330 19.7079   1
   1  -6  11-24.9262 13.3083   2
   1  -6  12 42.6387 25.4164   1
   1  -5 -10 18.9376 36.1259   3
   1  -5  -9 39.5876 33.8748   3
   1  -5  -8 113.882 41.2448   3
   1  -5  -7 44.9159 26.7840   3
   1  -5  -7 24.7463 9.66366   1
   1  -5  -6 22.4342 30.4097   3
   1  -5  -6 1.64827 6.64566   1
   1  -5  -5 37.9673 22.2136   3
   1  -5  -5 89.1264 15.6876   1
   1  -5  -4 334.424 44.4776   2
   1  -5  -4 286.080 51.6419   3
   1  -5  -4 263.892 22.5991   1
  -1   5   3 6.91057 24.8473   3
   1  -5  -3 3.69528 8.95902   2
   1  -5  -3 15.3436 5.70595   1
  -1   5   2 68.0567 25.6715   3
   1  -5  -2 42.0554 6.35945   1
   1  -5  -1 454.765 19.6200   1
  -1   5   1 524.179 57.5835   3
   1  -5   0 125.349 12.7508   1
  -1   5   0 153.881 28.5616   3
   1  -5   1 55.2210 9.92756   1
  -1   5  -1 93.8573 21.5082   3
   1  -5   1 79.3601 23.2346   3
  -1   5  -1 73.3440 13.0452   1
  -1   5  -2-2.92570 7.23337   1
   1  -5   2-4.45898 12.2196   3
  -1   5  -2-0.55401 10.4825   3
   1  -5   2 4.65698 9.06127   1
   1  -5   3 170.070 25.7925   3
  -1   5  -3 165.704 24.4998   1
   1  -5   3 206.908 25.7695   1
  -1   5  -3 184.104 25.6910   3
   1  -5   4 671.528 41.0476   2
   1  -5   4 758.020 52.8467   1
  -1   5  -4 695.393 51.8662   1
  -1   5  -4 708.531 49.3015   3
  -1   5  -5 690.618 51.3387   3
   1  -5   5 671.424 41.1728   2
   1  -5   5 722.815 55.1269   1
  -1   5  -6 42.1047 16.6045   3
   1  -5   6 76.3563 23.1133   1
   1  -5   6 54.1887 13.9624   2
  -1   5  -7-1.20031 12.4352   1
   1  -5   7-1.36690 15.8412   1
   1  -5   7-1.65792 6.90654   2
  -1   5  -7-3.69781 8.89979   2
   1  -5   8 595.724 44.2765   2
  -1   5  -8 539.235 48.4392   2
   1  -5   8 620.975 61.4632   1
   1  -5   9 238.705 42.6940   1
  -1   5  -9 185.202 30.4638   2
   1  -5   9 159.206 25.8770   2
   1  -5  10 86.4833 30.0065   1
  -1   5 -10 56.5433 19.1479   2
   1  -5  10 156.234 30.4571   2
   1  -5  11 6.88333 12.3091   1
   1  -5  11-16.8831 13.0916   2
   1  -5  12 16.1651 14.6596   1
   1  -5  13-18.4406 18.8241   1
   1  -4 -11 93.6422 43.7102   3
   1  -4 -10 71.7941 25.8731   3
   1  -4  -9 7.43169 20.7824   3
   1  -4  -8 296.247 40.1107   1
   1  -4  -8 310.017 63.3397   3
   1  -4  -7 397.279 41.8162   1
   1  -4  -7 527.318 77.1080   3
   1  -4  -6 137.841 38.4507   3
   1  -4  -6 133.195 21.7601   1
   1  -4  -5 168.034 31.4330   2
   1  -4  -5 173.108 41.2983   3
   1  -4  -5 186.635 23.1052   1
   1  -4  -4 571.214 34.0115   1
   1  -4  -4 670.264 58.5843   2
  -1   4   3 27.6771 18.2906   3
   1  -4  -3 5.80469 7.96416   2
   1  -4  -3 11.1839 5.31264   1
   1  -4  -2 85.9794 8.17079   1
  -1   4   2 81.3437 24.9034   3
  -1   4   1 66.6297 19.8369   3
  -1   4   0 76.4134 20.9782   3
   1  -4   0 88.7009 9.90160   1
  -1   4  -1 659.989 46.1853   3
  -1   4  -1 678.487 33.0748   1
   1  -4   1 699.597 32.2286   1
   1  -4   2 36.2427 11.5472   1
  -1   4  -2 37.7143 13.5767   3
  -1   4  -2 6.68359 8.49839   1
   1  -4   2 48.1086 15.5358   3
  -1   4  -3 850.081 49.7241   3
   1  -4   3 838.465 42.2482   2
   1  -4   3 800.783 47.8793   1
  -1   4  -3 751.502 46.7832   1
   1  -4   4 319.890 33.6788   1
   1  -4   4 319.852 27.8713   2
  -1   4  -4 379.012 34.8723   3
   1  -4   5 0.94320 7.48324   2
  -1   4  -5-6.57771 7.15535   2
   1  -4   5-2.63227 13.4679   1
  -1   4  -6 541.051 42.2769   2
   1  -4   6 570.669 52.0859   1
   1  -4   6 603.379 39.5423   2
   1  -4   7 28.5574 12.3045   2
   1  -4   7 21.4648 17.5991   1
  -1   4  -7 57.5240 15.4423   2
  -1   4  -7 17.5462 12.2116   1
  -1   4  -8 109.666 22.9167   2
   1  -4   8 164.821 33.7219   1
   1  -4   8 204.730 28.8327   2
   1  -4   9 149.351 34.3357   1
   1  -4   9 163.105 28.4535   2
  -1   4  -9 182.761 33.0592   2
   1  -4  10 7.79742 16.6791   1
  -1   4 -10 23.1930 14.6345   2
   1  -4  10 15.6066 15.9943   2
   1  -4  11-0.89134 11.1610   2
   1  -4  11 15.7306 18.7966   1
   1  -4  12-38.7977 22.4530   1
  -1   4 -12 56.5217 32.0720   3
  -1   4 -13-6.75865 11.5395   3
   1  -4  13 106.338 35.5660   1
   1  -3 -11-32.0983 25.8417   3
   1  -3 -10 55.1047 35.0061   3
   1  -3  -9 31.3688 26.4049   3
   1  -3  -8 66.4343 19.8532   1
   1  -3  -8 46.7855 30.5213   3
   1  -3  -7-5.82896 23.5870   3
   1  -3  -7 11.7310 8.44927   1
   1  -3  -6 7.10460 10.0214   1
   1  -3  -6-4.02610 18.7968   3
   1  -3  -6 13.8939 11.7867   2
   1  -3  -5 8.16102 9.66272   1
   1  -3  -5-14.5894 17.7015   3
   1  -3  -5 23.9224 14.7752   2
   1  -3  -4 61.9167 12.6856   1
   1  -3  -4 54.7272 16.8187   2
   1  -3  -3 217.140 17.3673   1
  -1   3   3 284.012 40.8753   3
  -1   3   2 184.160 30.2178   3
   1  -3  -2 188.382 11.4356   1
  -1   3   1-0.08482 11.3312   3
  -1   3   0 553.967 20.5983   1
  -1   3   0 562.886 39.3192   3
   1  -3   0 599.543 20.0082   1
  -1   3  -1 11.4520 10.5321   3
  -1   3  -1 2.87689 6.94279   1
   1  -3   1-3.66745 8.80982   1
   1  -3   2 58.3584 10.3010   2
  -1   3  -2 79.7594 16.1741   3
   1  -3   2 125.508 20.1556   3
   1  -3   2 109.148 17.0489   1
   1  -3   3 86.2871 15.4530   2
   1  -3   3 105.012 20.2121   1
  -1   3  -3 92.4521 14.9372   2
   1  -3   4 226.257 29.5260   1
  -1   3  -4 184.935 22.3455   2
   1  -3   4 155.368 19.0583   2
   1  -3   5 6.38564 8.19892   2
   1  -3   5-8.91488 13.1372   1
  -1   3  -5 5.36723 8.17822   2
   1  -3   6 199.913 24.2504   2
  -1   3  -6 188.838 26.7057   2
   1  -3   6 267.859 35.7674   1
  -1   3  -7 14.2637 14.1578   2
   1  -3   7 1.18517 15.2536   1
  -1   3  -7 2.48662 9.66794   1
   1  -3   7-1.28333 7.56574   2
   1  -3   8 93.6222 27.4667   1
  -1   3  -8 128.037 26.4290   2
   1  -3   8 81.3850 21.4580   2
   1  -3   9 322.699 47.9947   1
  -1   3  -9 347.666 45.8638   2
   1  -3   9 392.776 46.5776   2
   1  -3  10 25.0607 17.8773   2
   1  -3  10 1.69269 12.8467   1
   1  -3  11 29.2659 18.5621   1
   1  -3  12 228.738 47.7715   1
  -1   3 -12 119.202 49.3384   3
  -1   3 -13 29.6728 37.6653   3
   1  -2 -12 83.2568 48.0914   3
   1  -2 -11 27.1529 26.0936   3
   1  -2 -10-3.30754 17.5756   3
   1  -2  -9 166.355 31.9997   1
   1  -2  -9 143.856 39.6850   3
   1  -2  -8 126.264 27.1465   1
   1  -2  -8 125.892 40.2246   3
  -1   2   8 151.703 28.9390   1
   1  -2  -7-17.9120 22.9329   3
  -1   2   7-4.08056 11.9341   1
   1  -2  -7 9.65861 8.89622   1
   1  -2  -7 7.46660 8.52789   2
   1  -2  -6 18.5453 18.8273   3
  -1   2   6 7.00284 10.1795   1
   1  -2  -6 2.90595 7.56148   1
   1  -2  -6-5.24556 8.26561   2
   1  -2  -5 27.1477 11.6426   1
  -1   2   5 19.8611 11.5669   1
   1  -2  -5 6.38509 7.74357   2
   1  -2  -4 357.010 45.4191   3
   1  -2  -4 405.362 38.6366   2
  -1   2   4 409.969 29.4310   1
   1  -2  -4 430.210 30.2935   1
  -1   2   3-5.27342 15.2677   3
   1  -2  -3 3.33746 6.04897   1
  -1   2   3 8.85447 7.15325   1
   1  -2  -2 1795.78 36.3732   1
  -1   2   2 1863.07 79.2627   3
  -1   2   2 1823.69 35.0770   1
  -1   2   1 10984.5 162.423   3
  -1   2   0 492.085 30.3256   3
   1  -2   0 496.700 16.7392   1
  -1   2  -1 4665.21 89.9052   3
   1  -2   1 4941.71 74.0150   1
  -1   2  -2 6935.22 105.760   2
   1  -2   2 6890.55 109.296   1
   1  -2   3 4798.59 92.0675   2
  -1   2  -3 4901.21 99.3889   2
   1  -2   3 4894.82 107.692   1
   1  -2   4 11.0700 9.06379   2
   1  -2   4 3.73871 13.8395   1
  -1   2  -4 8.73655 9.43722   2
   1  -2   5 146.125 24.3658   1
  -1   2  -5 122.012 20.1524   2
   1  -2   5 167.107 21.0212   2
   1  -2   6 407.773 37.0838   2
  -1   2  -6 385.248 45.3775   1
   1  -2   6 373.672 42.4359   1
  -1   2  -6 404.316 39.8020   2
   1  -2   7 229.710 37.4059   1
  -1   2  -7 223.903 37.4092   1
  -1   2  -7 236.320 34.0625   2
   1  -2   7 247.885 32.4102   2
   1  -2   8 2.45822 10.7754   2
   1  -2   8-5.73104 15.8322   1
  -1   2  -8 17.8657 12.2943   2
   1  -2   9 57.1240 23.8484   1
   1  -2   9 28.9742 15.8654   2
   1  -2  10 12.7218 18.3186   1
  -1   2 -11 22.4712 24.1508   3
  -1   2 -12 32.9780 28.3802   3
  -1   2 -13 40.6975 32.2539   3
   1  -1 -13 41.5308 28.1881   3
   1  -1 -12 185.977 53.2713   3
   1  -1 -11 16.7957 23.1954   3
  -1   1  10-5.68265 12.4021   1
   1  -1 -10 2.15038 21.6707   3
  -1   1   9-11.5215 13.0146   1
   1  -1  -9-12.8860 20.6532   3
   1  -1  -9-2.03093 9.39801   1
  -1   1   8 25.3620 15.9008   1
   1  -1  -8 19.2888 20.1724   3
   1  -1  -8 28.7129 12.0324   2
   1  -1  -8 38.9774 15.9583   1
   1  -1  -7 52.6389 17.0836   2
   1  -1  -7 65.7094 18.0872   1
  -1   1   7 37.5228 15.5112   1
   1  -1  -7 53.8786 24.8244   3
   1  -1  -6 51.7634 15.3057   1
   1  -1  -6 79.3425 18.2152   2
  -1   1   6 72.6423 16.8275   1
   1  -1  -5 132.633 21.3720   2
  -1   1   5 116.251 18.7551   1
   1  -1  -5 119.226 19.4880   1
   1  -1  -5 110.830 25.6455   3
   1  -1  -4 563.100 49.9657   3
  -1   1   4 569.622 34.5394   1
   1  -1  -4 550.445 39.6580   2
   1  -1  -4 476.159 33.2305   1
  -1   1   3 9.44654 13.5856   3
   1  -1  -3-2.64665 6.72522   1
  -1   1   3 6.39018 7.24662   1
   1  -1  -2 119.500 11.8301   1
  -1   1   2 112.156 19.0002   3
  -1   1   2 98.6774 10.3489   1
   1  -1   1 293.239 20.4817   1
  -1   1  -1 259.215 19.4303   2
  -1   1  -2-9.09029 9.81627   2
   1  -1   2 14.2599 14.7845   1
   1  -1   3 2.41657 7.95907   2
  -1   1  -3 4.77399 7.43389   2
   1  -1   3 9.81968 13.8393   1
   1  -1   4 6.78956 9.78227   2
   1  -1   4 4.33710 12.7204   1
  -1   1  -4-4.97423 8.67458   2
   1  -1   5 13.9329 10.4305   2
  -1   1  -5 9.29812 8.18605   2
  -1   1  -5-4.97550 12.6271   1
   1  -1   5 43.3018 19.3112   1
  -1   1  -6 3.77224 7.63153   2
  -1   1  -6 9.58117 8.91223   1
   1  -1   6-0.43286 9.43818   2
   1  -1   6 24.5400 17.9351   1
  -1   1  -7-2.58598 11.4224   1
  -1   1  -7 6.35015 10.2498   2
   1  -1   7 14.3464 12.9667   2
   1  -1   7 0.56818 12.4845   1
   1  -1   8 63.2461 23.4486   1
   1  -1   8 60.5234 21.0791   2
  -1   1  -8 80.9065 22.3579   2
   1  -1   9-6.22442 14.3435   2
   1  -1   9 1.34688 14.0231   1
  -1   1 -10-6.01112 24.7831   3
  -1   1 -11 41.2301 30.6000   3
  -1   1 -12 43.6521 31.7226   3
  -1   1 -13-45.8746 35.7153   3
   1   0 -13 31.6008 28.4629   3
   1   0 -12 20.6532 21.6440   3
  -1   0  12 17.3828 15.1306   1
   1   0 -11 8.57112 21.9700   3
  -1   0  11 23.3994 16.4726   1
   1   0 -10 10.8784 16.5693   3
  -1   0  10 7.79207 15.1445   1
   1   0  -9 7.81601 19.3668   3
   1   0  -9 12.4274 10.9902   2
  -1   0   9 48.9764 17.1349   1
   1   0  -9 1.31014 11.0330   1
  -1   0   8 9.73753 16.9703   1
   1   0  -8-9.92031 9.42162   2
   1   0  -8-21.2337 16.3058   3
   1   0  -8-11.2523 11.3106   1
   1   0  -7 36.9049 16.7029   1
  -1   0   7 40.9922 15.9463   1
   1   0  -7 37.1960 13.1377   2
   1   0  -6 0.42638 8.05152   1
  -1   0   6 1.57149 9.80774   1
   1   0  -6 7.97829 14.7830   3
   1   0  -6-4.75506 7.11734   2
   1   0  -5 20.3812 15.1693   3
   1   0  -5 8.77199 8.16845   1
   1   0  -5 28.3776 10.7410   2
  -1   0   5 15.2708 11.2141   1
   1   0  -4 1093.13 58.7411   3
  -1   0   4 1082.47 50.1344   1
   1   0  -4 1126.80 47.8096   2
   1   0  -4 1072.04 51.6455   1
  -1   0   3 56.6951 13.0391   1
   1   0  -3 44.0457 13.5513   3
  -1   0   2 583.541 26.6814   1
  -1   0   2 610.652 27.3744   3
  -1   0  -1 115.387 14.1676   2
  -1   0  -2 3.32649 7.79810   2
  -1   0  -3 865.222 48.0021   1
   1   0   3 873.912 47.4370   1
  -1   0  -3 933.536 48.5156   2
   1   0   4 1630.61 71.3592   2
  -1   0  -4 1684.84 74.5362   1
   1   0   4 1672.81 72.6399   1
  -1   0  -4 1631.40 72.2336   2
  -1   0  -5 118.414 23.3749   2
   1   0   5 84.3135 20.5268   1
  -1   0  -5 91.7312 20.5057   1
   1   0   5 66.2427 17.8671   2
  -1   0  -6 141.735 26.0013   2
   1   0   6 142.729 27.1501   2
  -1   0  -6 124.839 25.2541   1
  -1   0  -7 685.079 62.3654   2
  -1   0  -7 652.580 62.4884   1
   1   0   7 664.367 62.4911   2
   1   0   8-12.9110 18.4422   2
  -1   0  -8 37.9090 29.2572   3
  -1   0  -9 193.961 52.9328   3
  -1   0 -10 141.415 48.3207   3
  -1   0 -11 54.0564 35.9540   3
  -1   0 -12 106.463 52.8930   3
  -1  -1  13 78.5480 29.8686   1
   1   1 -13 158.131 51.0929   3
  -1  -1  12 45.3997 24.4082   1
   1   1 -12 50.7577 34.2717   3
   1   1 -11 27.7832 18.9209   3
  -1  -1  11 22.4388 16.0864   1
  -1  -1  10 184.602 34.6935   1
   1   1 -10 148.655 39.9142   3
   1   1 -10 172.355 32.0485   2
   1   1  -9 528.505 65.2550   3
  -1  -1   9 616.407 59.7089   1
   1   1  -9 646.310 55.7312   2
   1   1  -8 119.128 22.9403   2
   1   1  -8 101.586 24.9197   1
  -1  -1   8 113.394 27.1796   1
  -1  -1   7 22.3154 13.2512   1
   1   1  -7-2.60906 11.4422   3
   1   1  -7 35.6799 12.0122   2
   1   1  -7 5.37943 8.63785   1
   1   1  -6 1010.33 50.1440   2
  -1  -1   6 920.586 59.3337   1
   1   1  -6 983.636 63.4738   1
   1   1  -6 943.245 64.5599   3
  -1  -1   5 10.3974 13.3282   1
   1   1  -5 16.1314 11.5301   3
   1   1  -5 16.8157 7.74132   2
   1   1  -5 9.98395 10.3432   1
   1   1  -4 282.325 26.1568   3
   1   1  -4 307.932 19.9492   2
  -1  -1   4 282.521 28.0380   1
  -1  -1   3 3165.96 78.0253   1
   1   1  -3 3110.34 47.0225   2
   1   1  -3 3228.45 58.1312   3
  -1  -1   2 3514.96 74.9824   1
  -1  -1   0 3831.03 66.8121   2
  -1  -1  -1 6066.17 102.215   2
  -1  -1  -2 1119.80 49.8290   1
  -1  -1  -2 1071.15 50.2512   2
  -1  -1  -3 205.805 25.0851   1
  -1  -1  -3 189.600 24.5468   2
  -1  -1  -4 374.474 36.9647   2
  -1  -1  -4 415.614 38.2862   1
   1   1   5 65.1187 19.1986   2
  -1  -1  -5 121.217 24.0082   1
  -1  -1  -5 95.5408 20.9880   2
  -1  -1  -6 8.27778 9.35893   2
  -1  -1  -6-3.32861 10.5851   1
   1   1   6-5.35376 13.8871   2
  -1  -1  -7-7.50148 19.7646   3
  -1  -1  -7 9.40156 9.48515   1
  -1  -1  -8 102.978 40.1295   3
  -1  -1  -9 36.6497 27.3622   3
  -1  -1 -10 40.9014 40.4697   3
  -1  -1 -11-46.4863 32.2607   3
  -1  -2  14-13.7073 15.4809   1
   1   2 -13 6.15814 18.1853   3
  -1  -2  13-1.01873 11.4806   1
  -1  -2  12 22.1512 17.3480   1
   1   2 -12 51.0950 27.6811   3
   1   2 -11 67.1072 28.0744   3
  -1  -2  11 82.9192 30.1633   1
   1   2 -11 77.8292 22.1688   2
   1   2 -10 168.432 37.4517   3
   1   2 -10 127.102 25.2647   2
  -1  -2  10 188.270 38.6545   1
   1   2  -9 40.5065 14.7394   2
  -1  -2   9 29.6747 15.4980   1
   1   2  -8 79.1604 22.3136   3
   1   2  -8 101.907 18.1281   2
  -1  -2   8 95.9433 24.2611   1
   1   2  -8 59.6465 19.7556   1
   1   2  -7 97.5481 22.8779   3
   1   2  -7 127.425 19.0849   2
  -1  -2   7 110.564 23.4959   1
   1   2  -7 137.381 27.7763   1
  -1  -2   6-17.1511 17.0490   1
   1   2  -6 7.30753 6.26068   2
   1   2  -5 4.48226 5.31908   2
  -1  -2   5 4.19456 14.1795   1
  -1  -2   4 83.5552 18.9423   1
   1   2  -4 76.7897 7.46893   2
  -1  -2   3 27.4312 14.6663   1
  -1  -2   2 1407.62 35.4742   3
  -1  -2   2 1417.72 27.1635   2
  -1  -2   2 1385.80 53.8638   1
  -1  -2   1 7.33698 5.37716   2
  -1  -2   0 1027.25 42.7582   2
  -1  -2  -1 986.655 48.4737   2
  -1  -2  -2 285.263 29.8923   2
  -1  -2  -3-0.74533 9.23091   2
  -1  -2  -3 18.0132 11.5894   1
  -1  -2  -4 290.936 35.9681   2
  -1  -2  -4 298.606 33.0303   1
  -1  -2  -5 387.191 59.1593   3
   1   2   5 283.150 39.8081   2
  -1  -2  -5 371.208 43.8617   2
  -1  -2  -5 288.008 36.0035   1
  -1  -2  -6 85.7456 22.1025   1
  -1  -2  -6 78.6056 33.2025   3
  -1  -2  -7 178.678 50.0442   3
  -1  -2  -7 225.800 37.6954   1
  -1  -2  -8 100.941 35.1995   3
  -1  -2  -9 52.3475 36.8380   3
  -1  -2 -10-31.0135 29.4389   3
  -1  -2 -11 10.0832 25.1638   3
  -1  -3  14 114.420 38.2819   1
   1   3 -13 24.4934 19.8153   3
  -1  -3  13 2.82871 16.4086   1
   1   3 -12-71.5357 28.9414   3
  -1  -3  12-22.1938 18.2856   1
   1   3 -11 34.0144 14.9855   2
  -1  -3  11 12.9623 13.0708   1
   1   3 -11 38.2128 22.7618   3
  -1  -3  10 483.830 57.7413   1
   1   3 -10 479.880 46.0418   2
   1   3  -9 368.916 46.9753   3
   1   3  -9 457.242 40.5308   2
  -1  -3   9 369.553 47.1408   1
   1   3  -8 345.187 30.8685   2
   1   3  -8 405.233 43.3128   3
  -1  -3   8 388.598 47.8067   1
   1   3  -8 342.454 46.1833   1
  -1  -3   7 271.851 38.2400   1
   1   3  -7 319.083 25.7030   2
   1   3  -6 210.396 17.6314   2
  -1  -3   6 166.329 30.2241   1
  -1  -3   5 102.448 22.6109   1
   1   3  -5 95.5345 8.96944   2
  -1  -3   4 989.475 55.5948   1
   1   3  -3 584.228 27.0975   3
  -1  -3   3 611.273 41.5308   1
  -1  -3   3 578.184 23.6301   3
  -1  -3   3 572.995 18.6868   2
  -1  -3   2 9.19946 9.26937   3
   1   3  -2-7.55262 9.61524   3
  -1  -3   2 2.00948 5.08333   2
  -1  -3   2-1.66388 11.2614   1
  -1  -3   1 1951.21 77.1965   3
  -1  -3   1 2038.10 61.6288   2
  -1  -3   0 362.524 30.1705   2
  -1  -3  -1 101.788 18.8927   2
  -1  -3  -2 1418.97 72.5655   2
  -1  -3  -3 418.390 36.4324   1
  -1  -3  -3 356.252 39.7212   2
  -1  -3  -4 244.837 50.1489   3
  -1  -3  -4 232.142 29.4718   1
  -1  -3  -4 248.137 35.7253   2
  -1  -3  -5 268.513 52.8175   3
  -1  -3  -5 230.245 32.0704   1
  -1  -3  -6 429.729 71.8778   3
  -1  -3  -6 548.859 54.0282   1
  -1  -3  -7 10.3213 10.1829   1
  -1  -3  -7 52.8936 30.8707   3
  -1  -3  -8 143.330 47.0320   3
  -1  -3  -9-39.8801 31.1934   3
  -1  -3 -10 110.760 50.7431   3
  -1  -4  14 73.9853 29.5752   1
  -1  -4  13 1.70094 12.4522   1
  -1  -4  12 81.0706 27.7616   1
   1   4 -12 53.1308 24.5448   3
  -1  -4  11 2.55748 13.3392   1
   1   4 -11 3.83195 7.32265   2
   1   4 -10 34.5497 12.6536   2
  -1  -4  10 38.3439 16.6726   1
   1   4  -9 71.1629 14.8981   2
  -1  -4   9 22.6682 17.4482   1
  -1  -4   8-24.7646 18.8129   1
   1   4  -8 2.59586 7.19796   2
   1   4  -8-6.97092 9.57649   1
  -1  -4   7 5.37080 10.6056   1
   1   4  -7 13.7790 6.00407   2
   1   4  -6 638.626 31.5656   3
  -1  -4   6 600.236 52.2632   1
  -1  -4   5 60.1746 20.2866   1
   1   4  -5 46.0045 7.52630   3
  -1  -4   4 1223.57 65.2653   1
  -1  -4   4 1271.86 40.9659   3
  -1  -4   4 1160.79 29.3410   2
   1   4  -4 1232.90 43.2679   3
   1   4  -3 840.078 44.7644   3
  -1  -4   3 853.231 40.0057   3
  -1  -4   3 861.282 34.2501   2
  -1  -4   3 869.792 51.9724   1
   1   4  -2 1672.36 76.9728   3
  -1  -4   2 1647.86 68.7850   1
  -1  -4   2 1649.58 69.2352   3
  -1  -4   2 1649.21 57.2853   2
  -1  -4   1 13.5558 13.4281   3
  -1  -4   1-0.59458 6.91067   2
  -1  -4   0 8.92097 7.80108   2
  -1  -4   0-3.28802 18.0741   3
  -1  -4  -1 18.5586 12.3505   2
  -1  -4  -2 13.5864 10.6368   2
  -1  -4  -3 2.78477 8.09405   1
  -1  -4  -3 12.0089 10.0170   2
  -1  -4  -3 0.10268 14.9875   3
  -1  -4  -4 59.8496 16.9213   1
  -1  -4  -4 24.0836 23.3649   3
  -1  -4  -5 294.720 37.4449   1
  -1  -4  -5 279.198 58.1481   3
  -1  -4  -6-84.2406 35.9673   3
  -1  -4  -6 3.66419 8.71520   1
  -1  -4  -7-68.4969 36.4706   3
  -1  -4  -8 283.920 67.0029   3
  -1  -4  -9 30.3336 30.5170   3
  -1  -5  14 25.0226 21.8392   1
  -1  -5  13 12.2608 12.9061   1
  -1  -5  12 83.9019 29.1674   1
   1   5 -11 62.3784 15.1424   2
  -1  -5  11 78.9149 27.9319   1
  -1  -5  10 27.9047 15.0922   1
   1   5 -10 32.4351 14.5737   3
   1   5 -10 42.5667 11.6431   2
   1   5  -9 64.1952 11.6580   2
  -1  -5   9 39.0327 21.6333   1
   1   5  -8 31.5593 16.3388   1
  -1  -5   8-6.48196 16.6863   1
   1   5  -8 6.46426 6.01888   3
  -1  -5   7 60.8496 21.9426   1
   1   5  -7 83.4910 12.9083   3
  -1  -5   6 1.51576 17.8243   1
   1   5  -6-0.69739 5.20487   3
   1   5  -5 738.608 37.4008   3
  -1  -5   5 706.828 25.3055   2
  -1  -5   5 801.036 59.0071   1
  -1  -5   4 322.505 36.1682   1
  -1  -5   4 327.696 26.8277   3
   1   5  -4 362.186 31.5774   3
   1   5  -4 313.849 36.2894   1
  -1  -5   4 350.118 23.0450   2
   1   5  -3 846.134 56.5866   3
  -1  -5   3 907.167 50.8725   3
  -1  -5   3 857.503 54.2117   1
  -1  -5   3 887.207 43.5361   2
   1   5  -2 1007.76 67.9126   3
  -1  -5   2 1094.16 66.1868   3
  -1  -5   2 964.064 51.5664   2
  -1  -5   2 958.912 57.1320   1
  -1  -5   1 860.044 66.3817   3
  -1  -5   1 761.862 51.6747   2
  -1  -5   0 492.133 44.4312   2
  -1  -5   0 519.293 57.3184   3
  -1  -5  -1 453.531 58.2402   3
  -1  -5  -1 540.677 49.7704   2
  -1  -5  -2 333.655 55.3018   3
  -1  -5  -2 461.217 49.0345   2
  -1  -5  -3 84.7288 18.6432   1
  -1  -5  -3 35.5126 25.1382   3
  -1  -5  -4 90.8444 36.1001   3
  -1  -5  -4 130.782 24.2648   1
  -1  -5  -5 82.3632 36.3223   3
  -1  -5  -5 79.1135 20.7544   1
  -1  -5  -6 39.0455 30.8947   3
  -1  -5  -6 27.6523 13.8562   1
  -1  -5  -7-16.7258 30.5666   3
  -1  -5  -8-56.2871 36.1179   3
  -1  -6  13 26.9061 19.4103   1
   1   6 -12 2.84849 7.44181   3
  -1  -6  12 43.9219 27.0331   1
  -1  -6  11-2.35649 17.0172   1
   1   6 -11-10.2354 13.1705   3
   1   6 -10 256.634 29.3308   3
  -1  -6  10 237.439 43.0047   1
   1   6  -9 3.40751 4.90146   3
  -1  -6   9-10.3996 20.6039   1
   1   6  -8 365.360 27.2545   3
  -1  -6   8 423.381 52.8773   1
   1   6  -7 690.630 36.4738   3
   1   6  -7 632.043 64.0181   1
  -1  -6   7 651.773 61.0083   1
  -1  -6   6 312.642 16.7036   2
   1   6  -6 323.345 43.9079   1
  -1  -6   6 338.007 41.9570   1
   1   6  -6 301.637 26.4587   3
  -1  -6   6 297.772 16.4898   2
  -1  -6   5 340.601 39.7243   1
   1   6  -5 292.925 30.3541   3
   1   6  -5 296.173 39.3069   1
  -1  -6   5 328.107 23.0892   2
  -1  -6   5 288.461 26.5824   3
  -1  -6   4 365.546 34.3097   3
  -1  -6   4 309.894 36.6159   1
   1   6  -4 337.509 37.5457   3
  -1  -6   4 333.906 27.8554   2
  -1  -6   3-0.17474 5.70921   2
   1   6  -3 9.51231 11.0991   3
  -1  -6   3-4.14593 9.85831   3
  -1  -6   3 6.84479 9.01331   1
  -1  -6   2 128.869 28.8656   3
  -1  -6   2 195.574 28.5518   1
  -1  -6   2 122.384 21.0844   2
  -1  -6   1 72.1664 23.3898   3
  -1  -6   1 124.833 23.5246   2
  -1  -6   0 161.848 38.5860   3
  -1  -6   0 155.154 27.8510   2
  -1  -6  -1 46.7215 16.4023   2
  -1  -6  -1 103.445 34.6826   3
  -1  -6  -2 15.5573 20.8359   3
  -1  -6  -3 0.26110 20.0030   3
  -1  -6  -3 6.90522 8.37067   1
  -1  -6  -4 6.54309 6.90591   1
  -1  -6  -4 13.8216 25.6995   3
  -1  -6  -5-34.0065 28.1024   3
  -1  -6  -6-49.7197 34.4019   3
  -1  -6  -7 90.4509 41.5607   3
  -1  -7  13 33.7743 25.0848   1
  -1  -7  12 98.6375 33.2220   1
   1   7 -11-2.46893 6.21181   3
  -1  -7  11-5.28827 16.3025   1
   1   7 -10 13.1504 7.09258   3
  -1  -7  10 32.3686 21.2670   1
  -1  -7   9 40.4620 20.4471   1
   1   7  -9 41.1586 10.0677   3
  -1  -7   8 138.570 31.1196   1
   1   7  -8 162.969 19.1971   3
  -1  -7   7 11.1089 3.19449   2
   1   7  -7 19.5006 8.29687   3
  -1  -7   7 10.2369 3.35938   2
  -1  -7   7 19.3260 16.7284   1
   1   7  -7 9.37648 16.4843   1
   1   7  -6 80.0350 17.8066   3
   1   7  -6 79.6942 21.3949   1
  -1  -7   6 95.7446 24.2325   1
  -1  -7   6 88.8332 16.5819   3
  -1  -7   6 80.9066 11.5389   2
  -1  -7   5 162.356 29.3047   1
   1   7  -5 152.079 26.5247   3
  -1  -7   5 144.013 22.5537   3
  -1  -7   5 184.771 20.8970   2
  -1  -7   4 1.47388 10.4932   1
  -1  -7   4 2.73654 5.60193   2
   1   7  -4-6.44257 13.0631   3
  -1  -7   4-4.63657 10.2724   3
  -1  -7   3 1348.81 80.7602   3
  -1  -7   3 1203.93 71.3793   1
   1   7  -3 1116.19 87.5096   3
  -1  -7   3 1301.50 68.7528   2
  -1  -7   2 310.197 36.8043   1
  -1  -7   2 338.793 46.2424   3
  -1  -7   2 248.300 32.6559   2
  -1  -7   1 128.132 23.6879   1
  -1  -7   1 124.112 25.1596   2
  -1  -7   1 160.622 37.5607   3
  -1  -7   0 428.376 62.6061   3
  -1  -7   0 483.693 52.3106   2
  -1  -7  -1 88.8185 37.3151   3
  -1  -7  -2 55.2231 30.6269   3
  -1  -7  -3 836.601 57.8527   1
  -1  -7  -3 951.935 108.179   3
  -1  -7  -4 404.873 74.8141   3
  -1  -7  -5-9.04686 27.8291   3
  -1  -7  -6 37.1183 21.9862   3
  -1  -8  13 101.043 33.3903   1
  -1  -8  12 15.8145 16.4038   1
  -1  -8  11 130.442 34.2265   1
   1   8 -10 17.0348 6.28180   3
  -1  -8  10-7.01212 12.9511   1
  -1  -8   9 541.959 64.0768   1
   1   8  -9 551.527 36.1017   3
   1   8  -8 31.0219 11.8059   3
  -1  -8   8 31.7268 20.1420   1
  -1  -8   7 159.893 32.5598   1
   1   8  -7 180.429 26.9397   3
  -1  -8   7 155.074 15.4434   2
  -1  -8   7 173.875 15.8505   2
  -1  -8   6 67.9236 16.4858   3
   1   8  -6 49.3279 14.9086   3
  -1  -8   6 84.2332 14.4024   2
  -1  -8   6 98.8837 26.5691   1
  -1  -8   5 3.59494 6.91893   2
  -1  -8   5-4.56866 7.82859   3
  -1  -8   5-1.09092 11.3247   1
   1   8  -5 23.1551 14.5132   3
  -1  -8   4 14.0556 12.4791   1
  -1  -8   4 65.8291 16.8303   2
  -1  -8   4 68.7597 20.7519   3
   1   8  -4 36.2424 21.5560   3
  -1  -8   3 0.58204 15.0132   3
  -1  -8   3 13.7376 10.1669   2
  -1  -8   3-8.01882 11.2087   1
  -1  -8   2 279.250 35.5395   1
  -1  -8   2 336.752 42.1004   2
  -1  -8   2 303.753 47.7770   3
  -1  -8   1 14.1313 9.46041   1
  -1  -8   1-3.21321 17.8557   3
  -1  -8   1 5.65712 7.93089   2
  -1  -8   0 171.655 27.5748   1
  -1  -8   0 152.833 41.1305   3
  -1  -8  -1 72.2623 24.9177   3
  -1  -8  -2 86.8814 42.3043   3
  -1  -8  -3 22.0256 18.5961   3
  -1  -8  -4 76.0197 36.9400   3
  -1  -8  -5 128.132 47.5110   3
  -1  -9  13 92.6805 33.1681   1
  -1  -9  12-7.44431 15.8616   1
  -1  -9  11-13.8543 19.1661   1
  -1  -9  10 61.3120 24.7750   1
  -1  -9   9 34.8969 22.8667   1
   1   9  -9 24.7438 9.42725   3
  -1  -9   8 301.371 46.9113   1
  -1  -9   8 238.543 14.8464   2
   1   9  -8 298.269 34.5872   3
  -1  -9   8 262.639 16.1559   2
  -1  -9   7-1.04228 11.7966   1
   1   9  -7 28.1115 12.6333   3
  -1  -9   7 25.4192 14.4160   3
  -1  -9   7 14.2439 6.46820   2
  -1  -9   7 3.91815 5.72126   2
   1   9  -6 121.534 27.7694   3
  -1  -9   6 153.578 29.5996   3
  -1  -9   6 135.146 30.5990   1
  -1  -9   6 90.8683 16.9836   2
   1   9  -5 28.3177 20.5936   3
  -1  -9   5 17.8234 12.9062   3
  -1  -9   5 5.81383 7.79399   2
  -1  -9   5 26.0389 13.8033   1
  -1  -9   4 393.164 46.3208   1
  -1  -9   4 419.204 52.0250   3
  -1  -9   4 414.282 43.2518   2
  -1  -9   3 113.093 25.2969   2
  -1  -9   3 128.582 26.1491   1
  -1  -9   3 144.357 35.0987   3
  -1  -9   2 251.647 34.8641   1
  -1  -9   2 185.917 33.6264   2
  -1  -9   2 265.454 48.9758   3
  -1  -9   1 24.0927 16.6701   3
  -1  -9   1 3.39542 9.27317   1
  -1  -9   0-3.12874 8.10003   1
  -1  -9   0 16.2728 17.9573   3
  -1  -9  -1 134.397 25.0873   1
  -1  -9  -1 181.918 48.8032   3
  -1  -9  -2 144.537 44.7976   3
  -1  -9  -3 387.052 78.1750   3
  -1  -9  -4 183.480 58.3828   3
  -1 -10  12 7.49954 13.9320   1
  -1 -10  11 31.7838 23.4242   1
  -1 -10  10-1.96423 15.2126   1
  -1 -10   9 57.8532 26.6618   1
  -1 -10   8 39.2048 8.65660   2
   1  10  -8 21.9827 10.9289   3
  -1 -10   8 56.9706 24.6393   1
  -1 -10   7 636.433 54.7633   3
   1  10  -7 579.755 60.3533   3
  -1 -10   7 612.678 41.5240   2
  -1 -10   7 625.207 66.6173   1
  -1 -10   6 81.3425 23.6253   3
   1  10  -6 83.9430 25.7674   3
  -1 -10   6 79.1964 25.0709   1
  -1 -10   6 86.2093 18.7135   2
  -1 -10   5-2.79712 11.1220   1
  -1 -10   5 11.7989 13.6490   3
  -1 -10   5 13.8595 9.74424   2
  -1 -10   4 60.4573 20.8062   1
  -1 -10   4 98.9036 29.6237   3
  -1 -10   4 39.5102 14.4677   2
  -1 -10   3 49.5405 18.9919   1
  -1 -10   3 13.6800 17.5214   3
  -1 -10   2 51.3301 16.3038   1
  -1 -10   2 94.0667 29.9441   3
  -1 -10   1 520.317 49.1439   1
  -1 -10   1 517.694 75.2019   3
  -1 -10   0-17.2394 32.4977   3
  -1 -10   0 9.18910 9.57468   1
  -1 -10  -1 19.6537 21.0801   3
  -1 -10  -2-0.90014 19.1895   3
  -1 -10  -3-7.72034 21.5173   3
  -1 -11  12 66.7375 26.7556   1
  -1 -11  11-12.1189 17.6569   1
  -1 -11  10 70.7916 27.9632   1
  -1 -11   9 77.3430 28.8583   1
  -1 -11   8 37.9691 22.6986   1
  -1 -11   7 10.9830 13.6421   1
  -1 -11   7 13.3861 13.1452   3
  -1 -11   6 86.6577 25.8847   1
  -1 -11   6 63.9726 19.8355   3
  -1 -11   5 72.2726 26.2283   3
  -1 -11   5 71.7880 19.8277   2
  -1 -11   5 101.246 25.8865   1
  -1 -11   4 239.996 46.5373   3
  -1 -11   4 175.879 33.5894   1
  -1 -11   3 405.086 63.1358   3
  -1 -11   3 443.318 49.7609   1
  -1 -11   2-37.2111 25.5962   3
  -1 -11   2-29.5866 14.3621   1
  -1 -11   1 4.93910 16.4000   3
  -1 -11   0 319.590 65.6090   3
  -1 -11  -1 248.145 58.9657   3
  -1 -11  -2 132.370 50.0559   3
  -1 -12  11 34.1538 22.4581   1
  -1 -12  10 33.9886 23.3443   1
  -1 -12   9 38.8562 20.2156   1
  -1 -12   8 76.6765 26.3516   1
  -1 -12   7 60.3295 20.6409   3
  -1 -12   7 160.692 35.9714   1
  -1 -12   6 104.007 29.0489   1
  -1 -12   6 77.6751 28.9078   3
  -1 -12   5 1.13751 8.96259   1
  -1 -12   5 29.1021 20.0020   3
  -1 -12   4 15.7251 15.9069   3
  -1 -12   4 11.2998 10.6426   1
  -1 -12   3 182.830 45.2759   3
  -1 -12   2 276.065 56.9434   3
  -1 -12   1 41.3770 20.0420   3
  -1 -12   0 42.3315 29.4416   3
  -1 -13  11-61.0166 27.1539   1
  -1 -13  10 16.0086 17.2681   1
  -1 -13   9 44.7293 19.8174   1
  -1 -13   8 73.1613 28.1333   1
  -1 -13   7 16.3329 14.4631   1
  -1 -13   6 112.553 28.5392   1
  -1 -13   6 67.2308 26.2737   3
  -1 -13   5 24.6617 18.4361   3
  -1 -13   4 19.8658 19.3251   3
  -1 -13   3 3.38499 15.0428   3
  -1 -13   2-4.38845 17.6365   3
  -1 -13   1-22.3418 24.3863   3
  -1 -14  10-2.03700 9.37505   1
  -1 -14   9-17.7189 17.5612   1
  -1 -14   8 114.057 33.4721   1
  -1 -14   4 31.7436 24.3200   3
  -1 -14   3 126.412 42.9070   3
   2 -15   3-18.6250 35.1892   3
   2 -15   4 44.7737 27.5521   3
   2 -15   5-35.2409 24.2912   3
   2 -14   1 105.181 44.3757   3
   2 -14   2 120.220 43.6823   3
   2 -14   3 413.932 73.5660   3
   2 -14   4 105.149 38.6873   3
   2 -14   5 613.343 84.9778   3
   2 -14   6 997.518 101.015   3
   2 -14   7 372.868 52.1589   1
   2 -14   8 751.338 77.8893   1
   2 -14   9 324.194 53.9761   1
   2 -14  10 81.9937 32.1594   1
   2 -13  -1 20.8928 21.6644   3
   2 -13   0-5.34970 15.3241   3
   2 -13   1 78.8033 36.1136   3
   2 -13   2 331.606 65.1218   3
   2 -13   3 219.326 52.0773   3
   2 -13   4 111.491 36.7757   3
   2 -13   5 280.631 40.3351   1
   2 -13   5 295.017 55.3162   3
   2 -13   6 359.030 58.4079   3
   2 -13   6 297.056 43.6837   1
   2 -13   7 6.47359 10.2477   1
   2 -13   8 53.8950 22.5551   1
   2 -13   9-11.0841 14.5172   1
   2 -13  10 25.3175 18.7376   1
   2 -12  -2 114.880 47.2813   3
   2 -12  -1 121.542 41.4641   3
   2 -12   0 12.7249 18.7648   3
   2 -12   1 233.254 56.1515   3
   2 -12   2 199.287 48.6948   3
   2 -12   3 34.7700 12.9962   1
   2 -12   3 61.9823 27.5696   3
   2 -12   4 77.0324 29.0431   3
   2 -12   4 116.290 24.3989   1
   2 -12   5-9.70858 13.4065   1
   2 -12   5-3.21513 12.1479   3
   2 -12   6 16.6736 13.3863   1
   2 -12   6 26.8019 16.0719   3
   2 -12   7 225.414 40.7611   1
   2 -12   7 238.963 38.9374   2
   2 -12   8 37.2542 20.8350   1
   2 -12   9 24.6838 15.9309   1
   2 -12  10-7.31886 16.6863   1
   2 -12  11 20.4357 17.3814   1
   2 -11  -4 121.452 44.8042   3
   2 -11  -3 22.9687 27.1840   3
   2 -11  -2 339.857 66.9489   3
   2 -11  -1 41.3699 27.2289   3
   2 -11   0 41.7861 26.9652   3
   2 -11   1 1563.28 126.866   3
   2 -11   1 1236.14 49.0759   1
   2 -11   2 228.243 26.0640   1
   2 -11   2 172.959 43.7837   3
   2 -11   3 415.734 40.6700   1
   2 -11   3 431.253 63.4492   3
   2 -11   4 459.683 63.9314   3
   2 -11   4 535.536 50.5715   1
   2 -11   5 208.164 34.6512   1
  -2  11  -5 143.484 32.6318   1
   2 -11   5 269.528 47.6989   3
   2 -11   6 120.736 30.6268   1
   2 -11   6 98.0134 24.8321   2
  -2  11  -7 22.1839 15.1041   3
   2 -11   7-2.60042 10.3526   2
   2 -11   7-1.84003 14.2335   1
   2 -11   8 12.6065 10.9149   2
   2 -11   8 42.6258 21.4533   1
   2 -11   9 31.7555 21.2960   1
   2 -11  10 178.277 41.4077   1
   2 -11  11 222.393 48.6360   1
   2 -10  -5-14.0688 22.6852   3
   2 -10  -4 113.385 44.6458   3
   2 -10  -3 620.707 89.7883   3
   2 -10  -2 1099.22 113.307   3
   2 -10  -1 60.9351 29.0292   3
   2 -10   0 146.453 11.1658   1
   2 -10   0 213.895 48.7897   3
   2 -10   1 2002.25 135.037   3
   2 -10   1 1903.60 63.2362   1
   2 -10   2 495.984 64.4258   3
   2 -10   2 531.163 40.6340   1
   2 -10   3-12.0343 11.1771   1
   2 -10   3 50.9252 27.3140   3
  -2  10  -4 90.2661 28.5118   3
  -2  10  -4 50.6336 18.2498   1
   2 -10   4 93.5357 29.3096   3
   2 -10   4 60.5090 17.8771   1
   2 -10   5 11.5758 20.6205   3
  -2  10  -5 5.08285 12.3079   3
   2 -10   5 3.13862 9.61836   1
  -2  10  -5 22.0574 15.2634   1
   2 -10   6 41.7358 20.2404   1
  -2  10  -6 72.2238 24.5908   3
   2 -10   6 71.9408 23.0172   2
  -2  10  -7 371.597 52.5230   3
   2 -10   7 500.820 58.3915   1
   2 -10   7 469.768 46.7787   2
  -2  10  -8-12.5366 13.1378   3
   2 -10   8-2.67625 11.2918   2
   2 -10   8-17.3398 17.2701   1
   2 -10   9 184.428 27.8864   2
   2 -10   9 198.153 46.9113   1
   2 -10  10 336.976 56.3402   1
   2 -10  11 495.267 71.0505   1
   2  -9  -6 68.7917 36.0965   3
   2  -9  -5 3.34283 28.9660   3
   2  -9  -4 110.838 36.4355   3
   2  -9  -3 79.8735 30.7626   3
   2  -9  -2 541.776 75.4858   3
   2  -9  -1 556.127 73.5073   3
   2  -9   0 76.7953 9.97448   1
   2  -9   0 44.0068 22.6190   3
   2  -9   1 471.061 31.8906   1
   2  -9   1 482.819 62.9207   3
   2  -9   2 904.044 81.1260   3
   2  -9   2 864.217 51.2162   1
  -2   9  -2 949.975 88.8536   3
  -2   9  -3 23.4254 13.1110   3
   2  -9   3 9.47655 15.7726   3
   2  -9   3 13.9215 11.0711   1
  -2   9  -4 616.417 67.6184   3
   2  -9   4 634.878 65.8254   3
   2  -9   4 621.746 52.9873   1
  -2   9  -4 637.553 58.6178   1
  -2   9  -5 1340.52 90.8204   1
  -2   9  -5 1248.59 92.1244   3
   2  -9   5 1262.89 77.2644   2
   2  -9   5 1264.17 80.9351   1
   2  -9   5 1391.06 93.8239   3
  -2   9  -6 1096.96 85.8397   3
   2  -9   6 1002.52 67.2521   2
   2  -9   6 1007.05 76.4123   1
   2  -9   7 1238.74 73.8531   2
  -2   9  -7 1376.25 98.0709   3
   2  -9   7 1213.44 90.1750   1
   2  -9   8 1188.86 92.7432   1
  -2   9  -8 1254.46 95.5209   3
   2  -9   8 1173.12 68.8400   2
  -2   9  -9 847.566 80.5492   3
   2  -9   9 938.119 60.9747   2
   2  -9   9 993.540 90.5904   1
   2  -9  10 1209.70 104.415   1
   2  -9  10 1085.39 65.9898   2
   2  -9  11 491.220 70.8639   1
   2  -8  -7-9.32109 28.4601   3
   2  -8  -6 27.5716 29.7629   3
   2  -8  -5 31.3952 23.3819   3
   2  -8  -4 457.709 71.4426   3
   2  -8  -3 733.069 86.0172   3
   2  -8  -2 5.89300 16.4101   3
   2  -8  -1 99.5369 31.7625   3
  -2   8   0 240.142 46.2558   3
   2  -8   0 237.418 17.2485   1
   2  -8   0 264.693 46.1069   3
  -2   8  -1 937.683 85.1181   3
   2  -8   1 824.009 75.5329   3
   2  -8   1 740.835 39.4501   1
  -2   8  -2 587.753 64.4430   3
   2  -8   2 461.798 55.0015   3
   2  -8   2 537.402 39.8872   1
  -2   8  -2 506.040 41.2242   1
  -2   8  -3 12.6949 9.28286   1
   2  -8   3-20.1681 15.7295   3
  -2   8  -3 10.5896 11.2812   3
   2  -8   3 21.3266 12.6615   1
  -2   8  -4 22.8161 14.6422   1
  -2   8  -4 8.47980 9.56410   3
   2  -8   4 19.3080 15.1331   1
   2  -8   4 3.67643 12.8452   3
  -2   8  -5 990.751 76.2702   1
  -2   8  -5 1025.35 78.6040   3
   2  -8   5 954.517 64.2273   2
   2  -8   5 1002.07 70.5566   1
  -2   8  -6 512.073 56.9988   3
   2  -8   6 542.279 47.4905   2
   2  -8   6 508.122 53.9604   1
  -2   8  -6 489.162 57.1354   1
  -2   8  -7 132.975 30.7602   3
   2  -8   7 109.320 27.6947   1
   2  -8   7 114.754 21.9482   2
   2  -8   8 190.912 27.7730   2
   2  -8   8 175.563 36.9080   1
  -2   8  -8 170.515 35.4639   3
   2  -8   9 5.15912 18.1605   1
  -2   8  -9-19.8561 13.9696   3
   2  -8   9-8.90043 8.69948   2
   2  -8  10 93.3768 20.6506   2
   2  -8  10 177.605 44.8571   1
   2  -8  11 37.6813 22.1343   1
   2  -8  12 7.31014 16.2453   1
   2  -7  -8 333.950 72.7675   3
   2  -7  -7 495.957 82.7993   3
   2  -7  -6 66.8835 28.7183   3
   2  -7  -5 13.3103 25.6682   3
   2  -7  -4 616.079 80.2789   3
   2  -7  -3 948.909 91.0718   3
   2  -7  -2 226.913 44.9264   3
  -2   7   2 250.378 49.6383   3
   2  -7  -1 58.5201 23.4088   3
  -2   7   1 79.7094 28.6792   3
   2  -7   0 15.6829 5.62719   1
  -2   7   0 7.52181 11.0703   3
   2  -7   0 26.8791 19.0722   3
  -2   7  -1 21.8745 16.7491   3
   2  -7   1 1.30937 4.70865   1
   2  -7   1-7.26708 15.0457   3
  -2   7  -1-5.77889 6.10523   1
  -2   7  -2 250.984 28.1734   1
   2  -7   2 262.333 27.0394   1
   2  -7   2 308.990 41.9043   3
  -2   7  -2 241.849 38.5424   3
  -2   7  -3 548.288 46.1925   1
   2  -7   3 523.331 42.5734   1
  -2   7  -3 558.640 54.5184   3
   2  -7   3 528.124 53.6896   3
   2  -7   4 71.2475 20.3631   1
  -2   7  -4 63.3263 21.7957   3
   2  -7   4 53.9645 16.2659   2
  -2   7  -5 2306.66 112.689   1
  -2   7  -5 2192.80 110.138   3
   2  -7   5 1964.84 86.7008   2
   2  -7   5 2023.55 97.1498   1
   2  -7   6 90.7772 21.1720   2
   2  -7   6 98.6754 26.1891   1
  -2   7  -6 97.8056 26.5474   3
  -2   7  -6 66.0132 21.9422   1
   2  -7   7 10.6395 14.2831   1
  -2   7  -7 14.3879 12.7831   3
   2  -7   7-16.4298 13.7485   2
   2  -7   8 2.84872 7.72257   2
   2  -7   8 13.0908 16.2486   1
  -2   7  -8 32.3653 17.8550   3
   2  -7   9 346.408 38.4606   2
   2  -7   9 247.680 45.5311   1
  -2   7  -9 260.685 44.6308   3
   2  -7  10 48.5714 29.0894   1
   2  -7  10 62.5038 18.4984   2
   2  -7  11 7.37771 9.46907   2
   2  -7  11 22.3935 21.1276   1
   2  -7  12 84.8662 32.8089   1
   2  -6  -9 93.9820 40.5795   3
   2  -6  -8-37.6514 27.3986   3
   2  -6  -7 783.278 98.3275   3
   2  -6  -6 534.210 30.6448   1
   2  -6  -6 640.286 84.5782   3
   2  -6  -5 467.824 68.0383   3
   2  -6  -4 1582.41 117.003   3
  -2   6   3 84.1742 30.3014   3
   2  -6  -3 64.2556 24.5727   3
  -2   6   2 202.348 41.0305   3
  -2   6   1 117.366 28.9541   3
   2  -6   0 220.571 16.1141   1
  -2   6   0 232.769 37.5854   3
  -2   6  -1 733.292 40.1566   1
  -2   6  -1 773.653 63.2665   3
   2  -6   1 861.582 66.1119   3
   2  -6   1 761.650 37.3325   1
  -2   6  -2 460.137 37.2233   1
  -2   6  -2 423.423 45.0273   3
   2  -6   2 438.787 46.2659   3
   2  -6   2 429.089 33.4252   1
  -2   6  -3 30.6797 13.8560   3
  -2   6  -3 1.38486 8.46511   1
   2  -6   3 11.5305 9.70889   1
   2  -6   3 6.00520 13.8911   3
  -2   6  -4 80.3960 21.0786   3
   2  -6   4 111.454 22.0210   2
   2  -6   4 106.294 23.9404   1
  -2   6  -5 845.082 66.7872   3
   2  -6   5 858.495 55.6537   2
   2  -6   5 789.331 59.9949   1
  -2   6  -5 834.883 65.9462   1
  -2   6  -6 1484.76 91.0529   3
   2  -6   6 1640.85 91.5221   1
   2  -6   6 1565.83 75.4976   2
  -2   6  -6 1614.37 98.5391   1
   2  -6   7 0.31691 7.76024   2
   2  -6   7-4.81726 14.1916   1
  -2   6  -7-6.61445 11.0692   3
   2  -6   8 35.5060 21.9528   1
   2  -6   8-1.26095 7.65585   2
  -2   6  -8-23.0902 13.0508   2
  -2   6  -8 0.58740 10.1060   3
   2  -6   9 325.225 52.8981   1
   2  -6   9 265.261 34.8419   2
  -2   6  -9 235.187 37.6353   2
   2  -6  10 40.2206 22.4166   1
   2  -6  10 23.2594 12.5606   2
  -2   6 -10 5.19485 8.61864   2
   2  -6  11 79.5911 32.3042   1
   2  -6  11 39.8803 16.7419   2
   2  -6  12 92.0082 31.4044   1
   2  -5 -10 329.129 73.8040   3
   2  -5  -9 518.803 85.1311   3
   2  -5  -8 1166.57 121.604   3
   2  -5  -7-3.23199 24.4497   3
   2  -5  -7 14.3851 5.47367   1
   2  -5  -6 0.11732 4.62981   1
   2  -5  -6 23.6078 25.1839   3
   2  -5  -5 11.5104 18.8996   3
   2  -5  -5 6.78741 4.46463   1
   2  -5  -4 20.3163 17.1976   3
  -2   5   4 58.6479 24.8957   3
   2  -5  -4 27.7861 5.03245   1
  -2   5   3 711.011 73.7236   3
  -2   5   2 25.0230 16.6943   3
  -2   5   1 11.2323 14.5473   3
  -2   5   0 810.941 61.9329   3
  -2   5   0 734.450 30.4198   1
   2  -5   0 789.718 29.2067   1
  -2   5  -1 2848.96 108.684   3
   2  -5   1 2857.53 69.5161   1
  -2   5  -1 2894.23 75.9409   1
  -2   5  -2 3748.22 123.465   3
   2  -5   2 3911.47 125.408   3
   2  -5   2 3913.77 95.5383   1
  -2   5  -2 3826.37 102.665   1
   2  -5   3 5241.99 128.055   2
  -2   5  -3 5363.42 134.990   1
   2  -5   3 5480.24 127.194   1
  -2   5  -3 5253.89 148.578   3
  -2   5  -4 5160.06 152.077   3
   2  -5   4 5231.51 137.413   1
   2  -5   4 4995.46 125.856   2
  -2   5  -5 4454.15 146.803   3
   2  -5   5 4632.90 124.978   2
   2  -5   5 4667.98 142.804   1
  -2   5  -5 4701.37 152.006   1
  -2   5  -6 565.693 48.7625   2
   2  -5   6 506.721 42.6186   2
   2  -5   6 536.039 53.7394   1
  -2   5  -6 624.696 60.0948   1
   2  -5   7 4.18846 15.6132   1
   2  -5   7 4.17410 9.66614   2
  -2   5  -7-10.6770 9.90722   2
   2  -5   8 1212.81 91.0892   1
  -2   5  -8 1134.71 79.0798   2
   2  -5   8 1214.93 71.7633   2
  -2   5  -9 424.031 52.7380   2
   2  -5   9 572.991 66.4426   1
   2  -5   9 504.615 50.8133   2
   2  -5  10 45.4949 22.1916   1
   2  -5  10 92.7063 24.0678   2
   2  -5  11 132.144 31.5111   2
   2  -5  11 174.961 41.1495   1
   2  -5  12 115.861 38.3912   1
   2  -5  12 58.9507 23.2069   2
   2  -4 -11-35.4949 27.9547   3
   2  -4 -10-14.2649 19.8115   3
   2  -4  -9-6.29876 18.3820   3
   2  -4  -8 260.640 35.2110   1
   2  -4  -8 324.684 62.8218   3
   2  -4  -7 56.2149 28.4157   3
   2  -4  -7 51.4543 14.7112   1
   2  -4  -6 452.844 35.7039   1
   2  -4  -6 391.010 58.7097   3
   2  -4  -5 556.651 33.6637   1
   2  -4  -5 453.108 59.0397   3
  -2   4   5 561.791 69.9266   3
   2  -4  -5 479.039 52.0957   2
  -2   4   4 887.007 81.1980   3
   2  -4  -4 784.874 31.6436   1
  -2   4   3 3534.26 148.011   3
  -2   4   2 1133.56 76.6990   3
  -2   4   1 7296.06 175.828   3
   2  -4   0 44258.2 220.984   1
  -2   4   0 43867.5 229.669   1
  -2   4   0 44553.4 401.676   3
  -2   4  -1 13321.0 216.870   3
   2  -4   1 13389.4 149.545   1
  -2   4  -1 13388.9 157.299   1
   2  -4   2 5439.24 121.618   2
   2  -4   2 5268.55 110.152   1
  -2   4  -2 5526.76 117.813   1
  -2   4  -2 5445.03 140.433   3
  -2   4  -3 878.682 58.8888   3
   2  -4   3 846.641 50.1409   2
   2  -4   3 822.067 50.9820   1
   2  -4   4 674.839 50.4317   1
   2  -4   4 792.408 50.2338   2
  -2   4  -4 754.398 50.2687   2
  -2   4  -5 6999.40 164.243   2
   2  -4   5 7386.08 177.059   1
   2  -4   5 7345.79 152.886   2
  -2   4  -6 121.319 22.9902   2
   2  -4   6 89.5038 19.2639   2
   2  -4   6 88.1805 23.6621   1
  -2   4  -7-3.78417 9.37430   2
   2  -4   7 8.54831 15.0909   1
   2  -4   7-1.69547 13.3393   2
  -2   4  -8 453.561 53.0688   2
   2  -4   8 515.521 50.3121   2
   2  -4   8 491.383 59.4717   1
  -2   4  -9 216.806 39.4302   2
   2  -4   9 303.456 49.0846   1
   2  -4   9 284.670 40.2791   2
   2  -4  10 224.793 39.5914   2
   2  -4  10 243.336 47.8207   1
   2  -4  11 59.3198 22.8153   2
   2  -4  11 95.5445 30.3675   1
   2  -4  12 159.046 39.1171   2
  -2   4 -13 173.212 56.7256   3
   2  -3 -12-38.2898 28.4298   3
   2  -3 -11 29.3314 26.9250   3
   2  -3 -10 81.9679 37.8694   3
   2  -3  -9 501.020 53.1390   1
   2  -3  -9 771.118 93.5371   3
  -2   3   8-0.20373 11.2112   1
   2  -3  -8 0.05868 8.25308   1
   2  -3  -8 7.11576 18.4247   3
   2  -3  -7 10.7314 9.36343   1
   2  -3  -7-9.71737 11.5719   2
   2  -3  -7 32.2483 24.4257   3
  -2   3   7-0.21046 7.84222   1
   2  -3  -6 97.0710 31.3003   3
  -2   3   6 138.414 21.1426   1
   2  -3  -6 139.321 27.8925   2
   2  -3  -6 152.807 22.2012   1
  -2   3   5 3.38202 6.67228   1
  -2   3   5 8.94356 15.4532   3
   2  -3  -5 10.1666 7.49221   1
   2  -3  -5 14.8924 14.9190   3
   2  -3  -4 1748.30 53.0959   1
  -2   3   4 1813.75 104.673   3
  -2   3   4 1844.44 50.5637   1
  -2   3   3 524.284 51.0587   3
  -2   3   3 549.771 21.2027   1
  -2   3   2 580.689 48.8638   3
  -2   3   1 2522.19 40.7093   1
  -2   3   1 2668.12 92.1321   3
  -2   3   0 53.9426 17.3040   3
  -2   3   0 64.6765 10.8337   1
  -2   3  -1 4601.18 117.893   3
  -2   3  -1 4461.15 90.4761   1
   2  -3   1 4516.77 90.1491   1
   2  -3   2 53.6302 15.4471   2
   2  -3   2 49.2788 16.0701   1
  -2   3  -2 47.7185 15.6620   3
   2  -3   3 12.2137 10.3108   2
   2  -3   3 20.4092 14.2530   1
  -2   3  -3 18.1524 11.5276   2
  -2   3  -4 1084.08 61.5658   2
   2  -3   4 1102.41 64.5090   1
   2  -3   4 1133.67 58.2820   2
   2  -3   5 82.7326 22.2019   1
   2  -3   5 89.4545 19.1659   2
  -2   3  -5 61.3707 17.6612   2
   2  -3   6 49.7665 16.6338   2
   2  -3   6 47.4590 17.4109   1
  -2   3  -6 102.835 23.0805   2
  -2   3  -6 39.6179 15.0342   1
  -2   3  -7 122.116 27.5751   2
   2  -3   7 91.5959 26.4002   1
   2  -3   7 109.387 23.5677   2
   2  -3   8 802.033 73.7059   1
  -2   3  -8 774.761 70.9004   2
   2  -3   8 739.625 62.3294   2
   2  -3   9 697.959 65.7277   2
   2  -3   9 623.885 69.8077   1
   2  -3  10 60.5887 23.0298   2
   2  -3  11 44.4462 21.8065   2
  -2   3 -12 18.4985 23.1359   3
  -2   3 -13 71.9029 42.8136   3
   2  -2 -13 112.236 44.2235   3
   2  -2 -12 19.8414 29.3620   3
   2  -2 -11 55.7919 31.6489   3
  -2   2  10 108.608 26.6403   1
   2  -2 -10 122.357 40.0167   3
   2  -2  -9-7.68147 24.3071   3
  -2   2   9-1.11646 11.9672   1
   2  -2  -9 8.05621 11.1930   1
   2  -2  -8 29.1127 22.8409   3
   2  -2  -8-4.32645 8.55294   1
  -2   2   8-5.49761 11.5701   1
   2  -2  -8-21.1165 12.2802   2
   2  -2  -7 193.262 40.4516   3
   2  -2  -7 139.624 26.5568   2
   2  -2  -7 159.124 26.0851   1
  -2   2   7 169.954 25.2590   1
  -2   2   6 112.352 19.3824   1
   2  -2  -6 97.1751 22.8172   2
   2  -2  -6 128.416 21.8075   1
   2  -2  -5 393.761 32.4164   1
  -2   2   5 390.202 49.2989   3
  -2   2   5 444.016 32.1071   1
  -2   2   4 1346.18 80.9430   3
   2  -2  -4 1396.04 79.2125   3
   2  -2  -4 1339.63 51.3705   1
  -2   2   4 1426.29 49.5026   1
  -2   2   3 1759.92 45.8369   1
  -2   2   3 1763.85 80.4939   3
  -2   2   2 3379.35 97.7227   3
  -2   2   2 3368.07 57.9833   1
  -2   2   1 23503.0 240.227   3
  -2   2   0 11533.4 184.302   3
  -2   2  -1 1594.85 60.2584   2
  -2   2  -2 4010.98 101.133   2
   2  -2   2 3956.01 97.4806   1
   2  -2   3 225.883 27.9325   1
  -2   2  -3 208.485 26.8449   2
   2  -2   3 228.657 27.0483   2
   2  -2   4 1341.34 70.4585   1
  -2   2  -4 1335.36 70.0591   2
   2  -2   4 1409.09 65.5104   2
   2  -2   5-3.72302 11.0459   1
   2  -2   5 9.64422 10.0879   2
  -2   2  -5 6.64037 9.26301   2
   2  -2   6 16.3309 11.1309   2
  -2   2  -6 49.5720 17.6782   2
   2  -2   6 56.6391 20.1463   1
  -2   2  -6 6.81678 10.0899   1
  -2   2  -7 98.4533 25.1016   2
   2  -2   7 126.939 31.8871   1
   2  -2   7 144.328 27.3219   2
   2  -2   8 19.2582 12.9187   2
   2  -2   9 102.616 30.0225   2
   2  -2  10 14.3320 15.1591   2
  -2   2 -11 174.916 55.6054   3
  -2   2 -12 46.1085 34.7862   3
   2  -1 -13 204.135 56.8528   3
  -2   1  12-16.5399 14.8406   1
   2  -1 -12-13.4859 19.2366   3
  -2   1  11-3.98681 11.1723   1
   2  -1 -11 4.09764 14.5895   3
   2  -1 -10 386.579 64.0555   3
  -2   1  10 341.638 46.3858   1
   2  -1  -9 369.896 47.8752   1
   2  -1  -9 381.387 58.8515   3
  -2   1   9 355.110 43.6379   1
   2  -1  -9 366.112 45.6969   2
   2  -1  -8 421.565 46.7217   1
  -2   1   8 438.303 44.3437   1
   2  -1  -8 452.770 47.2570   2
   2  -1  -8 497.590 62.2764   3
   2  -1  -7 39.1058 17.5254   1
   2  -1  -7 25.9972 10.5752   2
  -2   1   7 34.0729 14.3807   1
   2  -1  -6 1442.53 72.1820   1
  -2   1   6 1664.26 71.4570   1
   2  -1  -6 1611.81 92.5470   3
   2  -1  -6 1653.37 78.7037   2
  -2   1   5 6599.98 175.478   3
   2  -1  -5 6697.04 169.163   3
   2  -1  -5 6379.88 135.749   1
  -2   1   5 6695.57 131.754   1
  -2   1   4 4542.73 94.1927   1
   2  -1  -4 4243.90 119.015   3
  -2   1   4 4395.16 125.757   3
   2  -1  -4 4295.30 98.6525   1
   2  -1  -3 3122.36 87.9606   3
  -2   1   3 3307.27 72.1992   1
  -2   1   3 3182.07 92.9468   3
  -2   1   2 3629.43 84.5775   3
  -2   1   1 10548.6 143.721   3
  -2   1   0 2656.57 72.4109   2
  -2   1  -1 3116.55 83.8424   2
  -2   1  -2 9662.74 160.799   2
  -2   1  -3 38.1779 13.8458   2
   2  -1   4 25.6763 11.0485   2
  -2   1  -4 19.9409 13.7678   2
   2  -1   5 4.76664 10.4895   2
  -2   1  -5 6.84977 11.2818   1
  -2   1  -5 15.9516 10.8353   2
   2  -1   6 13.2258 13.2408   2
  -2   1  -6 1.53289 11.0987   1
  -2   1  -6 6.36446 10.6607   2
   2  -1   7 828.028 68.8212   2
   2  -1   8 1761.36 107.384   2
   2  -1   9 130.467 32.3874   2
  -2   1 -10 72.4391 34.2176   3
  -2   1 -11 68.1633 35.8668   3
  -2   1 -12 148.567 58.4437   3
  -2   0  14 142.030 39.8033   1
  -2   0  13 57.2580 22.9533   1
   2   0 -13 193.846 49.7524   3
  -2   0  12 111.588 30.4936   1
   2   0 -12 29.5973 30.7193   3
   2   0 -11 184.764 47.9062   3
  -2   0  11 137.654 31.2507   1
   2   0 -10 234.507 37.0007   2
  -2   0  10 206.835 35.5482   1
   2   0 -10 228.311 46.0637   3
   2   0  -9 930.214 76.7439   1
   2   0  -9 876.579 81.7831   3
  -2   0   9 920.318 69.2867   1
   2   0  -9 832.082 63.2444   2
   2   0  -8 434.009 49.0736   1
   2   0  -8 542.866 47.4143   2
  -2   0   8 480.321 46.9618   1
   2   0  -7 1950.54 101.061   3
   2   0  -7 1821.40 91.7055   1
   2   0  -7 1834.45 79.4044   2
  -2   0   7 1857.67 84.8940   1
   2   0  -6 1385.42 76.0095   3
   2   0  -6 1259.41 70.2125   1
   2   0  -6 1299.93 61.9529   2
  -2   0   6 1423.26 68.4879   1
   2   0  -5 269.341 29.9070   1
   2   0  -5 257.987 30.5149   3
  -2   0   5 241.435 27.0262   1
   2   0  -4 3325.62 85.7732   3
  -2   0   4 3484.43 93.5663   3
   2   0  -4 3478.27 95.4670   1
  -2   0   4 3380.19 88.4821   1
  -2   0   3 779.654 41.6017   1
  -2   0   3 811.380 36.7189   3
   2   0  -3 720.529 34.1497   3
   2   0  -2 264.373 20.8157   3
  -2   0   2 283.912 21.0882   3
  -2   0   1 645.741 32.4014   2
  -2   0   0 6055.28 107.339   2
  -2   0  -1 16.7859 10.5803   2
  -2   0  -2 27.9192 11.9336   2
  -2   0  -3 8791.06 179.102   1
  -2   0  -3 8906.35 175.714   2
  -2   0  -4 9099.33 195.096   2
  -2   0  -4 9360.25 195.720   1
   2   0   4 9220.36 186.550   2
  -2   0  -5 3308.64 128.939   2
  -2   0  -5 3435.36 128.785   1
   2   0   5 3132.40 119.494   2
  -2   0  -6 865.510 70.9911   2
  -2   0  -6 790.281 67.7237   1
   2   0   6 889.136 69.8441   2
   2   0   7 274.849 42.1560   2
   2   0   8 131.085 32.4624   2
  -2   0  -9 206.763 56.8585   3
   2   0   9 141.115 36.2264   2
  -2   0 -10 77.8930 42.1016   3
  -2   0 -11 46.1758 36.9547   3
  -2  -1  14 41.9295 15.5917   1
  -2  -1  13-30.6439 19.5039   1
   2   1 -13 7.28661 16.8640   3
  -2  -1  12 65.0090 25.0353   1
   2   1 -12 48.6123 27.3763   3
  -2  -1  11 8.51995 13.3078   1
   2   1 -11-3.37031 4.92931   2
   2   1 -11 20.3674 27.6072   3
   2   1 -10 491.334 48.7758   2
  -2  -1  10 612.807 60.6116   1
   2   1 -10 618.280 69.9059   3
   2   1  -9 907.230 76.6505   1
   2   1  -9 985.071 62.4418   2
  -2  -1   9 879.694 69.0927   1
   2   1  -8 58.4538 21.2555   1
   2   1  -8 29.7250 15.0458   3
   2   1  -8 47.0039 13.3118   2
  -2  -1   8 28.9272 11.3777   1
   2   1  -7 764.083 56.8659   3
   2   1  -7 787.348 62.5842   1
   2   1  -7 791.326 46.2638   2
  -2  -1   7 802.740 58.5612   1
   2   1  -6 4095.11 131.180   1
   2   1  -6 4136.88 112.380   3
   2   1  -6 4007.10 91.7119   2
  -2  -1   6 4288.69 122.572   1
  -2  -1   5 3835.53 110.055   1
   2   1  -5 4047.09 89.4428   3
   2   1  -5 3919.09 118.400   1
  -2  -1   4 1335.13 43.2940   3
  -2  -1   4 1320.63 60.1893   1
   2   1  -4 1335.98 38.8051   3
   2   1  -3 794.170 27.6615   2
  -2  -1   3 833.258 47.4922   1
  -2  -1   3 805.323 26.6869   3
  -2  -1   2 117.146 13.2435   2
   2   1  -2 116.039 13.1715   2
  -2  -1   1 7895.54 112.454   2
  -2  -1   0 14485.9 171.092   2
  -2  -1  -1 11805.2 174.457   2
  -2  -1  -2 2019.84 81.0928   2
  -2  -1  -3 4277.20 126.324   1
  -2  -1  -3 4085.81 126.146   2
  -2  -1  -4 6468.26 172.522   2
   2   1   4 6222.13 166.842   2
  -2  -1  -4 6076.39 163.625   1
   2   1   5 28.6669 19.4557   2
  -2  -1  -5 9.95372 11.2621   2
  -2  -1  -5 13.8479 12.2762   1
  -2  -1  -6 925.592 74.4539   1
   2   1   6 1065.75 82.6432   2
   2   1   7 1600.63 108.743   2
  -2  -1  -8-0.17540 27.4632   3
  -2  -1  -9 2.40301 24.4882   3
  -2  -1 -10 69.3346 40.0198   3
  -2  -2  14 19.1028 14.8027   1
   2   2 -13 2.72152 11.8690   3
  -2  -2  13 20.3630 17.7485   1
   2   2 -12 9.20521 13.1689   3
  -2  -2  12-1.39707 12.4131   1
   2   2 -11 62.4964 20.1685   2
  -2  -2  11 55.0684 23.2211   1
   2   2 -11 57.7699 24.5601   3
  -2  -2  10 202.412 35.4893   1
   2   2 -10 216.432 30.1909   2
   2   2  -9 575.716 56.2798   3
   2   2  -9 557.608 42.6261   2
   2   2  -9 652.728 67.4330   1
  -2  -2   9 597.138 59.6577   1
   2   2  -8 586.240 38.5376   2
   2   2  -8 622.366 60.1349   1
   2   2  -8 599.014 49.7971   3
  -2  -2   8 573.170 54.8650   1
   2   2  -7 104.788 17.9058   3
  -2  -2   7 86.1346 24.4356   1
   2   2  -7 127.094 27.5597   1
   2   2  -7 106.433 14.7761   2
  -2  -2   6 352.152 38.5264   1
   2   2  -6 379.095 26.7473   3
   2   2  -6 388.559 22.2587   2
  -2  -2   5 1489.98 72.4655   1
   2   2  -5 1306.68 32.4972   2
   2   2  -5 1358.39 32.1421   3
  -2  -2   4 1601.47 71.5983   1
  -2  -2   3 28.3180 6.33609   2
   2   2  -3 41.1405 7.19480   2
  -2  -2   3 20.8012 13.6261   1
  -2  -2   2 1479.45 44.9572   2
   2   2  -2 1453.17 42.6299   2
   2   2  -1 6073.76 105.394   2
  -2  -2   1 6103.24 106.464   2
  -2  -2   0 1724.77 64.7164   2
  -2  -2  -1 246.505 28.2536   2
  -2  -2  -2 551.781 45.0752   2
  -2  -2  -3 3466.30 115.908   1
  -2  -2  -3 3801.86 128.518   2
   2   2   4 1429.88 86.7603   2
  -2  -2  -4 1643.68 85.7657   1
  -2  -2  -4 1698.22 93.1898   2
  -2  -2  -5 47.2636 18.2640   1
   2   2   5 58.9162 22.5311   2
  -2  -2  -6 367.169 68.2431   3
   2   2   6 353.685 51.9225   2
  -2  -2  -6 299.612 43.6206   1
  -2  -2  -7 53.5939 32.0204   3
  -2  -2  -8 51.0359 31.8397   3
  -2  -2  -9 17.4075 26.8181   3
  -2  -2 -10 0.72473 20.9071   3
  -2  -3  14 144.057 38.6001   1
  -2  -3  13 27.5825 18.9050   1
   2   3 -13 43.5531 21.9334   3
  -2  -3  12 125.630 33.6285   1
   2   3 -12 47.4284 22.4350   3
   2   3 -11 1184.12 68.7373   2
  -2  -3  11 1263.58 95.3878   1
   2   3 -10 586.680 54.8512   3
   2   3 -10 565.343 42.7918   2
  -2  -3  10 460.664 55.4620   1
   2   3  -9 702.265 53.8112   3
   2   3  -9 720.688 42.2528   2
  -2  -3   9 642.064 62.6968   1
   2   3  -8 416.246 34.5872   3
   2   3  -8 455.477 53.1237   1
   2   3  -8 383.890 26.3705   2
  -2  -3   8 404.516 47.1562   1
   2   3  -7 11.3609 4.55611   2
  -2  -3   7 15.0232 13.6819   1
   2   3  -7 11.0076 5.66360   3
  -2  -3   6 319.643 38.1147   1
  -2  -3   5 170.048 28.9232   1
  -2  -3   4 83.0202 20.7935   1
  -2  -3   3 1290.15 68.0078   1
  -2  -3   3 1310.93 39.2543   2
   2   3  -3 1279.96 39.5312   2
  -2  -3   3 1287.17 49.0613   3
   2   3  -2 230.469 21.1498   2
  -2  -3   2 203.637 19.3999   2
  -2  -3   1 1352.34 56.3633   2
   2   3  -1 1516.74 61.4710   2
  -2  -3   0 2217.71 81.4076   2
   2   3   0 2240.97 84.1175   2
  -2  -3  -1 365.079 36.9028   2
  -2  -3  -2 233.615 32.9730   2
  -2  -3  -3 97.0592 23.2445   2
  -2  -3  -3 136.620 25.5862   1
  -2  -3  -4 137.177 38.8101   3
   2   3   4 135.206 29.3745   2
  -2  -3  -4 185.267 30.4521   1
  -2  -3  -5-30.4646 31.1877   3
  -2  -3  -5 8.74218 12.8114   1
   2   3   5 8.16780 17.3266   2
  -2  -3  -6 32.4449 27.9663   3
  -2  -3  -7 171.354 56.5208   3
  -2  -3  -8 38.2503 39.4017   3
  -2  -3  -9 120.153 50.2144   3
  -2  -4  14 405.909 62.7640   1
  -2  -4  13 42.5192 20.8173   1
  -2  -4  12 117.379 33.6076   1
   2   4 -11 587.608 52.9058   3
   2   4 -11 518.014 40.0067   2
  -2  -4  11 432.707 58.4492   1
   2   4 -10 216.415 29.4411   3
   2   4 -10 168.785 19.9236   2
  -2  -4  10 134.325 33.0706   1
   2   4  -9 48.7785 9.44669   2
   2   4  -9 47.4114 12.3511   3
  -2  -4   9 47.3005 19.7145   1
   2   4  -8 7.00102 11.9824   1
  -2  -4   8 0.20190 16.7051   1
   2   4  -8 1.27287 3.01535   3
   2   4  -8 6.67487 4.70678   3
  -2  -4   7 245.601 37.2680   1
  -2  -4   6 315.981 39.9624   1
  -2  -4   5 928.884 64.0647   1
  -2  -4   4 382.182 40.7434   1
  -2  -4   4 351.756 19.1782   2
  -2  -4   4 340.657 23.1853   3
  -2  -4   3 91.1602 13.0156   2
  -2  -4   3 93.8866 18.0268   3
  -2  -4   3 76.2981 19.5461   1
  -2  -4   2 2614.75 101.464   3
  -2  -4   2 2608.82 77.5218   2
   2   4  -2 2606.32 82.7717   2
  -2  -4   1 1472.97 87.1552   3
   2   4  -1 1408.20 68.9705   2
  -2  -4   1 1461.04 66.2463   2
  -2  -4   0 27.2451 22.3817   3
  -2  -4   0 47.5884 14.3604   2
  -2  -4  -1-0.26276 7.45100   2
   2   4   1-1.49543 12.1116   2
  -2  -4  -1-17.9754 22.7485   3
  -2  -4  -2 491.116 66.7443   3
  -2  -4  -2 518.583 51.2130   2
   2   4   2 468.643 51.7829   2
  -2  -4  -3 30.2884 22.1672   3
  -2  -4  -3 0.26377 11.8485   1
  -2  -4  -4 2.84160 8.56242   1
  -2  -4  -4-5.92104 25.0825   3
  -2  -4  -5 61.3461 17.6012   1
  -2  -4  -5 103.626 42.5635   3
  -2  -4  -6 4.22224 19.4107   3
  -2  -4  -7 174.673 58.2912   3
  -2  -4  -8 69.3461 32.8564   3
  -2  -5  14 315.048 56.8564   1
  -2  -5  13 89.0153 30.1649   1
   2   5 -12 142.243 24.9160   3
  -2  -5  12 93.2597 33.7923   1
   2   5 -11 447.848 36.6401   3
   2   5 -11 414.063 26.4765   2
  -2  -5  11 393.740 56.3101   1
   2   5 -10 393.862 27.7964   3
   2   5 -10 411.944 28.5683   3
  -2  -5  10 455.902 59.1042   1
  -2  -5   9 182.929 36.5543   1
   2   5  -8 30.7943 19.5945   1
  -2  -5   8 2.72116 16.3015   1
  -2  -5   7 554.935 56.0004   1
  -2  -5   6 3939.12 139.790   1
  -2  -5   5 3730.00 72.6595   3
  -2  -5   5 3806.48 132.690   1
  -2  -5   5 3596.31 55.6936   2
  -2  -5   4 3478.09 93.7320   3
  -2  -5   4 3393.10 122.617   1
  -2  -5   4 3684.17 77.2244   2
  -2  -5   3 2185.27 72.2621   2
  -2  -5   3 2182.61 90.7890   3
  -2  -5   3 2177.62 97.0661   1
  -2  -5   2 3643.06 104.601   2
  -2  -5   2 3498.96 132.659   3
  -2  -5   1 5603.81 183.733   3
  -2  -5   1 5881.47 147.105   2
  -2  -5   0 198.335 40.9358   3
  -2  -5   0 254.880 34.1245   2
  -2  -5  -1-1.95030 20.5283   3
  -2  -5  -1 10.3181 8.60265   2
  -2  -5  -2 550.235 75.0949   3
  -2  -5  -3 375.998 65.9861   3
  -2  -5  -3 328.906 39.8462   1
  -2  -5  -4 294.161 40.7372   1
  -2  -5  -4 363.189 70.1733   3
  -2  -5  -5 479.625 83.1177   3
  -2  -5  -5 386.653 47.8936   1
  -2  -5  -6 180.461 53.5329   3
  -2  -5  -7 461.418 89.7691   3
  -2  -6  14 173.041 43.0575   1
  -2  -6  13 17.2936 16.6340   1
  -2  -6  12 17.2387 14.0406   1
  -2  -6  11 423.232 60.7322   1
  -2  -6  10 64.1272 25.2161   1
  -2  -6   9 362.320 51.1157   1
  -2  -6   8 698.328 66.9312   1
  -2  -6   7 893.419 73.5199   1
   2   6  -7 876.804 78.4113   1
  -2  -6   6 2808.06 63.0588   3
  -2  -6   6 3037.00 128.040   1
  -2  -6   5 1187.38 78.1678   1
  -2  -6   5 1286.87 44.3988   2
  -2  -6   5 1204.37 54.0218   3
  -2  -6   4 2099.11 101.357   1
  -2  -6   4 2193.67 88.1797   3
  -2  -6   4 1990.51 68.3864   2
  -2  -6   3 790.068 61.4266   1
  -2  -6   3 772.016 61.0140   3
  -2  -6   3 824.854 50.4243   2
  -2  -6   2 1274.40 69.6745   2
  -2  -6   2 1182.54 84.1588   3
  -2  -6   1 1907.69 116.727   3
  -2  -6   1 1825.30 90.6588   2
  -2  -6   0 85.0507 21.7184   2
  -2  -6   0 65.0480 27.7959   3
  -2  -6  -1 391.128 63.2663   3
  -2  -6  -2 1137.41 112.313   3
  -2  -6  -3 313.973 66.3382   3
  -2  -6  -3 300.993 39.4310   1
  -2  -6  -4 424.318 78.1332   3
  -2  -6  -4 313.303 41.9566   1
  -2  -6  -5 315.954 74.1961   3
  -2  -6  -6 42.1327 21.6700   3
  -2  -7  14 24.6141 20.1570   1
  -2  -7  13 50.4034 27.1440   1
  -2  -7  12-6.59906 18.4981   1
  -2  -7  11 58.0432 26.1661   1
  -2  -7  10 450.744 58.9815   1
  -2  -7   9 84.7756 27.8659   1
  -2  -7   8 226.194 41.3180   1
  -2  -7   7 2836.19 133.297   1
  -2  -7   6 1221.31 84.2629   1
  -2  -7   6 1217.53 41.6034   2
  -2  -7   6 1234.01 55.4190   3
  -2  -7   5 1905.78 81.2008   3
  -2  -7   5 2211.78 110.589   1
  -2  -7   5 1946.66 66.8348   2
  -2  -7   4 390.807 42.3008   3
  -2  -7   4 430.231 48.7679   1
  -2  -7   4 460.679 38.4809   2
  -2  -7   3 1378.85 84.8807   1
  -2  -7   3 1540.14 94.6604   3
  -2  -7   3 1561.01 77.6211   2
  -2  -7   2 1212.33 78.6240   1
  -2  -7   2 1179.55 91.0057   3
  -2  -7   2 1182.34 73.6302   2
  -2  -7   1 182.015 31.9153   2
  -2  -7   1 187.286 43.1783   3
  -2  -7   0 462.003 68.4244   3
  -2  -7  -1 88.4394 36.0505   3
  -2  -7  -2 265.523 58.0126   3
  -2  -7  -3 337.051 42.9543   1
  -2  -7  -3 395.291 76.3828   3
  -2  -7  -4-11.0235 27.7895   3
  -2  -7  -5-61.9473 37.0398   3
  -2  -8  13-8.93336 15.3200   1
  -2  -8  12 27.3734 16.6045   1
  -2  -8  11 601.926 74.1913   1
  -2  -8  10 1243.98 101.567   1
  -2  -8   9 647.385 71.6116   1
  -2  -8   8 1115.71 90.0851   1
  -2  -8   7 1550.18 102.669   1
  -2  -8   7 1521.29 59.9895   3
  -2  -8   7 1447.04 40.1041   2
  -2  -8   6 990.648 79.6963   1
  -2  -8   6 1164.54 63.4715   3
  -2  -8   6 1117.61 49.2129   2
  -2  -8   5 251.631 34.5225   3
  -2  -8   5 240.079 38.8494   1
  -2  -8   5 246.261 27.9813   2
  -2  -8   4 131.319 29.0268   3
  -2  -8   4 115.965 22.2953   2
  -2  -8   4 112.468 26.1030   1
  -2  -8   3 29.4792 17.1030   1
  -2  -8   3 44.5823 20.1273   3
  -2  -8   3 16.0193 11.2992   2
  -2  -8   2 5.02567 11.5615   1
  -2  -8   2-0.46476 7.35656   2
  -2  -8   2 31.8601 22.3368   3
  -2  -8   1 121.144 36.8108   3
  -2  -8   0 19.6255 23.6481   3
  -2  -8  -1-1.16231 24.2242   3
  -2  -8  -2 1.94626 23.2536   3
  -2  -8  -3 240.511 67.7136   3
  -2  -8  -4 41.2373 32.4155   3
  -2  -9  13 224.348 50.2882   1
  -2  -9  12 117.165 35.5526   1
  -2  -9  11 699.680 81.0273   1
  -2  -9  10 151.385 36.3935   1
  -2  -9   9-4.15316 18.3835   1
  -2  -9   8 0.92759 14.1116   1
  -2  -9   7-5.89088 4.65883   2
  -2  -9   7 0.93188 7.77787   3
  -2  -9   7-2.62038 16.5895   1
  -2  -9   6 96.9942 21.3358   3
  -2  -9   6 95.1478 17.5731   2
  -2  -9   6 147.372 33.9517   1
  -2  -9   5 1349.54 92.6665   1
  -2  -9   5 1197.26 81.7831   3
  -2  -9   5 1190.70 68.7090   2
  -2  -9   4 140.009 31.3138   3
  -2  -9   4 101.290 27.1552   1
  -2  -9   4 92.6518 20.6603   2
  -2  -9   3 23.1143 21.0889   3
  -2  -9   3 77.5920 20.6644   2
  -2  -9   3 95.5931 25.9052   1
  -2  -9   2 65.0804 23.1748   1
  -2  -9   2 78.8893 31.3253   3
  -2  -9   1 275.922 41.0368   1
  -2  -9   1 266.199 55.7436   3
  -2  -9   0 158.023 46.4251   3
  -2  -9   0 176.878 32.8740   1
  -2  -9  -1 259.874 62.2755   3
  -2  -9  -2 375.794 79.5302   3
  -2  -9  -3 96.9822 50.4079   3
  -2 -10  12 388.846 66.6778   1
  -2 -10  11 370.456 62.1024   1
  -2 -10  10 303.249 53.0391   1
  -2 -10   9 45.6806 23.7847   1
  -2 -10   8 131.505 36.4841   1
  -2 -10   7 984.468 86.7414   1
  -2 -10   7 933.210 64.1045   3
  -2 -10   6 48.1554 14.3253   2
  -2 -10   6 94.3904 24.3358   3
  -2 -10   6 109.837 30.2784   1
  -2 -10   5 353.272 50.6886   1
  -2 -10   5 371.320 49.9590   3
  -2 -10   5 307.667 37.5289   2
  -2 -10   4 889.079 76.2753   1
  -2 -10   4 822.628 67.5353   2
  -2 -10   4 993.062 87.6404   3
  -2 -10   3 1091.74 99.1772   3
  -2 -10   3 1186.86 86.3882   1
  -2 -10   2 944.156 100.275   3
  -2 -10   2 972.837 76.8900   1
  -2 -10   1 289.669 60.6962   3
  -2 -10   1 272.501 41.5949   1
  -2 -10   0 554.813 86.6628   3
  -2 -10  -1 335.249 68.7447   3
  -2 -10  -2 26.7874 22.4144   3
  -2 -11  12 103.128 37.1888   1
  -2 -11  11 263.286 52.5979   1
  -2 -11  10 267.253 52.1801   1
  -2 -11   9-14.4833 19.2174   1
  -2 -11   8 170.490 39.8036   1
  -2 -11   7 650.510 72.5092   1
  -2 -11   7 719.389 62.4984   3
  -2 -11   6 12.7265 15.0713   3
  -2 -11   6 1.95934 14.5887   1
  -2 -11   5 125.690 34.2820   3
  -2 -11   5 131.565 32.8538   1
  -2 -11   4 564.146 62.3296   1
  -2 -11   4 605.293 73.3462   3
  -2 -11   3 342.180 48.9106   1
  -2 -11   3 434.196 67.0660   3
  -2 -11   2 504.106 55.6048   1
  -2 -11   2 758.532 93.2782   3
  -2 -11   1 288.143 63.3427   3
  -2 -11   0 155.443 47.6877   3
  -2 -11  -1 124.220 46.6280   3
  -2 -12  11 23.6195 24.4050   1
  -2 -12  10 48.0899 25.2490   1
  -2 -12   9 164.384 42.2968   1
  -2 -12   8 392.151 59.7629   1
  -2 -12   7 551.712 68.5176   1
  -2 -12   6 715.073 76.1586   1
  -2 -12   6 708.107 73.5689   3
  -2 -12   5 374.675 57.7556   3
  -2 -12   5 255.480 44.1497   1
  -2 -12   4 854.661 77.8312   1
  -2 -12   4 728.763 85.2974   3
  -2 -12   3 336.570 62.4037   3
  -2 -12   2 83.6762 35.7772   3
  -2 -12   1 247.975 59.0656   3
  -2 -13  10 32.7362 19.4958   1
  -2 -13   9 68.9468 30.1287   1
  -2 -13   8 29.5303 21.6777   1
  -2 -13   7 82.4861 29.4225   1
  -2 -13   6 36.7591 18.9562   1
  -2 -13   4 141.323 42.8075   3
  -2 -13   3-63.2928 30.9532   3
  -2 -13   2-27.5819 20.5523   3
  -2 -14   9 218.251 50.0068   1
   3 -15   3 57.9668 32.4543   3
   3 -15   4 66.5825 30.9355   3
   3 -15   5 22.4821 21.6410   3
   3 -15   6 21.9164 19.1069   3
   3 -14   1-22.4107 22.9681   3
   3 -14   2-21.1557 23.9420   3
   3 -14   3 55.5256 33.2685   3
   3 -14   4 87.7281 34.8879   3
   3 -14   5 101.723 41.3413   3
   3 -14   6 212.969 41.9685   2
   3 -14   7 13.7450 12.9623   1
   3 -14   8-14.5990 14.5477   1
   3 -14   9 3.01639 11.3786   1
   3 -13  -1 14.9000 29.4402   3
   3 -13   0 231.018 58.7560   3
   3 -13   1 107.167 40.0106   3
   3 -13   2 212.198 50.8087   3
   3 -13   3 129.148 40.4033   3
   3 -13   4 18.1472 19.7291   3
   3 -13   5-3.52617 11.4819   1
   3 -13   5 10.1276 17.9653   3
   3 -13   6-2.11443 13.6999   1
   3 -13   6-4.80258 12.5206   2
   3 -13   7-0.58338 11.7177   2
   3 -13   7 4.78974 15.3487   1
   3 -13   8 193.243 41.8827   1
   3 -13   9 28.7341 19.1441   1
   3 -13  10 25.0414 22.5614   1
   3 -12  -3-1.67316 17.1634   3
   3 -12  -2-37.9749 26.8889   3
   3 -12  -1 14.9105 27.3936   3
   3 -12   0 44.2151 33.6059   3
   3 -12   1-35.4806 24.6245   3
   3 -12   2 12.5301 17.2640   3
   3 -12   3 177.348 27.0234   1
   3 -12   3 172.117 43.8582   3
   3 -12   4 13.1946 11.5498   1
   3 -12   4 37.3155 26.3125   3
   3 -12   5 85.9705 32.5001   3
   3 -12   5 108.675 26.3842   1
   3 -12   6 111.923 30.4734   1
   3 -12   6 80.9574 25.5193   2
   3 -12   7 105.100 26.8222   2
   3 -12   7 54.2970 21.4991   1
   3 -12   8 3.32807 12.7301   2
   3 -12   8 29.5481 19.9300   1
   3 -12   9 56.7674 26.4929   1
   3 -12  10 7.21718 18.7207   1
   3 -11  -4 41.7324 30.8462   3
   3 -11  -3 303.934 66.4936   3
   3 -11  -2 306.313 63.4869   3
   3 -11  -1 102.121 38.9527   3
   3 -11   0 210.334 48.2172   3
   3 -11   1 386.652 64.9957   3
   3 -11   2 14.3161 9.29652   1
   3 -11   2 54.3785 28.8359   3
   3 -11   3 15.0514 11.2599   1
   3 -11   3 34.5814 25.1911   3
  -3  11  -4 12.3778 11.8728   1
   3 -11   4 3.08378 10.4872   1
   3 -11   4 6.78632 21.7677   3
  -3  11  -5 7.29249 11.7513   1
   3 -11   5 44.8843 18.0352   1
   3 -11   5 41.7458 27.7359   3
   3 -11   5 30.9571 17.3674   2
   3 -11   6 56.8983 19.6786   2
   3 -11   6 53.4375 21.5681   1
   3 -11   7 56.0057 18.7923   2
   3 -11   7 47.0487 20.4217   1
   3 -11   8 22.9709 14.6759   2
   3 -11   8-7.67131 18.9154   1
   3 -11   9 47.0889 27.6789   1
   3 -11  10 77.3605 26.8709   1
   3 -10  -5 26.6181 17.0515   3
   3 -10  -4 76.8280 39.6802   3
   3 -10  -3 71.4392 32.6294   3
   3 -10  -2 143.842 46.3407   3
   3 -10  -1-41.8353 25.4442   3
   3 -10   0-1.18233 16.7693   3
   3 -10   1 110.573 15.7850   1
   3 -10   1 113.641 37.1602   3
   3 -10   2 6.07916 8.91266   1
  -3  10  -2-0.38746 4.70396   1
   3 -10   2-11.9558 21.4840   3
   3 -10   3 342.602 54.9970   3
   3 -10   3 400.527 40.7793   1
   3 -10   4 423.205 46.5500   1
   3 -10   4 414.205 58.3783   3
  -3  10  -4 401.427 49.1117   1
  -3  10  -5 27.9773 17.5724   1
   3 -10   5 25.7160 16.3896   1
   3 -10   5 9.73146 11.0443   2
   3 -10   6-3.84274 11.9242   2
   3 -10   6 21.7370 16.4559   1
   3 -10   7 62.1744 20.5950   2
   3 -10   7 47.4989 24.2257   1
   3 -10   8 24.1674 15.1153   1
   3 -10   8 43.1828 16.5327   2
   3 -10   9 22.8590 17.1297   1
   3 -10   9-27.4340 14.7067   2
   3 -10  10 0.71844 13.7055   1
   3 -10  11 7.37665 17.0740   1
   3  -9  -7 38.0103 32.5548   3
   3  -9  -6 52.0142 28.8612   3
   3  -9  -5 13.8164 19.4975   3
   3  -9  -4 90.4572 33.5412   3
   3  -9  -3 126.429 37.3419   3
   3  -9  -2 303.992 56.8838   3
   3  -9  -1 7.56484 19.0040   3
   3  -9   0 232.374 47.8816   3
   3  -9   1 733.154 76.8636   3
  -3   9  -1 662.608 43.1629   1
   3  -9   1 699.865 40.2227   1
  -3   9  -2 328.652 35.6026   1
   3  -9   2 357.691 53.9073   3
  -3   9  -2 396.815 58.0386   3
   3  -9   2 332.103 32.8824   1
   3  -9   3 35.3555 13.9494   1
  -3   9  -3 44.7199 18.7856   3
   3  -9   3-6.14987 19.2401   3
   3  -9   4 415.641 55.7448   3
  -3   9  -4 315.415 48.9637   3
   3  -9   4 368.311 43.4317   1
  -3   9  -4 287.079 40.4566   1
   3  -9   5 115.917 27.8803   1
  -3   9  -5 61.0250 23.0755   3
  -3   9  -5 115.645 28.4844   1
   3  -9   5 87.5148 25.0059   2
   3  -9   6 20.6905 12.7050   2
   3  -9   6 33.6293 19.5965   1
  -3   9  -6 35.0604 18.2290   3
   3  -9   7 13.0484 15.2640   2
  -3   9  -7 20.9335 15.8695   3
   3  -9   7 26.5929 19.4333   1
   3  -9   8 62.9794 23.8981   1
   3  -9   8 51.7307 18.9005   2
   3  -9   9 39.6009 17.8103   2
   3  -9   9 46.6476 21.8075   1
   3  -9  10-2.70422 16.4426   1
   3  -9  10 14.5274 12.6965   2
   3  -9  11 83.5815 34.9159   1
   3  -8  -8 75.8443 37.6175   3
   3  -8  -7 432.844 77.9184   3
   3  -8  -6-9.41523 20.2016   3
   3  -8  -5 165.784 46.0722   3
   3  -8  -4 20.5679 20.6741   3
   3  -8  -3 61.8013 26.4884   3
   3  -8  -2 121.687 36.9670   3
   3  -8  -1 77.3637 25.9530   3
   3  -8   0 66.0127 29.6330   3
  -3   8   0 64.1760 26.3462   3
   3  -8   1 417.589 54.8612   3
  -3   8  -1 630.491 68.7307   3
  -3   8  -1 451.296 34.8663   1
   3  -8   1 445.157 32.6527   1
  -3   8  -2 142.561 33.8517   3
   3  -8   2 126.559 35.3622   3
   3  -8   2 168.745 24.4112   1
  -3   8  -2 130.715 22.4645   1
   3  -8   3 16.3729 12.6901   1
  -3   8  -3 20.8486 16.5384   3
   3  -8   3 10.3217 16.8855   3
  -3   8  -4 361.838 45.1090   1
  -3   8  -4 333.544 48.5420   3
   3  -8   4 320.526 41.8665   2
   3  -8   4 310.327 38.7713   1
   3  -8   5 35.4889 16.1759   2
   3  -8   5 46.6895 19.7187   1
  -3   8  -5 49.8915 20.1738   1
  -3   8  -5 35.1676 19.6413   3
   3  -8   6 40.2127 17.1044   2
   3  -8   6 32.2110 18.9652   1
  -3   8  -6 83.0574 28.5295   3
  -3   8  -7 367.759 54.7790   3
   3  -8   7 372.960 44.0799   2
   3  -8   7 505.158 60.2204   1
   3  -8   8 333.902 41.6251   2
   3  -8   8 334.237 51.7077   1
   3  -8   9 29.7840 16.5043   2
   3  -8   9-2.81063 16.2015   1
   3  -8  10 29.3600 20.9914   1
   3  -8  10-12.9758 11.3819   2
   3  -8  11 33.0985 22.3202   1
   3  -7  -9 70.2790 31.3498   3
   3  -7  -8 26.6196 28.2528   3
   3  -7  -7 48.2873 25.5296   3
   3  -7  -6 100.841 38.6895   3
   3  -7  -5 89.8961 35.0555   3
   3  -7  -4 56.9534 28.1632   3
   3  -7  -3 55.9284 27.2097   3
  -3   7   2 15.9492 12.4523   3
   3  -7  -2 55.9761 24.5250   3
  -3   7   1 114.101 32.0127   3
   3  -7  -1 152.431 35.7070   3
  -3   7   0 88.7325 28.0668   3
  -3   7   0 72.8381 11.8693   1
   3  -7   0 92.0477 28.4930   3
   3  -7   1 21.9634 9.20697   1
  -3   7  -1 30.7019 16.1526   3
   3  -7   1 13.0682 15.5847   3
  -3   7  -1 26.2556 10.4126   1
  -3   7  -2 13.9873 17.1727   3
   3  -7   2 5.99496 9.89538   1
  -3   7  -2 7.60938 6.74962   1
   3  -7   2-10.8699 16.6251   3
   3  -7   3 0.08892 10.3348   1
  -3   7  -3 9.13787 11.2362   3
   3  -7   3 3.48823 17.3205   3
  -3   7  -4 118.795 26.4853   1
   3  -7   4 96.7855 23.7351   1
  -3   7  -4 143.257 32.0389   3
   3  -7   4 98.2581 23.8509   2
   3  -7   5 175.748 30.2184   2
  -3   7  -5 151.297 31.9545   1
   3  -7   5 160.827 31.9709   1
  -3   7  -5 163.169 33.7752   3
  -3   7  -6 566.702 64.2584   3
   3  -7   6 597.184 53.9101   2
   3  -7   6 638.904 63.3266   1
   3  -7   7 25.3198 14.5945   2
   3  -7   7 15.3071 19.8123   1
  -3   7  -7 27.5807 12.0951   3
   3  -7   8 81.7502 20.4325   2
   3  -7   8 119.612 32.6246   1
   3  -7   9 669.273 76.2845   1
   3  -7   9 683.878 59.9917   2
   3  -7  10 28.6494 9.11672   2
   3  -7  10 33.1904 17.6256   1
   3  -7  11 10.2871 13.4359   2
   3  -7  11-4.41146 19.6380   1
   3  -6 -10 32.7011 27.5720   3
   3  -6  -9 11.2373 22.2222   3
   3  -6  -8 154.195 45.0598   3
   3  -6  -7 149.829 41.4815   3
   3  -6  -6 68.1057 34.1950   3
   3  -6  -5 55.8027 27.9498   3
   3  -6  -4 758.008 78.6205   3
   3  -6  -3 175.043 41.9996   3
  -3   6   3 64.8294 25.5076   3
  -3   6   2 76.6260 26.9999   3
  -3   6   1 1854.55 109.503   3
  -3   6   1 1505.45 34.2773   1
  -3   6   0 18.8227 16.6201   3
  -3   6   0 17.4742 7.31551   1
  -3   6  -1 7.90921 10.7165   3
   3  -6   1 1.82100 7.15858   1
   3  -6   1 9.23591 17.1637   3
  -3   6  -1 13.5512 9.46547   1
  -3   6  -2 139.829 22.7523   1
   3  -6   2 117.651 20.3294   1
  -3   6  -2 128.927 28.0848   3
   3  -6   2 145.814 29.5133   3
  -3   6  -3 720.892 63.9180   3
   3  -6   3 752.922 58.0547   2
   3  -6   3 675.853 50.4991   1
   3  -6   4 197.672 31.1481   2
  -3   6  -4 195.153 32.5165   1
   3  -6   4 179.330 30.0619   1
  -3   6  -4 183.076 34.5555   3
   3  -6   5 17.5643 13.7486   1
   3  -6   5 5.50526 12.6712   2
  -3   6  -5 16.6212 13.8939   1
  -3   6  -5 2.90892 11.2555   3
   3  -6   6 166.225 29.3892   2
   3  -6   6 132.802 30.6861   1
  -3   6  -6 119.058 30.2342   3
  -3   6  -7 536.592 63.4101   3
  -3   6  -7 466.214 52.7485   2
   3  -6   7 565.545 63.4728   1
   3  -6   7 553.511 51.6129   2
   3  -6   8 52.5264 25.1106   1
   3  -6   8 9.04150 10.6928   2
  -3   6  -8 14.7730 11.8352   2
   3  -6   9 44.2970 23.4133   1
   3  -6   9 92.8671 26.6884   2
   3  -6  10 0.45104 17.2981   1
   3  -6  10 5.84331 8.87669   2
   3  -6  11 28.8657 16.1316   2
   3  -5 -11 139.384 48.0723   3
   3  -5 -10 27.0597 22.8635   3
   3  -5  -9 23.3664 28.4215   3
   3  -5  -8 11.0242 19.0683   3
   3  -5  -7 357.464 61.6098   3
   3  -5  -6 267.173 50.6073   3
   3  -5  -5 134.437 35.0709   3
  -3   5   5 116.700 35.9701   3
  -3   5   4 385.707 56.0378   3
   3  -5  -4 351.586 50.8145   3
  -3   5   3 195.930 38.8895   3
  -3   5   2 22.5770 16.0759   3
  -3   5   1 293.203 41.1211   3
  -3   5   1 264.995 17.2910   1
  -3   5   0 1051.39 71.8904   3
  -3   5   0 1013.45 42.9893   1
  -3   5  -1 326.662 40.2872   3
  -3   5  -1 288.832 28.0785   1
   3  -5   2 179.039 24.0037   1
  -3   5  -2 202.812 32.7640   3
  -3   5  -2 159.916 24.7698   1
   3  -5   2 162.412 27.1823   2
  -3   5  -3 477.737 50.8165   3
   3  -5   3 419.885 41.5899   2
   3  -5   3 414.416 39.5514   1
   3  -5   4 77.1663 20.9039   2
   3  -5   4 81.7269 22.2735   1
  -3   5  -4 83.1934 22.5857   3
  -3   5  -4 87.2588 21.7633   1
   3  -5   5 4.39093 14.7884   1
   3  -5   5 16.0732 12.0916   2
  -3   5  -5 2.93407 7.95889   2
  -3   5  -5-1.88862 8.94258   1
   3  -5   6 47.0674 16.7409   2
   3  -5   6 36.8358 19.5825   1
  -3   5  -6 44.0001 17.7601   2
   3  -5   7 8.46751 10.1180   2
   3  -5   7 24.1126 17.4228   1
  -3   5  -7 28.3603 18.9865   2
  -3   5  -8 12.6581 10.0060   2
   3  -5   8-6.77556 13.4423   2
   3  -5   8 0.89143 13.6429   1
   3  -5   9-5.87364 11.1475   2
   3  -5   9-4.69652 18.4716   1
   3  -5  10-3.82122 11.7461   2
   3  -5  11-18.9007 16.7292   2
   3  -5  12 79.5731 26.7341   2
   3  -4 -12 43.2131 29.4637   3
   3  -4 -11 138.439 49.6577   3
   3  -4 -10 60.6548 31.0643   3
   3  -4  -9-19.2218 21.5542   3
   3  -4  -8 292.318 33.9786   1
   3  -4  -8 309.233 57.8338   3
   3  -4  -7 4.89738 20.1645   3
  -3   4   7 22.0860 10.6177   1
   3  -4  -7 19.2307 9.89720   1
  -3   4   6 12.6129 17.6109   3
  -3   4   6 14.4153 9.60433   1
   3  -4  -6 5.32797 17.3671   3
  -3   4   5 172.102 37.9790   3
   3  -4  -5 230.869 42.3811   3
  -3   4   5 205.331 17.7105   1
  -3   4   4 131.174 30.2048   3
  -3   4   4 132.414 11.5383   1
  -3   4   3 226.587 12.4287   1
  -3   4   3 252.629 39.1326   3
  -3   4   2 177.199 30.6591   3
  -3   4   1 1015.85 67.0857   3
  -3   4   1 988.174 37.1614   1
  -3   4   0 52.6584 11.6177   1
  -3   4   0 59.5461 19.4165   3
  -3   4  -1 124.222 19.5438   1
  -3   4  -1 117.827 25.7174   3
   3  -4   2 138.445 25.2517   2
  -3   4  -2 130.350 25.2525   3
  -3   4  -2 162.936 24.2418   1
  -3   4  -3 318.835 36.1699   2
   3  -4   3 350.303 37.1132   1
   3  -4   3 411.330 40.5625   2
  -3   4  -3 424.475 46.9467   3
  -3   4  -4 338.037 40.2011   2
   3  -4   4 301.083 36.7914   1
   3  -4   4 307.588 35.4856   2
  -3   4  -5 68.0388 21.5008   2
   3  -4   5 49.9352 19.7418   1
   3  -4   5 57.2979 18.7564   2
  -3   4  -5 51.2963 20.8823   1
  -3   4  -6 137.728 30.0020   2
   3  -4   6 85.0139 21.1704   2
   3  -4   6 104.604 27.5376   1
  -3   4  -7 122.821 29.6474   2
   3  -4   7 130.540 31.8603   1
   3  -4   7 153.312 29.5485   2
   3  -4   8 8.05575 12.2637   2
   3  -4   9 267.510 42.3327   2
   3  -4  10-6.80307 12.9937   2
   3  -4  11 48.3124 21.4914   2
   3  -4  12 42.8903 20.9639   2
   3  -3 -13 13.6662 31.9062   3
   3  -3 -12 6.61843 17.8135   3
   3  -3 -11 50.1922 27.1123   3
  -3   3  10-3.69339 11.0043   1
   3  -3 -10 19.4150 25.2998   3
  -3   3   9 163.046 28.9494   1
   3  -3  -9 178.050 45.8458   3
   3  -3  -9 131.118 27.4402   1
   3  -3  -8 205.254 30.4604   1
   3  -3  -8 214.819 44.3240   3
  -3   3   8 188.076 27.5681   1
  -3   3   7 6.89026 8.54968   1
   3  -3  -7 3.96000 13.6348   3
   3  -3  -7-18.1189 12.1752   2
   3  -3  -7-2.25087 7.64294   1
   3  -3  -6 338.614 31.6295   1
  -3   3   6 337.749 51.7842   3
   3  -3  -6 389.603 52.3837   3
  -3   3   6 338.463 29.5287   1
  -3   3   5 30.9834 19.5158   3
  -3   3   5 14.1804 7.92228   1
  -3   3   4 632.602 59.3201   3
  -3   3   4 633.748 31.2056   1
  -3   3   3 105.043 13.1179   1
  -3   3   3 55.7159 18.9870   3
  -3   3   2 2140.34 91.1868   3
  -3   3   1 1473.60 74.9977   3
  -3   3   0 152.161 27.9165   3
  -3   3  -1 929.303 62.1182   3
  -3   3  -1 1012.36 54.1481   1
  -3   3  -2 580.167 46.6322   2
  -3   3  -3 133.325 25.0025   2
   3  -3   3 125.140 22.5716   2
  -3   3  -4 45.9634 16.9921   2
   3  -3   4 56.4903 17.2152   2
  -3   3  -5-33.5969 15.7088   2
   3  -3   5-1.12288 11.4570   2
  -3   3  -5 20.2986 16.8412   1
  -3   3  -6 15.8550 14.3246   2
   3  -3   6 6.64291 12.0470   2
   3  -3   7 128.119 26.5205   2
   3  -3   8-14.5784 13.5040   2
   3  -3   9-17.7890 16.2316   2
   3  -3  10 15.8395 15.8376   2
   3  -3  11 8.00410 13.2395   2
   3  -2 -13 93.7459 33.3617   3
  -3   2  12 29.1507 18.2127   1
   3  -2 -12 51.4412 30.2460   3
  -3   2  11 33.2821 16.3877   1
   3  -2 -11 26.0258 19.7459   3
   3  -2 -10 47.0034 18.0898   1
   3  -2 -10 121.081 37.0052   3
  -3   2  10 32.6979 15.3378   1
   3  -2  -9 19.7855 12.2906   1
   3  -2  -9 7.92221 18.4451   3
  -3   2   9 3.04964 10.5905   1
   3  -2  -8 33.4594 22.3441   3
   3  -2  -8 23.0857 12.9406   1
   3  -2  -8 26.2051 14.9559   2
  -3   2   8 24.2501 12.5176   1
   3  -2  -7 94.1166 26.3926   3
   3  -2  -7 82.2077 18.7808   1
   3  -2  -7 130.694 26.7543   2
  -3   2   7 94.8121 19.0654   1
  -3   2   6 261.774 41.6118   3
   3  -2  -6 221.234 27.4937   1
  -3   2   6 301.891 29.5203   1
  -3   2   5 566.656 54.8418   3
   3  -2  -5 561.353 51.7309   3
  -3   2   5 539.004 35.7195   1
   3  -2  -4 120.736 24.7720   3
  -3   2   4 121.348 24.0774   3
  -3   2   4 111.431 16.6268   1
  -3   2   3 174.350 25.8390   3
   3  -2  -3 152.631 25.5210   3
  -3   2   2 1128.64 60.0863   3
  -3   2   1 1119.20 63.1621   3
  -3   2   0 1017.92 58.9423   3
  -3   2  -1 14.9030 11.7620   2
  -3   2  -2 33.2567 13.9867   2
  -3   2  -3 61.3189 19.7206   2
  -3   2  -4 24.2046 13.2878   2
   3  -2   4-3.66336 10.4194   2
  -3   2  -5 12.3156 13.6040   2
   3  -2   5-12.5427 14.7846   2
  -3   2  -5 4.24130 8.57689   1
   3  -2   6 257.900 37.2321   2
  -3   2  -6 368.127 49.2895   2
   3  -2   7 284.723 42.2045   2
   3  -2   8 74.1746 23.0593   2
   3  -2   9 55.7886 22.3884   2
   3  -2  10 40.4000 22.5247   2
   3  -2  11 33.2680 21.2586   2
  -3   1  13 39.0684 18.8124   1
   3  -1 -13 69.8242 30.3068   3
   3  -1 -12-2.23167 13.9903   3
  -3   1  12 42.7328 19.1948   1
   3  -1 -11 46.4253 27.8635   3
  -3   1  11 62.5877 21.2339   1
   3  -1 -10 735.587 72.0890   1
   3  -1 -10 782.251 83.6413   3
  -3   1  10 880.497 69.0210   1
   3  -1  -9 74.3550 22.6634   1
   3  -1  -9 48.7033 25.0696   3
   3  -1  -9 65.9279 19.8895   2
  -3   1   9 97.3710 23.0730   1
   3  -1  -8 369.967 44.5289   1
   3  -1  -8 412.902 51.4794   3
  -3   1   8 469.573 44.6721   1
   3  -1  -8 378.475 42.6865   2
   3  -1  -7 652.694 54.1823   1
  -3   1   7 563.920 46.6093   1
  -3   1   6 15.5750 10.3071   3
   3  -1  -6 5.81423 12.7821   3
  -3   1   6 19.8210 9.01965   1
   3  -1  -6 22.7106 11.3204   1
  -3   1   5 368.344 32.4335   1
  -3   1   5 331.604 37.3161   3
   3  -1  -5 391.427 39.0621   3
  -3   1   4 135.700 20.5035   1
   3  -1  -4 107.382 20.2462   3
  -3   1   4 155.461 23.8187   3
   3  -1  -3 6.82532 11.6166   3
  -3   1   3 13.1840 11.4131   3
  -3   1   2 74.2486 16.2476   3
   3  -1  -2 53.3385 16.5064   3
  -3   1   1 79.0542 17.8936   3
  -3   1   0 18.6721 11.6317   2
  -3   1  -1 415.349 38.0597   2
  -3   1  -2 84.4955 19.3582   2
  -3   1  -3-2.75096 10.7407   2
  -3   1  -4 514.487 52.1628   1
  -3   1  -4 495.135 50.0356   2
   3  -1   4 481.611 45.6965   2
   3  -1   5 7.02301 14.7044   2
  -3   1  -5 50.9459 17.4201   2
  -3   1  -5 52.4187 22.4679   1
   3  -1   6 374.150 46.3148   2
   3  -1   7 160.392 34.0630   2
   3  -1   8 8.28740 14.2199   2
   3  -1   9-13.0758 13.7600   2
   3  -1  10-3.27116 13.9370   2
  -3   1 -11 88.6629 46.4428   3
  -3   0  14 26.9780 16.0833   1
   3   0 -13 136.113 45.8286   3
  -3   0  13 118.368 33.1602   1
  -3   0  12-2.51255 9.64054   1
   3   0 -12-18.5373 17.5868   3
   3   0 -11 129.193 33.8184   3
  -3   0  11 133.584 32.1674   1
   3   0 -10 26.9788 13.2586   2
  -3   0  10 0.90256 12.4033   1
   3   0 -10 20.7531 19.4091   3
   3   0  -9 35.4525 18.1395   1
   3   0  -9 48.8930 16.1170   2
  -3   0   9 37.4802 15.7747   1
  -3   0   8 36.8456 14.5452   1
   3   0  -8 48.2738 17.8358   1
   3   0  -8 39.1937 12.8727   2
  -3   0   7 84.0246 19.4724   1
   3   0  -7 102.111 22.9128   3
   3   0  -7 96.0841 18.6437   2
   3   0  -7 93.7268 22.3251   1
   3   0  -6 39.3613 14.5650   1
  -3   0   6 45.7596 16.9038   3
   3   0  -6-2.52185 9.29750   3
  -3   0   6 18.9272 11.4806   1
   3   0  -5 567.405 38.4621   3
  -3   0   5 582.768 43.7956   1
  -3   0   5 555.650 40.8662   3
  -3   0   4 70.2449 19.1565   1
  -3   0   4 48.7764 12.2126   3
   3   0  -4 62.7335 15.1707   3
  -3   0   3 216.761 22.9512   3
   3   0  -2 339.741 28.0456   2
  -3   0   1 130.020 19.5886   2
  -3   0   0 706.041 45.9492   2
  -3   0  -1 5.52159 11.0220   2
  -3   0  -2 60.1793 17.4334   2
  -3   0  -3 28.7859 15.2856   2
  -3   0  -3 44.4207 16.2266   1
   3   0   4 35.5700 15.3416   2
  -3   0  -4 67.7324 18.3248   2
  -3   0  -4 66.3343 21.5767   1
   3   0   5 245.208 37.1871   2
  -3   0  -5 252.125 38.8739   1
   3   0   6 51.4041 21.1257   2
   3   0   7-10.7051 13.2987   2
   3   0   8 20.1489 20.3554   2
   3   0   9 29.7669 23.5961   2
  -3   0 -10 81.8798 43.5951   3
  -3  -1  14 57.9986 24.3289   1
   3   1 -13 11.3121 13.6999   3
  -3  -1  13 34.3099 19.5443   1
   3   1 -12 114.040 34.0656   3
  -3  -1  12 84.2046 26.6532   1
   3   1 -11 109.831 29.0197   3
   3   1 -11 82.8840 20.3168   2
  -3  -1  11 116.473 30.0101   1
   3   1 -10 269.507 33.8816   2
  -3  -1  10 283.734 41.6934   1
   3   1  -9 457.093 49.1437   3
   3   1  -9 454.951 56.3859   1
   3   1  -9 466.367 40.9405   2
  -3  -1   9 470.331 51.7671   1
  -3  -1   8 6.26441 10.8484   1
   3   1  -8 6.64035 9.17562   3
   3   1  -8 39.1160 18.4714   1
   3   1  -8 20.2889 9.57483   2
  -3  -1   7 505.095 47.0758   1
   3   1  -7 549.417 41.0087   3
   3   1  -7 492.783 50.6618   1
   3   1  -7 526.038 36.8782   2
  -3  -1   6 361.373 39.0593   1
   3   1  -6 316.397 27.0137   3
   3   1  -6 272.335 36.5066   1
  -3  -1   6 367.255 32.0797   3
  -3  -1   5 37.8179 10.1982   3
   3   1  -5 30.8799 9.37583   3
  -3  -1   5 25.9952 17.3413   1
  -3  -1   4 2060.69 57.8913   3
  -3  -1   4 2168.01 88.8863   1
   3   1  -4 2225.38 60.1235   2
  -3  -1   3 231.172 21.9063   3
   3   1  -3 263.991 22.2992   2
  -3  -1   2 1701.26 61.3699   2
   3   1  -2 1675.90 58.3573   2
  -3  -1   1 477.838 36.3223   2
   3   1  -1 480.329 35.1037   2
  -3  -1   0 517.895 40.1437   2
  -3  -1  -1 840.118 55.5542   2
  -3  -1  -2 111.030 23.2016   2
  -3  -1  -3 16.7821 13.8880   2
  -3  -1  -3-9.83063 12.9452   1
  -3  -1  -4 37.7701 15.5371   1
  -3  -1  -4 54.9310 24.7361   2
   3   1   4 43.0662 16.9483   2
  -3  -1  -5 96.4296 26.5713   1
   3   1   5 119.602 29.5023   2
   3   1   6 35.1791 18.2705   2
   3   1   7-11.5787 18.3457   2
  -3  -1  -8 1.43080 23.4179   3
   3   1   8 23.1657 20.2222   2
  -3  -1  -9-76.2733 44.2505   3
  -3  -2  15 129.519 38.5667   1
  -3  -2  14 19.5498 19.9165   1
   3   2 -13 27.9231 15.3535   3
  -3  -2  13 18.3345 15.1099   1
   3   2 -12 88.0931 26.3936   3
  -3  -2  12 53.6740 19.9921   1
   3   2 -11 50.9950 14.9163   2
  -3  -2  11 55.3608 20.2092   1
  -3  -2  10-11.2540 17.8413   1
   3   2 -10 15.3943 11.7927   3
   3   2 -10 13.7093 7.90364   2
  -3  -2   9 98.4199 26.3442   1
   3   2  -9 51.5933 16.6127   3
   3   2  -9 99.4063 17.0203   2
   3   2  -9 72.0270 25.6490   1
   3   2  -8 25.6650 8.02397   2
   3   2  -8 30.2193 10.1120   3
  -3  -2   8 50.1105 21.7926   1
   3   2  -8 13.4206 14.5587   1
   3   2  -7 50.8070 10.1508   3
   3   2  -7 37.9218 8.84953   2
  -3  -2   7 54.9486 19.5419   1
   3   2  -7 59.3055 19.7740   1
  -3  -2   6 86.7242 23.2070   1
   3   2  -6 59.1127 8.61091   3
  -3  -2   5 2343.87 47.2414   3
  -3  -2   5 2597.99 103.357   1
   3   2  -5 2571.61 54.4216   2
   3   2  -4 63.3570 9.81120   2
  -3  -2   4 72.1818 21.0842   1
  -3  -2   4 58.2015 9.81947   3
  -3  -2   3 4044.77 87.7762   2
   3   2  -3 3940.93 80.8236   2
  -3  -2   2 238.496 24.9664   2
   3   2  -2 226.286 22.7040   2
   3   2  -1 61.0708 14.5992   2
  -3  -2   1 86.2819 17.4582   2
  -3  -2   0 162.542 24.5773   2
  -3  -2  -1 59.0420 18.1277   2
  -3  -2  -2 79.3322 20.1050   2
   3   2   3 10.2062 10.7540   2
  -3  -2  -3 10.8969 10.0880   1
  -3  -2  -3 9.99973 9.23124   2
   3   2   4 19.9709 10.1011   2
  -3  -2  -4 3.53300 10.7257   1
   3   2   5 207.603 39.1210   2
   3   2   6-6.37785 16.0174   2
  -3  -2  -7 54.1388 32.1953   3
   3   2   7 2.28997 15.6519   2
  -3  -2  -8 143.172 56.0523   3
  -3  -2  -9 104.488 48.4243   3
  -3  -3  14 24.5713 18.8043   1
  -3  -3  13 23.2851 18.4482   1
  -3  -3  12 182.052 38.3045   1
   3   3 -11 47.7269 15.0525   3
   3   3 -11 19.0281 8.79988   2
  -3  -3  11 12.1430 13.7806   1
   3   3 -10 14.9144 7.52449   2
  -3  -3  10 26.1228 16.4987   1
   3   3 -10 15.9534 8.34000   3
  -3  -3   9 108.217 28.7847   1
   3   3  -9 108.939 15.1787   3
   3   3  -9 144.656 15.7067   2
   3   3  -8 51.7519 7.75839   2
   3   3  -8 61.2827 22.0426   1
   3   3  -8 38.4112 6.44955   3
  -3  -3   8 49.0786 18.7439   1
  -3  -3   7 240.231 36.4213   1
  -3  -3   6 662.089 58.1235   1
  -3  -3   5 78.0273 23.8387   1
   3   3  -5 80.3914 8.55994   2
  -3  -3   4 131.361 29.1876   1
  -3  -3   4 114.157 14.1956   2
   3   3  -4 127.213 13.7220   2
  -3  -3   3 927.869 44.8351   2
   3   3  -3 956.084 43.2678   2
  -3  -3   2 1237.57 57.9059   2
   3   3  -2 1213.14 56.7528   2
  -3  -3   1 149.711 23.6544   2
   3   3  -1 169.330 23.9776   2
  -3  -3   0 372.297 38.5938   2
  -3  -3  -1 83.2774 20.8363   2
   3   3   1 79.8146 20.7020   2
  -3  -3  -2 531.533 53.7192   2
   3   3   2 534.210 52.7906   2
  -3  -3  -3 140.360 28.6499   1
   3   3   3 185.235 34.7794   2
  -3  -3  -4 30.0412 16.6894   1
   3   3   4 0.08621 14.2431   2
   3   3   5 176.743 39.6170   2
  -3  -3  -5 148.044 49.7776   3
  -3  -3  -6 34.0522 31.3531   3
   3   3   6 39.2100 26.8524   2
  -3  -3  -7 28.7780 28.0065   3
  -3  -3  -8 314.675 82.3676   3
  -3  -4  14 33.9994 21.7258   1
  -3  -4  13 63.0465 26.5035   1
   3   4 -12-3.45074 6.02657   3
  -3  -4  12-5.11396 12.5174   1
  -3  -4  11-17.2611 15.7304   1
   3   4 -11 12.0468 6.12996   2
   3   4 -11 23.0948 8.48480   3
   3   4 -10 39.9205 6.01446   2
  -3  -4  10 29.8973 17.5000   1
  -3  -4   9 440.122 54.8834   1
  -3  -4   8 9.03711 15.2662   1
   3   4  -8-11.9121 12.2330   1
  -3  -4   7 245.893 39.5329   1
  -3  -4   6 384.907 46.4207   1
  -3  -4   5 3.60249 5.01913   3
  -3  -4   5-7.26678 18.6564   1
   3   4  -5 0.86220 3.94689   2
  -3  -4   5 0.74508 3.81406   2
  -3  -4   4 467.057 49.5056   1
  -3  -4   4 508.482 31.9536   2
   3   4  -4 435.126 29.1953   2
  -3  -4   4 479.961 37.8338   3
  -3  -4   3 210.235 31.4395   3
  -3  -4   3 212.905 23.5985   2
   3   4  -3 237.279 25.8163   2
  -3  -4   2 413.785 36.5729   2
   3   4  -2 465.480 39.7821   2
  -3  -4   1 32.1506 13.0616   2
  -3  -4   0 575.795 51.1769   2
   3   4   0 517.948 50.3978   2
  -3  -4  -1 111.969 25.4914   2
   3   4   1 102.853 27.4597   2
  -3  -4  -2 38.5398 31.7722   3
   3   4   2 0.99262 11.0911   2
  -3  -4  -3 373.132 68.0252   3
  -3  -4  -3 394.043 46.6379   1
   3   4   3 459.643 57.8550   2
  -3  -4  -4 5.40176 23.8345   3
   3   4   4 21.9249 14.2811   2
  -3  -4  -5 42.0256 32.2496   3
  -3  -4  -6 65.9461 37.8134   3
  -3  -4  -7-0.22618 22.3924   3
  -3  -5  14 11.9806 18.0072   1
  -3  -5  13 24.0777 15.5088   1
  -3  -5  12 78.4816 30.6868   1
  -3  -5  11 174.473 39.4482   1
  -3  -5  10 665.065 69.9073   1
  -3  -5   9 117.051 31.0405   1
  -3  -5   8 1144.36 86.3431   1
  -3  -5   7 12.0702 15.9167   1
  -3  -5   6 66.3336 23.4221   1
  -3  -5   5 92.5375 13.0931   2
  -3  -5   5 106.581 27.8056   1
  -3  -5   5 86.4698 14.0036   3
  -3  -5   4 938.063 59.2073   3
  -3  -5   4 906.109 71.3243   1
  -3  -5   4 963.321 48.1213   2
  -3  -5   3 74.5645 15.9006   2
   3   5  -3 46.5842 13.5790   2
  -3  -5   3 72.1428 20.8961   3
  -3  -5   2 858.859 73.9243   3
  -3  -5   2 968.858 60.2214   2
   3   5  -1 4.56641 12.1486   2
  -3  -5   1 6.24557 9.33461   2
  -3  -5   1 20.2368 16.6273   3
  -3  -5   0 2.35203 8.79967   2
   3   5   0 4.81951 11.2355   2
  -3  -5   0 13.1251 21.6210   3
  -3  -5  -1 544.900 75.7155   3
   3   5   1 589.940 63.0080   2
  -3  -5  -2 249.765 55.1635   3
  -3  -5  -3 647.285 92.8566   3
  -3  -5  -3 571.361 58.1157   1
  -3  -5  -4 160.330 53.4004   3
  -3  -5  -5 11.1627 27.1043   3
  -3  -5  -6 69.4140 40.1088   3
  -3  -6  14-3.84672 17.8786   1
  -3  -6  13 84.4469 32.0918   1
  -3  -6  12 18.3980 16.7218   1
  -3  -6  11 115.178 35.6558   1
  -3  -6  10-0.28351 21.3606   1
  -3  -6   9-11.2061 17.9785   1
  -3  -6   8 11.0301 14.0950   1
  -3  -6   7 643.226 66.3500   1
  -3  -6   6 174.100 34.8022   1
  -3  -6   6 191.092 16.6325   2
  -3  -6   6 187.633 18.3860   3
  -3  -6   5 27.8900 12.6486   3
  -3  -6   5 45.8360 22.5671   1
  -3  -6   5 26.5261 9.30484   2
  -3  -6   4 58.7259 20.6297   1
  -3  -6   4 68.7205 15.9432   2
  -3  -6   4 58.6666 19.1426   3
  -3  -6   3 4.16448 13.2344   3
  -3  -6   3 2.01115 8.62301   2
  -3  -6   2 214.432 41.6913   3
  -3  -6   2 178.302 28.6401   2
  -3  -6   1 84.4938 27.3660   3
  -3  -6   1 62.9220 19.0698   2
  -3  -6   0 37.1617 23.9071   3
  -3  -6  -1 24.2913 23.8165   3
  -3  -6  -2 66.6164 29.2266   3
  -3  -6  -3-16.5476 33.1719   3
  -3  -6  -4 35.1865 34.6278   3
  -3  -6  -5 63.3930 24.7889   3
  -3  -7  14-17.7458 22.0760   1
  -3  -7  13-11.9229 16.4539   1
  -3  -7  12 21.8499 22.8416   1
  -3  -7  11 30.2949 23.1784   1
  -3  -7  10 120.941 35.2169   1
  -3  -7   9 75.5770 26.7874   1
  -3  -7   8 118.219 31.3654   1
  -3  -7   7 10.8825 15.5511   1
  -3  -7   7 2.92952 2.54274   3
  -3  -7   6 297.504 29.1300   3
  -3  -7   6 280.330 44.4710   1
  -3  -7   6 317.211 25.5928   2
  -3  -7   5-8.56271 11.8275   1
  -3  -7   5 16.1943 6.29888   2
  -3  -7   5 2.43113 9.62575   3
  -3  -7   4 77.2507 21.0495   3
  -3  -7   4 132.437 23.7548   2
  -3  -7   4 86.3592 22.4566   1
  -3  -7   3 1396.57 93.9887   1
  -3  -7   3 1399.57 98.9130   3
  -3  -7   3 1449.26 80.5953   2
  -3  -7   2 290.656 51.5476   3
  -3  -7   2 162.379 29.7941   2
  -3  -7   1-4.94424 21.0505   3
  -3  -7   0 435.214 71.1650   3
  -3  -7  -1 183.015 47.6625   3
  -3  -7  -2 338.524 71.3357   3
  -3  -7  -3 165.398 54.1288   3
  -3  -7  -4 2.27243 24.1580   3
  -3  -8  13 132.370 38.3483   1
  -3  -8  12 88.2190 34.0132   1
  -3  -8  11 46.7418 24.9867   1
  -3  -8  10-4.68990 16.2268   1
  -3  -8   9 73.5581 28.2784   1
  -3  -8   8-15.9383 19.7166   1
  -3  -8   7 286.250 48.5385   1
  -3  -8   7 240.709 24.4703   3
  -3  -8   7 262.200 20.6646   2
  -3  -8   6 78.1783 15.2597   2
  -3  -8   6 108.940 30.1980   1
  -3  -8   6 100.303 20.5756   3
  -3  -8   5 369.923 50.4994   1
  -3  -8   5 370.025 44.5075   3
  -3  -8   5 393.403 38.5084   2
  -3  -8   4-40.9127 18.6660   3
  -3  -8   4-9.04944 9.93630   2
  -3  -8   4 7.03325 14.3664   1
  -3  -8   3 110.722 30.8738   3
  -3  -8   3 57.3442 18.8444   2
  -3  -8   3 15.3169 14.2942   1
  -3  -8   2 418.841 63.3557   3
  -3  -8   1 27.3089 23.3843   3
  -3  -8   0 26.6875 22.3650   3
  -3  -8  -1 28.2567 18.9204   3
  -3  -8  -2-8.37937 21.0427   3
  -3  -8  -3 18.8301 29.2502   3
  -3  -9  13 24.1404 20.2298   1
  -3  -9  12 7.56930 16.3239   1
  -3  -9  11 63.7850 26.4469   1
  -3  -9  10 39.5988 24.2231   1
  -3  -9   9 17.2968 20.2635   1
  -3  -9   8 155.817 37.3507   1
  -3  -9   7 71.8173 25.9263   1
  -3  -9   7 108.558 16.6100   2
  -3  -9   7 82.0873 17.6684   3
  -3  -9   6 59.7985 16.1800   2
  -3  -9   6 69.7739 23.6085   1
  -3  -9   6 65.2130 18.2837   3
  -3  -9   5-1.61099 16.1755   1
  -3  -9   5 19.3267 10.7293   2
  -3  -9   5-0.22881 13.5429   3
  -3  -9   4 120.608 31.8424   1
  -3  -9   4 108.322 24.5867   2
  -3  -9   4 114.838 28.9240   3
  -3  -9   3 30.3278 21.0272   3
  -3  -9   3 43.1386 20.2635   1
  -3  -9   2-22.5615 21.9043   3
  -3  -9   2 16.2689 13.9901   1
  -3  -9   1 77.9925 32.2415   3
  -3  -9   0 211.504 56.0859   3
  -3  -9  -1 146.280 48.8995   3
  -3  -9  -2 82.7933 33.2729   3
  -3 -10  12-8.22040 13.5292   1
  -3 -10  11 9.73100 13.8581   1
  -3 -10  10 5.13316 17.7933   1
  -3 -10   9 9.18990 20.5987   1
  -3 -10   8 191.281 42.8451   1
  -3 -10   7-9.26577 12.1588   3
  -3 -10   7 19.9135 17.1013   1
  -3 -10   6-25.5685 14.7398   3
  -3 -10   6 52.6683 23.2973   1
  -3 -10   5 0.26617 15.3002   3
  -3 -10   5 24.2682 16.2511   1
  -3 -10   4 15.8985 12.6245   3
  -3 -10   4 4.33378 11.1814   1
  -3 -10   3 573.613 66.3807   1
  -3 -10   3 484.990 70.3694   3
  -3 -10   2 56.8769 31.9323   3
  -3 -10   2 79.8112 26.3031   1
  -3 -10   1-3.28983 13.8830   1
  -3 -10   1 3.64849 16.2236   3
  -3 -10   0 37.3974 33.0085   3
  -3 -10  -1 42.4075 29.7189   3
  -3 -11  12 6.93017 13.8525   1
  -3 -11  11 75.4539 31.4450   1
  -3 -11  10-27.3746 20.2405   1
  -3 -11   9 29.1167 21.8840   1
  -3 -11   8-32.2665 21.2946   1
  -3 -11   7 146.303 38.3589   1
  -3 -11   6 120.285 30.9899   1
  -3 -11   6 201.807 39.2394   3
  -3 -11   5-27.5038 18.2407   3
  -3 -11   5 4.10407 11.5592   1
  -3 -11   4-7.36214 12.3270   1
  -3 -11   4-15.6411 14.6784   3
  -3 -11   3 31.9782 14.6365   3
  -3 -11   3 24.1299 16.1949   1
  -3 -11   2 102.365 34.9088   3
  -3 -11   1 4.49830 17.1225   3
  -3 -11   0 121.009 45.8725   3
  -3 -12  11 62.7184 29.0818   1
  -3 -12  10-7.51481 13.3310   1
  -3 -12   9 105.659 35.7110   1
  -3 -12   8-10.5242 15.7572   1
  -3 -12   7-65.5625 27.1563   1
  -3 -12   6 89.5765 28.0169   1
  -3 -12   5 125.220 32.0967   1
  -3 -12   5 67.5323 27.3836   3
  -3 -12   4 78.7209 28.8536   3
  -3 -12   3 235.415 53.4390   3
  -3 -12   2 134.696 43.4509   3
  -3 -13  10 24.0315 20.3120   1
  -3 -13   9 2.48658 13.7756   1
  -3 -13   8 12.2284 15.0406   1
  -3 -13   7 13.0012 13.5816   1
   4 -15   3 325.821 73.1307   3
   4 -15   4 133.404 45.6289   3
   4 -15   5 136.893 45.5692   3
   4 -14   1 308.816 69.5028   3
   4 -14   2 138.124 45.6293   3
   4 -14   3-12.5848 20.8404   3
   4 -14   4 8.98540 27.6924   3
   4 -14   5 82.3384 36.0712   3
   4 -14   5-27.0987 19.3340   2
   4 -14   6 197.257 41.1305   2
   4 -14   8-5.62491 11.7788   1
   4 -14   9 87.5122 33.2473   1
   4 -13  -1-9.82767 19.6711   3
   4 -13   0-5.07977 18.2245   3
   4 -13   1 54.8023 31.1725   3
   4 -13   2 321.603 65.8063   3
   4 -13   3 8.87023 17.6013   3
   4 -13   4 34.8701 18.5077   3
   4 -13   5 284.830 42.4092   1
   4 -13   5 263.023 47.9816   2
   4 -13   6 60.4020 21.3510   1
   4 -13   6 53.4026 24.4778   2
   4 -13   7 271.761 46.9323   2
   4 -13   7 286.404 48.1109   1
   4 -13   8 218.997 45.2333   1
   4 -13   9 307.626 54.4109   1
   4 -12  -3 245.334 61.6288   3
   4 -12  -2-35.5178 33.4081   3
   4 -12  -1-74.6596 35.3313   3
   4 -12   0 3.48108 22.1673   3
   4 -12   1 264.888 59.3852   3
   4 -12   2 8.47836 21.2895   3
   4 -12   3 144.950 42.0406   3
   4 -12   4 10.7989 9.35202   1
   4 -12   4 37.0906 26.0625   3
   4 -12   5 54.0600 19.1028   1
   4 -12   5 89.3443 29.7381   2
   4 -12   6 97.4626 28.0504   2
   4 -12   6 124.917 32.6892   1
   4 -12   7 46.7552 21.6159   2
   4 -12   7 32.5379 23.1714   1
   4 -12   8 30.3277 19.5118   2
   4 -12   8 3.04484 14.5550   1
   4 -12   9 31.4491 20.4724   1
   4 -11  -4 36.9348 32.8652   3
   4 -11  -3 374.807 72.3637   3
   4 -11  -2 403.464 72.6066   3
   4 -11  -1 9.68295 20.2790   3
   4 -11   0 139.104 47.5550   3
   4 -11   1 363.830 63.0704   3
   4 -11   2 106.825 35.8362   3
  -4  11  -2 58.3153 16.8404   1
   4 -11   3 16.6465 12.3359   1
  -4  11  -3 9.77134 9.15124   1
   4 -11   3 18.1899 17.3263   3
  -4  11  -4 403.927 52.0601   1
   4 -11   4 409.212 63.0319   3
   4 -11   4 469.012 49.7211   1
   4 -11   5 412.294 54.6614   2
   4 -11   5 416.837 50.9980   1
   4 -11   6 315.740 48.0692   2
   4 -11   6 322.417 48.6382   1
   4 -11   7 378.252 51.9680   2
   4 -11   7 427.337 58.8801   1
   4 -11   8 139.819 30.6186   2
   4 -11   8 153.365 38.3162   1
   4 -11   9 197.607 35.8903   2
   4 -11   9 202.520 45.5397   1
   4 -11  10 55.2549 26.9406   1
   4 -10  -6 326.428 70.3486   3
   4 -10  -5 314.367 65.7933   3
   4 -10  -4 379.393 70.4287   3
   4 -10  -3 102.258 38.3084   3
   4 -10  -2 325.803 61.0390   3
   4 -10  -1-2.40040 14.9404   3
   4 -10   0 306.947 58.3617   3
  -4  10  -1 994.257 55.4468   1
   4 -10   1 957.083 95.8283   3
   4 -10   2 364.791 60.5024   3
  -4  10  -3 33.8175 15.2428   1
   4 -10   3 64.2919 17.9083   1
   4 -10   3 90.0986 31.3488   3
   4 -10   4 260.842 37.8812   1
  -4  10  -4 160.299 34.0730   1
   4 -10   4 235.902 41.1032   2
   4 -10   5 621.079 65.6270   2
   4 -10   5 702.940 65.6191   1
   4 -10   6 228.780 40.5211   2
   4 -10   6 198.596 37.4451   1
   4 -10   7 72.9657 23.6182   2
   4 -10   7 84.5191 27.9344   1
   4 -10   8-8.41729 12.9487   2
   4 -10   8 10.0001 15.9290   1
   4 -10   9-5.61084 19.8070   1
   4 -10   9 0.14774 13.5465   2
   4 -10  10-12.6419 19.7249   1
   4  -9  -7 103.105 41.9609   3
   4  -9  -6 25.4643 26.3602   3
   4  -9  -5 176.628 47.7997   3
   4  -9  -4 331.413 62.0385   3
   4  -9  -3 1175.77 112.399   3
   4  -9  -2 103.217 37.1877   3
   4  -9  -1 25.2327 23.8026   3
   4  -9   0 407.669 60.2285   3
  -4   9   0 352.393 26.7116   1
  -4   9  -1 682.856 47.2749   1
   4  -9   1 669.347 76.1220   3
   4  -9   2 1520.24 111.429   3
  -4   9  -3 276.974 39.3943   1
   4  -9   3 305.190 50.5035   3
   4  -9   3 294.695 37.5709   1
   4  -9   4 1152.08 85.9366   2
   4  -9   4 1159.27 77.9502   1
  -4   9  -4 1098.79 82.6662   1
   4  -9   5 1328.62 91.0421   2
   4  -9   5 1223.50 85.8509   1
   4  -9   6 39.7504 18.7157   2
   4  -9   6 90.1495 29.0430   1
   4  -9   7 128.294 29.0595   2
   4  -9   7 168.571 37.2578   1
   4  -9   8 413.986 60.1176   1
   4  -9   8 517.531 55.9980   2
   4  -9   9 63.1069 27.7711   1
   4  -9   9 36.3575 18.9746   2
   4  -9  10 213.971 49.2847   1
   4  -9  10 176.456 33.9782   2
   4  -8  -8 169.497 50.8234   3
   4  -8  -7 293.251 64.7126   3
   4  -8  -6 97.7697 37.2239   3
   4  -8  -5-10.9911 27.4080   3
   4  -8  -4 135.722 39.6620   3
   4  -8  -3 226.158 47.3437   3
   4  -8  -2 118.365 34.1769   3
   4  -8  -1 876.161 84.5928   3
  -4   8   0 1548.36 59.5743   1
   4  -8   0 1462.14 106.356   3
  -4   8  -1 1084.52 91.7779   3
   4  -8   1 1006.19 86.8657   3
  -4   8  -1 1052.54 59.2896   1
  -4   8  -2 1332.11 101.445   3
   4  -8   2 1238.73 95.9309   3
  -4   8  -3 15.6606 13.7649   1
   4  -8   3 7.57642 10.5707   1
  -4   8  -3 0.47764 10.1753   3
   4  -8   3 11.5720 16.0138   2
   4  -8   4 244.630 39.8324   2
  -4   8  -4 246.295 39.7320   1
   4  -8   4 243.820 37.0590   1
  -4   8  -4 255.466 45.2268   3
  -4   8  -5 2128.77 132.988   3
   4  -8   5 2021.51 109.716   2
   4  -8   5 2220.35 113.670   1
   4  -8   6 190.100 35.3124   1
   4  -8   6 153.377 31.5492   2
   4  -8   7 8.01240 11.7808   2
   4  -8   7 19.1972 19.9082   1
   4  -8   8 150.286 36.9211   1
   4  -8   8 205.785 38.1197   2
   4  -8   9 270.043 52.5140   1
   4  -8   9 235.780 38.1383   2
   4  -8  10 299.158 43.0586   2
   4  -7  -9 109.525 41.9031   3
   4  -7  -8 35.1013 27.6595   3
   4  -7  -7-17.7334 30.5691   3
   4  -7  -6 448.810 71.9507   3
   4  -7  -5 525.616 73.5721   3
   4  -7  -4 275.350 52.1994   3
   4  -7  -3 45.4697 27.0969   3
  -4   7   2 32.1166 20.2173   3
   4  -7  -2 7.20564 15.5883   3
  -4   7   1 151.604 15.1725   1
  -4   7   1 226.960 42.2015   3
   4  -7  -1 143.470 34.7604   3
  -4   7   0 34.1952 16.8716   3
   4  -7   0 91.3722 29.7832   3
  -4   7   0 54.7897 13.3708   1
  -4   7  -1 1505.77 101.955   3
   4  -7   1 1441.07 98.6982   3
  -4   7  -1 1363.79 67.8502   1
   4  -7   2 584.253 63.6210   3
  -4   7  -2 686.658 69.2571   3
  -4   7  -3 821.049 77.0362   3
   4  -7   3 753.645 64.1675   2
  -4   7  -3 823.166 64.8886   1
  -4   7  -4 73.1082 20.7135   1
   4  -7   4 54.0626 20.1669   2
   4  -7   4 20.8435 14.2127   1
  -4   7  -4 77.6623 24.8619   3
   4  -7   5 212.653 36.6212   1
  -4   7  -5 211.076 42.4405   3
   4  -7   5 196.400 35.2179   2
   4  -7   6 148.948 34.1240   1
   4  -7   6 151.811 29.9566   2
   4  -7   7 26.2742 21.1466   1
   4  -7   7 1.26520 13.5696   2
   4  -7   8 205.807 43.8207   1
   4  -7   8 183.228 34.7577   2
   4  -7   9 352.341 48.0404   2
   4  -7  10 90.0679 23.7154   2
   4  -7  11 36.7518 18.3206   2
   4  -6 -11 89.1445 39.8576   3
   4  -6 -10-6.13019 17.1497   3
   4  -6  -9 23.6677 22.9260   3
   4  -6  -8 109.849 42.0557   3
   4  -6  -7 167.711 43.5678   3
   4  -6  -6-20.4089 19.8853   3
   4  -6  -5 450.221 63.1664   3
   4  -6  -4 1370.23 103.898   3
  -4   6   3 1327.73 102.820   3
   4  -6  -3 1285.91 96.6344   3
  -4   6   2 2437.18 131.878   3
  -4   6   2 2122.46 44.3011   1
  -4   6   1 6956.90 212.617   3
  -4   6   1 6750.83 109.678   1
  -4   6   0 6680.23 203.904   3
  -4   6   0 6380.60 127.633   1
  -4   6  -1 119.533 28.8487   3
   4  -6   1 76.3463 25.8011   3
  -4   6  -1 104.750 19.1429   1
  -4   6  -2 21.4443 13.5211   3
   4  -6   2-14.1744 17.0418   2
   4  -6   3-1.83468 12.7170   2
  -4   6  -3 22.5675 19.0137   3
  -4   6  -3-5.09152 11.1649   1
   4  -6   4-9.17091 12.9581   2
  -4   6  -4 17.3173 12.7005   3
  -4   6  -4-8.12294 13.4950   1
  -4   6  -5 178.472 37.9528   3
   4  -6   5 172.621 34.3564   2
   4  -6   6 15.5012 13.1101   2
   4  -6   7 478.092 52.4810   2
   4  -6   8 41.7270 17.6914   2
   4  -6   9 304.751 47.1465   2
   4  -6  10 22.0657 15.4266   2
   4  -6  11 101.069 29.9294   2
   4  -5 -12 87.3781 40.7349   3
   4  -5 -11 38.9435 30.6353   3
   4  -5 -10 234.359 55.6607   3
   4  -5  -9 274.697 58.1683   3
   4  -5  -8 644.751 83.3185   3
  -4   5   7 19.4966 7.76183   1
   4  -5  -7 31.4706 25.2747   3
   4  -5  -6 671.670 76.6572   3
  -4   5   6 600.307 28.1526   1
  -4   5   5 2778.18 155.149   3
   4  -5  -5 2550.45 138.175   3
  -4   5   5 2274.50 43.6173   1
  -4   5   4 1448.28 105.039   3
   4  -5  -4 1359.42 96.2737   3
  -4   5   4 1251.33 29.7561   1
  -4   5   3 3563.63 155.090   3
  -4   5   3 3146.71 59.5886   1
  -4   5   2 1585.71 97.7025   3
  -4   5   2 1541.08 48.1012   1
  -4   5   1 769.861 66.8879   3
  -4   5   1 825.347 42.2476   1
  -4   5   0 1689.71 98.1160   3
  -4   5   0 1790.82 70.5216   1
  -4   5  -1 148.635 23.2102   1
  -4   5  -1 204.824 35.8272   3
   4  -5   2 178.692 31.5358   2
  -4   5  -2 195.182 35.7983   3
   4  -5   3 14.6347 14.2163   2
  -4   5  -3 57.7529 20.0090   3
  -4   5  -3 54.1790 18.3982   1
   4  -5   4 39.6087 19.7344   2
  -4   5  -4 45.9031 21.6195   3
  -4   5  -4 40.1623 17.3672   1
  -4   5  -5 424.378 52.2217   2
   4  -5   5 330.602 41.5524   2
   4  -5   6 234.247 36.8767   2
  -4   5  -6 251.559 41.8659   2
   4  -5   7 123.782 28.5475   2
   4  -5   8 705.529 67.4245   2
   4  -5   9 534.750 63.0607   2
   4  -5  10 42.9745 20.0106   2
   4  -5  11-3.74021 11.0948   2
   4  -4 -13 114.677 48.7735   3
   4  -4 -12 107.404 42.3478   3
   4  -4 -11-31.6688 26.2207   3
  -4   4  10 49.2843 15.5244   1
   4  -4 -10 6.97056 19.9939   3
  -4   4   9 702.104 51.3707   1
   4  -4  -9 592.036 79.5856   3
   4  -4  -8 479.827 67.6220   3
  -4   4   8 487.344 39.2596   1
   4  -4  -7 471.541 63.5092   3
  -4   4   7 542.614 37.6855   1
  -4   4   6 893.964 87.0683   3
   4  -4  -6 835.771 78.3408   3
  -4   4   6 873.300 42.8667   1
  -4   4   5 671.005 70.9954   3
   4  -4  -5 661.441 65.9136   3
  -4   4   5 661.492 34.0177   1
  -4   4   4 3288.60 73.2606   1
  -4   4   4 3273.86 145.157   3
   4  -4  -4 3328.73 139.030   3
  -4   4   3 1712.78 98.5920   3
  -4   4   2 4961.31 160.556   3
  -4   4   1 2644.50 116.299   3
  -4   4   0 1339.57 84.1449   3
  -4   4   0 1426.52 66.0858   1
  -4   4  -1 1975.19 103.605   3
  -4   4  -1 2233.59 91.3618   1
   4  -4   2 86.8170 22.1729   2
  -4   4  -2 87.2465 24.7862   3
  -4   4  -3 2712.48 117.207   2
   4  -4   3 2716.81 112.157   2
  -4   4  -3 2718.31 117.229   1
  -4   4  -4 3694.77 145.375   2
   4  -4   4 3755.33 133.645   2
  -4   4  -4 3770.31 147.547   1
  -4   4  -5 2461.34 125.946   2
   4  -4   5 2199.00 105.989   2
   4  -4   6 529.204 54.9372   2
   4  -4   7 36.4103 20.0370   2
   4  -4   8 340.765 49.6199   2
   4  -4   9 356.594 52.4498   2
   4  -4  10 18.9692 16.4065   2
   4  -4  11 98.6105 31.7603   2
   4  -3 -13 20.1306 24.7067   3
   4  -3 -12 47.3189 28.5057   3
  -4   3  11 44.8110 16.3088   1
   4  -3 -11 35.2497 28.9861   3
   4  -3 -10 196.167 47.2996   3
  -4   3  10 175.794 29.2085   1
   4  -3  -9 625.849 76.7022   3
  -4   3   9 690.150 53.3972   1
  -4   3   8 20.4384 18.2264   3
   4  -3  -8-26.8755 19.1808   3
  -4   3   8-6.51447 6.80568   1
  -4   3   7 473.754 62.7652   3
   4  -3  -7 421.218 55.6505   3
  -4   3   7 466.180 38.4069   1
  -4   3   6 1828.76 114.377   3
   4  -3  -6 1803.56 105.798   3
  -4   3   6 1727.63 67.4905   1
  -4   3   5 2036.75 69.5366   1
  -4   3   5 2137.79 114.720   3
  -4   3   4 1017.68 73.9538   3
  -4   3   4 1069.67 50.7776   1
  -4   3   3 751.785 60.2477   3
   4  -3  -3 708.337 57.1239   3
  -4   3   2 1.44089 12.9212   3
  -4   3   1 17.2578 13.3899   3
  -4   3   0 2043.28 103.495   3
  -4   3  -1 2560.26 114.592   3
  -4   3  -1 2972.00 115.149   2
  -4   3  -1 2512.41 98.9651   1
  -4   3  -2-8.65030 10.8990   2
  -4   3  -3 395.269 45.7974   2
   4  -3   3 457.495 45.6361   2
  -4   3  -4 2983.84 132.600   2
   4  -3   4 2897.88 116.878   2
  -4   3  -4 3037.77 133.826   1
  -4   3  -5 390.687 51.0546   2
   4  -3   5 354.100 43.3983   2
   4  -3   6 903.534 71.9926   2
   4  -3   7 1118.50 85.2043   2
   4  -3   8 234.535 42.1948   2
   4  -3   9 334.036 52.4381   2
   4  -3  10 31.7348 20.3728   2
   4  -3  11 42.5895 22.7594   2
   4  -2 -13 39.3444 25.3812   3
   4  -2 -12 5.67937 16.1604   3
  -4   2  12 34.4488 18.3816   1
   4  -2 -11 54.5526 26.5627   3
  -4   2  11 10.2576 10.9317   1
   4  -2 -10 213.080 38.2769   1
   4  -2 -10 158.152 38.2256   3
  -4   2  10 237.512 35.6867   1
   4  -2  -9 501.751 64.2163   3
  -4   2   9 446.199 46.2800   1
   4  -2  -9 473.842 54.5940   2
  -4   2   8 138.832 23.6652   1
  -4   2   8 87.3905 28.5137   3
   4  -2  -8 96.4670 25.4590   3
  -4   2   7 76.3219 22.9256   3
  -4   2   7 57.4583 16.5223   1
  -4   2   6 61.3824 15.4850   1
  -4   2   6 54.1513 21.9172   3
  -4   2   5 448.432 36.9603   1
  -4   2   5 353.842 43.1248   3
   4  -2  -5 356.368 41.4255   3
  -4   2   4 195.190 29.8497   3
   4  -2  -4 186.775 29.3768   3
  -4   2   3 5.49954 11.5743   3
   4  -2  -3-12.2467 14.1129   3
  -4   2   2 47.3765 15.6304   3
   4  -2  -2 88.5435 22.9467   3
  -4   2   1 203.778 31.0672   3
  -4   2   0 776.024 56.1342   2
  -4   2  -1 1078.28 69.9906   2
  -4   2  -2 1401.05 81.8193   2
  -4   2  -3 2255.48 110.190   2
   4  -2   3 2211.58 99.0558   2
  -4   2  -4 4357.17 162.345   2
  -4   2  -4 4388.86 161.749   1
   4  -2   4 4281.98 143.912   2
   4  -2   5 321.208 42.9459   2
   4  -2   6 319.316 43.7489   2
   4  -2   7 9.61244 14.8731   2
   4  -2   8 123.609 31.3520   2
   4  -2   9 10.2337 13.4963   2
   4  -2  10 9.34248 12.9538   2
   4  -1 -13 83.7085 34.0266   3
  -4   1  13 31.0885 17.7284   1
   4  -1 -12-44.5784 24.9281   3
  -4   1  12-16.3854 12.6061   1
   4  -1 -11 35.2313 19.9834   3
  -4   1  11 71.1546 24.2509   1
   4  -1 -10 362.001 53.8829   3
   4  -1 -10 321.732 48.1174   1
  -4   1  10 331.926 43.6182   1
   4  -1 -10 317.359 43.3069   2
   4  -1  -9 293.420 43.3656   1
   4  -1  -9 337.101 47.3360   3
   4  -1  -9 376.658 45.8162   2
  -4   1   9 311.426 39.8579   1
  -4   1   8 8.31527 8.81581   1
  -4   1   8 3.68572 10.5603   3
  -4   1   7 6.96080 12.1227   3
  -4   1   7-7.82329 10.1714   1
  -4   1   6 1333.64 69.3892   1
  -4   1   6 1264.47 77.1453   3
   4  -1  -6 1297.62 73.0576   3
  -4   1   5 114.092 22.3184   3
  -4   1   5 87.1943 19.6749   1
   4  -1  -5 101.957 20.9374   3
  -4   1   4 16.3121 13.5983   3
   4  -1  -4-4.28151 10.9951   3
  -4   1   3 9.46272 9.52189   3
   4  -1  -3-2.72254 12.2610   2
   4  -1  -2 121.928 21.9464   2
  -4   1   2 134.864 23.6591   3
  -4   1   1 4011.17 120.697   2
  -4   1   0 6167.30 156.117   2
  -4   1  -1 1993.98 92.6355   2
  -4   1  -2 156.804 29.4768   2
  -4   1  -3 303.571 42.1816   2
  -4   1  -3 356.953 44.6914   1
   4  -1   3 247.908 34.8780   2
  -4   1  -4 121.260 29.6817   2
   4  -1   4 115.534 26.2131   2
  -4   1  -4 111.021 26.8997   1
   4  -1   5 60.5043 22.2107   2
   4  -1   6 4.02807 12.8059   2
   4  -1   7 3.15961 11.6290   2
   4  -1   8 28.3155 22.7153   2
   4  -1   9-8.22020 15.6039   2
   4  -1  10 20.0583 20.1542   2
  -4   0  14 147.273 35.8074   1
   4   0 -13 64.5960 26.2332   3
  -4   0  13 50.1164 19.9499   1
   4   0 -12 7.09212 13.7517   3
  -4   0  12 34.1769 17.5561   1
   4   0 -11 195.014 39.2324   3
   4   0 -11 220.052 34.8382   2
  -4   0  11 217.194 36.8078   1
   4   0 -10 528.161 57.7936   3
   4   0 -10 481.750 60.7424   1
   4   0 -10 550.843 51.7849   2
  -4   0  10 517.571 55.6493   1
   4   0  -9 793.148 73.5797   1
   4   0  -9 1037.86 67.8126   2
  -4   0   9 959.419 71.5321   1
   4   0  -8-1.74089 8.50900   3
  -4   0   8 7.78347 9.50664   1
  -4   0   7 15.7436 11.0570   3
   4   0  -7 12.2365 10.4553   3
  -4   0   7 21.6561 12.0848   1
  -4   0   6 2540.81 102.694   1
  -4   0   6 2452.16 93.5964   3
   4   0  -6 2418.59 87.9368   3
  -4   0   5 1481.45 66.8113   3
  -4   0   5 1697.96 83.1622   1
   4   0  -5 1546.90 67.1686   3
  -4   0   4 560.535 41.6795   3
   4   0  -4 586.327 40.7143   2
  -4   0   3 2749.08 95.3297   3
   4   0  -3 2858.71 88.1238   2
  -4   0   2 2388.02 88.4355   2
   4   0  -2 2215.37 81.4185   2
  -4   0   1 1274.24 68.3304   2
  -4   0   0 790.391 57.1191   2
  -4   0  -1 34.0071 14.4658   2
  -4   0  -2 142.807 28.7499   2
  -4   0  -3 38.1788 15.4069   2
  -4   0  -3 76.0428 21.7512   1
   4   0   3 74.6532 21.2883   2
   4   0   4 1.62435 12.2750   2
   4   0   5 391.855 51.2273   2
   4   0   6 221.685 41.8274   2
   4   0   7 333.149 53.9349   2
   4   0   8 186.829 45.2800   2
   4   0   9 44.0095 29.7821   2
  -4  -1  15 67.5260 26.9649   1
  -4  -1  14 523.536 67.8613   1
   4   1 -13 179.433 36.9468   3
  -4  -1  13 152.583 36.7581   1
   4   1 -12 391.480 50.1922   3
  -4  -1  12 327.878 49.5636   1
   4   1 -11 602.622 51.5928   2
  -4  -1  11 568.180 62.5649   1
   4   1 -10 1369.33 79.8779   3
   4   1 -10 1277.74 70.9565   2
  -4  -1  10 1126.72 83.4178   1
   4   1  -9 1285.39 70.4092   3
   4   1  -9 1063.00 87.2236   1
   4   1  -9 1355.76 68.3219   2
  -4  -1   9 1430.33 89.3348   1
   4   1  -8 35.5935 13.4189   3
  -4  -1   8 47.1460 19.4767   1
   4   1  -7 828.521 47.3768   3
  -4  -1   7 877.729 65.7075   1
  -4  -1   7 801.067 50.4535   3
  -4  -1   6 3570.23 129.023   1
  -4  -1   6 3383.15 91.9697   3
   4   1  -6 3530.76 90.4424   3
  -4  -1   5 2481.67 75.5144   3
  -4  -1   5 2591.74 109.406   1
   4   1  -5 2444.38 75.4974   2
  -4  -1   4 1545.03 64.4638   3
   4   1  -4 1591.93 61.9427   2
  -4  -1   3 3827.69 105.090   2
   4   1  -3 3814.07 98.8642   2
  -4  -1   2 1912.32 79.5522   2
   4   1  -2 1905.44 73.8804   2
  -4  -1   1 7654.43 168.824   2
   4   1  -1 7925.48 158.938   2
  -4  -1   0 2394.95 100.862   2
  -4  -1  -1 34.3849 15.1596   2
  -4  -1  -2 254.502 37.7344   2
  -4  -1  -3 717.847 64.7696   1
   4   1   3 769.943 64.1384   2
   4   1   4 1559.56 97.9765   2
   4   1   5 392.095 53.7857   2
   4   1   6 226.531 44.5104   2
   4   1   7 803.876 87.3493   2
   4   1   8 140.747 42.9605   2
  -4  -2  15 86.8858 33.6991   1
  -4  -2  14 343.278 57.3940   1
  -4  -2  13 0.20453 16.0330   1
  -4  -2  12 20.2993 16.6434   1
  -4  -2  11 170.963 36.4111   1
   4   2 -11 280.421 35.4925   3
   4   2 -11 332.861 33.5041   2
  -4  -2  10 7.86597 13.5472   1
   4   2 -10 8.42165 8.00949   2
   4   2 -10 40.6034 14.3970   3
   4   2  -9 1.68928 5.89740   3
   4   2  -9-1.49147 7.11758   2
  -4  -2   9 10.0304 14.3225   1
   4   2  -8 87.8505 13.6687   3
  -4  -2   8 71.3122 24.8178   1
  -4  -2   7 5.64526 3.97233   3
  -4  -2   7 7.95462 14.0729   1
   4   2  -7 8.68450 5.82024   2
  -4  -2   6 1850.45 54.1014   3
  -4  -2   6 1984.40 103.051   1
   4   2  -6 2010.11 60.0373   2
  -4  -2   5 1568.12 55.9527   3
  -4  -2   5 1629.79 91.7690   1
   4   2  -5 1560.82 55.0247   2
  -4  -2   4 639.127 40.2781   2
   4   2  -4 612.500 36.8357   2
  -4  -2   3 1366.17 63.8236   2
   4   2  -3 1335.45 58.6098   2
  -4  -2   2 2482.10 92.8564   2
   4   2  -2 2477.22 85.3061   2
  -4  -2   1 964.004 61.9155   2
  -4  -2   0 636.145 53.8129   2
   4   2   0 579.818 49.1379   2
  -4  -2  -1 1398.87 84.9808   2
   4   2   1 1368.77 79.6527   2
  -4  -2  -2 83.5515 22.2958   2
   4   2   2 154.147 30.0838   2
  -4  -2  -3 726.417 66.4936   1
   4   2   3 827.575 71.7125   2
   4   2   4 528.131 62.7261   2
   4   2   5 70.1516 26.3724   2
   4   2   6 287.498 53.5606   2
  -4  -2  -7 318.095 77.7454   3
   4   2   7 299.256 56.6954   2
  -4  -3  15 66.4177 32.2015   1
  -4  -3  14 103.072 30.8233   1
  -4  -3  13-6.63203 14.1188   1
  -4  -3  12 265.331 49.6696   1
   4   3 -12 273.320 29.3640   3
   4   3 -11 497.502 34.3969   3
   4   3 -11 447.356 31.7490   2
  -4  -3  11 352.705 54.2179   1
  -4  -3  10 151.712 36.6476   1
   4   3 -10 175.857 16.9239   2
   4   3 -10 196.282 17.5970   3
  -4  -3   9 429.975 53.8750   1
   4   3  -9 368.679 23.0560   2
   4   3  -9 316.214 19.4891   2
  -4  -3   8 725.429 67.6081   1
   4   3  -8 695.079 27.0016   2
   4   3  -8 675.082 26.4767   2
  -4  -3   7 1220.48 84.2087   1
   4   3  -7 1094.64 33.7918   2
  -4  -3   6 1863.03 41.7527   3
  -4  -3   6 1983.20 106.429   1
   4   3  -6 2026.32 51.6694   2
  -4  -3   5 6643.03 190.883   1
   4   3  -5 6643.85 107.760   2
  -4  -3   4 146.028 20.4131   2
   4   3  -4 141.807 18.8264   2
  -4  -3   3 1504.01 70.1276   2
   4   3  -3 1655.35 67.0467   2
  -4  -3   2 3400.17 113.180   2
  -4  -3   1 23.4172 10.0312   2
  -4  -3   0 203.666 32.4927   2
   4   3   0 155.211 27.8550   2
  -4  -3  -1-4.68746 8.88758   2
   4   3   1 10.6628 12.3270   2
   4   3   2 304.360 44.4172   2
   4   3   3 977.825 83.2171   2
   4   3   4 44.0642 22.2681   2
   4   3   5 150.563 39.0212   2
  -4  -3  -6 64.6504 46.4388   3
   4   3   6 91.6754 33.5431   2
  -4  -3  -7 15.8830 28.6217   3
  -4  -4  15 55.7151 24.8584   1
  -4  -4  14 128.893 37.7537   1
  -4  -4  13 13.5103 18.4147   1
  -4  -4  12 18.3938 13.1194   1
  -4  -4  11 619.862 71.4006   1
  -4  -4  10 919.756 82.9695   1
  -4  -4   9 672.327 69.8856   1
  -4  -4   8 874.773 76.2946   1
  -4  -4   7 1440.74 95.9568   1
  -4  -4   6 781.742 32.4107   3
  -4  -4   6 980.750 78.2912   1
  -4  -4   6 827.156 30.7000   3
   4   4  -6 866.472 34.1717   2
  -4  -4   5 528.178 58.2346   1
  -4  -4   5 526.667 35.1916   2
   4   4  -5 576.743 34.5496   2
  -4  -4   4 702.378 46.3844   2
   4   4  -4 702.620 43.7928   2
  -4  -4   3 195.804 27.2037   2
   4   4  -3 215.746 27.1796   2
  -4  -4   2 11.9930 9.52627   2
  -4  -4   1 19.0767 12.4603   2
   4   4  -1 67.3835 18.6998   2
  -4  -4   0 111.230 26.0018   2
   4   4   0 99.0925 24.5050   2
   4   4   1 48.6508 19.0949   2
   4   4   2 185.292 38.2578   2
   4   4   3 38.4529 18.5178   2
  -4  -4  -4 78.1115 39.3102   3
   4   4   4 84.3933 27.9339   2
  -4  -4  -5 5.56224 26.0374   3
   4   4   5-4.94864 18.2457   2
  -4  -4  -6 57.0988 38.2516   3
  -4  -5  14 226.616 48.4358   1
  -4  -5  13 79.6510 29.9131   1
  -4  -5  12 103.027 34.7589   1
  -4  -5  11 830.862 84.4052   1
  -4  -5  10 442.877 59.5881   1
  -4  -5   9 5.58287 12.6796   1
  -4  -5   8 256.111 43.9376   1
  -4  -5   7 637.545 66.6837   1
  -4  -5   6 57.6416 11.7065   3
  -4  -5   6 45.4484 23.3488   1
  -4  -5   6 53.0487 10.1674   2
  -4  -5   5 34.6908 11.4240   2
  -4  -5   5 19.9031 11.4158   3
  -4  -5   5 23.3049 17.5500   1
   4   5  -5 28.7922 10.6421   2
  -4  -5   4 158.709 23.7618   2
  -4  -5   4 132.500 29.6523   3
   4   5  -4 154.090 24.0113   2
  -4  -5   3 56.4010 22.0168   3
  -4  -5   3 25.8418 12.4361   2
  -4  -5   2 235.618 44.4005   3
  -4  -5   2 216.757 32.8372   2
   4   5  -2 240.078 35.0491   2
  -4  -5   1 852.608 91.1764   3
  -4  -5   1 1095.16 77.7924   2
   4   5  -1 1107.55 79.4763   2
  -4  -5   0 0.12175 23.7917   3
   4   5   0-12.4605 17.1594   2
  -4  -5  -1 830.231 98.1480   3
   4   5   1 750.154 74.9202   2
  -4  -5  -2 539.713 86.2600   3
   4   5   2 574.363 70.0249   2
  -4  -5  -3 47.1383 28.6835   3
   4   5   3 37.9855 21.7152   2
  -4  -5  -4 128.146 48.4161   3
  -4  -5  -5 1.11039 20.8151   3
  -4  -6  14 17.1636 23.6066   1
  -4  -6  13 275.442 56.2782   1
  -4  -6  12 419.909 63.5052   1
  -4  -6  11 1187.42 103.501   1
  -4  -6  10 2548.51 146.039   1
  -4  -6   9 281.359 49.6876   1
  -4  -6   8 794.729 77.5207   1
  -4  -6   7 3101.86 149.488   1
  -4  -6   6 493.518 58.7655   1
  -4  -6   6 550.281 40.2350   3
  -4  -6   6 528.177 35.7128   2
  -4  -6   5 242.074 35.2508   3
  -4  -6   5 356.407 50.2877   1
  -4  -6   5 296.252 31.6596   2
  -4  -6   4 354.809 47.5285   3
  -4  -6   4 340.004 37.4326   2
  -4  -6   3 669.469 69.2579   3
  -4  -6   3 800.776 61.6977   2
   4   6  -3 664.480 58.8599   2
  -4  -6   2 1546.87 116.312   3
  -4  -6   2 1496.46 90.9103   2
   4   6  -2 1585.77 96.6642   2
  -4  -6   1 122.295 39.4639   3
   4   6  -1 101.692 27.4235   2
  -4  -6   0 191.858 49.2330   3
  -4  -6  -1 390.043 77.4072   3
  -4  -6  -2 180.922 57.3911   3
  -4  -6  -3 290.819 70.9263   3
  -4  -6  -4 43.4093 31.7127   3
  -4  -7  14 274.989 58.1045   1
  -4  -7  13 136.089 41.1902   1
  -4  -7  12 187.536 43.8242   1
  -4  -7  11 391.431 59.6197   1
  -4  -7  10 328.411 55.8247   1
  -4  -7   9 38.8126 16.6521   1
  -4  -7   8 132.579 35.1980   1
  -4  -7   7 206.136 20.2850   3
  -4  -7   7 157.393 36.9682   1
  -4  -7   7 205.719 19.0950   2
  -4  -7   6 21.7045 21.9023   1
  -4  -7   6 38.8275 12.1796   2
  -4  -7   6 30.0353 12.6932   3
  -4  -7   5 11.6068 14.5969   1
  -4  -7   5 10.5946 8.38872   2
  -4  -7   5-3.97633 12.3944   3
  -4  -7   4 126.183 33.7031   1
  -4  -7   4 71.5235 19.2567   2
  -4  -7   4 106.357 30.3003   3
  -4  -7   3 452.965 49.9719   2
  -4  -7   3 508.674 64.4799   3
  -4  -7   2 1391.38 114.821   3
  -4  -7   1 776.112 93.7498   3
  -4  -7   0 629.644 88.1206   3
  -4  -7  -1 631.351 95.3787   3
  -4  -7  -2 663.630 101.457   3
  -4  -7  -3 233.792 66.8708   3
  -4  -8  13 95.4161 34.1851   1
  -4  -8  12 72.7328 36.7916   1
  -4  -8  11 6.69396 18.1704   1
  -4  -8  10 17.2309 22.4735   1
  -4  -8   9 70.4366 28.3923   1
  -4  -8   8 13.2111 16.7969   1
  -4  -8   7 1071.50 56.7160   3
  -4  -8   7 999.212 91.1795   1
  -4  -8   7 1115.39 53.0103   2
  -4  -8   6 1610.59 86.9049   3
  -4  -8   6 1674.06 115.990   1
  -4  -8   6 1525.04 75.3224   2
  -4  -8   5 207.556 31.5504   2
  -4  -8   5 295.421 44.6915   3
  -4  -8   5 275.072 48.8932   1
  -4  -8   4 2444.37 136.813   3
  -4  -8   4 2319.27 134.853   1
  -4  -8   4 2201.94 109.833   2
  -4  -8   3 2178.69 140.872   3
  -4  -8   2 209.047 48.4628   3
  -4  -8   1 628.793 88.8239   3
  -4  -8   0 135.695 45.2243   3
  -4  -8  -1 70.0794 41.3409   3
  -4  -8  -2 65.1006 37.4643   3
  -4  -9  13-53.4516 28.8943   1
  -4  -9  12 148.157 43.8852   1
  -4  -9  11 104.942 38.2627   1
  -4  -9  10 26.0975 21.5476   1
  -4  -9   9 17.8995 23.1512   1
  -4  -9   8 193.316 44.9065   1
  -4  -9   7 567.985 71.2073   1
  -4  -9   7 510.085 45.1712   3
  -4  -9   6 184.190 33.5557   3
  -4  -9   6 233.619 45.6732   1
  -4  -9   5-6.28094 19.6122   1
  -4  -9   5 5.49001 10.1339   2
  -4  -9   5-9.57138 17.8800   3
  -4  -9   4 319.512 53.3922   3
  -4  -9   4 294.960 50.1228   1
  -4  -9   3 235.242 46.1200   1
  -4  -9   3 233.995 50.7659   3
  -4  -9   2 0.42116 17.9772   3
  -4  -9   1 35.1248 26.7160   3
  -4  -9   0 9.76384 18.4255   3
  -4  -9  -1 92.1948 43.1672   3
  -4 -10  12 73.6217 30.7409   1
  -4 -10  11 236.975 55.5239   1
  -4 -10  10 251.248 53.4343   1
  -4 -10   9 306.000 56.3555   1
  -4 -10   8 471.063 68.4799   1
  -4 -10   7 1052.75 98.8283   1
  -4 -10   6 215.198 37.7043   3
  -4 -10   6 146.378 38.8434   1
  -4 -10   5-7.74438 11.7754   3
  -4 -10   5-24.6494 18.4280   1
  -4 -10   4 125.939 35.6499   1
  -4 -10   4 110.671 34.7266   3
  -4 -10   3 65.5413 33.0568   3
  -4 -10   3 65.1584 26.7439   1
  -4 -10   2-12.5182 22.4699   3
  -4 -10   2 13.4310 14.4455   1
  -4 -10   1 13.1232 20.0287   3
  -4 -10   0 92.8235 39.1555   3
  -4 -11  11 230.795 51.2441   1
  -4 -11  10 53.2064 31.6498   1
  -4 -11   9 7.44041 17.3559   1
  -4 -11   8 265.420 52.5749   1
  -4 -11   7 62.3406 27.1462   1
  -4 -11   6 78.8264 26.6454   1
  -4 -11   5 44.9680 22.0971   3
  -4 -11   5 49.7865 23.9185   1
  -4 -11   4 51.5803 23.3306   3
  -4 -11   4 38.4500 22.4519   1
  -4 -11   3 62.7804 26.2218   1
  -4 -11   3 45.0695 27.5265   3
  -4 -11   2 20.3841 22.5764   3
  -4 -11   1 88.9369 38.3327   3
  -4 -12  10 196.377 50.0000   1
  -4 -12   9 554.501 78.3949   1
  -4 -12   8 633.369 82.8091   1
  -4 -12   7 179.988 41.6052   1
  -4 -12   6 19.1078 15.9282   1
  -4 -12   5 51.6388 23.5421   1
  -4 -12   3 173.092 47.3195   3
  -4 -13   9 27.1528 19.1398   1
  -4 -13   8 100.316 36.5194   1
  -4 -13   7 31.8400 20.9263   1
   5 -15   4-2.10397 18.1290   3
   5 -15   5-25.1246 20.7802   2
   5 -14   1 106.886 44.2850   3
   5 -14   2 24.8119 24.2393   3
   5 -14   3 146.568 48.9884   3
   5 -14   4 350.190 68.3931   3
   5 -14   4 87.3750 33.6359   2
   5 -14   5-2.92511 13.4768   2
   5 -14   6-6.36313 13.0802   2
   5 -13  -1 42.6971 27.5250   3
   5 -13   0 56.1774 32.9704   3
   5 -13   1 121.469 42.7675   3
   5 -13   2 9.51141 19.7446   3
   5 -13   3 23.4502 23.3283   3
   5 -13   4 15.2031 16.3656   2
   5 -13   5 18.9453 18.3875   2
   5 -13   6 60.0126 26.5656   2
   5 -13   7 18.0202 17.6044   2
   5 -12  -3-59.2308 33.8903   3
   5 -12  -2-29.3863 24.5346   3
   5 -12  -1-4.71540 20.8260   3
   5 -12   0-53.1644 30.1203   3
   5 -12   1 97.8872 40.5645   3
   5 -12   2 254.220 60.9227   3
   5 -12   3-6.64258 22.5668   3
   5 -12   4 1.61135 15.1284   2
   5 -12   5 101.688 31.8723   2
   5 -12   6 48.9752 24.9240   2
   5 -12   7 56.7018 26.9669   2
   5 -12   8 36.8706 18.3319   2
   5 -11  -5-9.19260 21.4104   3
   5 -11  -4-25.3968 27.6634   3
   5 -11  -3 34.1601 24.3291   3
   5 -11  -2 26.0357 20.2321   3
   5 -11  -1 76.2072 31.3475   3
   5 -11   0-0.55669 23.0729   3
   5 -11   1 72.2686 39.6110   3
   5 -11   2 22.4020 17.7442   3
   5 -11   3 51.4972 28.8714   3
  -5  11  -3 77.1504 22.2726   1
   5 -11   4 26.2392 15.6211   2
   5 -11   5 54.3597 26.5929   2
   5 -11   6 69.7831 23.2699   2
   5 -11   7 7.42302 12.3932   2
   5 -11   8 59.4077 22.1218   2
   5 -11   9 37.2900 17.9072   2
   5 -10  -6 172.451 51.5231   3
   5 -10  -5 23.1442 19.9239   3
   5 -10  -4 30.6475 23.3358   3
   5 -10  -3 88.6474 38.9162   3
   5 -10  -2 117.007 38.1533   3
   5 -10  -1 121.158 38.1074   3
   5 -10   0 41.9970 26.8916   3
  -5  10   0 41.3197 10.7955   1
  -5  10  -1 673.850 51.4351   1
   5 -10   1 623.730 79.3615   3
   5 -10   2 11.2376 18.8128   3
  -5  10  -2 17.4925 12.0608   1
  -5  10  -3 4.90161 8.10050   1
   5 -10   3 2.22853 14.0071   2
   5 -10   4 307.836 49.9063   2
   5 -10   5 109.272 29.4639   2
   5 -10   6 80.7618 27.0898   2
   5 -10   7 160.942 36.4415   2
   5 -10   8 163.654 35.5646   2
   5 -10   9 6.89341 13.7150   2
   5  -9  -7 72.1808 33.4126   3
   5  -9  -6-21.8945 25.7611   3
   5  -9  -5 115.910 38.7923   3
   5  -9  -4-22.7544 23.6909   3
   5  -9  -3 191.272 48.6128   3
   5  -9  -2 205.105 48.7480   3
  -5   9   1 244.770 19.2447   1
   5  -9  -1 319.607 57.6217   3
  -5   9   0 268.058 28.7729   1
   5  -9   0 202.352 43.4959   3
  -5   9  -1 118.961 22.8300   1
   5  -9   1 72.6475 29.7468   3
  -5   9  -2 22.3290 13.1602   1
   5  -9   2 71.1785 31.3840   3
  -5   9  -3 66.9940 22.4871   1
   5  -9   3 47.1341 23.3294   2
   5  -9   4 14.7585 17.3632   2
   5  -9   5 22.5609 19.7816   2
   5  -9   6 105.643 28.2381   2
   5  -9   7 15.2004 19.3556   2
   5  -9   8-2.67876 11.8409   2
   5  -9   9 23.8849 19.2295   2
   5  -9  10 27.9979 19.9325   2
   5  -8  -9 18.1925 21.7412   3
   5  -8  -8 12.9424 19.8265   3
   5  -8  -7-9.21669 22.5626   3
   5  -8  -6 68.7099 34.9189   3
   5  -8  -5 86.0250 37.7160   3
   5  -8  -4-17.9909 28.7542   3
   5  -8  -3 319.007 56.3670   3
   5  -8  -2 490.085 67.4857   3
  -5   8   1 50.9622 11.6488   1
   5  -8  -1 97.5005 35.7751   3
  -5   8   0 50.8181 14.0163   1
   5  -8   0 53.7240 27.0085   3
   5  -8   1 37.4963 23.5119   3
  -5   8  -2 13.3244 13.5824   1
   5  -8   2-16.6067 18.5274   2
   5  -8   3 64.3126 23.5326   2
  -5   8  -3 32.7775 16.3392   1
   5  -8   4 285.850 44.9709   2
   5  -8   5 22.3524 21.7101   2
   5  -8   6 21.6088 15.1460   2
   5  -8   7 157.247 33.6099   2
   5  -8   8 20.2272 10.7715   2
   5  -8   9 98.9610 27.8603   2
   5  -8  10 35.4195 18.9501   2
   5  -7 -10 20.0314 22.2597   3
   5  -7  -9 0.67972 17.6150   3
   5  -7  -8 71.6377 35.1312   3
   5  -7  -7 96.3826 36.2027   3
   5  -7  -6 41.0067 25.1463   3
   5  -7  -5-4.92091 19.8618   3
   5  -7  -4 375.912 60.5709   3
   5  -7  -3-22.4044 23.4809   3
   5  -7  -2 539.349 66.1167   3
  -5   7   2 587.214 31.2759   1
  -5   7   1 232.885 42.8605   3
   5  -7  -1 292.600 48.8631   3
  -5   7   1 259.041 26.2893   1
  -5   7   0 90.8785 29.4701   3
   5  -7   0 30.2061 25.1498   3
  -5   7   0 56.0118 14.8788   1
  -5   7  -1 128.162 32.3918   3
   5  -7   1 82.2724 27.5500   3
   5  -7   1 78.9330 23.6814   2
  -5   7  -2 68.1085 25.1166   3
  -5   7  -2 53.7006 17.2056   1
   5  -7   2 68.0590 25.0598   2
   5  -7   3 35.1852 22.6130   2
  -5   7  -3 38.0000 17.8301   1
   5  -7   4 166.411 35.8895   2
   5  -7   5 0.63788 17.0785   2
   5  -7   6 6.81115 12.7513   2
   5  -7   7 182.683 36.6863   2
   5  -7   8 66.3857 24.5673   2
   5  -7   9 30.3639 21.9400   2
   5  -7  10 61.5476 21.7206   2
   5  -7  11 24.3016 15.5146   2
   5  -6 -11 21.9226 30.4777   3
   5  -6 -10 71.4375 34.1361   3
   5  -6  -9 14.2489 19.8850   3
   5  -6  -8 104.645 39.6623   3
   5  -6  -7 235.739 52.9681   3
   5  -6  -6 29.5898 23.3938   3
   5  -6  -5-5.27912 15.0007   3
  -5   6   4 202.973 13.8187   1
   5  -6  -4 307.152 51.0969   3
  -5   6   3 103.414 12.8111   1
  -5   6   3 126.610 31.8000   3
   5  -6  -3 134.522 31.8994   3
  -5   6   2 380.169 53.6607   3
   5  -6  -2 276.924 46.9063   3
  -5   6   2 312.063 26.4630   1
  -5   6   1 85.9094 17.6758   1
  -5   6   1 96.3290 29.2118   3
  -5   6   0 254.638 43.8410   3
   5  -6   0 260.949 42.7936   3
  -5   6   0 286.203 32.1952   1
  -5   6  -1 28.7841 17.7698   3
   5  -6   1 19.6231 16.4303   2
   5  -6   2 13.9224 14.8505   2
  -5   6  -2 20.3418 16.3278   3
  -5   6  -2-3.90693 9.35048   1
   5  -6   3 52.7667 23.4436   2
  -5   6  -3 98.4483 28.7962   3
  -5   6  -3 94.4856 25.9998   1
   5  -6   4 9.81387 16.4801   2
   5  -6   5-1.45994 13.1424   2
   5  -6   6 232.292 39.6982   2
   5  -6   7 110.085 29.3882   2
   5  -6   8 23.2097 13.5383   2
   5  -6   9 86.3426 23.5628   2
   5  -6  10-7.33263 12.4646   2
   5  -6  11 14.5725 16.0583   2
   5  -5 -12-3.46434 16.1363   3
   5  -5 -11 169.952 49.3718   3
   5  -5 -10 426.764 74.3318   3
  -5   5   9-12.7335 7.88740   1
   5  -5  -9 50.1061 28.6398   3
  -5   5   8 72.7721 13.1936   1
   5  -5  -8 49.6005 22.9145   3
   5  -5  -7 587.979 74.2653   3
  -5   5   7 570.392 34.2397   1
  -5   5   6 13.7536 5.98967   1
   5  -5  -6 19.5257 18.1453   3
  -5   5   5 62.3122 26.2519   3
   5  -5  -5 76.3321 28.7862   3
  -5   5   5 68.5132 11.4737   1
  -5   5   4 166.156 19.0177   1
  -5   5   4 174.821 39.2868   3
   5  -5  -4 206.997 40.2194   3
  -5   5   3 82.6457 26.2505   3
   5  -5  -3 38.8199 23.0148   3
  -5   5   2 13.3417 11.5741   3
  -5   5   1 9.92341 8.20631   1
  -5   5   1 11.3743 11.4765   3
  -5   5   0 180.016 27.6671   1
  -5   5   0 139.370 32.6429   3
   5  -5   1 53.8881 20.2999   2
  -5   5  -1 99.6676 27.9973   3
   5  -5   2 30.5326 19.7232   2
  -5   5  -2 63.2785 21.7687   1
  -5   5  -2 36.7850 17.6201   3
   5  -5   3 13.5519 12.8453   2
  -5   5  -3 58.5906 21.7617   1
  -5   5  -3 38.7239 21.3455   3
  -5   5  -4 486.571 58.2072   2
   5  -5   4 460.956 53.0159   2
   5  -5   5-8.90453 16.3538   2
   5  -5   6 282.807 43.5343   2
   5  -5   7 15.0076 12.1776   2
   5  -5   8-13.0230 19.3063   2
   5  -5   9-1.10869 11.5528   2
   5  -5  10 9.78648 15.7615   2
   5  -5  11 37.6133 24.1555   2
   5  -4 -13-12.0054 21.7152   3
   5  -4 -12-65.0344 32.0567   3
   5  -4 -11 36.5589 30.2189   3
   5  -4 -10 41.2172 27.4165   3
  -5   4  10-22.8186 11.0021   1
   5  -4  -9 5.39032 16.8145   3
  -5   4   9 7.57050 8.67513   1
   5  -4  -8 22.7044 14.8284   3
  -5   4   8 0.94620 6.10809   1
  -5   4   7 1.68523 6.59656   1
  -5   4   7 8.96535 14.6978   3
   5  -4  -7 18.6060 18.3032   3
  -5   4   6-2.41121 14.0420   3
   5  -4  -6-2.79812 13.5651   3
  -5   4   6 8.91219 7.49293   1
  -5   4   5 89.0206 27.3251   3
   5  -4  -5 48.4716 22.5727   3
  -5   4   5 53.6965 13.8448   1
  -5   4   4 122.677 30.4535   3
   5  -4  -4 94.2985 28.1177   3
   5  -4  -3 307.082 44.6728   3
  -5   4   3 359.151 48.1865   3
  -5   4   2 372.228 48.2543   3
  -5   4   1 612.700 62.2160   3
  -5   4   0 3.24201 10.7364   3
  -5   4  -1 108.844 24.9143   1
  -5   4  -1 149.225 34.6506   3
   5  -4   2 37.3714 20.7350   2
  -5   4  -2 38.4954 16.8660   1
  -5   4  -2 26.7863 23.1548   3
   5  -4   3 89.9942 26.6783   2
  -5   4  -3 124.285 29.7918   1
  -5   4  -3 135.511 30.6096   2
   5  -4   4-4.47203 13.2493   2
   5  -4   5 281.652 43.2662   2
   5  -4   6-10.3270 16.1781   2
   5  -4   7 11.8804 11.4817   2
   5  -4   8-1.06180 15.5987   2
   5  -4   9 12.5142 14.7793   2
   5  -4  10-20.7293 18.1697   2
   5  -3 -13 49.4457 26.8549   3
   5  -3 -12 131.508 41.1425   3
   5  -3 -11 344.086 61.8046   3
  -5   3  11 273.591 38.2746   1
   5  -3 -10 262.175 50.5817   3
  -5   3  10 241.079 34.1285   1
   5  -3  -9 215.342 44.4348   3
  -5   3   9 189.102 28.8480   1
  -5   3   8 154.826 24.6531   1
  -5   3   8 128.366 34.6765   3
   5  -3  -8 242.022 45.0643   3
  -5   3   7 297.454 32.9991   1
  -5   3   7 265.069 46.1282   3
   5  -3  -7 293.298 45.7068   3
  -5   3   6 95.3268 18.2961   1
  -5   3   6 94.2492 28.8443   3
   5  -3  -6 62.6239 22.9621   3
  -5   3   5 11.4445 10.9271   3
  -5   3   5 25.8432 12.0933   1
  -5   3   4 929.989 72.2218   3
  -5   3   3 56.8806 19.7016   3
  -5   3   2 152.600 29.5973   3
  -5   3   1 87.2986 23.9618   3
  -5   3   0 502.780 55.8507   3
  -5   3  -1 144.248 29.9098   2
   5  -3   2 4.09689 12.7773   2
  -5   3  -2 1.43297 13.9154   1
  -5   3  -2-10.5440 14.7433   2
  -5   3  -3 10.5815 10.7902   2
   5  -3   3 27.9696 16.9023   2
  -5   3  -3 18.2679 17.3392   1
   5  -3   4 103.750 26.7975   2
   5  -3   5 208.948 36.1767   2
   5  -3   6 35.1316 19.6954   2
   5  -3   7 1.65056 14.9478   2
   5  -3   8-3.30131 12.7738   2
   5  -3   9 18.1345 18.0697   2
   5  -3  10 51.1563 25.5788   2
   5  -2 -13 3.16295 15.1729   3
   5  -2 -12-6.20364 14.7934   3
  -5   2  12 12.5239 17.4976   1
   5  -2 -11 35.1669 27.1527   3
  -5   2  11 35.0776 17.2869   1
   5  -2 -10-2.86466 14.3042   3
  -5   2  10 26.6946 14.1260   1
  -5   2   9 8.45090 12.2284   1
  -5   2   9-3.67179 11.4532   3
   5  -2  -9 14.0574 13.7965   3
  -5   2   8 98.0505 28.1966   3
  -5   2   8 114.733 23.6040   1
   5  -2  -8 94.5696 26.9576   3
  -5   2   7-4.29155 9.59779   1
  -5   2   7-1.79110 9.26294   3
  -5   2   6 130.903 30.5979   3
  -5   2   6 125.769 24.1056   1
  -5   2   5 416.984 46.7006   3
  -5   2   5 418.681 41.3965   1
  -5   2   4 100.573 23.3497   3
  -5   2   3 458.376 48.4667   3
  -5   2   2 211.073 34.7710   3
  -5   2   1 196.068 35.5496   3
  -5   2   0 10.4033 15.9149   2
  -5   2  -1 67.2492 21.3180   2
  -5   2  -2 16.4791 13.2642   2
   5  -2   2 7.07138 9.83736   2
  -5   2  -2 10.2929 11.7455   1
  -5   2  -3-15.2509 13.3000   2
   5  -2   3 20.3594 14.4836   2
   5  -2   4 23.4430 14.8374   2
   5  -2   5 57.0750 23.1928   2
   5  -2   6 5.24010 18.2175   2
   5  -2   7 14.0027 16.9342   2
   5  -2   8 22.1279 24.3083   2
   5  -2   9-15.9399 17.4373   2
   5  -1 -13 13.3918 20.0268   3
  -5   1  13 15.7483 13.1244   1
   5  -1 -12 202.230 43.7173   3
  -5   1  12 226.510 39.1236   1
   5  -1 -11 78.6421 28.0078   3
  -5   1  11 15.8136 12.5329   1
  -5   1  10 173.742 32.8675   1
   5  -1 -10 190.724 36.6017   3
   5  -1 -10 147.850 30.2948   2
  -5   1   9-6.91212 11.9420   3
  -5   1   9-14.9745 12.5481   1
   5  -1  -9 9.98844 13.4121   3
  -5   1   8 38.0125 19.3258   3
  -5   1   8 14.3260 13.4172   1
  -5   1   7 405.333 43.8222   1
  -5   1   7 392.860 46.9751   3
  -5   1   6 306.871 38.9764   3
  -5   1   6 351.031 41.6190   1
   5  -1  -6 318.143 38.0984   3
  -5   1   5 658.122 53.8633   3
   5  -1  -5 644.989 52.2777   3
  -5   1   4 31.7273 14.3896   3
   5  -1  -4 19.5009 10.3846   2
  -5   1   3 252.859 34.1540   3
  -5   1   2 66.6039 20.1560   3
  -5   1   1 12.6785 15.2148   2
  -5   1   0 229.003 35.7616   2
  -5   1  -1 80.0351 23.1682   2
  -5   1  -2 33.9579 13.9953   2
   5  -1   2 36.3740 17.5890   2
   5  -1   3 7.86136 12.0238   2
   5  -1   4 161.884 31.5382   2
   5  -1   5-5.77487 16.6272   2
   5  -1   6 88.1803 29.1302   2
   5  -1   7 21.2356 23.2072   2
   5  -1   8 52.5412 25.2323   2
  -5   0  14 31.9835 18.0353   1
   5   0 -13 11.2676 12.7018   3
  -5   0  13-3.88485 10.9572   1
   5   0 -12-6.95305 13.2317   3
  -5   0  12-42.5830 20.0322   1
  -5   0  11 41.3669 18.0235   1
   5   0 -11 22.6948 17.5278   3
   5   0 -11 4.84386 5.15645   2
  -5   0  10 10.6416 15.4059   1
   5   0 -10 34.9379 14.6395   2
  -5   0   9 128.627 29.1603   3
  -5   0   9 139.042 28.3321   1
  -5   0   8 33.5737 19.3568   1
  -5   0   8 42.4761 16.4519   3
   5   0  -8 35.2392 15.7000   3
  -5   0   7 127.869 24.4814   3
   5   0  -7 157.425 25.8966   3
  -5   0   7 146.803 29.7721   1
  -5   0   6 21.9977 17.9004   1
  -5   0   6 17.6034 11.2395   3
   5   0  -6 16.4530 11.7187   3
  -5   0   5 281.206 33.0361   3
   5   0  -5 313.446 33.5029   2
  -5   0   4 816.188 57.8462   3
   5   0  -4 827.492 54.0963   2
   5   0  -3 1293.89 68.5802   2
  -5   0   3 1276.38 75.1555   3
  -5   0   2 29.8059 13.8676   2
  -5   0   1 1.71245 12.0759   2
  -5   0   0 806.291 65.0826   2
  -5   0  -1 100.591 26.6710   2
   5   0   1 93.0321 22.6821   2
   5   0   2 4.47850 11.1395   2
   5   0   3 15.6010 12.2901   2
   5   0   4 32.8307 20.1889   2
   5   0   5 15.9337 14.4745   2
   5   0   6 198.299 43.9260   2
   5   0   7 48.0598 25.1126   2
   5   0   8 45.8723 26.5881   2
  -5  -1  15-34.0655 20.5992   1
  -5  -1  14 7.24752 11.9923   1
  -5  -1  13-62.9951 24.8969   1
  -5  -1  12-12.5141 13.8682   1
  -5  -1  11 61.9203 22.8758   1
   5   1 -11 76.1622 17.8890   2
  -5  -1  10 447.763 54.8885   1
   5   1 -10 524.161 46.9102   3
   5   1 -10 395.606 39.8582   2
   5   1  -9 8.14806 7.39302   3
  -5  -1   9 27.6196 15.1692   1
  -5  -1   8 76.1409 16.8828   3
  -5  -1   8 77.1266 24.5473   1
   5   1  -8 79.1972 17.5275   3
  -5  -1   7 126.156 19.9920   3
   5   1  -7 112.760 20.3753   2
  -5  -1   7 117.818 28.0915   1
  -5  -1   6 1216.35 61.4725   3
  -5  -1   6 1202.56 83.5356   1
   5   1  -6 1288.41 62.3815   2
  -5  -1   5 690.293 49.4018   3
   5   1  -5 643.776 44.8061   2
  -5  -1   4 377.114 38.7583   3
   5   1  -4 365.348 35.1179   2
   5   1  -3 33.3645 14.1728   2
  -5  -1   3 15.1537 9.70665   2
  -5  -1   2 1428.26 79.5233   2
  -5  -1   1 197.515 33.1185   2
   5   1  -1 214.521 30.1848   2
  -5  -1   0 36.7745 18.0629   2
   5   1   0 6.31820 11.7047   2
  -5  -1  -1 564.716 58.9477   2
   5   1   1 494.490 50.3094   2
   5   1   2 333.501 44.1251   2
   5   1   3 611.972 64.2418   2
   5   1   4 9.47065 15.6520   2
   5   1   5 22.2641 15.8288   2
   5   1   6 108.975 34.0521   2
   5   1   7 3.00778 15.3545   2
  -5  -2  15 46.5504 23.8067   1
  -5  -2  14 11.3811 14.4555   1
  -5  -2  13 60.8668 24.5359   1
  -5  -2  12 31.8148 16.5447   1
   5   2 -12 16.4966 12.5539   3
   5   2 -11 0.94566 4.03069   2
   5   2 -11 16.4996 9.50140   3
  -5  -2  10 453.576 57.6782   1
   5   2 -10 490.660 36.4313   3
   5   2 -10 461.006 36.3366   2
  -5  -2   9 9.02835 11.4905   1
  -5  -2   8 162.081 20.2399   3
  -5  -2   8 194.367 37.5651   1
   5   2  -8 199.132 23.4802   2
   5   2  -7 7.63815 7.95128   2
  -5  -2   7-2.30279 18.8370   1
  -5  -2   7 5.68730 6.79383   3
   5   2  -6 22.0765 10.4371   2
  -5  -2   6 11.4384 19.3252   1
  -5  -2   6 17.2198 8.48995   3
   5   2  -5 6.54824 8.80663   2
  -5  -2   5-3.44454 9.17826   3
   5   2  -4 224.681 27.5072   2
  -5  -2   4 198.976 27.4224   2
  -5  -2   3 490.464 45.4721   2
  -5  -2   2 329.638 39.5662   2
  -5  -2   1 1.46500 10.3580   2
   5   2  -1-7.99300 12.1277   2
  -5  -2   0 186.441 33.7660   2
   5   2   0 149.323 28.9258   2
   5   2   1 196.792 33.3224   2
   5   2   2 36.4884 17.8168   2
   5   2   3 23.4761 14.0764   2
   5   2   4 8.76203 15.1235   2
   5   2   5 114.021 32.5727   2
   5   2   6 53.4011 25.8484   2
  -5  -3  15-15.7156 18.5345   1
  -5  -3  14-0.84658 14.3902   1
  -5  -3  13-2.95705 13.1946   1
  -5  -3  12 16.3221 15.0962   1
   5   3 -11 6.46432 6.99939   2
   5   3 -11 45.9227 13.3793   2
   5   3 -10 6.82234 4.66220   2
   5   3 -10 10.5431 4.87397   2
  -5  -3  10-1.50483 16.3875   1
  -5  -3   9 101.463 31.2581   1
   5   3  -9 117.373 13.7968   2
  -5  -3   8 528.695 61.3837   1
   5   3  -8 528.090 29.4255   2
   5   3  -7 57.4835 11.3291   2
  -5  -3   7 74.0808 29.1400   1
  -5  -3   7 64.5659 10.1677   3
   5   3  -6 38.1948 11.0546   2
  -5  -3   6 45.5037 11.2241   3
  -5  -3   6 39.9997 22.6089   1
   5   3  -5 109.530 18.2230   2
  -5  -3   5 76.5280 16.6294   2
  -5  -3   4 175.005 26.4542   2
   5   3  -4 151.352 22.6143   2
  -5  -3   3 62.7340 18.8842   2
  -5  -3   2 45.8406 18.8086   2
   5   3  -2 20.5885 12.2730   2
  -5  -3   1 167.850 31.9738   2
   5   3  -1 164.526 29.8499   2
   5   3   0 30.8038 18.5288   2
   5   3   1 311.973 45.1653   2
   5   3   2 1272.42 95.3088   2
   5   3   3-22.1510 18.1956   2
   5   3   4 56.0067 24.7795   2
   5   3   5 175.834 44.1445   2
  -5  -3  -6 91.9919 47.0209   3
   5   3   6 18.1156 24.0027   2
  -5  -4  15-10.4132 15.5048   1
  -5  -4  14 25.0852 20.2703   1
  -5  -4  13 10.0101 19.7630   1
  -5  -4  12 13.6779 15.0470   1
  -5  -4  11 958.292 90.8999   1
  -5  -4  10 30.6120 23.6960   1
  -5  -4   9 85.3189 26.2687   1
  -5  -4   8 139.093 33.2415   1
   5   4  -8 103.914 10.0607   2
  -5  -4   7 238.354 16.8456   3
  -5  -4   7 163.034 15.8340   3
  -5  -4   7 229.733 41.9990   1
   5   4  -7 221.287 19.1468   2
   5   4  -6 12.1850 5.99086   2
  -5  -4   6-2.31546 18.6120   1
  -5  -4   5 294.588 32.0894   2
   5   4  -5 286.240 29.1249   2
  -5  -4   4 60.2122 16.0214   2
  -5  -4   3 40.4442 16.8183   2
   5   4  -3 25.7428 11.4576   2
  -5  -4   2 789.844 65.5979   2
   5   4  -2 842.144 64.5579   2
  -5  -4   1 66.8333 22.1409   2
   5   4  -1 40.7849 20.5797   2
   5   4   0 515.208 58.5793   2
   5   4   1 3.79172 11.6125   2
   5   4   2-9.28068 19.0274   2
   5   4   3 32.4439 21.9921   2
  -5  -4  -4 19.8833 30.2803   3
   5   4   4-1.27824 12.0349   2
  -5  -4  -5-55.6486 39.3407   3
   5   4   5 9.31779 15.4246   2
  -5  -5  14 6.87494 15.9541   1
  -5  -5  13 118.580 36.1671   1
  -5  -5  12-12.0210 15.4201   1
  -5  -5  11-21.0849 25.2005   1
  -5  -5  10 134.620 34.0287   1
  -5  -5   9 4.22499 18.5266   1
  -5  -5   8 348.638 55.2769   1
  -5  -5   7 72.7224 11.7448   3
  -5  -5   7 121.013 33.8679   1
  -5  -5   7 60.6479 10.2946   3
   5   5  -7 52.6192 10.8095   2
  -5  -5   6 472.514 42.7832   3
  -5  -5   6 464.443 60.1690   1
  -5  -5   6 504.555 39.6666   2
   5   5  -6 493.070 37.0162   2
  -5  -5   5 6.59064 8.06638   2
  -5  -5   5-3.41338 13.8627   3
  -5  -5   4 221.206 32.8238   2
  -5  -5   3 85.5798 21.3048   2
   5   5  -3 86.4023 21.8952   2
   5   5  -2-3.42805 9.64423   2
  -5  -5   2-5.78662 12.4219   2
   5   5  -1 77.0909 24.9411   2
   5   5   0 55.5075 24.4613   2
  -5  -5  -1 271.197 64.1126   3
   5   5   1 211.655 43.2346   2
  -5  -5  -2 40.9573 35.1964   3
   5   5   2 1.61532 14.7607   2
  -5  -5  -3-10.7294 28.3176   3
   5   5   3 40.0710 22.4921   2
  -5  -5  -4-0.22623 31.8032   3
  -5  -6  14 10.2570 17.0831   1
  -5  -6  13-64.8353 29.6937   1
  -5  -6  12 55.1350 26.2739   1
  -5  -6  11 22.8911 21.6308   1
  -5  -6  10 24.7467 26.8885   1
  -5  -6   9 276.721 51.8383   1
  -5  -6   8-0.92838 17.2219   1
  -5  -6   7 32.1788 20.6261   1
  -5  -6   7-19.4197 8.02718   3
  -5  -6   7-13.6957 7.12858   2
  -5  -6   6 179.950 25.8681   2
  -5  -6   6 135.877 35.6745   1
  -5  -6   6 164.436 27.9274   3
  -5  -6   5 249.893 40.2632   3
  -5  -6   5 254.479 34.2860   2
  -5  -6   4 13.8212 11.7917   2
  -5  -6   4 4.89430 13.0120   3
   5   6  -4-0.68998 10.4873   2
  -5  -6   3 1495.32 114.501   3
  -5  -6   3 1477.49 94.1330   2
   5   6  -3 1510.78 95.7616   2
  -5  -6   2-9.96820 20.7930   3
   5   6  -2-9.00490 12.1987   2
  -5  -6   1 28.8718 23.3600   3
   5   6  -1 39.6358 21.5528   2
  -5  -6   0-6.07511 23.7196   3
   5   6   0 14.5869 16.3901   2
  -5  -6  -1-66.1470 35.5998   3
   5   6   1 11.5485 16.8504   2
  -5  -6  -2 137.175 47.2800   3
  -5  -6  -3 27.0715 30.9875   3
  -5  -7  13-31.6057 23.5065   1
  -5  -7  12 62.4823 28.3315   1
  -5  -7  11 13.8686 21.2931   1
  -5  -7  10 39.0178 23.5729   1
  -5  -7   9-49.2803 25.4824   1
  -5  -7   8 35.5627 20.0019   1
  -5  -7   7 117.943 18.9926   2
  -5  -7   7 166.457 39.7366   1
  -5  -7   7 172.049 24.2641   3
  -5  -7   6 480.414 50.1022   3
  -5  -7   6 463.227 64.7535   1
  -5  -7   6 507.206 46.4090   2
  -5  -7   5 3.72439 15.8143   1
  -5  -7   5 4.18535 8.82621   2
  -5  -7   5-18.9458 15.2772   3
  -5  -7   4 29.5225 17.5304   2
  -5  -7   4 54.3246 24.0428   3
  -5  -7   3 131.587 35.2421   3
  -5  -7   2 33.3961 21.6148   3
  -5  -7   1 63.5781 37.5819   3
  -5  -7   0 155.283 49.3985   3
  -5  -7  -1 23.2113 25.4286   3
  -5  -7  -2-5.08183 24.6271   3
  -5  -8  13 41.1630 27.2053   1
  -5  -8  12 17.8168 20.2095   1
  -5  -8  11 8.82612 18.2566   1
  -5  -8  10-1.25910 21.0147   1
  -5  -8   9 41.3702 27.9851   1
  -5  -8   8 23.2360 20.0128   1
  -5  -8   7 46.5717 17.5909   3
  -5  -8   7 10.6168 16.4798   1
  -5  -8   6 228.020 38.1732   3
  -5  -8   6 176.762 41.9005   1
  -5  -8   5 15.9892 14.7104   2
  -5  -8   5 1.00096 13.6392   3
  -5  -8   5-10.6134 18.5399   1
  -5  -8   4 88.6038 26.2958   3
  -5  -8   4 153.852 40.1636   1
  -5  -8   3 295.506 54.5816   3
  -5  -8   2 22.1343 22.8559   3
  -5  -8   1 20.6221 20.2176   3
  -5  -8   0-1.83481 23.9196   3
  -5  -8  -1 34.6820 27.2190   3
  -5  -9  12 21.1953 18.5440   1
  -5  -9  11 44.4685 26.0147   1
  -5  -9  10 113.314 39.4989   1
  -5  -9   9 43.4640 26.0588   1
  -5  -9   8 71.2942 31.4391   1
  -5  -9   7-19.1321 19.5287   1
  -5  -9   6 17.8931 19.3560   1
  -5  -9   6 1.83301 11.8527   3
  -5  -9   5 14.2280 14.9469   3
  -5  -9   5-1.50390 14.9585   1
  -5  -9   4 38.3481 22.4457   3
  -5  -9   4-12.9273 15.2714   1
  -5  -9   3 36.1756 22.1953   3
  -5  -9   3-2.97204 24.4565   1
  -5  -9   2 0.46978 22.4512   3
  -5  -9   1-0.88171 15.3827   3
  -5  -9   0 47.3893 33.4201   3
  -5 -10  11 53.8976 26.3655   1
  -5 -10  10 1.54050 13.9883   1
  -5 -10   9-2.54839 16.6818   1
  -5 -10   8 20.8048 19.7561   1
  -5 -10   7 32.1246 20.0327   1
  -5 -10   6 31.2631 18.4193   1
  -5 -10   5 16.0366 16.4733   1
  -5 -10   5 44.7821 20.5819   3
  -5 -10   4-34.8439 22.8942   3
  -5 -10   4 0.11977 13.8569   1
  -5 -10   3 45.7692 29.6091   3
  -5 -10   3 105.821 33.2561   1
  -5 -10   2 15.9139 12.0539   1
  -5 -10   2 31.9687 25.9400   3
  -5 -10   1 10.9325 18.8167   3
  -5 -11  10-9.71177 19.6101   1
  -5 -11   9-1.12781 15.2286   1
  -5 -11   8 162.128 44.2302   1
  -5 -11   7 0.26317 12.8172   1
  -5 -11   6 25.6502 17.9453   1
  -5 -11   5 44.0938 26.2189   1
  -5 -11   4-32.7584 18.6810   1
  -5 -11   4-8.05208 16.1067   3
  -5 -11   3 41.6566 27.1000   3
  -5 -11   2 18.3108 16.9373   3
  -5 -12   9 92.9191 36.5637   1
  -5 -12   8-9.80651 20.7266   1
  -5 -12   7 68.0556 28.8257   1
  -5 -12   6-11.0612 15.6286   1
   6 -15   4 165.690 45.5208   2
   6 -14   2 395.145 77.9258   3
   6 -14   3 97.8619 40.7657   3
   6 -14   3 57.3819 28.7737   2
   6 -14   4 9.20754 18.5931   2
   6 -14   5 390.260 64.8929   2
   6 -14   6 116.703 38.2076   2
   6 -13  -1 35.5993 29.9260   3
   6 -13   0 24.9757 26.3693   3
   6 -13   1 263.690 64.2456   3
   6 -13   2 455.033 77.6212   3
   6 -13   3 56.0240 26.5680   2
   6 -13   4 89.8713 31.7205   2
   6 -13   5 494.372 70.6431   2
   6 -13   6 84.2341 29.2668   2
   6 -13   7 83.1737 30.4275   2
   6 -12  -3 58.7283 36.4674   3
   6 -12  -2 7.68382 18.8609   3
   6 -12  -1-22.1859 25.2312   3
   6 -12   0 434.239 75.9652   3
   6 -12   1 179.507 50.5610   3
   6 -12   2 264.930 59.8016   3
   6 -12   3 117.076 36.0759   2
   6 -12   4 130.473 43.8268   2
   6 -12   5 264.133 50.6428   2
   6 -12   6 93.3503 32.2295   2
   6 -12   7 15.6099 17.1836   2
   6 -12   8-43.9931 22.1060   2
   6 -11  -5 9.51154 26.2175   3
   6 -11  -4 11.3991 20.7727   3
   6 -11  -3 38.2056 27.4198   3
   6 -11  -2 38.7399 26.7980   3
   6 -11  -1 165.063 50.1939   3
   6 -11   0 6.94587 18.3533   3
   6 -11   1 566.204 80.1592   3
   6 -11   2 107.737 39.5522   3
   6 -11   2 23.7115 22.7774   2
   6 -11   3 166.405 41.2692   2
   6 -11   4 7.37144 15.4693   2
   6 -11   5 32.5309 18.7331   2
   6 -11   6 156.585 39.0554   2
   6 -11   7 15.9784 19.8114   2
   6 -11   8 33.1450 18.6702   2
   6 -10  -6 97.0755 41.2857   3
   6 -10  -5 63.0103 37.7528   3
   6 -10  -4 171.580 50.0953   3
   6 -10  -3 326.405 64.8008   3
   6 -10  -2 743.199 93.5771   3
   6 -10  -1 633.943 84.7677   3
  -6  10   0 914.555 57.9991   1
   6 -10   0 1002.62 103.723   3
   6 -10   1 267.582 53.5792   3
  -6  10  -2 6.36385 12.1730   1
   6 -10   2-12.1028 15.3570   2
   6 -10   3-10.1610 17.4402   2
   6 -10   4 36.5339 19.2746   2
   6 -10   5 357.809 55.8538   2
   6 -10   6-2.91179 14.4976   2
   6 -10   7-27.9349 24.2238   2
   6 -10   8 113.709 31.8649   2
   6 -10   9 98.0328 29.2745   2
   6  -9  -8 57.1793 34.0897   3
   6  -9  -7 88.0579 38.1890   3
   6  -9  -6 13.7332 21.5557   3
   6  -9  -5 298.011 61.7754   3
   6  -9  -4 574.211 83.4728   3
   6  -9  -3 640.271 85.2518   3
   6  -9  -2 19.1360 18.5019   3
  -6   9   2 5.86483 2.86415   1
  -6   9   1 11.9581 6.72257   1
   6  -9  -1-3.30377 15.8306   3
   6  -9   0 977.726 98.9152   3
  -6   9   0 960.000 62.7115   1
   6  -9   1 572.764 75.4074   3
  -6   9  -1 566.327 54.2034   1
  -6   9  -2 497.829 54.8523   1
   6  -9   2 416.234 58.1965   2
   6  -9   3 37.3561 28.4682   2
   6  -9   4 120.645 33.7818   2
   6  -9   5 505.814 65.4363   2
   6  -9   6 141.256 36.2144   2
   6  -9   7 196.235 42.0491   2
   6  -9   8 112.265 32.9635   2
   6  -9   9 142.465 35.1796   2
   6  -9  10 41.4726 22.1581   2
   6  -8  -9 74.1015 40.6012   3
   6  -8  -8 191.704 56.1248   3
   6  -8  -7 737.502 98.2803   3
   6  -8  -6 149.338 46.5237   3
   6  -8  -5 644.190 87.3546   3
   6  -8  -4 2178.56 150.984   3
  -6   8   3 1245.86 36.9843   1
   6  -8  -3 1435.59 119.349   3
   6  -8  -2 2978.93 166.854   3
  -6   8   2 3144.45 86.7339   1
   6  -8  -1 1632.76 121.813   3
  -6   8   1 1698.86 75.1383   1
   6  -8   0 260.572 48.7435   3
   6  -8   1 728.568 73.6410   2
  -6   8  -1 711.151 60.6090   1
   6  -8   2 17.4746 15.9565   2
  -6   8  -2-1.24162 8.01004   1
   6  -8   3 246.474 43.8688   2
   6  -8   4 645.955 71.2638   2
   6  -8   5 259.918 48.2721   2
   6  -8   6 115.458 31.9372   2
   6  -8   7-15.2974 16.8615   2
   6  -8   8 102.599 30.9357   2
   6  -8   9 184.790 41.2446   2
   6  -8  10 90.1716 30.9310   2
   6  -7 -10 145.078 48.8548   3
   6  -7  -9 126.821 46.1441   3
   6  -7  -8 35.3896 27.4579   3
   6  -7  -7 313.726 62.6663   3
   6  -7  -6 236.769 51.2960   3
   6  -7  -5 252.623 51.7276   3
  -6   7   4 519.148 27.0110   1
   6  -7  -4 463.503 67.4740   3
  -6   7   4 462.450 24.3019   1
   6  -7  -3 705.332 79.8135   3
  -6   7   3 785.700 40.6128   1
   6  -7  -2 1102.82 97.4653   3
  -6   7   2 1228.52 59.7698   1
  -6   7   1 41.5701 13.4735   1
   6  -7  -1 72.0238 32.6326   3
   6  -7   0-3.11730 18.1153   2
  -6   7  -1-0.56148 8.02972   1
   6  -7   1 0.75478 16.2075   2
   6  -7   2 125.649 34.1675   2
  -6   7  -2 135.093 31.3596   1
   6  -7   3 44.0616 21.6419   2
   6  -7   4 136.539 35.6385   2
   6  -7   5 369.200 54.3517   2
   6  -7   6 749.381 76.1178   2
   6  -7   7 181.043 38.8874   2
   6  -7   8 194.770 41.3718   2
   6  -7   9 250.669 48.3041   2
   6  -7  10 3.43398 12.3995   2
   6  -6 -11 33.9141 17.9651   3
   6  -6 -10 55.2976 32.5332   3
   6  -6  -9 245.004 55.9909   3
   6  -6  -8 11.6266 16.8886   3
   6  -6  -7 70.2051 30.9499   3
  -6   6   7 51.9373 8.86542   1
   6  -6  -6 156.833 40.7691   3
  -6   6   6 136.617 15.3376   1
   6  -6  -5 6.99846 23.9993   3
  -6   6   5 4.75579 4.95929   1
   6  -6  -4 22.8449 19.4101   3
   6  -6  -3 419.507 59.9008   3
  -6   6   2 170.172 24.3289   1
   6  -6  -2 119.832 32.4273   3
   6  -6  -1 14.1438 22.3153   3
   6  -6   0 764.604 71.0026   2
  -6   6   0 600.369 53.1955   1
   6  -6   1 48.2811 21.8126   2
  -6   6  -1 92.5274 24.5723   1
   6  -6   2 955.924 80.3383   2
  -6   6  -2 1008.74 78.8644   1
   6  -6   3 1123.77 89.1192   2
   6  -6   4 1065.36 87.0078   2
   6  -6   5 617.503 67.7901   2
   6  -6   6 69.3402 26.8128   2
   6  -6   7 4.45039 15.9044   2
   6  -6   8 54.5471 25.3903   2
   6  -6   9 124.474 34.7515   2
   6  -6  10 11.7678 18.4357   2
   6  -5 -12 40.9585 33.0097   3
   6  -5 -11 3.36382 16.1699   3
   6  -5 -10-12.3097 19.0130   3
   6  -5  -9 162.857 44.6102   3
  -6   5   9 198.166 25.1443   1
   6  -5  -8-49.3449 27.7023   3
  -6   5   8-1.37706 7.65340   1
  -6   5   7 65.4353 13.0396   1
   6  -5  -7 115.256 36.4694   3
  -6   5   6 382.443 33.4388   1
   6  -5  -6 421.690 60.3744   3
   6  -5  -5 110.961 32.5619   3
  -6   5   5 97.2949 19.3201   1
  -6   5   4 43.1874 24.6850   3
   6  -5  -4 32.6802 21.5252   3
  -6   5   3 14.3921 15.0681   3
   6  -5  -3 19.8831 16.2610   3
  -6   5   2 12.0070 13.9800   3
   6  -5  -2-0.16712 13.0571   3
  -6   5   1 1989.27 122.306   3
   6  -5  -1 1798.29 102.964   2
  -6   5   0 2365.73 136.529   3
   6  -5   0 2579.64 125.340   2
  -6   5   0 2455.47 110.207   1
  -6   5  -1 377.900 59.3692   3
   6  -5   1 373.351 49.5539   2
  -6   5  -1 398.087 47.8558   1
   6  -5   2 144.939 35.0647   2
  -6   5  -2 171.354 34.6234   1
   6  -5   3 231.164 41.4338   2
   6  -5   4 34.2018 18.8711   2
   6  -5   5 237.905 43.0214   2
   6  -5   6 106.954 32.3815   2
   6  -5   7 49.6132 23.2953   2
   6  -5   8 11.9075 14.4364   2
   6  -5   9-7.25352 12.6711   2
   6  -4 -13 121.701 42.4517   3
   6  -4 -12 62.0981 32.5007   3
   6  -4 -11 42.7951 26.9284   3
   6  -4 -10 287.683 55.0882   3
  -6   4  10 318.632 37.3064   1
   6  -4  -9 1348.96 115.564   3
  -6   4   9 1374.90 74.8815   1
  -6   4   8 199.868 28.1448   1
   6  -4  -8 166.792 39.8414   3
   6  -4  -7 4.16327 15.3304   3
  -6   4   7 7.83092 8.37067   1
  -6   4   6 1784.91 82.1183   1
  -6   4   6 1753.84 120.638   3
   6  -4  -6 1738.66 112.946   3
  -6   4   5 1401.43 103.519   3
   6  -4  -5 1233.31 92.7916   3
  -6   4   4 812.249 75.7355   3
   6  -4  -4 842.222 74.5771   3
  -6   4   3 1125.79 89.1339   3
   6  -4  -3 1121.91 85.9464   3
  -6   4   2 1077.36 86.4917   3
   6  -4  -2 1030.18 76.0393   2
  -6   4   1 2140.15 125.118   3
   6  -4  -1 2253.50 113.947   2
  -6   4   0 1648.51 112.233   3
   6  -4   0 1394.16 90.0776   2
  -6   4  -1 2458.55 138.687   3
  -6   4  -1 1763.30 102.051   1
   6  -4   1 2087.30 111.271   2
   6  -4   2 531.351 57.9824   2
   6  -4   3 438.268 54.0527   2
   6  -4   4 230.626 40.4382   2
   6  -4   5 70.3817 25.6029   2
   6  -4   6 39.2201 21.9484   2
   6  -4   7 82.6646 28.4644   2
   6  -4   8 28.6152 19.8581   2
   6  -4   9 55.2373 23.8971   2
   6  -3 -13 143.595 45.2763   3
   6  -3 -12 227.561 52.8499   3
   6  -3 -11 192.192 46.0468   3
  -6   3  11 179.122 31.4538   1
   6  -3 -10 292.259 54.2462   3
  -6   3  10 273.058 37.2441   1
   6  -3  -9 1212.49 100.266   3
  -6   3   9 1174.37 74.1722   1
  -6   3   8 83.3586 31.5591   3
   6  -3  -8 87.8723 27.8268   3
  -6   3   8 116.060 23.8143   1
  -6   3   7 48.8391 20.4949   3
  -6   3   7 48.7999 15.2823   1
   6  -3  -7 41.5324 21.4484   3
  -6   3   6 1153.79 90.7303   3
  -6   3   6 1057.08 70.0450   1
   6  -3  -6 1185.01 88.0628   3
  -6   3   5 1639.54 103.544   3
   6  -3  -5 1679.44 101.816   3
   6  -3  -4 932.807 74.8981   3
  -6   3   4 1057.81 82.3312   3
  -6   3   3 1591.43 101.452   3
   6  -3  -3 1679.86 93.4856   2
  -6   3   2 4267.02 168.218   3
   6  -3  -2 3836.98 141.933   2
  -6   3   1 4574.68 177.245   3
  -6   3   0 3416.40 161.857   3
   6  -3   0 3161.15 133.578   2
   6  -3   1 284.838 41.7965   2
  -6   3  -1 224.683 39.7840   2
   6  -3   2 55.3090 21.1047   2
   6  -3   3 152.395 34.4803   2
   6  -3   4 858.466 76.7098   2
   6  -3   5 278.797 45.3208   2
   6  -3   6 77.6146 27.9927   2
   6  -3   7 270.407 48.7508   2
   6  -3   8 151.323 39.7135   2
   6  -2 -13 75.3160 32.2182   3
   6  -2 -12-10.5959 14.1746   3
  -6   2  12-32.6370 16.7451   1
  -6   2  11 7.57075 9.98435   1
   6  -2 -11 23.0918 20.1004   3
  -6   2  10 34.4110 19.7907   3
  -6   2  10 50.9335 18.5482   1
   6  -2 -10 35.4628 18.0745   3
  -6   2   9 92.5132 30.1302   3
   6  -2  -9 100.281 28.3928   3
  -6   2   9 116.735 25.0677   1
  -6   2   8 20.9786 12.2240   1
  -6   2   8-2.95029 11.5780   3
   6  -2  -8-12.7022 14.1698   3
  -6   2   7 5.59435 13.7241   3
   6  -2  -7-6.30786 14.9442   3
  -6   2   7 6.01235 11.1873   1
  -6   2   6 1128.38 83.0588   3
  -6   2   6 1116.34 76.2627   1
  -6   2   5 1893.62 104.264   3
  -6   2   4 0.78437 13.1827   3
   6  -2  -4 4.68971 11.5488   2
  -6   2   3 748.364 67.7343   3
   6  -2  -3 723.565 59.9189   2
  -6   2   2 762.309 69.7455   3
   6  -2  -2 680.600 59.0881   2
   6  -2  -1 39.6756 18.3371   2
  -6   2   1 29.1457 13.8929   3
   6  -2   0 347.207 45.5233   2
  -6   2   0 264.945 41.1990   2
   6  -2   1 173.134 32.2983   2
  -6   2  -1 169.833 35.4080   2
   6  -2   2 121.415 28.9518   2
   6  -2   3 16.1218 13.3141   2
   6  -2   4 34.9355 19.5628   2
   6  -2   5 27.1108 20.8197   2
   6  -2   6 130.075 34.3482   2
   6  -2   7 254.014 49.3865   2
   6  -2   8 428.328 67.0161   2
  -6   1  13 91.6628 26.6825   1
  -6   1  12 66.5208 23.0181   1
   6  -1 -12 83.5103 27.2840   3
  -6   1  11 153.647 32.5183   1
   6  -1 -11 135.050 32.8857   3
   6  -1 -10 409.391 51.6291   3
  -6   1  10 280.897 48.3057   3
  -6   1  10 346.651 47.0378   1
  -6   1   9 20.2538 12.9463   3
   6  -1  -9 33.9269 21.1648   3
  -6   1   9 10.9553 15.3010   1
  -6   1   8 76.0096 20.3978   3
  -6   1   8 50.6330 18.3173   1
  -6   1   7 36.8501 18.6271   1
  -6   1   7 18.9398 12.2516   3
  -6   1   6 1165.17 77.8569   3
  -6   1   6 1051.41 77.9276   1
  -6   1   5 1352.83 84.8871   3
  -6   1   4 195.373 33.4507   3
  -6   1   3 416.261 49.2160   3
   6  -1  -3 322.782 40.0871   2
  -6   1   2 539.602 54.4025   2
   6  -1  -2 517.031 50.9394   2
   6  -1  -1 30.1219 18.7391   2
  -6   1   1 11.5613 14.8280   2
  -6   1   0 28.3776 18.1788   2
   6  -1   0 7.58435 13.3282   2
   6  -1   1 7.07649 12.5978   2
   6  -1   2 228.897 38.2171   2
   6  -1   3 797.155 73.6788   2
   6  -1   4 521.366 62.8000   2
   6  -1   5 418.224 58.3894   2
   6  -1   6 46.6949 23.6818   2
   6  -1   7 176.033 42.1725   2
  -6   0  14 131.013 35.8356   1
  -6   0  13 27.3573 17.5056   1
  -6   0  12 45.5341 19.2151   1
   6   0 -12 42.5621 15.1907   3
  -6   0  11-20.1967 15.8399   1
   6   0 -11 45.0121 21.2574   3
   6   0 -11-8.56508 9.87371   2
  -6   0  10 253.282 41.4468   3
  -6   0  10 266.048 45.3239   1
  -6   0   9 454.385 54.6042   1
  -6   0   9 329.768 43.5833   3
  -6   0   8 30.2826 13.9323   3
   6   0  -8 28.0010 13.7929   3
  -6   0   8 31.1603 17.1762   1
  -6   0   7 541.297 58.8497   1
  -6   0   7 446.764 46.1719   3
  -6   0   6 1063.06 69.6708   3
  -6   0   5 88.4175 20.4962   3
  -6   0   4-4.16800 10.8991   3
   6   0  -3 20.9808 15.0054   2
  -6   0   3 8.92804 11.3613   2
   6   0  -2 173.194 29.6958   2
  -6   0   2 185.827 32.3004   2
  -6   0   1 188.386 34.4141   2
   6   0  -1 213.036 33.8610   2
  -6   0   0 232.261 39.4211   2
   6   0   0 324.622 42.8553   2
   6   0   1 69.0785 23.6399   2
   6   0   2 130.765 31.8185   2
   6   0   3 157.944 33.8819   2
   6   0   4 247.990 45.4565   2
   6   0   5 60.1403 25.7733   2
   6   0   6-12.8120 14.9604   2
  -6  -1  15-5.77751 13.3874   1
  -6  -1  14 115.530 34.0447   1
  -6  -1  13 27.1183 12.5025   1
  -6  -1  12 47.6561 25.4915   1
  -6  -1  11 617.726 70.5333   1
   6   1 -11 1004.07 67.8854   3
   6   1 -11 951.142 66.6035   2
  -6  -1  10 1258.65 100.415   1
   6   1 -10 1811.70 88.1469   3
  -6  -1   9 486.340 59.5241   1
  -6  -1   9 369.114 40.4490   3
  -6  -1   8 631.697 49.9846   3
  -6  -1   8 517.471 60.8362   1
   6   1  -8 610.283 48.9288   2
  -6  -1   7 2798.10 102.743   3
  -6  -1   7 2990.50 141.071   1
   6   1  -7 2940.54 104.955   2
  -6  -1   6 2155.63 93.8276   3
   6   1  -6 2041.09 88.0001   2
  -6  -1   5 1939.92 94.6509   3
  -6  -1   3 453.978 49.4380   2
   6   1  -3 413.241 43.0036   2
  -6  -1   2 1480.24 91.1492   2
   6   1  -2 1398.87 80.9291   2
  -6  -1   1 587.604 60.5490   2
   6   1  -1 618.072 56.4872   2
   6   1   0 134.948 28.8667   2
   6   1   1 842.868 71.4157   2
   6   1   2 401.111 52.2347   2
   6   1   3 219.618 42.3115   2
   6   1   4 232.921 45.0675   2
   6   1   5-2.10247 13.1082   2
   6   1   6 1.05750 21.6053   2
  -6  -2  15 95.9492 32.5310   1
  -6  -2  14 57.2013 26.3616   1
  -6  -2  13 337.676 56.7882   1
  -6  -2  12 193.916 41.7349   1
  -6  -2  11 1784.79 123.002   1
   6   2 -11 2012.98 84.3770   2
  -6  -2  10 4210.77 183.079   1
   6   2 -10 4172.04 117.361   2
  -6  -2   9 413.410 35.1106   3
  -6  -2   9 375.036 54.7842   1
   6   2  -9 404.023 36.3819   2
  -6  -2   8 1808.48 71.8953   3
  -6  -2   8 1832.31 116.287   1
   6   2  -8 1796.94 75.0336   2
  -6  -2   7 1784.77 75.4093   3
  -6  -2   7 1785.92 112.962   1
   6   2  -7 1814.80 76.1957   2
  -6  -2   6 799.849 56.1550   3
   6   2  -6 769.855 51.7203   2
  -6  -2   5 295.991 36.9849   3
  -6  -2   4 140.523 26.8365   2
  -6  -2   3 556.191 55.0330   2
   6   2  -3 497.198 46.6287   2
  -6  -2   2 822.525 70.2116   2
   6   2  -2 831.784 63.3704   2
   6   2  -1 56.6278 19.8478   2
   6   2   0 321.725 44.1032   2
   6   2   1 224.718 38.6209   2
   6   2   2 290.482 47.0072   2
   6   2   3 640.569 73.1610   2
   6   2   4 78.8272 29.2293   2
   6   2   5 118.773 36.9852   2
  -6  -3  15 147.394 42.4785   1
  -6  -3  14 435.359 67.7873   1
  -6  -3  13 46.6839 27.0524   1
  -6  -3  12 91.3605 33.2431   1
  -6  -3  11 530.707 69.3074   1
   6   3 -11 414.308 27.9259   2
  -6  -3  10 34.5306 23.3191   1
   6   3 -10 19.6857 6.92777   2
   6   3  -9 110.896 16.1276   2
  -6  -3   9 105.495 31.7779   1
  -6  -3   8 149.413 17.7793   3
  -6  -3   8 127.752 34.2815   1
   6   3  -8 143.067 19.2294   2
   6   3  -7 21.3801 7.89850   2
  -6  -3   7 32.0120 10.2191   3
  -6  -3   7-0.55840 17.2387   1
   6   3  -6 1.38763 6.47188   2
  -6  -3   6 2.79070 7.11442   3
  -6  -3   5 7.47655 10.9883   2
  -6  -3   4 12.3229 11.5083   2
   6   3  -4 7.46507 7.30073   2
  -6  -3   3 167.092 32.2745   2
   6   3  -3 295.087 38.3426   2
  -6  -3   2 2155.14 116.921   2
   6   3  -2 2146.39 105.511   2
   6   3  -1 1086.42 80.2296   2
   6   3   0 984.104 81.1972   2
   6   3   1 849.360 79.9923   2
   6   3   2 586.574 69.4352   2
   6   3   3 313.919 56.0870   2
   6   3   4 5.75533 15.5130   2
  -6  -4  14 51.9258 32.7276   1
  -6  -4  13-25.6262 20.9975   1
  -6  -4  12 107.591 34.3764   1
  -6  -4  11 262.586 52.5571   1
  -6  -4  10 45.9770 23.0525   1
   6   4  -9 17.5716 5.63710   2
  -6  -4   9 43.8651 22.8552   1
  -6  -4   8 26.1910 23.2321   1
   6   4  -8 20.1693 7.25436   2
  -6  -4   8 20.1334 6.09043   3
  -6  -4   7 1181.50 97.4494   1
  -6  -4   7 1134.20 57.2006   3
   6   4  -7 1055.95 53.0589   2
  -6  -4   6 384.626 39.4471   2
  -6  -4   5 206.719 32.5034   2
  -6  -4   4 1708.17 96.6429   2
   6   4  -4 1773.71 88.8277   2
  -6  -4   3 780.933 69.7968   2
   6   4  -3 736.148 62.2301   2
   6   4  -2 515.366 54.9128   2
   6   4  -1 562.462 61.3288   2
   6   4   0-11.2649 15.4205   2
   6   4   1 120.843 32.8771   2
   6   4   2 41.0080 22.7521   2
   6   4   3-11.7052 15.3375   2
  -6  -5  14 68.7885 27.9363   1
  -6  -5  13 4.17146 14.2963   1
  -6  -5  12 140.683 38.0274   1
  -6  -5  11 150.439 40.0382   1
  -6  -5  10 27.1539 20.9105   1
  -6  -5   9 243.356 48.8500   1
  -6  -5   8-0.43258 17.6102   1
  -6  -5   8 10.5207 4.01552   3
   6   5  -8 12.0713 7.05059   2
  -6  -5   7 247.435 31.4145   3
  -6  -5   7 312.209 31.4909   3
  -6  -5   7 219.469 45.7409   1
   6   5  -7 297.925 30.3921   2
  -6  -5   6 68.6144 18.6325   2
  -6  -5   5 37.6973 13.7468   2
   6   5  -5 11.2487 9.92272   2
  -6  -5   4 90.8537 27.9463   2
   6   5  -4 56.1659 17.8629   2
   6   5  -3 426.032 50.5455   2
   6   5  -2 333.351 47.4570   2
   6   5  -1 57.0366 21.7223   2
   6   5   0-13.0671 14.9400   2
   6   5   1 85.7109 30.1272   2
  -6  -5  -2 64.1572 41.8358   3
   6   5   2 92.5917 33.3223   2
  -6  -5  -3-46.0241 37.4492   3
   6   5   3 19.8239 17.5431   2
  -6  -6  14 55.4664 25.3924   1
  -6  -6  13 164.988 42.3833   1
  -6  -6  12 45.9558 30.2216   1
  -6  -6  11 412.636 66.6243   1
  -6  -6  10 603.603 78.1731   1
  -6  -6   9 261.737 52.5042   1
  -6  -6   8 726.559 35.1416   3
  -6  -6   8 823.731 88.8393   1
  -6  -6   7 2778.68 107.177   3
  -6  -6   7 2573.45 153.836   1
  -6  -6   7 2462.56 95.2317   2
   6   6  -7 2567.30 95.8292   2
  -6  -6   6 1427.59 91.9433   3
  -6  -6   6 1313.87 109.429   1
  -6  -6   6 1264.33 78.1961   2
  -6  -6   5 634.918 69.1506   3
  -6  -6   5 515.867 55.3224   2
   6   6  -5 537.669 53.3450   2
  -6  -6   4 989.173 94.0985   3
  -6  -6   4 911.312 78.2109   2
   6   6  -4 1097.70 81.1392   2
  -6  -6   3 433.488 66.1575   3
   6   6  -3 439.608 55.1940   2
  -6  -6   2 186.409 47.7938   3
   6   6  -2 240.886 45.5223   2
  -6  -6   1-4.07768 19.6110   3
   6   6  -1-6.96421 13.7234   2
  -6  -6   0 28.6416 24.3180   3
   6   6   0-0.36016 13.1142   2
  -6  -6  -1 27.7669 30.4136   3
   6   6   1 46.0396 26.7060   2
  -6  -6  -2-11.2645 24.3017   3
  -6  -7  13 144.334 44.9258   1
  -6  -7  12 453.465 72.2706   1
  -6  -7  11 365.377 66.3295   1
  -6  -7  10 265.836 53.5651   1
  -6  -7   9 530.017 75.3933   1
  -6  -7   8 363.783 60.1901   1
  -6  -7   7 981.007 67.9496   3
  -6  -7   7 917.881 94.8433   1
  -6  -7   6 550.891 62.0763   3
  -6  -7   6 517.403 72.0662   1
  -6  -7   5 13.8164 16.3821   3
  -6  -7   4 155.118 40.3059   3
   6   7  -4 134.674 31.2565   2
  -6  -7   3 74.1791 34.6655   3
   6   7  -3 106.320 30.3964   2
  -6  -7   2-3.16968 17.6780   3
   6   7  -2-33.1895 21.4123   2
  -6  -7   1 19.6097 23.3506   3
  -6  -7   0-2.67356 21.9144   3
  -6  -7  -1 95.4673 50.1520   3
  -6  -8  12 345.942 63.4812   1
  -6  -8  11 282.801 58.1486   1
  -6  -8  10 563.735 79.3771   1
  -6  -8   9 359.344 63.5569   1
  -6  -8   8 415.895 67.0568   1
  -6  -8   7 355.815 59.8064   1
  -6  -8   6 75.2558 31.9174   1
  -6  -8   6 32.0580 19.7854   3
  -6  -8   5 76.3329 26.2537   3
  -6  -8   5 22.9826 22.8374   1
  -6  -8   4 90.6334 31.3616   3
  -6  -8   3 413.691 69.9492   3
  -6  -8   2 24.5256 31.4842   3
  -6  -8   1 84.4868 38.5958   3
  -6  -8   0 240.135 68.2902   3
  -6  -9  11 45.5607 25.9222   1
  -6  -9  10-7.26245 17.6617   1
  -6  -9   9 23.8318 15.7623   1
  -6  -9   8-47.5544 26.6819   1
  -6  -9   7 64.5177 31.5421   1
  -6  -9   6 178.338 43.2158   1
  -6  -9   5 38.9950 22.8325   3
  -6  -9   5-1.03395 16.2247   1
  -6  -9   4 63.6432 25.5268   3
  -6  -9   4 4.65789 12.7452   1
  -6  -9   3 519.877 81.7403   3
  -6  -9   2 110.772 42.4603   3
  -6  -9   1 124.586 49.9102   3
  -6 -10  10 182.348 50.5611   1
  -6 -10   9 54.6437 31.1976   1
  -6 -10   8 95.3585 35.6122   1
  -6 -10   7 6.51482 18.5605   1
  -6 -10   6 41.0019 25.4988   1
  -6 -10   5 123.824 35.8223   1
  -6 -10   4 183.693 48.7875   3
  -6 -10   4 132.287 38.6366   1
  -6 -10   3 90.6771 33.2800   3
  -6 -10   3 38.8613 27.2744   1
  -6 -10   2 67.1426 34.8316   3
  -6 -11   8 243.025 56.9484   1
  -6 -11   7 65.8760 30.1518   1
  -6 -11   6-11.8871 14.6070   1
  -6 -11   5-14.1485 17.5260   1
   7 -14   3 40.8893 26.8033   2
   7 -14   4 171.077 46.6751   2
   7 -14   5 49.0756 26.8970   2
   7 -13   0 14.6599 30.1176   3
   7 -13   1-24.3035 28.4117   3
   7 -13   2 140.469 41.1284   2
   7 -13   3 32.5154 26.6161   2
   7 -13   4-28.4648 24.1019   2
   7 -13   5-16.5627 18.6502   2
   7 -13   6 6.80722 16.2776   2
   7 -13   7 7.87786 15.8677   2
   7 -12  -3 6.40280 20.3242   3
   7 -12  -2 184.318 53.6198   3
   7 -12  -1 140.816 45.6518   3
   7 -12   0-23.2501 25.0617   3
   7 -12   1-40.6322 27.7775   3
   7 -12   2 65.8627 30.3935   2
   7 -12   3-8.29215 16.8456   2
   7 -12   4 79.2818 33.5273   2
   7 -12   5 98.3506 35.5100   2
   7 -12   6-4.15744 18.9180   2
   7 -12   7 66.7210 32.4137   2
   7 -11  -5 11.8392 22.5996   3
   7 -11  -4 15.6551 21.7122   3
   7 -11  -3 52.7993 29.0390   3
   7 -11  -2-40.3439 28.7325   3
   7 -11  -1-7.46550 22.3970   3
   7 -11   0-1.64916 20.9275   3
   7 -11   1 109.767 36.8752   2
   7 -11   2 50.8703 27.3764   2
   7 -11   3 52.4024 26.2576   2
   7 -11   4-12.3533 16.3901   2
   7 -11   5-16.1167 19.1024   2
   7 -11   6 3.50527 13.3678   2
   7 -11   7 18.0577 17.1845   2
   7 -11   8-12.7374 20.3706   2
   7 -10  -6 36.9115 25.1742   3
   7 -10  -5 67.6975 35.4262   3
   7 -10  -4 0.32572 14.9703   3
   7 -10  -3 413.300 72.5797   3
   7 -10  -2 298.261 61.6258   3
   7 -10  -1 22.3526 18.1082   3
   7 -10   0 50.4300 31.7747   3
  -7  10  -1 24.9382 13.4636   1
   7 -10   1 43.0868 26.7795   2
   7 -10   2 1.59476 14.1107   2
   7 -10   3 12.3215 18.7250   2
   7 -10   4 2.18335 15.4038   2
   7 -10   5 6.17853 17.7764   2
   7 -10   6-33.3720 22.5104   2
   7 -10   7 40.6904 25.0550   2
   7 -10   8 8.51461 12.1332   2
   7  -9  -8 10.0696 23.2805   3
   7  -9  -7 110.517 44.3059   3
   7  -9  -6 168.007 48.9188   3
   7  -9  -5 47.3361 32.1665   3
   7  -9  -4 34.9996 30.1167   3
   7  -9  -3-21.7060 26.9980   3
   7  -9  -2 132.290 36.6788   3
  -7   9   2 111.988 19.0639   1
   7  -9  -1 12.8192 26.3911   3
  -7   9   0 33.1487 14.0492   1
   7  -9   0 30.1852 20.0906   2
  -7   9  -1 51.5068 18.4446   1
   7  -9   1 88.7620 33.5522   2
   7  -9   2 10.5802 18.6342   2
   7  -9   3 26.9381 20.6669   2
   7  -9   4 3.19270 23.8671   2
   7  -9   5 126.096 36.0115   2
   7  -9   6 40.1105 23.0460   2
   7  -9   7 35.5682 16.7083   2
   7  -9   8 29.6947 20.0675   2
   7  -9   9 7.92490 12.1535   2
   7  -8  -9 53.0880 32.8136   3
   7  -8  -8 5.84750 29.7736   3
   7  -8  -7 35.1000 24.8446   3
   7  -8  -6 23.3938 26.8211   3
   7  -8  -5 23.1813 26.2541   3
  -7   8   4 191.570 19.8336   1
   7  -8  -4 124.208 35.7672   3
  -7   8   4 132.311 15.3277   1
   7  -8  -3 306.515 59.5055   3
  -7   8   3 269.287 27.0664   1
  -7   8   2 40.3985 12.9482   1
   7  -8  -2 49.6884 25.8903   3
   7  -8  -1 18.1407 17.8376   3
  -7   8   0 51.3414 18.4856   1
   7  -8   0 40.5397 22.3187   2
   7  -8   1 213.444 43.6574   2
  -7   8  -1 180.833 33.7357   1
   7  -8   2 44.4119 22.3835   2
   7  -8   3 8.56260 15.7311   2
   7  -8   4 131.279 35.4633   2
   7  -8   5 128.216 36.5688   2
   7  -8   6 62.2890 27.8384   2
   7  -8   7-12.2690 15.7927   2
   7  -8   8 40.8143 22.3177   2
   7  -8   9 10.3214 17.0669   2
   7  -7 -10 256.028 63.5393   3
   7  -7  -9 44.0037 26.3830   3
   7  -7  -8 81.3588 36.5849   3
   7  -7  -7 261.747 58.0991   3
  -7   7   6 0.19703 3.51035   1
   7  -7  -6-9.69039 14.9865   3
  -7   7   5 33.9649 9.55866   1
   7  -7  -5 41.6211 25.7003   3
  -7   7   5 32.8504 9.45099   1
  -7   7   4 8.28062 7.00058   1
   7  -7  -4 51.3879 31.3867   3
  -7   7   3 16.6096 7.58241   1
   7  -7  -3 28.4369 17.9209   3
   7  -7  -2 9.44343 19.9288   3
  -7   7   1 3.61176 9.03383   1
   7  -7  -1 3.50209 14.9158   2
  -7   7   0 88.6088 24.8437   1
   7  -7   0 137.135 38.9008   2
   7  -7   1 85.0722 29.7981   2
  -7   7  -1 61.1554 22.3010   1
   7  -7   2 66.5152 28.4083   2
   7  -7   3 141.117 35.5575   2
   7  -7   4 51.6256 27.9613   2
   7  -7   5 76.4185 28.0416   2
   7  -7   6-2.14077 15.0483   2
   7  -7   7 70.0087 25.5192   2
   7  -7   8 51.3555 29.7418   2
   7  -6 -12 134.343 45.9345   3
   7  -6 -11-23.8799 22.3052   3
   7  -6 -10 30.7722 25.1042   3
   7  -6  -9 47.3789 28.2270   3
   7  -6  -8 46.9724 26.5388   3
  -7   6   7 83.9609 15.6442   1
   7  -6  -7 100.841 35.2325   3
  -7   6   6-2.88030 7.63933   1
   7  -6  -6 0.72067 21.1429   3
   7  -6  -5 50.1475 26.8776   3
  -7   6   5 127.312 24.0655   1
   7  -6  -4 254.927 49.4942   3
   7  -6  -3 0.10272 14.2791   3
  -7   6   2 35.3484 13.9075   1
   7  -6  -2 46.2359 22.8608   2
  -7   6   1 6.67394 9.65244   1
   7  -6  -1 48.5010 22.1135   2
   7  -6   0 17.1976 21.0093   2
  -7   6   0 13.6492 13.5150   1
   7  -6   1 86.9633 32.1965   2
   7  -6   2 1.21231 14.8189   2
   7  -6   3 40.4038 25.6003   2
   7  -6   4 46.5910 24.5243   2
   7  -6   5 34.9521 20.8897   2
   7  -6   6-7.65803 16.8481   2
   7  -6   7-14.0142 15.5076   2
   7  -6   8 7.93277 16.3877   2
   7  -5 -12 107.418 38.4926   3
   7  -5 -11 100.998 37.4341   3
   7  -5 -10 177.057 46.0428   3
  -7   5   9 62.1893 15.7261   1
   7  -5  -9 31.2144 15.1505   3
  -7   5   8 34.1736 13.8108   1
   7  -5  -8 7.86390 14.0209   3
  -7   5   7 484.655 43.6791   1
   7  -5  -7 476.662 68.3942   3
  -7   5   6 49.2116 16.4035   1
   7  -5  -6 47.9493 24.9194   3
   7  -5  -5 18.5213 21.0187   3
   7  -5  -4 66.0661 29.4245   3
   7  -5  -3 38.9961 21.1748   2
   7  -5  -2 22.7078 18.5336   2
   7  -5  -1 167.438 35.6935   2
   7  -5   0-20.6473 21.7028   2
  -7   5   0 6.24742 14.0994   1
   7  -5   1-7.14366 16.3573   2
   7  -5   2-6.65746 16.7558   2
   7  -5   3-6.20104 19.1711   2
   7  -5   4 168.735 37.5384   2
   7  -5   5 9.90332 14.3711   2
   7  -5   6 9.14031 14.3249   2
   7  -5   7 2.15380 13.9811   2
   7  -5   8-12.1762 16.6540   2
   7  -4 -13-3.49047 16.6074   3
   7  -4 -12 0.58780 19.6123   3
   7  -4 -11-48.4994 26.7161   3
  -7   4  10 25.4659 12.5867   1
   7  -4 -10 35.4487 22.8356   3
  -7   4   9 0.51253 6.50271   1
   7  -4  -9 4.19947 16.8680   3
   7  -4  -8 20.1408 19.4301   3
  -7   4   8 32.0544 15.1006   1
   7  -4  -7 10.9682 19.2844   3
  -7   4   7 15.3370 13.3424   1
  -7   4   6 43.7552 19.2218   1
   7  -4  -6-24.6797 19.5471   3
  -7   4   5 76.8342 28.8517   3
   7  -4  -5 28.2703 17.2228   3
  -7   4   4 785.462 78.9390   3
   7  -4  -4 609.510 61.8848   2
  -7   4   3 745.368 77.6476   3
   7  -4  -3 705.329 67.8118   2
  -7   4   2 422.718 59.5891   3
   7  -4  -2 381.980 50.7448   2
   7  -4  -1 255.707 42.7224   2
   7  -4   0 267.189 43.7358   2
   7  -4   1 4.55299 14.6008   2
   7  -4   2 113.185 29.7109   2
   7  -4   3 9.61175 15.1726   2
   7  -4   4 175.986 40.2733   2
   7  -4   5-3.13689 18.3551   2
   7  -4   6 10.2883 12.9598   2
   7  -4   7 47.8197 21.6518   2
   7  -3 -12 32.1681 20.9790   3
  -7   3  11 55.9586 18.6064   1
   7  -3 -11 52.4362 22.4578   3
  -7   3  10 25.1381 14.3435   1
   7  -3 -10-10.0043 20.9391   3
   7  -3  -9 86.3140 30.2512   3
  -7   3   9 121.036 28.0438   1
  -7   3   8 66.0200 24.9173   3
  -7   3   8 95.7708 24.0667   1
   7  -3  -8 99.1034 32.1660   3
  -7   3   7 214.353 36.3919   1
  -7   3   7 179.091 40.2667   3
   7  -3  -7 183.951 37.8066   3
  -7   3   6 1035.19 88.7224   3
   7  -3  -6 982.506 83.4393   3
  -7   3   5 456.840 59.0985   3
   7  -3  -5 356.046 47.3883   2
  -7   3   4 12.1320 15.8006   3
   7  -3  -4 7.08729 14.9004   2
   7  -3  -3 3.61582 13.2899   2
  -7   3   3-7.61633 15.2470   3
   7  -3  -2 206.525 38.0123   2
  -7   3   2 290.221 49.3867   3
   7  -3  -1 12.2879 14.0362   2
   7  -3   0 55.5841 22.9899   2
   7  -3   1 24.5059 14.8166   2
   7  -3   2 13.5114 12.8306   2
   7  -3   3 9.64641 12.4443   2
   7  -3   4 7.76752 12.8012   2
   7  -3   5 29.1334 18.6614   2
   7  -3   6-28.4698 20.0685   2
   7  -3   7 24.6727 19.9713   2
  -7   2  12 11.2328 12.0903   1
   7  -2 -12 35.8713 20.5939   3
  -7   2  11 12.0782 9.77339   1
   7  -2 -11 45.3132 23.8057   3
   7  -2 -10 179.416 38.2982   3
  -7   2  10 94.2618 24.0419   1
  -7   2   9 66.5424 24.8745   1
  -7   2   9 19.2645 16.2965   3
   7  -2  -9 33.5414 18.3546   3
  -7   2   8 72.0346 24.8350   3
   7  -2  -8 60.9809 24.3264   3
  -7   2   8 89.4513 26.0821   1
  -7   2   7-9.06328 13.4568   1
  -7   2   7 17.3074 13.3752   3
   7  -2  -7-9.13647 11.7442   3
  -7   2   6 25.1444 15.6195   3
   7  -2  -6 5.92931 11.5425   2
  -7   2   5 191.785 36.9878   3
   7  -2  -5 181.190 34.3387   2
   7  -2  -4 198.339 34.1950   2
  -7   2   4 203.200 38.9510   3
   7  -2  -3 179.855 33.6724   2
  -7   2   3 190.931 38.3867   3
   7  -2  -2 60.5909 20.9023   2
  -7   2   2 69.2042 23.2422   3
   7  -2  -1-14.2390 18.3294   2
   7  -2   0 257.149 41.9692   2
   7  -2   1 116.231 30.5318   2
   7  -2   2-12.9153 17.6129   2
   7  -2   3 3.91959 13.4450   2
   7  -2   4 55.8927 24.2959   2
   7  -2   5 131.084 35.3470   2
   7  -2   6-23.1015 19.7632   2
  -7   1  13 1.90421 8.65440   1
  -7   1  12 48.2572 21.0635   1
   7  -1 -12 61.7098 22.9020   3
  -7   1  11 62.3683 23.4728   1
   7  -1 -11 4.85700 10.9317   3
  -7   1  10 31.4719 18.8854   3
   7  -1 -10 4.75408 11.2665   3
  -7   1  10-35.9169 19.1644   1
  -7   1   9 132.236 31.4029   3
  -7   1   9 136.402 31.3068   1
   7  -1  -9 199.014 36.0369   3
  -7   1   8 426.997 53.6713   3
  -7   1   8 410.823 54.1007   1
  -7   1   7 39.2865 16.7829   1
  -7   1   7 50.0320 19.8378   3
   7  -1  -7 19.8184 15.8475   2
  -7   1   6-9.17653 15.9044   3
   7  -1  -6-3.72549 13.6027   2
   7  -1  -5 1.88699 11.9504   2
  -7   1   5-14.1825 12.6610   3
  -7   1   4 645.796 67.2356   3
   7  -1  -4 543.230 55.0792   2
   7  -1  -3 106.039 27.3255   2
  -7   1   3 153.013 32.5036   3
   7  -1  -2 8.68482 13.1158   2
  -7   1   2-16.5954 12.9142   2
   7  -1  -1 479.047 53.7707   2
   7  -1   0 3.05883 13.8430   2
   7  -1   1 266.735 44.0320   2
   7  -1   2 524.573 62.1338   2
   7  -1   3 23.3712 16.9306   2
   7  -1   4-15.9970 20.7456   2
   7  -1   5 62.0751 30.4717   2
   7  -1   6 51.2542 27.2938   2
  -7   0  14-8.52675 15.1482   1
  -7   0  13-11.0922 14.6620   1
  -7   0  12-9.52696 21.0732   1
   7   0 -12 25.1078 15.1300   3
  -7   0  11 714.328 76.2383   1
  -7   0  10 37.9026 26.3482   1
  -7   0  10-6.68442 9.72405   3
  -7   0   9 24.0106 14.7989   3
  -7   0   9 11.3905 15.8680   1
   7   0  -9 14.7347 12.6915   2
  -7   0   8 59.6879 20.1108   3
  -7   0   8 32.0211 22.1138   1
   7   0  -8 22.7004 13.6437   2
   7   0  -7 231.208 35.0147   2
  -7   0   7 165.903 30.9850   3
  -7   0   7 184.234 36.9729   1
  -7   0   6 404.221 48.4155   3
   7   0  -6 362.589 45.0420   2
   7   0  -5 17.7916 13.8295   2
  -7   0   5 35.7593 20.1988   3
   7   0  -4 29.5822 17.8456   2
  -7   0   4 20.7835 15.5773   3
   7   0  -3 183.171 33.7541   2
  -7   0   3 152.868 30.6590   2
   7   0  -2 168.479 32.6174   2
  -7   0   2 142.679 31.4502   2
   7   0  -1 6.37793 11.9874   2
   7   0   0 423.272 53.6333   2
   7   0   1 316.673 46.3427   2
   7   0   2 20.7923 18.1755   2
   7   0   3 39.4186 20.1710   2
   7   0   4 9.33969 15.2602   2
   7   0   5 74.9479 31.8732   2
  -7  -1  15 47.9076 23.0489   1
  -7  -1  14 18.7807 16.1942   1
  -7  -1  13-25.8108 19.4322   1
  -7  -1  12 16.7827 13.2217   1
  -7  -1  11 48.4681 25.2033   1
  -7  -1  10 65.5473 28.4135   1
  -7  -1   9 57.5291 17.4776   3
  -7  -1   9 64.0015 25.5216   1
  -7  -1   8 6.45898 12.1261   3
  -7  -1   8 21.0194 22.6433   1
  -7  -1   7-0.83630 17.8767   1
  -7  -1   7-8.07442 12.1515   3
   7   1  -6 180.149 30.7538   2
  -7  -1   6 164.634 31.1607   3
   7   1  -5 172.440 29.7686   2
  -7  -1   5 147.128 31.1180   3
   7   1  -4-13.9799 15.1289   2
  -7  -1   4 10.0647 10.2499   2
   7   1  -3 166.710 31.1568   2
  -7  -1   3 156.153 32.7216   2
   7   1  -2 60.5072 21.7439   2
   7   1  -1 305.070 43.5216   2
   7   1   0 47.8370 19.8358   2
   7   1   1 8.02583 12.5930   2
   7   1   2 156.682 35.6805   2
   7   1   3 28.0100 20.2117   2
   7   1   4 9.43073 16.1345   2
  -7  -2  15-60.6325 26.8795   1
  -7  -2  14-43.3111 24.1325   1
  -7  -2  13-37.7687 22.7430   1
  -7  -2  12 60.7086 24.3452   1
  -7  -2  11 3.62423 17.7095   1
   7   2 -11-3.37633 7.34910   2
   7   2 -10 18.0033 11.6159   2
  -7  -2  10-5.18807 17.0376   1
   7   2  -9 189.345 27.5667   2
  -7  -2   9 150.053 22.7721   3
  -7  -2   9 119.283 33.3524   1
  -7  -2   8 32.4807 23.3400   1
  -7  -2   8 31.8736 11.9246   3
  -7  -2   7 177.659 29.7181   3
   7   2  -6 42.2678 15.3417   2
  -7  -2   6 42.8092 16.4031   3
  -7  -2   5 253.813 39.2478   3
   7   2  -5 312.298 39.0141   2
   7   2  -4 14.7734 13.8544   2
  -7  -2   4 14.4310 13.4718   2
  -7  -2   3 400.942 52.8944   2
   7   2  -3 466.402 50.9022   2
   7   2  -2 21.9158 16.5226   2
   7   2  -1 29.6471 14.7125   2
   7   2   0 60.0357 21.1394   2
   7   2   1 16.5884 14.0742   2
   7   2   2 311.561 52.8767   2
   7   2   3 3.54302 16.6987   2
   7   2   4 15.0395 15.6282   2
  -7  -3  14 25.5581 18.8747   1
  -7  -3  13 17.8001 17.0574   1
  -7  -3  12 68.6223 29.1372   1
  -7  -3  11 24.6552 18.9493   1
   7   3 -10-2.80952 6.16953   2
  -7  -3  10 7.04411 15.2919   1
   7   3  -9-16.1206 8.55374   2
  -7  -3   9 4.34539 4.09391   3
  -7  -3   8 47.9660 30.2348   1
   7   3  -8 26.7814 10.7815   2
  -7  -3   8 21.1750 9.55164   3
  -7  -3   7 110.782 22.0515   3
  -7  -3   7 81.4157 28.5426   1
   7   3  -6 145.315 26.2902   2
  -7  -3   6 165.855 29.8287   3
   7   3  -5 159.063 27.3954   2
  -7  -3   5 132.899 28.3185   2
  -7  -3   4 111.101 28.3259   2
   7   3  -4 105.114 24.9720   2
   7   3  -3 73.6612 22.3174   2
   7   3  -2 347.076 47.0266   2
   7   3  -1 102.030 28.9337   2
   7   3   0 27.1052 17.6283   2
   7   3   1 62.8526 24.6706   2
   7   3   2 12.2551 19.4944   2
   7   3   3 12.3522 16.7919   2
  -7  -4  14 25.1395 22.9224   1
  -7  -4  13-46.4564 25.1755   1
  -7  -4  12-13.2053 15.0238   1
  -7  -4  11 120.922 37.4842   1
   7   4 -10 11.7953 4.60359   2
  -7  -4  10 42.8229 24.6291   1
  -7  -4   9 3.48223 18.1938   1
  -7  -4   9 9.38128 4.13377   3
   7   4  -9-4.32275 5.43246   2
  -7  -4   8 91.8823 35.1289   1
   7   4  -8 87.5058 17.1734   2
  -7  -4   8 101.870 18.0345   3
  -7  -4   7 83.8721 19.7607   3
  -7  -4   7 62.8634 26.2713   1
   7   4  -6-16.6638 9.99961   2
  -7  -4   6-8.07544 10.3485   2
  -7  -4   5 4.32645 10.2735   2
   7   4  -5-2.63643 10.9924   2
   7   4  -4 30.4144 14.3206   2
   7   4  -3 45.9972 19.9021   2
   7   4  -2-3.86634 10.8794   2
   7   4  -1 15.7323 14.0073   2
   7   4   0 27.2073 18.2921   2
   7   4   1 42.7411 20.2124   2
   7   4   2 36.7468 24.6838   2
  -7  -5  14 93.6458 36.3078   1
  -7  -5  13-28.2532 22.7836   1
  -7  -5  12 10.6255 16.9967   1
  -7  -5  11 22.5540 20.0479   1
  -7  -5  10 34.3841 27.5658   1
  -7  -5   9 0.12241 16.8676   1
   7   5  -9 1.52316 4.42619   2
  -7  -5   8 15.6723 8.34277   3
   7   5  -8 29.0142 10.3426   2
  -7  -5   8 6.68542 15.4111   1
  -7  -5   7 13.3372 17.3040   1
   7   5  -6 40.1488 15.8960   2
  -7  -5   6 24.4083 11.9674   2
  -7  -5   5 119.892 27.1414   2
   7   5  -5 123.429 26.4700   2
   7   5  -4 178.210 34.9273   2
   7   5  -3 70.0324 24.3532   2
   7   5  -2 17.2873 14.4426   2
   7   5  -1-7.81816 11.2286   2
   7   5   0-5.71344 11.6665   2
   7   5   1-2.12415 13.6547   2
  -7  -6  13 62.9577 31.7805   1
  -7  -6  12-5.61020 19.4056   1
  -7  -6  11-17.1960 24.1933   1
  -7  -6  10 103.530 32.6509   1
  -7  -6   9-6.44747 16.0498   1
  -7  -6   8 89.2147 33.5336   1
  -7  -6   7 79.4122 24.2038   3
  -7  -6   7 58.7311 28.0778   1
   7   6  -7 72.8497 18.8058   2
  -7  -6   6 152.433 35.4987   3
   7   6  -6 209.976 33.9673   2
  -7  -6   5 62.9928 26.3914   3
   7   6  -5 38.6801 15.6847   2
  -7  -6   4 11.1328 19.9179   3
   7   6  -4 5.85040 10.6251   2
  -7  -6   3 164.069 43.9324   3
   7   6  -3 153.978 36.1787   2
  -7  -6   2-44.3521 29.1892   3
   7   6  -2 61.5043 25.8192   2
  -7  -6   1 55.2243 34.7450   3
   7   6  -1 61.8049 27.1864   2
  -7  -6   0 112.179 45.2809   3
   7   6   0 104.021 34.7454   2
  -7  -7  12-55.0546 29.7733   1
  -7  -7  11 20.6453 19.9696   1
  -7  -7  10 73.9159 38.8806   1
  -7  -7   9 70.8846 28.7245   1
  -7  -7   8 5.89965 17.6029   1
  -7  -7   7-2.11807 20.6891   1
  -7  -7   6 19.2495 14.4148   3
   7   7  -6 34.4382 16.1751   2
  -7  -7   6 28.0996 20.4697   1
  -7  -7   5 13.7562 23.4140   3
   7   7  -5-26.4877 16.1150   2
  -7  -7   4 54.4960 24.5578   3
   7   7  -4 34.3870 18.4420   2
  -7  -7   3 71.5868 33.1919   3
   7   7  -3 109.795 35.0089   2
  -7  -7   2 55.0695 30.3704   3
   7   7  -2 34.4187 21.1409   2
  -7  -7   1 51.3681 33.4907   3
  -7  -8  11 3.02019 22.0962   1
  -7  -8  10 5.56819 20.9638   1
  -7  -8   9 7.28866 16.4598   1
  -7  -8   8-38.9925 24.0451   1
  -7  -8   7 22.3290 18.8711   1
  -7  -8   6 24.7508 25.7337   1
  -7  -8   5 1.83943 14.7812   3
  -7  -8   4 32.7905 25.7290   3
  -7  -8   3 86.2011 36.5028   3
  -7  -8   2 37.6525 29.7713   3
  -7  -9  10 18.9403 22.8561   1
  -7  -9   9 33.9980 24.2133   1
  -7  -9   8 81.9988 39.2423   1
  -7  -9   7 58.9170 30.3551   1
  -7  -9   6 75.4418 33.3784   1
  -7  -9   5 69.2833 25.6349   1
  -7  -9   4 7.23717 16.1830   3
  -7  -9   3 34.5251 26.4440   3
   8 -13   2 496.900 79.7915   2
   8 -13   3 32.1083 23.4632   2
   8 -12  -2 1048.23 125.443   3
   8 -12  -1 237.568 62.5474   3
   8 -12   0 74.8331 35.0052   2
   8 -12   1 76.1941 32.2980   2
   8 -12   2 22.8317 21.3110   2
   8 -12   3 10.9505 17.3976   2
   8 -12   4 62.4784 29.2570   2
   8 -12   5 87.4847 35.8999   2
   8 -12   6 53.5321 27.6947   2
   8 -11  -4 59.1928 36.2321   3
   8 -11  -3 132.598 48.5319   3
   8 -11  -2 279.598 66.7643   3
   8 -11  -1 16.2134 20.4220   3
   8 -11   0 1.32364 13.5167   2
   8 -11   1 4.90218 16.4273   2
   8 -11   2 51.0850 27.6193   2
   8 -11   3 68.1533 30.7837   2
   8 -11   4 4.53152 16.8446   2
   8 -11   5 164.865 47.3798   2
   8 -11   6 201.766 49.4106   2
   8 -10  -6 73.3950 44.7530   3
   8 -10  -5-8.56792 19.3758   3
   8 -10  -4 162.643 50.3303   3
   8 -10  -3 331.824 67.6693   3
   8 -10  -2 26.2828 26.3809   3
   8 -10  -1 23.9218 13.0741   2
   8 -10   0 52.8610 28.3721   2
   8 -10   1 41.4469 24.5775   2
   8 -10   2 79.9068 29.5220   2
   8 -10   3 128.715 39.1304   2
   8 -10   4 290.179 56.3115   2
   8 -10   5 88.3587 37.0517   2
   8 -10   6-14.9841 18.2879   2
   8 -10   7-15.3756 17.6880   2
   8  -9  -8 53.5148 29.1046   3
   8  -9  -7 200.566 55.0488   3
   8  -9  -6 87.0721 39.6902   3
   8  -9  -5 114.455 42.5308   3
   8  -9  -4-20.7488 24.5022   3
   8  -9  -3 111.696 39.0870   3
   8  -9  -2-23.1453 22.5648   3
  -8   9   1 77.0896 21.3904   1
   8  -9  -1 34.7655 18.0576   2
  -8   9   0 251.733 38.1348   1
   8  -9   0 283.927 54.5655   2
   8  -9   1 106.212 35.5121   2
   8  -9   2 56.3612 26.1225   2
   8  -9   3 52.5826 28.8547   2
   8  -9   4 227.558 48.9352   2
   8  -9   5 347.829 58.8571   2
   8  -9   6 134.053 39.1984   2
   8  -9   7 41.6947 25.8158   2
   8  -8  -9 229.315 61.6093   3
   8  -8  -8 102.451 47.0984   3
   8  -8  -7-29.9124 25.1654   3
   8  -8  -6 87.4145 46.6737   3
   8  -8  -5 249.262 56.9642   3
   8  -8  -4 589.725 81.5276   3
   8  -8  -3 335.217 63.8738   3
  -8   8   2 168.210 28.9772   1
   8  -8  -2 177.004 41.0890   2
   8  -8  -1 1116.38 100.212   2
  -8   8   1 995.803 74.1118   1
   8  -8   0 1005.26 96.2954   2
   8  -8   1 1253.33 106.433   2
   8  -8   2 887.466 92.1992   2
   8  -8   3 821.419 88.8066   2
   8  -8   4 465.252 68.1666   2
   8  -8   5-15.6126 17.9161   2
   8  -8   6 10.8397 13.0678   2
   8  -8   7 46.0867 24.2571   2
   8  -7 -10-17.0278 20.9517   3
   8  -7  -9 84.1835 35.5112   3
   8  -7  -8 89.2037 33.6813   3
   8  -7  -7 28.0722 23.4004   3
  -8   7   6 155.237 23.5315   1
   8  -7  -6 191.214 46.4428   3
   8  -7  -5 281.217 56.9272   3
   8  -7  -4 897.277 96.7480   3
  -8   7   3 440.434 46.0016   1
   8  -7  -3 340.944 54.1470   2
   8  -7  -2 769.424 81.4873   2
  -8   7   2 799.604 65.1040   1
   8  -7  -1 2104.04 133.769   2
  -8   7   1 1961.22 108.206   1
   8  -7   0 816.021 84.6392   2
   8  -7   1 81.7723 32.7250   2
   8  -7   2 57.4936 29.1126   2
   8  -7   3-6.36889 20.0908   2
   8  -7   4 43.4651 22.1134   2
   8  -7   5 132.573 36.5781   2
   8  -7   6 0.73026 12.2858   2
   8  -7   7 39.6780 28.3220   2
   8  -6 -12 2.22165 10.9419   3
   8  -6 -11 38.1703 27.5173   3
   8  -6 -10 56.6714 34.8490   3
   8  -6  -9 315.211 64.8561   3
   8  -6  -8 20.2633 21.5367   3
  -8   6   7 14.5200 12.6233   1
   8  -6  -7 46.2843 29.5162   3
  -8   6   6 400.152 45.4632   1
   8  -6  -6 285.092 54.4830   3
   8  -6  -5 226.227 48.0950   3
   8  -6  -4 48.4075 21.6093   3
   8  -6  -3 27.9361 21.3559   2
   8  -6  -2 5.99694 13.5838   2
   8  -6  -1-11.8576 16.5477   2
   8  -6   0 127.797 36.1467   2
   8  -6   1 214.527 45.9433   2
   8  -6   2-15.6922 20.3545   2
   8  -6   3-17.7286 24.0826   2
   8  -6   4 183.863 43.6784   2
   8  -6   5 9.95883 18.0155   2
   8  -6   6-2.30110 17.9564   2
   8  -5 -12 71.8972 37.5490   3
   8  -5 -11 47.9811 29.6315   3
   8  -5 -10 40.3649 31.5708   3
  -8   5   9 156.449 27.6140   1
   8  -5  -9 114.390 34.9406   3
  -8   5   8 9.98930 10.8489   1
   8  -5  -8-31.9431 22.5420   3
  -8   5   7 247.066 37.9395   1
   8  -5  -7 111.636 34.4779   3
   8  -5  -6 122.001 38.1675   3
   8  -5  -5 272.999 50.8416   3
   8  -5  -4 38.9153 21.5406   2
   8  -5  -3 87.5015 26.6160   2
   8  -5  -2 36.1715 22.3984   2
   8  -5  -1 284.868 49.1552   2
   8  -5   0 20.7788 13.1506   2
   8  -5   1 132.484 36.2912   2
   8  -5   2 134.479 37.1548   2
   8  -5   3 254.505 48.6580   2
   8  -5   4 317.759 54.0255   2
   8  -5   5 208.262 45.8061   2
   8  -5   6 111.234 36.5615   2
   8  -4 -12 45.5916 23.9259   3
   8  -4 -11 55.8564 26.6666   3
  -8   4  10 30.0263 16.8664   1
   8  -4 -10 4.32836 17.6492   3
  -8   4   9 385.370 48.4123   1
   8  -4  -9 260.772 51.5724   3
  -8   4   8 15.6617 15.1528   1
   8  -4  -8 4.15840 16.2018   3
  -8   4   7-0.92346 11.0598   1
   8  -4  -7 28.0801 25.1345   3
   8  -4  -6 856.506 85.6609   3
   8  -4  -5 408.474 55.7324   2
   8  -4  -4 87.2112 29.4298   2
   8  -4  -3 6.00110 14.7596   2
   8  -4  -2 56.7426 21.8309   2
   8  -4  -1 283.630 54.6780   2
   8  -4   0 187.528 42.8423   2
   8  -4   1 84.2058 28.7231   2
   8  -4   2-14.0911 22.5911   2
   8  -4   3 335.250 55.0123   2
   8  -4   4 250.675 47.6168   2
   8  -4   5 67.5651 28.1551   2
   8  -4   6 130.229 39.3710   2
   8  -3 -12 82.1623 32.7357   3
  -8   3  11 228.427 39.4094   1
   8  -3 -11 219.708 47.0008   3
   8  -3 -10 278.276 53.7727   3
  -8   3  10 264.762 43.2911   1
  -8   3   9 785.027 72.1755   1
   8  -3  -9 666.675 76.3922   3
  -8   3   8 502.240 59.4064   1
   8  -3  -8 525.926 66.0294   3
  -8   3   7 562.908 62.0098   1
   8  -3  -7 467.201 58.4602   2
   8  -3  -6 2099.57 121.332   2
   8  -3  -5 2112.62 121.873   2
   8  -3  -4 126.880 32.5130   2
   8  -3  -3 320.025 48.2924   2
   8  -3  -2 2224.04 125.831   2
   8  -3  -1 28.4709 15.5025   2
   8  -3   0 512.190 65.1741   2
   8  -3   1 1104.77 92.9597   2
   8  -3   2 438.964 61.9259   2
   8  -3   3 756.304 80.4066   2
   8  -3   4 348.064 56.8274   2
   8  -3   5 92.0885 30.3048   2
  -8   2  12 36.2179 21.2299   1
   8  -2 -12-12.8800 14.3295   3
   8  -2 -11 392.667 57.4444   3
  -8   2  11 364.244 52.5513   1
  -8   2  10 1261.24 97.7954   1
   8  -2 -10 1356.56 103.374   3
  -8   2   9 275.509 49.0934   3
  -8   2   9 313.415 49.0218   1
   8  -2  -9 254.879 44.2674   3
  -8   2   8 501.959 61.6524   1
  -8   2   8 406.533 56.7013   3
   8  -2  -8 504.217 59.3786   2
  -8   2   7 113.890 29.6190   3
   8  -2  -7 89.1422 24.7718   2
  -8   2   6 495.159 62.8859   3
   8  -2  -6 542.773 60.7605   2
  -8   2   5 692.940 75.2543   3
   8  -2  -5 645.948 65.6516   2
   8  -2  -4 307.190 47.2072   2
  -8   2   4 357.527 55.3889   3
   8  -2  -3 457.013 56.4285   2
   8  -2  -2 983.861 83.2520   2
   8  -2  -1 124.875 33.1440   2
   8  -2   0 191.535 38.0146   2
   8  -2   1 197.086 40.8392   2
   8  -2   2 195.933 41.3346   2
   8  -2   3 147.443 37.9358   2
   8  -2   4 31.6001 19.1083   2
   8  -2   5 8.79750 15.7576   2
  -8   1  13 12.1887 15.3437   1
  -8   1  12 37.8809 21.4777   1
   8  -1 -11 25.1209 16.9913   3
  -8   1  11 64.0837 26.5968   1
  -8   1  10 189.023 40.1070   1
   8  -1 -10 189.153 36.7824   2
  -8   1   9-3.07160 10.1955   3
  -8   1   9 25.8573 22.6682   1
   8  -1  -9 30.0588 17.1627   2
  -8   1   8-40.8689 21.7053   1
  -8   1   8 13.6183 12.4606   3
   8  -1  -8 13.8273 15.3569   2
   8  -1  -7-6.94613 12.2753   2
  -8   1   7 25.3331 15.4281   3
  -8   1   6 371.821 52.6887   3
   8  -1  -6 393.641 51.2922   2
   8  -1  -5 108.078 28.5672   2
  -8   1   5 110.007 31.0793   3
   8  -1  -4 7.90532 16.0897   2
  -8   1   4 12.7787 14.8604   3
   8  -1  -3-5.80827 12.6012   2
   8  -1  -2 814.220 74.3475   2
   8  -1  -1 380.616 51.5603   2
   8  -1   0 46.4538 22.4904   2
   8  -1   1 568.636 66.2350   2
   8  -1   2 38.5267 18.3425   2
   8  -1   3 35.9847 19.3750   2
   8  -1   4 78.1061 29.2014   2
  -8   0  14 137.268 38.7944   1
  -8   0  13 67.9649 28.4131   1
  -8   0  12 48.9456 24.0082   1
   8   0 -12 68.7036 21.0868   2
  -8   0  11 553.762 71.9082   1
   8   0 -11 503.815 56.9995   2
  -8   0  10 484.728 64.7839   1
   8   0 -10 553.404 58.9908   2
   8   0  -9 90.4097 24.8804   2
  -8   0   9 92.7806 33.5323   1
  -8   0   9 87.3312 23.5197   3
   8   0  -8 22.4382 16.4893   2
  -8   0   8 5.13563 12.7130   3
  -8   0   8-1.82639 19.7466   1
  -8   0   7 274.913 42.6897   3
   8   0  -7 370.769 47.3708   2
   8   0  -6 1.08592 16.1442   2
  -8   0   6 13.6015 12.6886   3
   8   0  -5 84.7414 25.1403   2
  -8   0   5 70.2469 26.3443   3
   8   0  -4 271.243 42.3915   2
  -8   0   4 173.015 37.9594   3
   8   0  -3-2.77852 15.6162   2
   8   0  -2 236.333 41.5432   2
   8   0  -1 41.7434 18.5099   2
   8   0   0 106.579 31.4195   2
   8   0   1 153.516 35.8722   2
   8   0   2 9.44623 15.8623   2
   8   0   3 1.73140 14.6790   2
  -8  -1  15 131.376 43.1431   1
  -8  -1  14 123.066 37.5765   1
  -8  -1  13 14.5782 18.3554   1
  -8  -1  12 13.9305 14.0824   1
   8   1 -11 36.8351 13.1506   2
  -8  -1  11 102.114 37.7763   1
   8   1 -10-1.21876 11.2701   2
  -8  -1  10 27.8944 20.0384   1
  -8  -1   9 501.708 66.7777   1
   8   1  -9 486.047 50.7222   2
   8   1  -8 220.193 34.9998   2
  -8  -1   8 193.470 39.7665   1
  -8  -1   8 181.333 32.0717   3
   8   1  -7 125.472 27.0758   2
  -8  -1   7 72.0883 20.9431   3
   8   1  -6 96.2240 24.6865   2
  -8  -1   6 70.4428 24.9302   3
   8   1  -5 46.5898 18.8373   2
  -8  -1   5 43.6871 21.0796   3
   8   1  -4 18.4634 11.0699   2
   8   1  -3 1115.98 84.3460   2
   8   1  -2 968.789 80.8197   2
   8   1  -1 470.905 58.6838   2
   8   1   0 309.778 49.2529   2
   8   1   1 117.830 29.5110   2
   8   1   2 207.269 45.3740   2
   8   1   3-17.6235 16.4850   2
  -8  -2  14 94.1269 34.5759   1
  -8  -2  13-41.4655 25.5654   1
  -8  -2  12 8.93366 17.9936   1
  -8  -2  11 432.521 66.4363   1
  -8  -2  10 583.657 75.2107   1
  -8  -2   9 296.515 54.7839   1
   8   2  -9 334.551 39.0793   2
  -8  -2   8 914.235 67.6246   3
  -8  -2   8 1014.28 95.7596   1
   8   2  -8 1049.08 70.1919   2
  -8  -2   7 2448.01 119.129   3
   8   2  -7 2520.79 111.205   2
  -8  -2   6 2347.56 125.876   3
   8   2  -6 2516.64 114.217   2
  -8  -2   5 1763.82 116.086   3
   8   2  -5 1796.59 99.6519   2
   8   2  -4 1706.56 100.560   2
   8   2  -3 893.016 75.7575   2
   8   2  -2 402.263 53.4539   2
   8   2  -1 131.139 33.7840   2
   8   2   0 5.43067 10.2950   2
   8   2   1 38.2439 20.6626   2
   8   2   2 160.731 41.3842   2
  -8  -3  14 85.1907 34.2756   1
  -8  -3  13 111.238 36.7982   1
  -8  -3  12 346.375 64.6609   1
  -8  -3  11 519.176 73.8235   1
  -8  -3  10 202.505 46.6439   1
  -8  -3   9 463.841 68.6222   1
  -8  -3   8 451.798 68.5058   1
   8   3  -8 417.138 42.6571   2
  -8  -3   7 821.260 69.3861   3
   8   3  -7 915.643 64.8414   2
  -8  -3   6 563.994 62.9631   3
   8   3  -6 610.748 55.6352   2
   8   3  -5-0.33838 9.64876   2
   8   3  -4 251.730 40.1140   2
   8   3  -3 74.9530 23.3633   2
   8   3  -2 11.6289 12.1733   2
   8   3  -1 61.9041 22.9153   2
   8   3   0-3.29161 10.5109   2
   8   3   1 116.564 35.6806   2
  -8  -4  13 52.0320 26.5805   1
  -8  -4  12 262.966 53.6084   1
  -8  -4  11 606.431 81.8770   1
  -8  -4  10 198.023 46.1327   1
  -8  -4   9 181.822 45.7189   1
  -8  -4   8 580.173 77.5498   1
   8   4  -8 502.424 44.4048   2
   8   4  -7 448.504 45.8117   2
   8   4  -6 89.3899 22.3148   2
   8   4  -5 5.35292 10.4700   2
   8   4  -4 22.5475 14.3369   2
   8   4  -3 124.104 30.7925   2
   8   4  -2 34.2447 20.3248   2
   8   4  -1 68.0517 26.9891   2
   8   4   0 61.9848 24.5393   2
   8   4   1 26.1633 20.2880   2
  -8  -5  13 22.6721 19.9648   1
  -8  -5  12 93.0353 37.3481   1
  -8  -5  11 48.6390 18.3177   1
  -8  -5  10 41.2576 24.3743   1
  -8  -5   9 3.62175 13.5627   1
   8   5  -8 27.6280 11.6607   2
  -8  -5   8 1.32627 20.1244   1
   8   5  -7 51.8682 16.6379   2
   8   5  -6-0.55218 13.4005   2
   8   5  -5 27.4553 14.6585   2
   8   5  -4-4.35220 10.1658   2
   8   5  -3 162.810 37.8643   2
   8   5  -2 106.689 33.0885   2
   8   5  -1 32.8451 19.6525   2
   8   5   0 98.4477 34.5063   2
  -8  -6  12 124.078 43.4163   1
  -8  -6  11 410.472 70.9206   1
  -8  -6  10 372.683 68.2107   1
  -8  -6   9 35.1019 24.0346   1
  -8  -6   8 134.389 43.3519   1
   8   6  -8 143.175 25.9540   2
  -8  -6   7 13.6848 19.7824   1
   8   6  -7-1.01197 6.98524   2
  -8  -6   6 0.72920 13.4533   3
   8   6  -6-14.4405 11.6117   2
  -8  -6   5 97.4318 34.8901   3
   8   6  -5 86.5346 26.1138   2
  -8  -6   4 133.390 40.8440   3
   8   6  -4 77.7209 25.6782   2
  -8  -6   3 72.9143 30.5885   3
   8   6  -3 45.8469 20.9185   2
  -8  -6   2 121.124 47.7859   3
   8   6  -2 136.066 39.0903   2
  -8  -6   1 15.3065 21.3879   3
   8   6  -1 87.5934 34.1615   2
  -8  -7  10 26.2899 20.6723   1
  -8  -7   9 96.9227 35.4139   1
  -8  -7   8 264.111 58.3169   1
  -8  -7   7 327.358 64.5728   1
   8   7  -6 100.340 29.0082   2
  -8  -7   5 123.690 37.6930   3
   8   7  -5 83.9033 27.9481   2
  -8  -7   4 362.135 68.4199   3
   8   7  -4 429.397 62.2802   2
  -8  -7   3 597.330 93.8850   3
   8   7  -3 844.898 93.5283   2
  -8  -7   2 193.417 58.6512   3
   8   7  -2 169.784 42.8183   2
  -8  -8   8 30.5534 27.4553   1
  -8  -8   7 356.442 70.2862   1
  -8  -8   6 425.927 74.8024   1
  -8  -8   3 67.1811 40.6700   3
   9 -11  -3-16.4852 21.0717   3
   9 -11  -2 61.9132 30.5386   2
   9 -11  -1 34.4418 24.4298   2
   9 -11   0-12.4143 25.1481   2
   9 -11   1 11.2915 14.9469   2
   9 -11   2 32.3118 29.3123   2
   9 -11   3 53.1472 25.4276   2
   9 -10  -5 14.0470 24.5841   3
   9 -10  -4 95.8363 40.3186   3
   9 -10  -3 21.1791 24.8982   3
   9 -10  -2-10.4415 20.7054   2
   9 -10  -1 1.22706 21.4826   2
   9 -10   0-4.87610 16.1936   2
   9 -10   1 87.2654 34.0352   2
   9 -10   2 117.301 38.4593   2
   9 -10   3 19.6488 19.2542   2
   9 -10   4 63.6530 34.9096   2
   9  -9  -7 86.1798 48.7425   3
   9  -9  -6 81.7491 28.9588   3
   9  -9  -5 18.0896 15.9341   3
   9  -9  -4-4.75411 20.0753   3
   9  -9  -3 31.7752 24.8128   2
   9  -9  -2 94.6864 35.3871   2
   9  -9  -1 21.5801 18.9606   2
   9  -9   0 32.8256 26.2912   2
   9  -9   1 3.33352 22.3371   2
   9  -9   2 25.5718 24.8818   2
   9  -9   3 11.5290 24.9993   2
   9  -9   4 59.3688 29.9271   2
   9  -8  -9-23.4685 25.0620   3
   9  -8  -8 3.04089 14.7228   3
   9  -8  -7 21.7334 24.9222   3
   9  -8  -6-0.31827 13.6654   3
   9  -8  -5 48.7741 33.3433   3
   9  -8  -4 57.4744 30.3795   2
   9  -8  -3 142.869 36.4679   2
   9  -8  -2 43.0078 23.2915   2
   9  -8  -1-5.69023 17.2730   2
   9  -8   0 22.2780 14.6888   2
   9  -8   1 51.2781 27.5248   2
   9  -8   2 70.2819 30.8464   2
   9  -8   3 143.683 41.0546   2
   9  -8   4-56.1270 27.9193   2
   9  -8   5 29.2911 26.5142   2
   9  -7 -10 69.5949 35.5041   3
   9  -7  -9 90.7614 40.9103   3
   9  -7  -8 9.18653 19.7079   3
   9  -7  -7 329.229 64.4812   3
  -9   7   6 231.648 35.2801   1
   9  -7  -6 188.254 48.6496   3
   9  -7  -5 49.9424 25.6102   3
   9  -7  -4 1.52229 17.5674   2
  -9   7   3 82.4036 23.1744   1
   9  -7  -3 129.866 37.3232   2
   9  -7  -2 4.37620 16.7740   2
   9  -7  -1-5.12541 21.0920   2
   9  -7   0-19.1157 19.6688   2
   9  -7   1 156.044 43.6646   2
   9  -7   2 4.49602 22.1730   2
   9  -7   3 43.2320 26.8781   2
   9  -7   4 86.4784 32.0503   2
   9  -6 -11 35.7281 25.2155   3
   9  -6 -10 7.33035 25.2208   3
   9  -6  -9 3.83688 24.3019   3
   9  -6  -8-20.3155 22.6685   3
  -9   6   7 12.7870 12.0631   1
   9  -6  -7-31.2111 23.9440   3
   9  -6  -6 25.7219 24.7017   3
   9  -6  -5 40.1521 23.4635   2
   9  -6  -4 136.130 36.1488   2
   9  -6  -3 54.5669 23.2117   2
   9  -6  -2 21.4158 19.5865   2
   9  -6  -1 59.1271 28.6035   2
   9  -6   0 141.996 40.0006   2
   9  -6   1 26.7050 18.5701   2
   9  -6   2-2.83108 18.2995   2
   9  -6   3 65.5799 27.9038   2
   9  -6   4 53.0783 25.6396   2
   9  -5 -12 15.5995 18.1556   3
   9  -5 -11-35.0071 25.1429   3
   9  -5 -10 5.07809 19.4549   3
   9  -5  -9 76.4233 37.5456   3
   9  -5  -8 111.437 39.1510   3
  -9   5   8 49.1129 18.4962   1
  -9   5   7 175.304 35.5741   1
   9  -5  -7 177.750 44.5974   3
   9  -5  -6 0.21665 15.9605   2
   9  -5  -5 128.391 37.7803   2
   9  -5  -4 18.4133 17.9284   2
   9  -5  -3 59.5695 27.4492   2
   9  -5  -2 161.443 40.2223   2
   9  -5  -1 94.7554 35.4709   2
   9  -5   0 26.5873 20.2777   2
   9  -5   1 206.000 44.9369   2
   9  -5   2-5.61559 22.4611   2
   9  -5   3-19.3590 19.4049   2
   9  -5   4-14.1329 20.9974   2
   9  -4 -12 43.7196 26.0166   3
   9  -4 -11 142.293 42.0179   3
   9  -4 -10 36.2642 25.5077   3
  -9   4  10 52.5414 20.7135   1
  -9   4   9 8.65922 9.68780   1
   9  -4  -9-29.6763 21.6401   3
  -9   4   8 24.6054 17.6048   1
  -9   4   7-37.2074 19.8171   1
   9  -4  -7-3.13759 15.5079   2
   9  -4  -6 144.914 37.1902   2
   9  -4  -5-4.96164 19.9693   2
   9  -4  -4 109.460 31.7093   2
   9  -4  -3 178.314 40.7685   2
   9  -4  -2 10.8377 16.0618   2
   9  -4  -1 312.075 56.4112   2
   9  -4   0 150.098 38.1671   2
   9  -4   1 88.6215 32.0592   2
   9  -4   2 157.881 42.5921   2
   9  -4   3 29.9132 26.7752   2
   9  -4   4-1.11751 13.0155   2
   9  -3 -11 34.3255 21.6206   3
  -9   3  11 1.95243 9.78621   1
  -9   3  10 188.296 40.4212   1
   9  -3 -10 203.364 44.2233   3
  -9   3   9 41.2415 23.7313   1
   9  -3  -9 37.9671 23.6204   2
  -9   3   8 21.9193 16.1719   1
   9  -3  -8 14.9641 14.9941   2
   9  -3  -7 6.45286 12.7138   2
   9  -3  -6 2.04435 20.1066   2
   9  -3  -5 56.0807 24.2121   2
   9  -3  -4-10.1232 16.4621   2
   9  -3  -3 79.7829 28.3947   2
   9  -3  -2-12.1968 17.6436   2
   9  -3  -1 128.923 35.4189   2
   9  -3   0 37.4211 22.0208   2
   9  -3   1 133.006 34.7698   2
   9  -3   2 151.512 38.3469   2
   9  -3   3 17.0464 11.2146   2
  -9   2  12 144.131 34.8802   1
  -9   2  11 3.79923 17.0319   1
   9  -2 -11 28.6843 17.3146   2
  -9   2  10-33.6179 19.0768   1
   9  -2 -10 14.1634 20.9969   2
  -9   2   9 16.0939 18.1326   1
   9  -2  -9-41.1926 21.0466   2
   9  -2  -8-4.38457 13.9731   2
  -9   2   8-23.6692 21.7114   1
   9  -2  -7 50.2014 26.9378   2
   9  -2  -6 18.9527 14.7802   2
   9  -2  -5 151.895 36.7721   2
   9  -2  -4 50.8296 25.2991   2
   9  -2  -3 21.8717 17.2968   2
   9  -2  -2 6.17910 15.3031   2
   9  -2  -1 27.1741 21.0695   2
   9  -2   0 329.388 52.6370   2
   9  -2   1 19.1107 17.4503   2
   9  -2   2-18.0209 18.5653   2
   9  -2   3 52.9868 25.8163   2
  -9   1  13-7.42709 13.2622   1
  -9   1  12-0.47928 11.4424   1
   9  -1 -12-19.1662 14.2237   2
  -9   1  11-20.4647 17.5908   1
   9  -1 -11-12.9480 16.8668   2
  -9   1  10-15.2033 17.1154   1
   9  -1 -10-0.46010 9.84618   2
   9  -1  -9 52.1207 20.2928   2
  -9   1   9 57.5565 28.6123   1
   9  -1  -8 8.94389 12.8534   2
  -9   1   8-53.4220 21.3758   1
   9  -1  -7 83.8675 25.0285   2
   9  -1  -6-45.2001 21.1450   2
   9  -1  -5 0.97955 16.2139   2
   9  -1  -4 26.4959 20.1561   2
   9  -1  -3 298.559 47.6386   2
   9  -1  -2 38.2410 22.5098   2
   9  -1  -1 110.196 30.8976   2
   9  -1   0 27.7024 19.3515   2
   9  -1   1 63.3928 25.3500   2
   9  -1   2-1.73909 11.6272   2
  -9   0  14 18.6524 17.4230   1
  -9   0  13 16.7439 17.2069   1
  -9   0  12 49.5507 27.3176   1
   9   0 -11 14.9239 11.9651   2
  -9   0  11-30.4656 22.2569   1
   9   0 -10 9.17741 14.2679   2
  -9   0  10 31.5629 20.5972   1
   9   0  -9 45.0652 22.3952   2
  -9   0   9-9.85315 16.1304   1
   9   0  -8 142.576 33.1264   2
  -9   0   8 151.545 38.9817   1
  -9   0   8 104.601 28.5515   3
   9   0  -7 57.8594 22.8391   2
  -9   0   7 55.5515 21.6522   3
   9   0  -6 201.730 38.5475   2
   9   0  -5 32.7871 20.7982   2
   9   0  -4 122.507 30.2699   2
   9   0  -3 11.4240 18.1334   2
   9   0  -2 58.2803 23.2016   2
   9   0  -1-1.08768 14.8722   2
   9   0   0 18.4331 15.1848   2
   9   0   1-5.49915 14.2553   2
   9   0   2 85.4086 26.0302   2
  -9  -1  14 57.7774 32.3200   1
  -9  -1  13-4.33804 13.7903   1
  -9  -1  12 34.6305 30.3952   1
   9   1 -11 10.3436 11.2184   2
  -9  -1  11-10.4991 20.5145   1
  -9  -1  10 71.0644 30.1136   1
   9   1 -10 42.6115 19.6431   2
   9   1  -9 4.86065 11.7251   2
  -9  -1   9 3.62601 15.7304   1
   9   1  -8 76.4034 26.6589   2
   9   1  -7-6.25824 13.0602   2
  -9  -1   7 32.4041 21.7373   3
   9   1  -6 73.0914 22.8779   2
   9   1  -5 94.9169 26.1223   2
   9   1  -4 88.9004 27.9466   2
   9   1  -3 137.314 32.4392   2
   9   1  -2-1.99333 10.3118   2
   9   1  -1 72.3982 25.0444   2
   9   1   0-6.77216 14.7598   2
   9   1   1 82.1030 25.3857   2
  -9  -2  14-3.18813 13.0274   1
  -9  -2  13-14.0346 17.0077   1
  -9  -2  12-9.42513 17.7859   1
  -9  -2  11 30.3116 22.6819   1
   9   2 -10 14.7440 11.7078   2
  -9  -2  10-16.1245 24.8850   1
   9   2  -9 19.3245 13.7307   2
  -9  -2   9-2.02281 16.0924   1
   9   2  -8 11.4907 11.2011   2
   9   2  -7 45.2663 20.5830   2
   9   2  -6 26.8566 10.2537   2
   9   2  -5 88.7898 27.6822   2
   9   2  -4 3.32579 11.0090   2
   9   2  -3 6.22899 13.6943   2
   9   2  -2-14.1986 16.2158   2
   9   2  -1 4.18311 21.1195   2
   9   2   0 17.5524 13.7023   2
  -9  -3  13 8.79587 15.0009   1
  -9  -3  12 38.4058 20.3620   1
  -9  -3  11 26.4162 21.6776   1
  -9  -3  10 5.15553 17.3473   1
   9   3  -9 72.7050 18.8408   2
  -9  -3   9 45.8086 26.2214   1
   9   3  -8-6.24446 9.20994   2
  -9  -3   8-24.0602 21.4056   1
   9   3  -7 13.8646 11.5434   2
   9   3  -6 25.4295 13.9832   2
   9   3  -5-2.74913 10.8704   2
   9   3  -4-8.37731 11.8165   2
   9   3  -3-15.1523 18.5876   2
   9   3  -2 93.0111 30.7253   2
   9   3  -1 18.3952 15.3160   2
   9   3   0-11.4285 14.6245   2
  -9  -4  12-36.1745 22.7798   1
  -9  -4  11 56.4547 27.7515   1
  -9  -4  10 23.0440 21.5795   1
  -9  -4   9 41.0714 23.0393   1
  -9  -4   8-54.9073 28.4157   1
   9   4  -8-1.33370 8.55366   2
   9   4  -7 42.3760 14.6894   2
   9   4  -6-2.53678 10.0848   2
   9   4  -5 62.5728 22.9961   2
   9   4  -4 44.9463 18.9408   2
   9   4  -3 58.2339 23.6434   2
   9   4  -2 92.4185 30.8134   2
   9   4  -1 58.7933 28.2109   2
  -9  -5  11 75.7212 31.8252   1
  -9  -5  10-1.19774 20.7373   1
  -9  -5   9-32.5554 26.7203   1
  -9  -5   8-11.4726 16.8037   1
   9   5  -8 8.01085 6.11589   2
   9   5  -7 3.94661 6.88570   2
   9   5  -6 8.69886 11.6225   2
   9   5  -5 25.4620 14.0164   2
   9   5  -4 47.2381 21.9208   2
   9   5  -3-18.3862 16.5374   2
   9   5  -2-35.1008 21.9606   2
  -9  -6   9 21.5876 22.6321   1
  -9  -6   8 15.7183 22.6979   1
   9   6  -6 3.21915 9.17460   2
  -9  -6   5-4.36857 11.7563   3
   9   6  -5-13.2637 12.5019   2
  -9  -6   4-8.49820 17.4453   3
   9   6  -4-14.3117 14.3254   2
  -9  -6   3 2.17265 23.5212   3
   9   6  -3 37.2007 21.5375   2
   9   7  -5 0.92892 6.13485   2
   9   7  -4 20.6099 17.7558   2
  10 -10  -2-1.64692 16.5109   2
  10 -10  -1-2.80448 22.3144   2
  10 -10   0 352.626 66.0959   2
  10  -9  -6 98.1680 44.6303   3
  10  -9  -5 245.312 55.7447   2
  10  -9  -4 64.3891 30.3293   2
  10  -9  -3 129.991 38.9199   2
  10  -9  -2 35.7556 26.7291   2
  10  -9  -1 142.456 40.9220   2
  10  -9   0 17.9102 19.3236   2
  10  -9   1 40.4097 25.2627   2
  10  -8  -8 124.263 49.9184   3
  10  -8  -7 70.6558 34.5473   3
  10  -8  -6 90.5499 35.8901   2
  10  -8  -5 404.224 68.4083   2
  10  -8  -4 100.468 31.0320   2
  10  -8  -3 34.2752 19.7123   2
  10  -8  -2-23.5989 19.1442   2
  10  -8  -1 22.3538 22.7644   2
  10  -8   0 106.239 38.0291   2
  10  -8   1-1.64703 20.3035   2
  10  -8   2-23.8990 22.3463   2
  10  -7 -10 19.3191 21.2317   3
  10  -7  -9 39.9565 30.2292   3
  10  -7  -8 47.4763 28.1173   3
  10  -7  -6 330.174 66.0281   2
  10  -7  -5 529.944 75.8234   2
  10  -7  -4 98.8523 35.2072   2
  10  -7  -3 203.753 48.7085   2
  10  -7  -2 344.078 59.8852   2
  10  -7  -1 156.683 41.9615   2
  10  -7   0 603.380 80.5486   2
  10  -7   1 540.670 78.1593   2
  10  -7   2 532.237 77.9032   2
  10  -6 -11 32.6730 25.5692   3
  10  -6 -10 67.3172 34.6196   3
  10  -6  -9 116.785 40.9500   3
  10  -6  -8 35.7382 23.4628   2
 -10   6   7-25.9841 17.3773   1
  10  -6  -7-34.2185 23.2381   2
  10  -6  -6 172.751 45.5187   2
  10  -6  -5 242.685 50.6747   2
  10  -6  -4 12.3453 19.5426   2
  10  -6  -3 35.5532 23.8780   2
  10  -6  -2 261.716 51.1047   2
  10  -6  -1 550.208 76.0014   2
  10  -6   0 149.145 40.2764   2
  10  -6   1-44.4647 25.3510   2
  10  -6   2 258.522 53.4887   2
  10  -5 -11-14.8560 18.4268   3
  10  -5 -10 45.8819 25.0306   3
  10  -5  -9 149.723 40.9493   2
 -10   5   8 32.6416 17.7398   1
  10  -5  -8-8.17125 13.8158   2
  10  -5  -7 104.135 31.9800   2
  10  -5  -6 205.377 46.8769   2
  10  -5  -5 212.689 48.0165   2
  10  -5  -4 4.87279 18.3089   2
  10  -5  -3 12.6542 22.7212   2
  10  -5  -2 98.7257 32.8816   2
  10  -5  -1 174.284 43.5665   2
  10  -5   0 45.7285 27.6222   2
  10  -5   1 65.5008 32.8100   2
  10  -5   2 2.70093 15.6142   2
 -10   4  10 382.672 55.6698   1
  10  -4 -10 307.739 56.2328   2
  10  -4  -9 107.787 30.7670   2
 -10   4   9 105.301 34.2050   1
 -10   4   8-34.6885 19.9538   1
  10  -4  -8 9.14849 15.3353   2
  10  -4  -7 41.6976 24.6604   2
  10  -4  -6 37.4685 26.7361   2
  10  -4  -5 14.5715 18.6453   2
  10  -4  -4 3.16292 18.4069   2
  10  -4  -3 7.86642 17.4639   2
  10  -4  -2 146.287 39.6931   2
  10  -4  -1 11.7808 16.6302   2
  10  -4   0 19.6909 17.1535   2
  10  -4   1 51.5128 24.3294   2
  10  -4   2 23.6351 20.2405   2
  10  -3 -12 13.5456 14.1251   2
 -10   3  11 15.8856 15.4852   1
  10  -3 -11 13.8088 14.2366   2
 -10   3  10 12.8044 16.9776   1
  10  -3 -10 33.3992 23.1002   2
 -10   3   9 5.42850 18.3474   1
  10  -3  -9-18.8727 17.4686   2
  10  -3  -8-5.36429 16.2229   2
 -10   3   8-3.26430 20.5522   1
  10  -3  -7 15.4344 16.8293   2
  10  -3  -6 588.555 73.4152   2
  10  -3  -5 265.033 50.2073   2
  10  -3  -4 9.98217 13.0971   2
  10  -3  -3 524.890 70.4177   2
  10  -3  -2 1253.14 107.900   2
  10  -3  -1 417.562 64.4248   2
  10  -3   0 252.781 50.5555   2
  10  -3   1 126.001 35.4556   2
 -10   2  12 191.830 46.7839   1
 -10   2  11 294.838 54.2891   1
  10  -2 -11 323.439 54.3805   2
  10  -2 -10 287.802 50.2876   2
 -10   2  10 339.977 58.7528   1
 -10   2   9 530.443 72.2517   1
  10  -2  -9 570.037 71.4741   2
  10  -2  -8 305.838 51.5860   2
  10  -2  -7 523.084 67.1552   2
  10  -2  -6 1137.83 98.7201   2
  10  -2  -5 1367.68 108.461   2
  10  -2  -4 309.851 52.8884   2
  10  -2  -3 297.415 55.4785   2
  10  -2  -2 610.781 74.5793   2
  10  -2  -1 77.2785 28.2559   2
  10  -2   0-18.8570 19.0892   2
  10  -2   1 169.679 43.0422   2
 -10   1  13 20.4924 16.6022   1
 -10   1  12 79.9079 30.6508   1
  10  -1 -11 104.016 29.7248   2
 -10   1  11 55.9143 27.3868   1
  10  -1 -10 29.4978 18.2093   2
 -10   1  10 39.2354 29.1634   1
  10  -1  -9-36.8035 20.7943   2
 -10   1   9 20.9889 18.1047   1
  10  -1  -8 23.9504 17.3961   2
  10  -1  -7 244.221 45.6801   2
  10  -1  -6 260.057 46.9919   2
  10  -1  -5 14.1346 21.7534   2
  10  -1  -4 217.779 43.1635   2
  10  -1  -3 248.798 47.2799   2
  10  -1  -2 460.276 63.9435   2
  10  -1  -1 153.567 39.0854   2
  10  -1   0 28.0440 16.7397   2
 -10   0  13 11.2860 14.5656   1
 -10   0  12 20.4408 20.0814   1
 -10   0  11 489.704 73.3086   1
  10   0 -10 184.097 37.7821   2
 -10   0  10 360.436 64.7215   1
  10   0  -9 109.490 30.6952   2
 -10   0   9 70.6953 29.5529   1
  10   0  -8 395.906 55.7051   2
  10   0  -7 614.141 68.7099   2
  10   0  -6 681.578 73.2095   2
  10   0  -5 75.8858 24.8706   2
  10   0  -4 11.1116 14.6017   2
  10   0  -3 21.6791 20.0603   2
  10   0  -2 3.89348 15.0796   2
  10   0  -1 4.77558 16.1319   2
  10   0   0 43.7849 23.6268   2
 -10  -1  13 135.437 41.9557   1
 -10  -1  12-26.5398 21.2137   1
 -10  -1  11 168.408 50.6305   1
  10   1 -10 255.375 41.0043   2
 -10  -1  10 335.583 63.2102   1
  10   1  -9-0.41543 13.0796   2
 -10  -1   9 36.2758 23.0795   1
  10   1  -8-3.32300 16.3773   2
  10   1  -7 104.987 29.4595   2
  10   1  -6 36.8710 17.7444   2
  10   1  -5 83.4943 28.8404   2
  10   1  -4 55.0285 23.9688   2
  10   1  -3-35.0970 20.4427   2
  10   1  -2 14.2246 14.0758   2
  10   1  -1 18.9224 17.7314   2
 -10  -2  12 131.909 45.0370   1
 -10  -2  11 246.152 55.0291   1
 -10  -2  10 158.881 44.7104   1
  10   2  -9 8.02884 10.9840   2
 -10  -2   9-18.1859 17.7191   1
  10   2  -8 108.192 26.6136   2
  10   2  -7 35.1228 17.5756   2
  10   2  -6 26.9417 17.6993   2
  10   2  -5-3.37094 11.0570   2
  10   2  -4 111.791 31.4101   2
  10   2  -3 117.064 33.8720   2
  10   2  -2 71.2322 25.9300   2
  10   2  -1 221.736 47.9207   2
 -10  -3  11 91.1757 33.9078   1
 -10  -3  10 55.2463 31.4451   1
 -10  -3   9-33.4322 24.9715   1
  10   3  -8 232.550 37.6727   2
  10   3  -7 414.391 52.8135   2
  10   3  -6 225.667 41.0158   2
  10   3  -5 35.0505 14.0072   2
  10   3  -4 687.358 76.0379   2
  10   3  -3 900.127 91.0381   2
  10   3  -2 257.003 52.3405   2
 -10  -4   9 109.130 39.4146   1
  10   4  -7 272.170 42.6393   2
  10   4  -6 320.160 49.0248   2
  10   4  -5 209.762 42.5672   2
  10   4  -4 116.724 33.2449   2
  10   4  -3 60.8280 26.8960   2
  10   5  -6 29.4682 15.6258   2
  10   5  -5 140.058 35.6305   2
  10   5  -4 80.6969 28.1513   2
  10   6  -5 16.2756 12.7601   2
  11  -8  -4 22.2871 18.6850   2
  11  -8  -3 87.8089 33.1166   2
  11  -7  -7 45.1141 31.5138   2
  11  -7  -6 5.73408 16.1822   2
  11  -7  -5 4.87227 16.1881   2
  11  -7  -4 24.2557 25.6119   2
  11  -7  -3 20.4071 23.3240   2
  11  -7  -2-10.2554 21.4797   2
  11  -7  -1 157.614 44.1027   2
  11  -6  -9 23.5269 22.0856   2
  11  -6  -8 53.0527 27.7959   2
  11  -6  -7-6.11431 16.9398   2
  11  -6  -6 31.0421 24.7087   2
  11  -6  -5 23.6982 26.1184   2
  11  -6  -4 17.3786 18.6521   2
  11  -6  -3 73.9592 33.1098   2
  11  -6  -2 63.7400 35.1792   2
  11  -6  -1-33.8660 22.4217   2
  11  -5 -11 61.6606 30.0759   2
  11  -5 -10 4.90505 14.0030   2
  11  -5  -9 12.2352 13.8339   2
  11  -5  -8 47.5363 26.2379   2
 -11   5   8-10.2569 14.7530   1
  11  -5  -7 20.4570 20.1874   2
  11  -5  -6 0.13044 14.7438   2
  11  -5  -5 4.56304 19.3043   2
  11  -5  -4 232.283 52.9243   2
  11  -5  -3 15.7454 15.5391   2
  11  -5  -2 32.2741 25.5108   2
  11  -5  -1 48.0639 26.4097   2
  11  -4 -11-5.23752 8.93939   2
  11  -4 -10 52.9425 24.8052   2
  11  -4  -9 16.7775 17.7448   2
 -11   4   9 40.8413 22.5042   1
  11  -4  -8 41.5016 24.4961   2
 -11   4   8 27.2384 19.9371   1
  11  -4  -7 187.635 45.9256   2
  11  -4  -6 14.0204 21.1494   2
  11  -4  -5 8.58127 24.3924   2
  11  -4  -4 41.2533 26.5761   2
  11  -4  -3-5.08759 16.1413   2
  11  -4  -2 20.6181 24.6082   2
  11  -4  -1-8.83722 18.7628   2
  11  -3 -11-15.1433 14.6300   2
  11  -3 -10 9.70177 14.1048   2
 -11   3  10-18.3857 13.6475   1
  11  -3  -9-10.9504 17.5043   2
 -11   3   9-13.2886 16.8978   1
  11  -3  -8-17.8872 22.0042   2
  11  -3  -7 8.07384 16.2357   2
  11  -3  -6 24.9705 22.3823   2
  11  -3  -5 21.6086 22.5914   2
  11  -3  -4 70.5773 31.0835   2
  11  -3  -3 11.2122 21.7719   2
  11  -3  -2-2.76086 16.7715   2
  11  -3  -1-17.0756 15.6049   2
 -11   2  12-24.8567 20.2893   1
  11  -2 -11-16.1515 15.1955   2
 -11   2  11-14.1349 16.7220   1
  11  -2 -10-0.11770 12.9128   2
 -11   2  10 66.7399 29.7556   1
  11  -2  -9 217.120 45.3690   2
 -11   2   9 157.966 43.3833   1
  11  -2  -8 46.8527 24.6412   2
  11  -2  -7 45.8753 24.3496   2
  11  -2  -6 18.7296 16.9708   2
  11  -2  -5 85.2205 30.3068   2
  11  -2  -4 5.93810 17.4144   2
  11  -2  -3 18.0577 28.7639   2
  11  -2  -2 22.1778 17.6404   2
  11  -2  -1-5.86919 15.5040   2
 -11   1  12 15.7658 16.1650   1
 -11   1  11 58.0329 26.0620   1
  11  -1 -10 1.54776 12.6564   2
 -11   1  10-7.94127 13.1106   1
  11  -1  -9 6.32726 13.1529   2
 -11   1   9-2.90090 19.6648   1
  11  -1  -8 29.7557 17.9291   2
  11  -1  -7 13.9403 15.0874   2
  11  -1  -6 42.9694 20.1419   2
  11  -1  -5 31.5071 15.7644   2
  11  -1  -4 20.2509 13.3120   2
  11  -1  -3-4.76702 15.5917   2
  11  -1  -2 32.5587 25.3981   2
 -11   0  12-66.3357 30.3985   1
 -11   0  11 47.0433 28.0753   1
  11   0 -10 22.2120 16.9402   2
 -11   0  10 45.4160 25.0349   1
  11   0  -9 91.9012 28.8207   2
 -11   0   9 87.2930 35.2689   1
  11   0  -8 5.28903 14.0110   2
  11   0  -7 41.1053 23.7787   2
  11   0  -6 48.8893 22.8526   2
  11   0  -5 8.52369 13.7696   2
  11   0  -4 11.6748 12.9137   2
  11   0  -3 31.6397 17.9806   2
  11   0  -2-0.12364 18.2790   2
 -11  -1  11-4.87371 17.5013   1
 -11  -1  10 60.5717 27.1381   1
  11   1  -9-6.89163 9.47237   2
 -11  -1   9 2.26646 24.7640   1
  11   1  -8 31.6495 17.4365   2
  11   1  -7 27.4036 17.7152   2
  11   1  -6 4.68708 10.7028   2
  11   1  -5 62.7821 25.2465   2
  11   1  -4 17.7342 14.8015   2
  11   1  -3 5.15619 15.1537   2
  11   2  -8 7.46867 9.21441   2
  11   2  -7 36.5794 19.4771   2
  11   2  -6 9.31245 12.2022   2
  11   2  -5 12.5836 11.8369   2
  11   2  -4 34.5128 20.4590   2
  11   3  -7 84.5564 29.0553   2
  11   3  -6-18.8974 15.9010   2
  11   3  -5-28.2134 18.1381   2
  11   3  -4 45.1965 23.2029   2
  11   4  -6 26.5809 17.3330   2
  11   4  -5 17.4575 14.8619   2
  12  -5  -8-14.0538 18.0399   2
  12  -5  -7 56.6223 30.8390   2
  12  -5  -6 9.84563 17.7124   2
  12  -5  -5 56.2102 27.5996   2
  12  -4 -10 133.184 40.8358   2
  12  -4  -9 80.9682 32.2323   2
 -12   4   9 78.2981 34.7976   1
  12  -4  -8 241.641 52.1222   2
  12  -4  -7 133.907 39.3521   2
  12  -4  -6 733.733 92.4192   2
  12  -4  -5 214.305 52.4163   2
  12  -4  -4 4.61119 15.3594   2
  12  -3 -10 56.9464 25.3066   2
 -12   3  10 61.9497 30.5595   1
 -12   3   9 51.1362 27.2404   1
  12  -3  -9 68.0508 30.7062   2
  12  -3  -8 86.2540 37.8953   2
  12  -3  -7 9.75348 21.2711   2
  12  -3  -6-19.0219 20.9460   2
  12  -3  -5-59.9518 30.2754   2
  12  -3  -4 35.5613 26.4748   2
 -12   2  11 210.489 53.7189   1
  12  -2 -10 70.1534 30.0769   2
 -12   2  10 113.462 37.2980   1
  12  -2  -9 191.058 47.3077   2
 -12   2   9 231.091 53.0657   1
  12  -2  -8 162.435 44.1615   2
  12  -2  -7 115.185 36.8748   2
  12  -2  -6 132.872 38.3139   2
  12  -2  -5 92.8564 33.9805   2
  12  -2  -4 28.7449 20.6180   2
  12  -1  -9-7.15690 14.1659   2
 -12   1   9 1.25378 12.5784   1
  12  -1  -8 57.6762 30.1092   2
  12  -1  -7 2.09927 14.0273   2
  12  -1  -6 9.75499 11.7466   2
  12  -1  -5 58.6347 24.9957   2
  12   0  -9-45.9384 22.6024   2
  12   0  -8 6.46162 12.2913   2
  12   0  -7 120.734 35.3862   2
  12   0  -6 69.9567 28.4090   2
  12   0  -5 126.357 40.1798   2
  12   1  -8 86.7242 29.0733   2
  12   1  -7 179.675 42.0723   2
  12   1  -6 0.82924 10.4060   2
  12   1  -5 145.391 40.6090   2
  12   2  -7 147.544 38.9574   2
  12   2  -6 65.7828 25.2671   2
   0   0   0    0.00    0.00   0

TITL tle1604 in P-1
REM P-1 (#2 in standard setting)
CELL 0.71073   9.330380  11.257124  11.438964 108.1461 111.7500 103.7444
ZERR    2.00   0.001019   0.001175   0.001236   0.0095   0.0101   0.0092
LATT  1
SFAC C H N O
UNIT 46.00 24.00 4.00 4.00
TREF
HKLF 4
END
;
_shelx_hkl_checksum              93762
