# Supplementary material for: Investigating the geometrical preferences of a flexible benzimidazolone-based linker in the synthesis of coordination polymers
Source: R Soc Open Sci. 2017 Dec 6;4(12):171064. doi: 10.1098/rsos.171064 (PMC5750013; doi:10.1098/rsos.171064)
Supplement: Cu3L2.cif [file rsos171064supp4.cif]

data_adam_29jan15_a
# start Validation Reply Form
_vrf_PLAT910_adam_29jan15_a      
;
PROBLEM: Missing # of FCF Reflection(s) Below Theta(Min)           8 Note
RESPONSE: These are most likely due to small systematic errors during integration
;
# Added during the CSD deposition process: Friday 04 August 2017 03:22 PM
# end Validation Reply Form

_audit_creation_date             2015-01-30
_audit_creation_method           
;
Olex2 1.2
(compiled 2015.01.26 svn.r3150 for OlexSys, GUI svn.r4998)
;
_publ_contact_author_address     
;
School of Chemistry, UNSW, 
Sydney 2052, 
New South Wales, Australia
;
_publ_contact_author_email       adam.martin2@unsw.edu.au
_publ_contact_author_id_orcid    0000-0002-5445-0299
_publ_contact_author_name        'Adam Martin'
_publ_contact_author_phone       ?
_publ_section_references         
;
Dolomanov, O.V., Bourhis, L.J., Gildea, R.J, Howard, J.A.K. & Puschmann, H.
 (2009), J. Appl. Cryst. 42, 339-341.

Sheldrick, G.M. (2008). Acta Cryst. A64, 112-122.
;
_chemical_name_common            ?
_chemical_name_systematic        ?
_chemical_formula_moiety         'C30 H32 Cu3 N6 O16'
_chemical_formula_sum            'C30 H32 Cu3 N6 O16'
_chemical_formula_weight         923.23
_chemical_melting_point          ?
loop_
_atom_type_symbol
_atom_type_description
_atom_type_scat_dispersion_real
_atom_type_scat_dispersion_imag
_atom_type_scat_source
C C 0.0033 0.0016 'International Tables Vol C Tables 4.2.6.8 and 6.1.1.4'
H H 0.0000 0.0000 'International Tables Vol C Tables 4.2.6.8 and 6.1.1.4'
Cu Cu 0.3201 1.2651 'International Tables Vol C Tables 4.2.6.8 and 6.1.1.4'
N N 0.0061 0.0033 'International Tables Vol C Tables 4.2.6.8 and 6.1.1.4'
O O 0.0106 0.0060 'International Tables Vol C Tables 4.2.6.8 and 6.1.1.4'

_shelx_space_group_comment       
;
The symmetry employed for this shelxl refinement is uniquely defined
by the following loop, which should always be used as a source of
symmetry information in preference to the above space-group names.
They are only intended as comments.
;
_space_group_crystal_system      triclinic
_space_group_IT_number           2
_space_group_name_H-M_alt        'P -1'
_space_group_name_Hall           '-P 1'
loop_
_space_group_symop_operation_xyz
'x, y, z'
'-x, -y, -z'

_cell_length_a                   9.7937(11)
_cell_length_b                   12.2893(14)
_cell_length_c                   15.9285(17)
_cell_angle_alpha                100.636(7)
_cell_angle_beta                 98.109(7)
_cell_angle_gamma                107.225(6)
_cell_volume                     1760.1(3)
_cell_formula_units_Z            2
_cell_measurement_reflns_used    3566
_cell_measurement_temperature    150(2)
_cell_measurement_theta_max      24.936
_cell_measurement_theta_min      2.660
_shelx_estimated_absorpt_T_max   ?
_shelx_estimated_absorpt_T_min   ?
_exptl_absorpt_coefficient_mu    1.880
_exptl_absorpt_correction_T_max  0.7455
_exptl_absorpt_correction_T_min  0.6621
_exptl_absorpt_correction_type   multi-scan
_exptl_absorpt_process_details   
;
SADABS-2014/5 (Bruker,2014/5) was used for absorption correction.
wR2(int) was 0.1698 before and 0.0629 after correction.
The Ratio of minimum to maximum transmission is 0.8881.
The \l/2 correction factor is 0.00150.
;
_exptl_absorpt_special_details   ?
_exptl_crystal_colour            green
_exptl_crystal_density_diffrn    1.742
_exptl_crystal_density_meas      ?
_exptl_crystal_density_method    'not measured'
_exptl_crystal_description       prism
_exptl_crystal_F_000             938
_exptl_crystal_size_max          0.1
_exptl_crystal_size_mid          0.08
_exptl_crystal_size_min          0.06
_exptl_transmission_factor_max   ?
_exptl_transmission_factor_min   ?
_diffrn_reflns_av_R_equivalents  0.0722
_diffrn_reflns_av_unetI/netI     0.0903
_diffrn_reflns_Laue_measured_fraction_full 0.998
_diffrn_reflns_Laue_measured_fraction_max 0.991
_diffrn_reflns_limit_h_max       12
_diffrn_reflns_limit_h_min       -12
_diffrn_reflns_limit_k_max       15
_diffrn_reflns_limit_k_min       -15
_diffrn_reflns_limit_l_max       20
_diffrn_reflns_limit_l_min       -20
_diffrn_reflns_number            29110
_diffrn_reflns_point_group_measured_fraction_full 0.998
_diffrn_reflns_point_group_measured_fraction_max 0.991
_diffrn_reflns_theta_full        26.000
_diffrn_reflns_theta_max         27.193
_diffrn_reflns_theta_min         2.681
_diffrn_ambient_temperature      150.32
_diffrn_detector_area_resol_mean ?
_diffrn_measured_fraction_theta_full 0.998
_diffrn_measured_fraction_theta_max 0.991
_diffrn_measurement_device_type  'Bruker APEX-II CCD'
_diffrn_measurement_method       '\f and \w scans'
_diffrn_radiation_type           MoK\a
_diffrn_radiation_wavelength     0.71073
_diffrn_source                   'microfocus sealed tube'
_diffrn_standards_number         0
_reflns_Friedel_coverage         0.000
_reflns_Friedel_fraction_full    .
_reflns_Friedel_fraction_max     .
_reflns_number_gt                5218
_reflns_number_total             7771
_reflns_special_details          
;
 Reflections were merged by SHELXL according to the crystal
 class for the calculation of statistics and refinement.
 
 _reflns_Friedel_fraction is defined as the number of unique
 Friedel pairs measured divided by the number that would be
 possible theoretically, ignoring centric projections and
 systematic absences.
;
_reflns_threshold_expression     'I > 2\s(I)'
_computing_cell_refinement       'SAINT v8.34A (Bruker, 2013)'
_computing_data_collection       ?
_computing_data_reduction        'SAINT v8.34A (Bruker, 2013)'
_computing_molecular_graphics    'Olex2 (Dolomanov et al., 2009)'
_computing_publication_material  'Olex2 (Dolomanov et al., 2009)'
_computing_structure_refinement  'ShelXL (Sheldrick, 2008)'
_computing_structure_solution    ?
_refine_diff_density_max         0.837
_refine_diff_density_min         -0.498
_refine_diff_density_rms         0.112
_refine_ls_extinction_coef       .
_refine_ls_extinction_method     none
_refine_ls_goodness_of_fit_ref   1.026
_refine_ls_hydrogen_treatment    constr
_refine_ls_matrix_type           full
_refine_ls_number_parameters     500
_refine_ls_number_reflns         7771
_refine_ls_number_restraints     0
_refine_ls_R_factor_all          0.0830
_refine_ls_R_factor_gt           0.0460
_refine_ls_restrained_S_all      1.026
_refine_ls_shift/su_max          0.001
_refine_ls_shift/su_mean         0.000
_refine_ls_structure_factor_coef Fsqd
_refine_ls_weighting_details     
'w=1/[\s^2^(Fo^2^)+(0.0353P)^2^] where P=(Fo^2^+2Fc^2^)/3'
_refine_ls_weighting_scheme      calc
_refine_ls_wR_factor_gt          0.0906
_refine_ls_wR_factor_ref         0.1033
_refine_special_details          ?
_olex2_refinement_description    
;
1. Fixed Uiso
 At 1.2 times of:
  All C(H) groups, All C(H,H) groups
 At 1.5 times of:
  All C(H,H,H) groups
2.a Secondary CH2 refined with riding coordinates:
 C00T(H00A,H00B), C00Y(H00C,H00D), C012(H01A,H01B), C014(H01C,H01D)
2.b Aromatic/amide H refined with riding coordinates:
 C011(H011), C015(H015), C016(H016), C017(H017), C018(H018), C019(H019),
 C01A(H01E), C01B(H01F), C01D(H01J), C01F(H01N), C01H(H01R), C01I(H01S)
2.c Idealised Me refined as rotating group:
 C01C(H01G,H01H,H01I), C01E(H01K,H01L,H01M), C01G(H01O,H01P,H01Q), C01J(H01T,
 H01U,H01V)
;
_atom_sites_solution_hydrogens   geom
_atom_sites_solution_primary     ?
_atom_sites_solution_secondary   ?
loop_
_atom_site_label
_atom_site_type_symbol
_atom_site_fract_x
_atom_site_fract_y
_atom_site_fract_z
_atom_site_U_iso_or_equiv
_atom_site_adp_type
_atom_site_occupancy
_atom_site_site_symmetry_order
_atom_site_calc_flag
_atom_site_refinement_flags_posn
_atom_site_refinement_flags_adp
_atom_site_refinement_flags_occupancy
_atom_site_disorder_assembly
_atom_site_disorder_group
Cu01 Cu 0.87957(5) -0.22956(4) 0.71608(2) 0.01482(12) Uani 1 1 d . . . . .
Cu02 Cu 0.82261(5) 0.28568(4) 0.23543(3) 0.01580(12) Uani 1 1 d . . . . .
Cu03 Cu 0.66209(5) 0.74573(4) -0.20458(3) 0.02032(13) Uani 1 1 d . . . . .
O004 O 0.9132(2) 0.2108(2) 0.31502(13) 0.0136(5) Uani 1 1 d . . . . .
O005 O 0.8876(3) 0.1040(2) 0.57182(15) 0.0215(6) Uani 1 1 d . . . . .
O006 O 0.7812(3) -0.1533(2) 0.64323(14) 0.0169(6) Uani 1 1 d . . . . .
O007 O 0.6441(3) 0.3871(2) -0.08522(14) 0.0238(6) Uani 1 1 d . . . . .
O008 O 0.7605(3) 0.3685(2) 0.15205(15) 0.0198(6) Uani 1 1 d . . . . .
O009 O 0.9430(3) 0.6833(2) -0.20096(14) 0.0167(6) Uani 1 1 d . . . . .
O00A O 0.7392(3) 0.1335(2) 0.15223(14) 0.0195(6) Uani 1 1 d . . . . .
O00B O 0.6266(3) -0.1392(2) 0.73278(14) 0.0209(6) Uani 1 1 d . . . . .
O00C O 0.7028(3) 0.1459(2) 0.35563(16) 0.0250(6) Uani 1 1 d . . . . .
N00D N 0.6615(3) -0.0432(2) 0.53601(16) 0.0126(6) Uani 1 1 d . . . . .
O00E O 0.8892(3) 0.4271(2) 0.32847(15) 0.0255(6) Uani 1 1 d . . . . .
O00F O 0.9635(3) 0.9183(2) -0.19361(15) 0.0246(6) Uani 1 1 d . . . . .
O00G O 0.7382(3) 0.6411(2) -0.14840(16) 0.0280(7) Uani 1 1 d . . . . .
N00H N 0.8554(3) 0.5486(3) -0.02679(17) 0.0155(7) Uani 1 1 d . . . . .
O00I O 0.5359(3) 0.2827(2) 0.16336(17) 0.0339(7) Uani 1 1 d . . . . .
N00J N 0.6894(3) 0.5069(3) 0.05388(17) 0.0154(7) Uani 1 1 d . . . . .
O00K O 0.7640(3) -0.3807(2) 0.63525(15) 0.0276(7) Uani 1 1 d . . . . .
N00L N 0.7832(3) -0.0132(3) 0.43112(17) 0.0157(7) Uani 1 1 d . . . . .
O00M O 0.7947(3) 0.8784(2) -0.11109(15) 0.0317(7) Uani 1 1 d . . . . .
O00N O 0.5635(3) -0.3870(2) 0.69019(18) 0.0338(7) Uani 1 1 d . . . . .
C00O C 0.7204(4) 0.4702(3) -0.0269(2) 0.0153(8) Uani 1 1 d . . . . .
C00P C 0.7899(4) 0.0255(3) 0.5200(2) 0.0150(8) Uani 1 1 d . . . . .
C00Q C 0.5769(4) -0.1250(3) 0.4599(2) 0.0144(8) Uani 1 1 d . . . . .
C00R C 0.6834(4) -0.1173(3) 0.6690(2) 0.0137(8) Uani 1 1 d . . . . .
C00S C 0.8250(4) 0.1424(3) 0.3512(2) 0.0162(8) Uani 1 1 d . . . . .
C00T C 0.6296(4) -0.0371(3) 0.62209(19) 0.0144(8) Uani 1 1 d . . . . .
H00A H 0.5226 -0.0582 0.6171 0.017 Uiso 1 1 calc R . . . .
H00B H 0.6754 0.0446 0.6574 0.017 Uiso 1 1 calc R . . . .
C00U C 0.9069(4) 0.6333(3) 0.0522(2) 0.0191(9) Uani 1 1 d . . . . .
C00V C 0.8042(4) 0.6055(3) 0.1041(2) 0.0165(8) Uani 1 1 d . . . . .
N00W N 0.5619(3) -0.0413(3) 0.10335(19) 0.0249(8) Uani 1 1 d . . . . .
N00X N 0.8744(4) 0.5915(3) 0.40997(18) 0.0237(8) Uani 1 1 d . . . . .
C00Y C 0.9143(4) 0.5556(3) -0.1051(2) 0.0200(9) Uani 1 1 d . . . . .
H00C H 0.8855 0.4757 -0.1433 0.024 Uiso 1 1 calc R . . . .
H00D H 1.0224 0.5866 -0.0886 0.024 Uiso 1 1 calc R . . . .
C00Z C 0.6263(4) 0.3547(3) 0.1369(2) 0.0155(8) Uani 1 1 d . . . . .
C010 C 0.6532(4) -0.1032(3) 0.3932(2) 0.0166(8) Uani 1 1 d . . . . .
C011 C 0.4442(4) -0.2120(3) 0.4452(2) 0.0240(9) Uani 1 1 d . . . . .
H011 H 0.3945 -0.2268 0.4912 0.029 Uiso 1 1 calc R . . . .
C012 C 0.5745(4) 0.4318(3) 0.0853(2) 0.0191(9) Uani 1 1 d . . . . .
H01A H 0.4962 0.3813 0.0348 0.023 Uiso 1 1 calc R . . . .
H01B H 0.5320 0.4811 0.1226 0.023 Uiso 1 1 calc R . . . .
C013 C 0.8606(4) 0.6335(3) -0.1551(2) 0.0171(8) Uani 1 1 d . . . . .
C014 C 0.8825(4) 0.0548(3) 0.3863(2) 0.0189(9) Uani 1 1 d . . . . .
H01C H 0.8991 0.0011 0.3373 0.023 Uiso 1 1 calc R . . . .
H01D H 0.9777 0.0971 0.4271 0.023 Uiso 1 1 calc R . . . .
C015 C 0.8206(4) 0.4943(3) 0.3494(2) 0.0228(9) Uani 1 1 d . . . . .
H015 H 0.7223 0.4735 0.3192 0.027 Uiso 1 1 calc R . . . .
C016 C 0.6119(4) 0.0669(3) 0.1482(2) 0.0201(9) Uani 1 1 d . . . . .
H016 H 0.5498 0.0970 0.1793 0.024 Uiso 1 1 calc R . . . .
C017 C 0.8262(5) 0.6694(3) 0.1883(2) 0.0286(10) Uani 1 1 d . . . . .
H017 H 0.7557 0.6507 0.2233 0.034 Uiso 1 1 calc R . . . .
C018 C 1.0341(4) 0.7266(3) 0.0825(2) 0.0298(10) Uani 1 1 d . . . . .
H018 H 1.1033 0.7474 0.0470 0.036 Uiso 1 1 calc R . . . .
C019 C 0.6321(5) -0.4241(4) 0.6377(3) 0.0292(10) Uani 1 1 d . . . . .
H019 H 0.5776 -0.4938 0.5944 0.035 Uiso 1 1 calc R . . . .
C01A C 0.9110(5) 0.9379(4) -0.1271(2) 0.0270(10) Uani 1 1 d . . . . .
H01E H 0.9672 1.0068 -0.0835 0.032 Uiso 1 1 calc R . . . .
C01B C 0.5953(5) -0.1693(3) 0.3089(2) 0.0281(10) Uani 1 1 d . . . . .
H01F H 0.6458 -0.1553 0.2632 0.034 Uiso 1 1 calc R . . . .
C01C C 1.0236(5) 0.6285(4) 0.4585(3) 0.0371(11) Uani 1 1 d . . . . .
H01G H 1.0240 0.6364 0.5209 0.056 Uiso 1 1 calc GR . . . .
H01H H 1.0789 0.7043 0.4490 0.056 Uiso 1 1 calc GR . . . .
H01I H 1.0689 0.5700 0.4386 0.056 Uiso 1 1 calc GR . . . .
C01D C 0.9550(5) 0.7616(4) 0.2195(3) 0.0418(12) Uani 1 1 d . . . . .
H01J H 0.9748 0.8073 0.2776 0.050 Uiso 1 1 calc R . . . .
C01E C 0.4075(4) -0.1115(4) 0.0924(3) 0.0355(11) Uani 1 1 d . . . . .
H01K H 0.3596 -0.0667 0.1281 0.053 Uiso 1 1 calc GR . . . .
H01L H 0.4010 -0.1843 0.1109 0.053 Uiso 1 1 calc GR . . . .
H01M H 0.3590 -0.1303 0.0308 0.053 Uiso 1 1 calc GR . . . .
C01F C 0.3861(5) -0.2775(3) 0.3593(2) 0.0316(10) Uani 1 1 d . . . . .
H01N H 0.2935 -0.3373 0.3461 0.038 Uiso 1 1 calc R . . . .
C01G C 0.7922(5) 0.6703(4) 0.4296(2) 0.0348(11) Uani 1 1 d . . . . .
H01O H 0.8410 0.7458 0.4172 0.052 Uiso 1 1 calc GR . . . .
H01P H 0.7868 0.6824 0.4914 0.052 Uiso 1 1 calc GR . . . .
H01Q H 0.6932 0.6360 0.3934 0.052 Uiso 1 1 calc GR . . . .
C01H C 0.4601(5) -0.2574(4) 0.2929(3) 0.0342(11) Uani 1 1 d . . . . .
H01R H 0.4180 -0.3044 0.2353 0.041 Uiso 1 1 calc R . . . .
C01I C 1.0556(5) 0.7887(4) 0.1680(3) 0.0408(12) Uani 1 1 d . . . . .
H01S H 1.1436 0.8527 0.1920 0.049 Uiso 1 1 calc R . . . .
C01J C 0.6521(5) -0.0981(4) 0.0603(3) 0.0535(15) Uani 1 1 d . . . . .
H01T H 0.6175 -0.1163 -0.0031 0.080 Uiso 1 1 calc GR . . . .
H01U H 0.6459 -0.1708 0.0789 0.080 Uiso 1 1 calc GR . . . .
H01V H 0.7538 -0.0456 0.0761 0.080 Uiso 1 1 calc GR . . . .

loop_
_atom_site_aniso_label
_atom_site_aniso_U_11
_atom_site_aniso_U_22
_atom_site_aniso_U_33
_atom_site_aniso_U_23
_atom_site_aniso_U_13
_atom_site_aniso_U_12
Cu01 0.0131(3) 0.0198(3) 0.0167(2) 0.01053(19) 0.00675(18) 0.0074(2)
Cu02 0.0146(3) 0.0161(3) 0.0183(2) 0.00774(19) 0.00327(18) 0.0052(2)
Cu03 0.0162(3) 0.0313(3) 0.0256(2) 0.0213(2) 0.0124(2) 0.0131(2)
O004 0.0126(13) 0.0141(14) 0.0192(12) 0.0119(10) 0.0065(10) 0.0054(11)
O005 0.0177(15) 0.0181(16) 0.0231(13) 0.0077(12) -0.0008(11) -0.0020(13)
O006 0.0158(14) 0.0239(15) 0.0184(12) 0.0132(11) 0.0078(10) 0.0106(12)
O007 0.0314(17) 0.0163(15) 0.0175(13) 0.0014(12) 0.0013(12) 0.0020(13)
O008 0.0106(14) 0.0226(16) 0.0293(14) 0.0153(12) 0.0029(11) 0.0050(12)
O009 0.0146(14) 0.0210(15) 0.0217(12) 0.0151(11) 0.0093(11) 0.0081(12)
O00A 0.0173(15) 0.0166(15) 0.0235(13) 0.0042(11) 0.0035(11) 0.0047(12)
O00B 0.0213(15) 0.0315(17) 0.0220(13) 0.0205(12) 0.0121(11) 0.0145(13)
O00C 0.0151(15) 0.0303(17) 0.0415(15) 0.0221(13) 0.0156(12) 0.0122(13)
N00D 0.0144(16) 0.0119(17) 0.0117(13) 0.0076(12) 0.0038(12) 0.0013(14)
O00E 0.0264(16) 0.0181(16) 0.0306(14) 0.0017(12) -0.0001(12) 0.0106(13)
O00F 0.0247(16) 0.0259(16) 0.0248(13) 0.0072(12) 0.0060(12) 0.0096(13)
O00G 0.0183(16) 0.0456(19) 0.0410(16) 0.0348(14) 0.0198(12) 0.0201(14)
N00H 0.0163(17) 0.0171(18) 0.0174(14) 0.0106(13) 0.0073(13) 0.0065(15)
O00I 0.0266(17) 0.0421(19) 0.0590(18) 0.0412(16) 0.0310(14) 0.0217(15)
N00J 0.0126(16) 0.0183(18) 0.0175(14) 0.0093(13) 0.0051(12) 0.0043(14)
O00K 0.0283(17) 0.0245(17) 0.0281(14) 0.0069(12) 0.0018(13) 0.0074(14)
N00L 0.0174(18) 0.0152(18) 0.0171(14) 0.0091(13) 0.0078(13) 0.0040(15)
O00M 0.0347(18) 0.045(2) 0.0216(13) 0.0112(13) 0.0118(13) 0.0171(16)
O00N 0.0234(17) 0.0315(18) 0.0473(17) 0.0158(14) 0.0073(14) 0.0066(14)
C00O 0.019(2) 0.014(2) 0.0168(18) 0.0121(16) 0.0064(16) 0.0052(18)
C00P 0.014(2) 0.018(2) 0.0171(17) 0.0123(16) 0.0035(15) 0.0066(18)
C00Q 0.015(2) 0.014(2) 0.0152(17) 0.0058(15) -0.0008(15) 0.0073(17)
C00R 0.013(2) 0.011(2) 0.0154(16) 0.0056(15) 0.0011(15) 0.0005(17)
C00S 0.018(2) 0.020(2) 0.0132(16) 0.0065(15) 0.0066(15) 0.0069(18)
C00T 0.017(2) 0.016(2) 0.0138(16) 0.0070(15) 0.0057(15) 0.0073(17)
C00U 0.020(2) 0.019(2) 0.0182(17) 0.0099(16) -0.0002(16) 0.0049(19)
C00V 0.018(2) 0.014(2) 0.0143(16) 0.0058(15) -0.0012(15) 0.0015(18)
N00W 0.024(2) 0.020(2) 0.0263(17) 0.0040(15) 0.0060(15) 0.0009(16)
N00X 0.026(2) 0.024(2) 0.0183(15) 0.0025(14) 0.0021(14) 0.0065(16)
C00Y 0.019(2) 0.026(2) 0.0232(18) 0.0144(17) 0.0108(16) 0.0109(19)
C00Z 0.017(2) 0.017(2) 0.0146(16) 0.0058(15) 0.0056(15) 0.0055(18)
C010 0.022(2) 0.017(2) 0.0163(17) 0.0077(15) 0.0062(16) 0.0105(18)
C011 0.024(2) 0.021(2) 0.025(2) 0.0111(17) 0.0044(17) 0.002(2)
C012 0.015(2) 0.028(2) 0.0214(18) 0.0160(17) 0.0086(16) 0.0093(18)
C013 0.018(2) 0.018(2) 0.0200(18) 0.0103(16) 0.0068(16) 0.0086(18)
C014 0.018(2) 0.023(2) 0.0208(18) 0.0116(16) 0.0099(16) 0.0072(18)
C015 0.027(2) 0.022(2) 0.0198(19) 0.0083(17) 0.0052(17) 0.006(2)
C016 0.025(2) 0.017(2) 0.0202(18) 0.0081(17) 0.0045(17) 0.007(2)
C017 0.041(3) 0.023(3) 0.0182(19) 0.0043(17) 0.0034(18) 0.007(2)
C018 0.023(2) 0.022(3) 0.037(2) 0.014(2) -0.0004(19) -0.005(2)
C019 0.027(3) 0.020(3) 0.036(2) 0.0099(19) -0.004(2) 0.004(2)
C01A 0.034(3) 0.026(3) 0.0215(19) 0.0036(18) 0.0010(19) 0.014(2)
C01B 0.043(3) 0.029(3) 0.0171(18) 0.0095(17) 0.0094(18) 0.016(2)
C01C 0.044(3) 0.020(3) 0.039(2) 0.004(2) -0.004(2) 0.006(2)
C01D 0.061(4) 0.031(3) 0.022(2) 0.001(2) -0.003(2) 0.007(3)
C01E 0.027(3) 0.024(3) 0.049(3) 0.009(2) 0.004(2) 0.000(2)
C01F 0.026(3) 0.020(2) 0.036(2) 0.0051(19) -0.0018(19) -0.006(2)
C01G 0.044(3) 0.031(3) 0.033(2) 0.0028(19) 0.014(2) 0.018(2)
C01H 0.038(3) 0.029(3) 0.025(2) -0.0016(19) -0.003(2) 0.005(2)
C01I 0.039(3) 0.019(3) 0.046(3) 0.007(2) -0.009(2) -0.009(2)
C01J 0.043(3) 0.034(3) 0.068(3) -0.016(3) 0.020(3) 0.003(3)

_geom_special_details            
;
 All esds (except the esd in the dihedral angle between two l.s. planes)
 are estimated using the full covariance matrix.  The cell esds are taken
 into account individually in the estimation of esds in distances, angles
 and torsion angles; correlations between esds in cell parameters are only
 used when they are defined by crystal symmetry.  An approximate (isotropic)
 treatment of cell esds is used for estimating esds involving l.s. planes.
;
loop_
_geom_bond_atom_site_label_1
_geom_bond_atom_site_label_2
_geom_bond_distance
_geom_bond_site_symmetry_2
_geom_bond_publ_flag
Cu01 Cu03 2.5969(6) 1_546 ?
Cu01 O004 2.114(2) 2_756 ?
Cu01 O006 1.943(2) . ?
Cu01 O009 1.991(2) 1_546 ?
Cu01 O00F 1.966(2) 1_546 ?
Cu01 O00K 1.962(3) . ?
Cu02 O004 1.959(2) . ?
Cu02 O008 1.951(2) . ?
Cu02 O009 2.373(2) 2_765 ?
Cu02 O00A 1.948(2) . ?
Cu02 O00E 1.936(2) . ?
Cu03 Cu01 2.5969(6) 1_564 ?
Cu03 O00B 1.957(2) 1_564 ?
Cu03 O00G 1.953(2) . ?
Cu03 O00I 2.087(2) 2_665 ?
Cu03 O00M 1.966(3) . ?
Cu03 O00N 2.001(3) 1_564 ?
O004 Cu01 2.114(2) 2_756 ?
O004 C00S 1.293(4) . ?
O005 C00P 1.210(4) . ?
O006 C00R 1.255(4) . ?
O007 C00O 1.211(4) . ?
O008 C00Z 1.257(4) . ?
O009 Cu01 1.991(2) 1_564 ?
O009 Cu02 2.373(2) 2_765 ?
O009 C013 1.264(4) . ?
O00A C016 1.258(4) . ?
O00B Cu03 1.957(2) 1_546 ?
O00B C00R 1.260(4) . ?
O00C C00S 1.221(4) . ?
N00D C00P 1.378(4) . ?
N00D C00Q 1.393(4) . ?
N00D C00T 1.442(4) . ?
O00E C015 1.238(4) . ?
O00F Cu01 1.966(2) 1_564 ?
O00F C01A 1.255(4) . ?
O00G C013 1.247(4) . ?
N00H C00O 1.386(4) . ?
N00H C00U 1.395(4) . ?
N00H C00Y 1.452(4) . ?
O00I Cu03 2.087(2) 2_665 ?
O00I C00Z 1.234(4) . ?
N00J C00O 1.389(4) . ?
N00J C00V 1.397(4) . ?
N00J C012 1.444(4) . ?
O00K C019 1.253(5) . ?
N00L C00P 1.394(4) . ?
N00L C010 1.382(4) . ?
N00L C014 1.445(4) . ?
O00M C01A 1.247(5) . ?
O00N Cu03 2.001(3) 1_546 ?
O00N C019 1.248(5) . ?
C00Q C010 1.404(4) . ?
C00Q C011 1.373(5) . ?
C00R C00T 1.508(5) . ?
C00S C014 1.511(5) . ?
C00T H00A 0.9900 . ?
C00T H00B 0.9900 . ?
C00U C00V 1.396(5) . ?
C00U C018 1.371(5) . ?
C00V C017 1.375(4) . ?
N00W C016 1.297(4) . ?
N00W C01E 1.469(5) . ?
N00W C01J 1.447(5) . ?
N00X C015 1.302(4) . ?
N00X C01C 1.448(5) . ?
N00X C01G 1.451(5) . ?
C00Y H00C 0.9900 . ?
C00Y H00D 0.9900 . ?
C00Y C013 1.513(5) . ?
C00Z C012 1.511(5) . ?
C010 C01B 1.377(5) . ?
C011 H011 0.9500 . ?
C011 C01F 1.396(5) . ?
C012 H01A 0.9900 . ?
C012 H01B 0.9900 . ?
C014 H01C 0.9900 . ?
C014 H01D 0.9900 . ?
C015 H015 0.9500 . ?
C016 H016 0.9500 . ?
C017 H017 0.9500 . ?
C017 C01D 1.375(6) . ?
C018 H018 0.9500 . ?
C018 C01I 1.386(5) . ?
C019 H019 0.9500 . ?
C01A H01E 0.9500 . ?
C01B H01F 0.9500 . ?
C01B C01H 1.395(5) . ?
C01C H01G 0.9800 . ?
C01C H01H 0.9800 . ?
C01C H01I 0.9800 . ?
C01D H01J 0.9500 . ?
C01D C01I 1.374(6) . ?
C01E H01K 0.9800 . ?
C01E H01L 0.9800 . ?
C01E H01M 0.9800 . ?
C01F H01N 0.9500 . ?
C01F C01H 1.382(5) . ?
C01G H01O 0.9800 . ?
C01G H01P 0.9800 . ?
C01G H01Q 0.9800 . ?
C01H H01R 0.9500 . ?
C01I H01S 0.9500 . ?
C01J H01T 0.9800 . ?
C01J H01U 0.9800 . ?
C01J H01V 0.9800 . ?

loop_
_geom_angle_atom_site_label_1
_geom_angle_atom_site_label_2
_geom_angle_atom_site_label_3
_geom_angle
_geom_angle_site_symmetry_1
_geom_angle_site_symmetry_3
_geom_angle_publ_flag
O004 Cu01 Cu03 164.29(6) 2_756 1_546 ?
O006 Cu01 Cu03 86.09(7) . 1_546 ?
O006 Cu01 O004 107.88(9) . 2_756 ?
O006 Cu01 O009 168.53(9) . 1_546 ?
O006 Cu01 O00F 89.95(10) . 1_546 ?
O006 Cu01 O00K 88.62(10) . . ?
O009 Cu01 Cu03 82.65(6) 1_546 1_546 ?
O009 Cu01 O004 83.57(9) 1_546 2_756 ?
O00F Cu01 Cu03 82.37(7) 1_546 1_546 ?
O00F Cu01 O004 90.31(10) 1_546 2_756 ?
O00F Cu01 O009 90.69(10) 1_546 1_546 ?
O00K Cu01 Cu03 87.19(8) . 1_546 ?
O00K Cu01 O004 100.00(10) . 2_756 ?
O00K Cu01 O009 88.67(10) . 1_546 ?
O00K Cu01 O00F 169.53(11) . 1_546 ?
O004 Cu02 O009 77.72(8) . 2_765 ?
O008 Cu02 O004 171.63(10) . . ?
O008 Cu02 O009 93.99(9) . 2_765 ?
O00A Cu02 O004 88.35(10) . . ?
O00A Cu02 O008 93.21(10) . . ?
O00A Cu02 O009 92.83(9) . 2_765 ?
O00E Cu02 O004 88.17(10) . . ?
O00E Cu02 O008 91.25(10) . . ?
O00E Cu02 O009 93.32(10) . 2_765 ?
O00E Cu02 O00A 172.14(11) . . ?
O00B Cu03 Cu01 81.94(7) 1_564 1_564 ?
O00B Cu03 O00I 92.44(10) 1_564 2_665 ?
O00B Cu03 O00M 87.61(11) 1_564 . ?
O00B Cu03 O00N 92.07(11) 1_564 1_564 ?
O00G Cu03 Cu01 86.33(7) . 1_564 ?
O00G Cu03 O00B 167.84(10) . 1_564 ?
O00G Cu03 O00I 99.63(10) . 2_665 ?
O00G Cu03 O00M 88.49(11) . . ?
O00G Cu03 O00N 89.43(11) . 1_564 ?
O00I Cu03 Cu01 169.69(8) 2_665 1_564 ?
O00M Cu03 Cu01 86.47(8) . 1_564 ?
O00M Cu03 O00I 102.00(11) . 2_665 ?
O00M Cu03 O00N 168.36(11) . 1_564 ?
O00N Cu03 Cu01 81.96(8) 1_564 1_564 ?
O00N Cu03 O00I 89.64(11) 1_564 2_665 ?
Cu02 O004 Cu01 104.15(9) . 2_756 ?
C00S O004 Cu01 136.9(2) . 2_756 ?
C00S O004 Cu02 115.7(2) . . ?
C00R O006 Cu01 118.8(2) . . ?
C00Z O008 Cu02 115.4(2) . . ?
Cu01 O009 Cu02 94.48(8) 1_564 2_765 ?
C013 O009 Cu01 122.6(2) . 1_564 ?
C013 O009 Cu02 142.9(2) . 2_765 ?
C016 O00A Cu02 121.6(2) . . ?
C00R O00B Cu03 122.9(2) . 1_546 ?
C00P N00D C00Q 110.6(3) . . ?
C00P N00D C00T 123.4(3) . . ?
C00Q N00D C00T 125.7(3) . . ?
C015 O00E Cu02 127.3(3) . . ?
C01A O00F Cu01 122.3(3) . 1_564 ?
C013 O00G Cu03 120.8(2) . . ?
C00O N00H C00U 110.1(3) . . ?
C00O N00H C00Y 123.1(3) . . ?
C00U N00H C00Y 125.4(3) . . ?
C00Z O00I Cu03 142.1(3) . 2_665 ?
C00O N00J C00V 110.2(3) . . ?
C00O N00J C012 121.2(3) . . ?
C00V N00J C012 126.5(3) . . ?
C019 O00K Cu01 118.4(3) . . ?
C00P N00L C014 121.3(3) . . ?
C010 N00L C00P 110.1(3) . . ?
C010 N00L C014 126.8(3) . . ?
C01A O00M Cu03 117.8(2) . . ?
C019 O00N Cu03 122.5(3) . 1_546 ?
O007 C00O N00H 127.6(3) . . ?
O007 C00O N00J 126.7(3) . . ?
N00H C00O N00J 105.7(3) . . ?
O005 C00P N00D 127.4(3) . . ?
O005 C00P N00L 126.9(3) . . ?
N00D C00P N00L 105.6(3) . . ?
N00D C00Q C010 106.4(3) . . ?
C011 C00Q N00D 131.0(3) . . ?
C011 C00Q C010 122.6(3) . . ?
O006 C00R O00B 126.2(3) . . ?
O006 C00R C00T 118.3(3) . . ?
O00B C00R C00T 115.4(3) . . ?
O004 C00S C014 115.1(3) . . ?
O00C C00S O004 123.1(3) . . ?
O00C C00S C014 121.8(3) . . ?
N00D C00T C00R 113.1(3) . . ?
N00D C00T H00A 109.0 . . ?
N00D C00T H00B 109.0 . . ?
C00R C00T H00A 109.0 . . ?
C00R C00T H00B 109.0 . . ?
H00A C00T H00B 107.8 . . ?
N00H C00U C00V 107.3(3) . . ?
C018 C00U N00H 131.2(3) . . ?
C018 C00U C00V 121.5(3) . . ?
C00U C00V N00J 106.7(3) . . ?
C017 C00V N00J 131.6(3) . . ?
C017 C00V C00U 121.7(3) . . ?
C016 N00W C01E 120.6(3) . . ?
C016 N00W C01J 122.7(3) . . ?
C01J N00W C01E 116.7(3) . . ?
C015 N00X C01C 120.8(3) . . ?
C015 N00X C01G 122.4(3) . . ?
C01C N00X C01G 116.7(3) . . ?
N00H C00Y H00C 109.2 . . ?
N00H C00Y H00D 109.2 . . ?
N00H C00Y C013 112.1(3) . . ?
H00C C00Y H00D 107.9 . . ?
C013 C00Y H00C 109.2 . . ?
C013 C00Y H00D 109.2 . . ?
O008 C00Z C012 118.1(3) . . ?
O00I C00Z O008 123.0(3) . . ?
O00I C00Z C012 118.9(3) . . ?
N00L C010 C00Q 107.3(3) . . ?
C01B C010 N00L 132.5(3) . . ?
C01B C010 C00Q 120.3(3) . . ?
C00Q C011 H011 121.7 . . ?
C00Q C011 C01F 116.5(3) . . ?
C01F C011 H011 121.7 . . ?
N00J C012 C00Z 113.2(3) . . ?
N00J C012 H01A 108.9 . . ?
N00J C012 H01B 108.9 . . ?
C00Z C012 H01A 108.9 . . ?
C00Z C012 H01B 108.9 . . ?
H01A C012 H01B 107.7 . . ?
O009 C013 C00Y 116.9(3) . . ?
O00G C013 O009 126.1(3) . . ?
O00G C013 C00Y 117.0(3) . . ?
N00L C014 C00S 112.3(3) . . ?
N00L C014 H01C 109.1 . . ?
N00L C014 H01D 109.1 . . ?
C00S C014 H01C 109.1 . . ?
C00S C014 H01D 109.1 . . ?
H01C C014 H01D 107.9 . . ?
O00E C015 N00X 124.3(4) . . ?
O00E C015 H015 117.8 . . ?
N00X C015 H015 117.8 . . ?
O00A C016 N00W 122.7(3) . . ?
O00A C016 H016 118.7 . . ?
N00W C016 H016 118.7 . . ?
C00V C017 H017 121.5 . . ?
C01D C017 C00V 116.9(4) . . ?
C01D C017 H017 121.5 . . ?
C00U C018 H018 122.0 . . ?
C00U C018 C01I 116.0(4) . . ?
C01I C018 H018 122.0 . . ?
O00K C019 H019 116.0 . . ?
O00N C019 O00K 128.0(4) . . ?
O00N C019 H019 116.0 . . ?
O00F C01A H01E 115.8 . . ?
O00M C01A O00F 128.3(4) . . ?
O00M C01A H01E 115.8 . . ?
C010 C01B H01F 121.1 . . ?
C010 C01B C01H 117.8(3) . . ?
C01H C01B H01F 121.1 . . ?
N00X C01C H01G 109.5 . . ?
N00X C01C H01H 109.5 . . ?
N00X C01C H01I 109.5 . . ?
H01G C01C H01H 109.5 . . ?
H01G C01C H01I 109.5 . . ?
H01H C01C H01I 109.5 . . ?
C017 C01D H01J 119.5 . . ?
C01I C01D C017 121.1(4) . . ?
C01I C01D H01J 119.5 . . ?
N00W C01E H01K 109.5 . . ?
N00W C01E H01L 109.5 . . ?
N00W C01E H01M 109.5 . . ?
H01K C01E H01L 109.5 . . ?
H01K C01E H01M 109.5 . . ?
H01L C01E H01M 109.5 . . ?
C011 C01F H01N 119.2 . . ?
C01H C01F C011 121.7(4) . . ?
C01H C01F H01N 119.2 . . ?
N00X C01G H01O 109.5 . . ?
N00X C01G H01P 109.5 . . ?
N00X C01G H01Q 109.5 . . ?
H01O C01G H01P 109.5 . . ?
H01O C01G H01Q 109.5 . . ?
H01P C01G H01Q 109.5 . . ?
C01B C01H H01R 119.4 . . ?
C01F C01H C01B 121.2(4) . . ?
C01F C01H H01R 119.4 . . ?
C018 C01I H01S 118.6 . . ?
C01D C01I C018 122.8(4) . . ?
C01D C01I H01S 118.6 . . ?
N00W C01J H01T 109.5 . . ?
N00W C01J H01U 109.5 . . ?
N00W C01J H01V 109.5 . . ?
H01T C01J H01U 109.5 . . ?
H01T C01J H01V 109.5 . . ?
H01U C01J H01V 109.5 . . ?

loop_
_geom_torsion_atom_site_label_1
_geom_torsion_atom_site_label_2
_geom_torsion_atom_site_label_3
_geom_torsion_atom_site_label_4
_geom_torsion
_geom_torsion_site_symmetry_1
_geom_torsion_site_symmetry_2
_geom_torsion_site_symmetry_3
_geom_torsion_site_symmetry_4
_geom_torsion_publ_flag
Cu01 O004 C00S O00C -174.5(2) 2_756 . . . ?
Cu01 O004 C00S C014 4.2(5) 2_756 . . . ?
Cu01 O006 C00R O00B -10.4(5) . . . . ?
Cu01 O006 C00R C00T 167.7(2) . . . . ?
Cu01 O009 C013 O00G -7.5(5) 1_564 . . . ?
Cu01 O009 C013 C00Y 171.2(2) 1_564 . . . ?
Cu01 O00F C01A O00M -8.7(6) 1_564 . . . ?
Cu01 O00K C019 O00N -5.2(6) . . . . ?
Cu02 O004 C00S O00C -18.7(4) . . . . ?
Cu02 O004 C00S C014 159.9(2) . . . . ?
Cu02 O008 C00Z O00I -9.1(4) . . . . ?
Cu02 O008 C00Z C012 169.8(2) . . . . ?
Cu02 O009 C013 O00G 175.3(2) 2_765 . . . ?
Cu02 O009 C013 C00Y -6.1(5) 2_765 . . . ?
Cu02 O00A C016 N00W -169.2(3) . . . . ?
Cu02 O00E C015 N00X -176.4(2) . . . . ?
Cu03 O00B C00R O006 -8.9(5) 1_546 . . . ?
Cu03 O00B C00R C00T 172.9(2) 1_546 . . . ?
Cu03 O00G C013 O009 -4.8(5) . . . . ?
Cu03 O00G C013 C00Y 176.6(2) . . . . ?
Cu03 O00I C00Z O008 148.4(3) 2_665 . . . ?
Cu03 O00I C00Z C012 -30.5(6) 2_665 . . . ?
Cu03 O00M C01A O00F -7.3(6) . . . . ?
Cu03 O00N C019 O00K -8.1(6) 1_546 . . . ?
O004 C00S C014 N00L 176.0(3) . . . . ?
O006 C00R C00T N00D 19.7(5) . . . . ?
O008 C00Z C012 N00J 4.6(4) . . . . ?
O00B C00R C00T N00D -161.9(3) . . . . ?
O00C C00S C014 N00L -5.3(5) . . . . ?
N00D C00Q C010 N00L 2.5(4) . . . . ?
N00D C00Q C010 C01B -178.8(3) . . . . ?
N00D C00Q C011 C01F 178.0(4) . . . . ?
N00H C00U C00V N00J -2.3(4) . . . . ?
N00H C00U C00V C017 176.9(3) . . . . ?
N00H C00U C018 C01I -175.2(4) . . . . ?
N00H C00Y C013 O009 152.5(3) . . . . ?
N00H C00Y C013 O00G -28.7(5) . . . . ?
O00I C00Z C012 N00J -176.5(3) . . . . ?
N00J C00V C017 C01D 178.4(4) . . . . ?
N00L C010 C01B C01H 178.2(4) . . . . ?
C00O N00H C00U C00V 1.8(4) . . . . ?
C00O N00H C00U C018 179.2(4) . . . . ?
C00O N00H C00Y C013 85.1(4) . . . . ?
C00O N00J C00V C00U 2.0(4) . . . . ?
C00O N00J C00V C017 -177.1(4) . . . . ?
C00O N00J C012 C00Z 89.8(4) . . . . ?
C00P N00D C00Q C010 -2.3(4) . . . . ?
C00P N00D C00Q C011 178.3(4) . . . . ?
C00P N00D C00T C00R -88.3(4) . . . . ?
C00P N00L C010 C00Q -1.9(4) . . . . ?
C00P N00L C010 C01B 179.7(4) . . . . ?
C00P N00L C014 C00S -88.5(4) . . . . ?
C00Q N00D C00P O005 -179.4(3) . . . . ?
C00Q N00D C00P N00L 1.2(4) . . . . ?
C00Q N00D C00T C00R 84.8(4) . . . . ?
C00Q C010 C01B C01H -0.1(6) . . . . ?
C00Q C011 C01F C01H 1.4(6) . . . . ?
C00T N00D C00P O005 -5.4(6) . . . . ?
C00T N00D C00P N00L 175.3(3) . . . . ?
C00T N00D C00Q C010 -176.2(3) . . . . ?
C00T N00D C00Q C011 4.5(6) . . . . ?
C00U N00H C00O O007 179.0(3) . . . . ?
C00U N00H C00O N00J -0.6(4) . . . . ?
C00U N00H C00Y C013 -79.6(4) . . . . ?
C00U C00V C017 C01D -0.6(6) . . . . ?
C00U C018 C01I C01D -1.7(7) . . . . ?
C00V N00J C00O O007 179.5(3) . . . . ?
C00V N00J C00O N00H -0.9(4) . . . . ?
C00V N00J C012 C00Z -72.1(4) . . . . ?
C00V C00U C018 C01I 1.8(6) . . . . ?
C00V C017 C01D C01I 0.7(7) . . . . ?
C00Y N00H C00O O007 12.3(6) . . . . ?
C00Y N00H C00O N00J -167.4(3) . . . . ?
C00Y N00H C00U C00V 168.2(3) . . . . ?
C00Y N00H C00U C018 -14.4(6) . . . . ?
C010 N00L C00P O005 -178.9(3) . . . . ?
C010 N00L C00P N00D 0.4(4) . . . . ?
C010 N00L C014 C00S 74.3(4) . . . . ?
C010 C00Q C011 C01F -1.2(6) . . . . ?
C010 C01B C01H C01F 0.3(6) . . . . ?
C011 C00Q C010 N00L -178.1(3) . . . . ?
C011 C00Q C010 C01B 0.6(6) . . . . ?
C011 C01F C01H C01B -1.0(7) . . . . ?
C012 N00J C00O O007 14.8(5) . . . . ?
C012 N00J C00O N00H -165.5(3) . . . . ?
C012 N00J C00V C00U 165.7(3) . . . . ?
C012 N00J C00V C017 -13.5(6) . . . . ?
C014 N00L C00P O005 -13.5(6) . . . . ?
C014 N00L C00P N00D 165.8(3) . . . . ?
C014 N00L C010 C00Q -166.2(3) . . . . ?
C014 N00L C010 C01B 15.3(6) . . . . ?
C017 C01D C01I C018 0.4(7) . . . . ?
C018 C00U C00V N00J -180.0(3) . . . . ?
C018 C00U C00V C017 -0.7(6) . . . . ?
C01C N00X C015 O00E 0.0(5) . . . . ?
C01E N00W C016 O00A -172.9(3) . . . . ?
C01G N00X C015 O00E 177.1(3) . . . . ?
C01J N00W C016 O00A 5.7(6) . . . . ?

_shelx_res_file                  
;
    adam_29jan15_a.res created by SHELXL-2014/7

TITL Adam_29Jan15_a.res in P-1
REM Old TITL Adam_29Jan15 in P-1
REM SHELXT solution in P-1
REM R1 0.135, Rweak 0.005, Alpha 0.064, Orientation as input
REM Formula found by SHELXT: C33 N10 O9 Cu3
CELL 0.71073 9.7937 12.2893 15.9285 100.636 98.109 107.225
ZERR 2 0.0011 0.0014 0.0017 0.007 0.007 0.006
LATT 1
SFAC C H Cu N O
UNIT 60 64 6 12 32

L.S. 10
PLAN  20
TEMP -122.83
BOND $H
fmap 2
MORE -1
ACTA 52
CONF
OMIT 0 -1 1
OMIT 0 0 2
OMIT 0 0 1
OMIT 1 0 1
OMIT 0 1 0
OMIT -1 0 1
OMIT -1 -1 2
REM <olex2.extras>
REM <HklSrc "%.\\Adam_29Jan15_a.hkl">
REM </olex2.extras>

WGHT    0.035300
FVAR       0.29657
CU01  3    0.879565   -0.229562    0.716081    11.00000    0.01310    0.01976 =
         0.01666    0.01053    0.00675    0.00742
CU02  3    0.822605    0.285684    0.235427    11.00000    0.01457    0.01609 =
         0.01826    0.00774    0.00327    0.00517
CU03  3    0.662094    0.745727   -0.204576    11.00000    0.01616    0.03128 =
         0.02560    0.02131    0.01238    0.01308
O004  5    0.913159    0.210751    0.315025    11.00000    0.01257    0.01413 =
         0.01917    0.01191    0.00647    0.00540
O005  5    0.887630    0.103982    0.571820    11.00000    0.01768    0.01806 =
         0.02307    0.00771   -0.00076   -0.00197
O006  5    0.781211   -0.153285    0.643226    11.00000    0.01584    0.02393 =
         0.01841    0.01323    0.00779    0.01057
O007  5    0.644051    0.387087   -0.085222    11.00000    0.03143    0.01628 =
         0.01750    0.00137    0.00135    0.00200
O008  5    0.760497    0.368476    0.152051    11.00000    0.01058    0.02263 =
         0.02930    0.01534    0.00286    0.00496
O009  5    0.943026    0.683258   -0.200959    11.00000    0.01464    0.02101 =
         0.02167    0.01512    0.00928    0.00810
O00A  5    0.739205    0.133510    0.152227    11.00000    0.01729    0.01659 =
         0.02349    0.00419    0.00349    0.00474
O00B  5    0.626563   -0.139223    0.732777    11.00000    0.02128    0.03150 =
         0.02201    0.02055    0.01205    0.01452
O00C  5    0.702804    0.145937    0.355630    11.00000    0.01506    0.03034 =
         0.04149    0.02208    0.01563    0.01223
N00D  4    0.661542   -0.043167    0.536011    11.00000    0.01441    0.01194 =
         0.01169    0.00759    0.00378    0.00132
O00E  5    0.889215    0.427136    0.328471    11.00000    0.02639    0.01815 =
         0.03059    0.00168   -0.00009    0.01060
O00F  5    0.963479    0.918312   -0.193612    11.00000    0.02471    0.02586 =
         0.02477    0.00722    0.00595    0.00956
O00G  5    0.738242    0.641067   -0.148397    11.00000    0.01831    0.04563 =
         0.04097    0.03480    0.01980    0.02015
N00H  4    0.855363    0.548649   -0.026787    11.00000    0.01633    0.01711 =
         0.01745    0.01058    0.00729    0.00647
O00I  5    0.535903    0.282667    0.163365    11.00000    0.02662    0.04209 =
         0.05897    0.04124    0.03096    0.02168
N00J  4    0.689383    0.506912    0.053881    11.00000    0.01258    0.01827 =
         0.01748    0.00927    0.00513    0.00428
O00K  5    0.764002   -0.380738    0.635248    11.00000    0.02829    0.02447 =
         0.02811    0.00691    0.00176    0.00738
N00L  4    0.783222   -0.013243    0.431116    11.00000    0.01742    0.01520 =
         0.01708    0.00911    0.00777    0.00398
O00M  5    0.794662    0.878440   -0.111090    11.00000    0.03466    0.04485 =
         0.02158    0.01124    0.01183    0.01707
O00N  5    0.563480   -0.386962    0.690187    11.00000    0.02336    0.03153 =
         0.04725    0.01577    0.00726    0.00657
C00O  1    0.720364    0.470203   -0.026943    11.00000    0.01910    0.01412 =
         0.01683    0.01212    0.00637    0.00517
C00P  1    0.789884    0.025537    0.520006    11.00000    0.01428    0.01790 =
         0.01713    0.01235    0.00353    0.00655
C00Q  1    0.576881   -0.125015    0.459947    11.00000    0.01532    0.01408 =
         0.01521    0.00583   -0.00077    0.00734
C00R  1    0.683445   -0.117272    0.669004    11.00000    0.01255    0.01119 =
         0.01537    0.00560    0.00111    0.00047
C00S  1    0.824970    0.142417    0.351193    11.00000    0.01762    0.02037 =
         0.01322    0.00647    0.00657    0.00692
C00T  1    0.629633   -0.037117    0.622094    11.00000    0.01717    0.01561 =
         0.01377    0.00696    0.00570    0.00731
AFIX  23
H00A  2    0.522612   -0.058162    0.617087    11.00000   -1.20000
H00B  2    0.675445    0.044648    0.657362    11.00000   -1.20000
AFIX   0
C00U  1    0.906911    0.633264    0.052162    11.00000    0.02006    0.01884 =
         0.01819    0.00989   -0.00020    0.00491
C00V  1    0.804167    0.605461    0.104070    11.00000    0.01802    0.01411 =
         0.01428    0.00580   -0.00121    0.00152
N00W  4    0.561941   -0.041264    0.103345    11.00000    0.02411    0.01963 =
         0.02630    0.00402    0.00596    0.00093
N00X  4    0.874426    0.591508    0.409973    11.00000    0.02592    0.02375 =
         0.01829    0.00246    0.00207    0.00653
C00Y  1    0.914287    0.555558   -0.105084    11.00000    0.01859    0.02605 =
         0.02318    0.01441    0.01076    0.01094
AFIX  23
H00C  2    0.885529    0.475741   -0.143339    11.00000   -1.20000
H00D  2    1.022352    0.586604   -0.088611    11.00000   -1.20000
AFIX   0
C00Z  1    0.626255    0.354724    0.136927    11.00000    0.01660    0.01670 =
         0.01464    0.00580    0.00559    0.00550
C010  1    0.653249   -0.103190    0.393237    11.00000    0.02152    0.01701 =
         0.01632    0.00768    0.00625    0.01054
C011  1    0.444194   -0.211968    0.445238    11.00000    0.02394    0.02144 =
         0.02505    0.01108    0.00444    0.00238
AFIX  43
H011  2    0.394486   -0.226794    0.491165    11.00000   -1.20000
AFIX   0
C012  1    0.574477    0.431763    0.085299    11.00000    0.01545    0.02758 =
         0.02139    0.01601    0.00860    0.00935
AFIX  23
H01A  2    0.496150    0.381306    0.034798    11.00000   -1.20000
H01B  2    0.532008    0.481072    0.122647    11.00000   -1.20000
AFIX   0
C013  1    0.860636    0.633498   -0.155058    11.00000    0.01800    0.01840 =
         0.01998    0.01028    0.00681    0.00863
C014  1    0.882505    0.054805    0.386295    11.00000    0.01807    0.02253 =
         0.02077    0.01157    0.00991    0.00717
AFIX  23
H01C  2    0.899051    0.001065    0.337308    11.00000   -1.20000
H01D  2    0.977720    0.097118    0.427146    11.00000   -1.20000
AFIX   0
C015  1    0.820635    0.494311    0.349362    11.00000    0.02695    0.02158 =
         0.01978    0.00833    0.00525    0.00581
AFIX  43
H015  2    0.722292    0.473545    0.319169    11.00000   -1.20000
AFIX   0
C016  1    0.611877    0.066883    0.148204    11.00000    0.02456    0.01697 =
         0.02024    0.00811    0.00446    0.00697
AFIX  43
H016  2    0.549795    0.097015    0.179286    11.00000   -1.20000
AFIX   0
C017  1    0.826221    0.669392    0.188272    11.00000    0.04102    0.02268 =
         0.01822    0.00426    0.00338    0.00674
AFIX  43
H017  2    0.755701    0.650710    0.223273    11.00000   -1.20000
AFIX   0
C018  1    1.034080    0.726592    0.082470    11.00000    0.02271    0.02240 =
         0.03666    0.01369   -0.00038   -0.00477
AFIX  43
H018  2    1.103295    0.747441    0.047022    11.00000   -1.20000
AFIX   0
C019  1    0.632096   -0.424099    0.637741    11.00000    0.02673    0.02041 =
         0.03587    0.00990   -0.00406    0.00408
AFIX  43
H019  2    0.577612   -0.493809    0.594384    11.00000   -1.20000
AFIX   0
C01A  1    0.911043    0.937879   -0.127144    11.00000    0.03394    0.02616 =
         0.02155    0.00362    0.00104    0.01441
AFIX  43
H01E  2    0.967175    1.006791   -0.083454    11.00000   -1.20000
AFIX   0
C01B  1    0.595348   -0.169273    0.308903    11.00000    0.04337    0.02936 =
         0.01707    0.00950    0.00937    0.01649
AFIX  43
H01F  2    0.645835   -0.155337    0.263151    11.00000   -1.20000
AFIX   0
C01C  1    1.023611    0.628534    0.458542    11.00000    0.04428    0.01998 =
         0.03855    0.00439   -0.00430    0.00589
AFIX 137
H01G  2    1.023962    0.636373    0.520932    11.00000   -1.50000
H01H  2    1.078887    0.704302    0.448977    11.00000   -1.50000
H01I  2    1.068928    0.569978    0.438580    11.00000   -1.50000
AFIX   0
C01D  1    0.955012    0.761583    0.219470    11.00000    0.06087    0.03113 =
         0.02206    0.00139   -0.00333    0.00736
AFIX  43
H01J  2    0.974802    0.807275    0.277572    11.00000   -1.20000
AFIX   0
C01E  1    0.407530   -0.111472    0.092373    11.00000    0.02654    0.02441 =
         0.04867    0.00936    0.00371   -0.00008
AFIX 137
H01K  2    0.359617   -0.066655    0.128119    11.00000   -1.50000
H01L  2    0.400967   -0.184294    0.110867    11.00000   -1.50000
H01M  2    0.359018   -0.130294    0.030817    11.00000   -1.50000
AFIX   0
C01F  1    0.386138   -0.277455    0.359272    11.00000    0.02600    0.01988 =
         0.03627    0.00514   -0.00182   -0.00608
AFIX  43
H01N  2    0.293492   -0.337321    0.346076    11.00000   -1.20000
AFIX   0
C01G  1    0.792185    0.670332    0.429591    11.00000    0.04420    0.03079 =
         0.03264    0.00282    0.01361    0.01762
AFIX 137
H01O  2    0.841010    0.745823    0.417156    11.00000   -1.50000
H01P  2    0.786829    0.682425    0.491436    11.00000   -1.50000
H01Q  2    0.693181    0.635977    0.393431    11.00000   -1.50000
AFIX   0
C01H  1    0.460060   -0.257382    0.292877    11.00000    0.03772    0.02885 =
         0.02533   -0.00156   -0.00331    0.00499
AFIX  43
H01R  2    0.417975   -0.304444    0.235273    11.00000   -1.20000
AFIX   0
C01I  1    1.055565    0.788699    0.167968    11.00000    0.03854    0.01940 =
         0.04626    0.00702   -0.00888   -0.00856
AFIX  43
H01S  2    1.143558    0.852736    0.191976    11.00000   -1.20000
AFIX   0
C01J  1    0.652062   -0.098085    0.060343    11.00000    0.04279    0.03405 =
         0.06785   -0.01588    0.01991    0.00263
AFIX 137
H01T  2    0.617504   -0.116314   -0.003080    11.00000   -1.50000
H01U  2    0.645939   -0.170822    0.078874    11.00000   -1.50000
H01V  2    0.753765   -0.045592    0.076118    11.00000   -1.50000
AFIX   0
HKLF 4

REM  Adam_29Jan15_a.res in P-1
REM R1 =  0.0460 for    5218 Fo > 4sig(Fo)  and  0.0830 for all    7771 data
REM    500 parameters refined using      0 restraints

END

WGHT      0.0352      0.0000

REM Highest difference peak  0.837,  deepest hole -0.498,  1-sigma level  0.112
Q1    1   0.6340  0.2149  0.2632  11.00000  0.05    0.84
Q2    1   0.5729  0.3384  0.1837  11.00000  0.05    0.50
Q3    1   0.9542  0.6837 -0.1663  11.00000  0.05    0.48
Q4    1   0.7817  0.0131  0.4739  11.00000  0.05    0.47
Q5    1   0.7005  0.4872  0.0069  11.00000  0.05    0.45
Q6    1   0.9977  0.6764  0.0576  11.00000  0.05    0.44
Q7    1   0.6346 -0.0550  0.5703  11.00000  0.05    0.44
Q8    1   0.7432  0.0606  0.6895  11.00000  0.05    0.44
Q9    1   0.6180 -0.1394  0.4243  11.00000  0.05    0.44
Q10   1   0.4972  0.4130  0.0846  11.00000  0.05    0.43
Q11   1   0.5807  0.0625  0.1764  11.00000  0.05    0.42
Q12   1   0.8931  0.5966  0.0264  11.00000  0.05    0.42
Q13   1   0.7009  0.3783  0.1530  11.00000  0.05    0.42
Q14   1   0.7491  0.5561  0.0870  11.00000  0.05    0.42
Q15   1   0.8260 -0.0578  0.4442  11.00000  0.05    0.41
Q16   1   0.7536 -0.0398  0.0313  11.00000  0.05    0.41
Q17   1   0.6553 -0.0833  0.6403  11.00000  0.05    0.41
Q18   1   0.8823  0.1984  0.2498  11.00000  0.05    0.41
Q19   1   0.8403  0.0358  0.4240  11.00000  0.05    0.40
Q20   1   1.0131  0.7365  0.5847  11.00000  0.05    0.40
;
_shelx_res_checksum              35760
_shelx_hkl_file                  
;
  -2   0   0  684.63   38.80
  -2   0   0  688.53   36.10
  -2   0   0  686.83   38.40
   2   0   0  699.43   38.80
   2   0   0  660.93   38.10
  -3   0   0   30.00    6.00
  -3   0   0   26.50    4.00
  -3   0   0   25.60    6.80
   3   0   0   18.20    5.20
   3   0   0   32.10    4.50
   3   0   0   36.30    7.30
  -4   0   0 1350.16   78.19
  -4   0   0 1366.96   72.59
  -4   0   0 1375.56   76.39
  -4   0   0 1423.26   71.69
   4   0   0 1354.66   76.89
   4   0   0 1404.26   72.99
  -5   0   0   10.00    6.20
  -5   0   0    3.20    2.50
  -5   0   0    2.90    3.90
  -5   0   0    2.10    2.40
   5   0   0   -1.20    3.60
  -6   0   0   39.00    6.10
  -6   0   0   42.90    6.60
  -6   0   0   30.80   10.10
  -6   0   0   21.50    7.70
   6   0   0   25.10    8.40
  -7   0   0   22.20    5.80
  -7   0   0   16.80    7.60
  -7   0   0   34.10    6.30
  -7   0   0   36.30   12.50
   7   0   0   20.90    8.90
  -8   0   0    4.60    4.20
  -8   0   0    5.80    4.00
  -8   0   0   -4.30    7.00
   8   0   0   18.00    8.40
  -9   0   0  135.39   25.50
  -9   0   0  116.89   14.00
   9   0   0  133.29   22.50
 -10   0   0   -0.80   12.70
  10   0   0    1.10    8.50
  11   0   0    4.90    9.80
  11  -1   0   28.00   13.90
  10  -1   0  449.26   46.40
 -10   1   0  318.97   49.20
 -10   1   0  405.16   33.50
   9  -1   0  147.09   23.80
  -9   1   0  104.79   14.80
  -9   1   0  183.08   16.80
  -9   1   0  149.09   27.20
   8  -1   0  118.79   19.30
  -8   1   0  133.49   22.90
  -8   1   0  167.38   21.90
  -8   1   0  160.88   15.40
  -8   1   0  171.08   16.70
   7  -1   0  198.18   24.40
  -7   1   0  163.88   20.10
  -7   1   0  153.18   15.60
  -7   1   0  159.48   23.60
  -7   1   0  198.58   14.40
   6  -1   0   21.30    7.70
  -6   1   0   43.00   11.00
  -6   1   0   29.50    5.70
  -6   1   0   36.90    8.70
   5  -1   0  122.69   16.00
  -5   1   0  131.79   10.80
  -5   1   0  103.29   13.50
  -5   1   0  124.59   17.00
   4  -1   0  263.07   20.90
   4  -1   0  298.77   18.50
   4  -1   0  276.57   21.30
  -4   1   0  296.67   20.40
  -4   1   0  258.67   17.60
  -4   1   0  286.47   21.60
   3  -1   0  362.56   19.90
   3  -1   0  315.07   21.70
   3  -1   0  296.47   21.70
  -3   1   0  341.77   19.50
  -3   1   0  297.27   20.60
  -3   1   0  344.77   22.20
   2  -1   0    4.40    2.80
   2  -1   0    2.70    2.00
   2  -1   0    2.20    2.90
  -2   1   0    5.60    2.20
  -2   1   0    4.20    2.90
  -2   1   0   -4.40    2.60
  -2   1   0    2.20    1.90
   0  -1   0   -1.30    0.70
   0  -1   0   -1.40    0.40
   0  -1   0   -1.60    0.30
   0  -1   0   -1.20    0.80
   0   1   0   -1.70    0.60
   0   1   0   -1.50    0.10
   0   1   0   -2.10    0.80
   0   1   0   -1.90    0.40
  -1  -1   0 1175.68   61.19
  -1  -1   0 1210.28   62.69
  -1  -1   0 1170.18   63.99
   1   1   0 1271.07   64.19
   1   1   0 1201.08   62.59
  -2  -1   0   49.00    6.90
  -2  -1   0   54.29    8.50
  -2  -1   0   45.80    4.60
  -2  -1   0   41.80    4.30
   2   1   0   40.50    4.00
   2   1   0   32.00    4.10
   2   1   0   45.50    6.80
   2   1   0   37.80    7.30
  -3  -1   0   58.89    6.30
  -3  -1   0   56.09    5.70
  -3  -1   0   50.09    9.70
   3   1   0   35.40    7.60
   3   1   0   58.19   10.40
   3   1   0   63.99    6.70
  -4  -1   0  506.35   33.60
  -4  -1   0  441.46   34.90
  -4  -1   0  510.15   29.40
  -4  -1   0  521.25   28.70
   4   1   0  541.65   34.10
   4   1   0  514.85   29.80
  -5  -1   0  256.77   28.30
  -5  -1   0  285.07   18.90
  -5  -1   0  263.97   17.60
  -5  -1   0  324.57   24.40
   5   1   0  280.87   23.30
  -6  -1   0   -0.80    6.40
  -6  -1   0    2.60    4.00
  -6  -1   0    1.60    2.90
  -6  -1   0    8.40    3.90
   6   1   0   13.80    6.90
  -7  -1   0    9.90    9.20
  -7  -1   0   13.10    5.20
  -7  -1   0    7.90    4.10
  -7  -1   0   -2.10    3.30
   7   1   0    5.60    6.70
  -8  -1   0  192.18   19.20
  -8  -1   0  186.28   15.50
  -8  -1   0  189.18   31.00
   8   1   0  165.48   23.90
  -9  -1   0   14.90    7.10
  -9  -1   0   -3.50   10.60
   9   1   0   19.40   10.60
 -10  -1   0  150.98   30.80
  10   1   0  201.78   29.80
  11   1   0    6.70   11.10
  12  -2   0   -5.50    9.10
  11  -2   0   -8.10    7.10
  10  -2   0   38.90   14.10
 -10   2   0   37.20    8.80
   9  -2   0    1.40    6.40
  -9   2   0   15.00   11.20
  -9   2   0    0.00    4.10
  -9   2   0    7.40    4.60
   8  -2   0   -3.60    5.20
  -8   2   0    0.70    6.50
  -8   2   0   -2.60    3.40
  -8   2   0   -8.10    4.10
   7  -2   0   72.09   13.70
  -7   2   0   77.59   10.40
  -7   2   0   77.19   13.00
  -7   2   0   94.59   17.00
   6  -2   0    3.90    4.50
  -6   2   0    3.60    5.00
  -6   2   0   -1.40    3.80
  -6   2   0   -2.90    2.50
   5  -2   0   15.00    6.30
  -5   2   0   15.80    5.40
  -5   2   0   24.50    7.10
  -5   2   0   24.50    5.40
   4  -2   0   94.99    9.40
   4  -2   0   91.69   11.40
   4  -2   0   90.69   12.50
  -4   2   0   70.99    9.10
  -4   2   0   84.19    8.60
  -4   2   0   73.19   10.60
   3  -2   0  205.68   13.90
   3  -2   0  221.58   16.70
   3  -2   0  189.68   14.60
  -3   2   0  182.28   13.40
  -3   2   0  219.08   15.10
  -3   2   0  218.48   22.40
  -3   2   0  173.98   13.50
   2  -2   0  955.40   50.49
   2  -2   0  856.71   47.00
   2  -2   0  908.11   47.00
   2  -2   0  952.00   47.70
  -2   2   0  875.11   49.30
  -2   2   0  897.01   50.49
  -2   2   0  928.61   47.60
  -2   2   0  918.21   48.30
  -2   2   0  843.52   47.20
  -1   2   0  106.99   11.00
   0  -2   0 1026.00   53.79
   0  -2   0 1022.10   57.29
   0  -2   0 1007.50   55.89
   0   2   0 1080.29   54.99
   0   2   0 1079.69   55.79
   0   2   0 1128.69   57.59
  -1  -2   0  110.19    8.00
  -1  -2   0  134.39    9.50
  -1  -2   0  117.89    8.40
  -1  -2   0  148.09   10.60
  -1  -2   0  102.79   12.20
   1   2   0  135.99   12.40
   1   2   0  152.58   10.60
   1   2   0  133.79    9.00
  -2  -2   0  281.47   16.50
  -2  -2   0  288.57   21.30
  -2  -2   0  300.77   22.40
  -2  -2   0  284.37   16.90
   2   2   0  279.37   16.30
   2   2   0  270.47   21.30
   2   2   0  268.47   19.00
   2   2   0  262.47   16.40
  -3  -2   0    5.90    2.60
  -3  -2   0    2.70    2.60
  -3  -2   0   -6.80    3.50
   3   2   0    4.80    2.20
   3   2   0   -0.20    3.60
   3   2   0    8.40    2.70
  -4  -2   0  204.08   13.80
  -4  -2   0  242.78   26.70
  -4  -2   0  183.08   13.70
   4   2   0  201.28   17.90
   4   2   0  190.18   14.20
  -5  -2   0  104.89   10.60
  -5  -2   0  103.29   15.50
  -5  -2   0  107.79   11.40
  -5  -2   0  114.69   18.70
   5   2   0   80.59   11.10
   5   2   0  135.39   17.20
  -6  -2   0  527.35   38.20
  -6  -2   0  463.95   30.70
  -6  -2   0  486.95   30.10
  -6  -2   0  539.35   42.80
   6   2   0  510.85   37.20
  -7  -2   0    9.50    9.60
  -7  -2   0   13.50    5.50
  -7  -2   0   12.60    4.90
  -7  -2   0    5.50    7.40
   7   2   0   16.90    8.40
  -8  -2   0   42.80    8.30
  -8  -2   0    3.10   10.70
   8   2   0   27.80   11.70
  -9  -2   0   36.60   17.00
   9   2   0   21.30   12.40
 -10  -2   0   -2.30   13.50
  10   2   0    8.20   10.10
  11   2   0   -0.90    9.50
  12  -3   0   22.10   13.20
  11  -3   0   -9.80    6.50
  10  -3   0  431.06   39.10
 -10   3   0  459.75   32.10
 -10   3   0  400.46   29.70
   9  -3   0   76.59   16.60
  -9   3   0  129.49   22.60
  -9   3   0  112.99   15.00
   8  -3   0   18.30    9.00
  -8   3   0    8.90    5.10
  -8   3   0   10.30    8.00
  -8   3   0   18.90    8.20
   7  -3   0   33.50    9.70
  -7   3   0   28.20    8.30
  -7   3   0   27.80    6.90
  -7   3   0   41.10   10.80
   6  -3   0  364.26   28.70
  -6   3   0  350.96   23.80
  -6   3   0  362.16   26.00
  -6   3   0  330.47   27.20
  -6   3   0  342.67   34.50
   5  -3   0  989.30   56.39
   5  -3   0  952.70   54.39
   5  -3   0  927.91   57.79
  -5   3   0  981.50   59.19
  -5   3   0  923.71   53.19
  -5   3   0  981.00   54.79
  -5   3   0  936.31   55.99
   4  -3   0  269.77   18.00
   4  -3   0  253.67   21.20
  -4   3   0  276.07   19.30
  -4   3   0  224.58   17.40
  -4   3   0  242.58   17.70
  -4   3   0  262.47   21.40
   3  -3   0   95.29    8.40
   3  -3   0   85.89   11.60
   3  -3   0   79.69    8.10
   3  -3   0   82.09    8.00
  -3   3   0   94.09    8.90
  -3   3   0   92.59   10.00
  -3   3   0   90.79   11.60
  -3   3   0   84.59    8.00
   2  -3   0    0.10    1.50
   2  -3   0    1.10    3.90
   2  -3   0    2.00    2.00
  -2   3   0    2.70    1.90
  -2   3   0   -0.30    1.80
  -2   3   0   -1.50    1.50
  -2   3   0   -2.00    2.80
  -2   3   0    0.70    4.20
   1  -3   0  136.59   10.00
   1  -3   0  146.69    9.00
   1  -3   0  171.98   16.60
   1  -3   0  129.19    9.50
  -1   3   0  125.69   13.30
  -1   3   0  145.29   10.00
  -1   3   0  129.59    8.90
  -1   3   0  131.19    9.90
   0  -3   0   64.39   10.10
   0  -3   0   57.49    5.60
   0  -3   0   49.90    5.30
   0  -3   0   47.50    7.80
   0  -3   0   69.59    7.60
   0   3   0   85.29    8.30
   0   3   0   63.59    8.10
   0   3   0   94.69   12.00
   0   3   0   66.79    5.30
  -1  -3   0   -2.00    2.90
  -1  -3   0   -0.80    1.40
  -1  -3   0    6.50    5.30
  -1  -3   0   -0.90    2.40
  -1  -3   0   -0.10    1.60
   1   3   0    1.30    2.70
   1   3   0   -1.00    0.40
   1   3   0   -1.00    2.60
  -2  -3   0   14.40    4.40
  -2  -3   0   16.90    3.40
  -2  -3   0   20.10    8.30
   2   3   0   16.30    5.30
   2   3   0   23.00    4.20
   2   3   0   22.90    4.40
  -3  -3   0   44.30   10.50
  -3  -3   0   50.49    7.00
  -3  -3   0   56.59    6.80
   3   3   0   39.60    8.00
   3   3   0   45.20    6.10
   3   3   0   34.50    5.20
  -4  -3   0  764.12   41.40
  -4  -3   0  741.23   41.00
  -4  -3   0  713.23   50.69
   4   3   0  693.03   45.50
   4   3   0  715.33   39.70
   4   3   0  710.93   41.20
  -5  -3   0    2.50    3.10
  -5  -3   0   -1.30    4.70
  -5  -3   0   -6.80    5.70
  -5  -3   0    0.90    3.20
   5   3   0    0.00    2.60
   5   3   0   -2.90    3.40
  -6  -3   0   40.40   13.40
  -6  -3   0   32.50    7.10
  -6  -3   0   34.50   10.60
  -6  -3   0   47.40    8.10
   6   3   0   31.70    9.80
  -7  -3   0  345.57   27.00
  -7  -3   0  349.07   24.30
  -7  -3   0  322.37   40.10
   7   3   0  336.37   31.30
  -8  -3   0   54.79   11.50
  -8  -3   0   44.00   17.90
   8   3   0   47.40   14.60
  -9  -3   0   10.70   12.90
   9   3   0   13.10   10.90
 -10  -3   0   61.29   22.90
  10   3   0   83.09   21.40
  12  -4   0    7.50    8.70
  11  -4   0   19.10   11.90
  10  -4   0    2.20    7.40
 -10   4   0   -0.10    4.90
   9  -4   0   34.90   12.50
  -9   4   0   45.20   13.30
  -9   4   0   40.10    9.00
  -9   4   0   39.30   12.20
   8  -4   0   92.79   17.70
  -8   4   0   97.09   15.40
  -8   4   0   80.69   12.20
  -8   4   0   70.49   15.10
   7  -4   0    6.80    6.40
  -7   4   0    2.50    4.20
  -7   4   0    3.40    5.80
  -7   4   0    0.00    4.70
   6  -4   0  469.85   35.90
  -6   4   0  514.55   34.30
  -6   4   0  494.05   31.40
  -6   4   0  510.65   37.80
  -6   4   0  440.06   31.80
   5  -4   0   -1.60    3.60
   5  -4   0    0.80    3.10
   5  -4   0    4.10    3.60
  -5   4   0    2.80    4.00
  -5   4   0    1.90    3.10
  -5   4   0    2.60    3.90
  -5   4   0    0.70    4.90
   4  -4   0   27.70    8.70
   4  -4   0   16.90    4.80
   4  -4   0   35.50    5.70
  -4   4   0   29.00    5.60
  -4   4   0   32.80    7.00
  -4   4   0   30.00    8.00
  -4   4   0   33.90    7.00
   3  -4   0  100.09    9.00
   3  -4   0   68.89   12.20
   3  -4   0   90.69    7.40
  -3   4   0  119.79   13.70
  -3   4   0  105.39    9.80
  -3   4   0   92.79    8.60
   2  -4   0   12.00    6.50
   2  -4   0   12.30    3.70
   2  -4   0    7.70    3.60
   2  -4   0   10.40    2.70
  -2   4   0   10.40    2.60
  -2   4   0   10.70    4.30
  -2   4   0    7.10    2.90
   1  -4   0   -0.50    4.50
   1  -4   0    2.70    2.70
   1  -4   0    1.80    2.20
   1  -4   0    0.80    2.80
  -1   4   0   -2.40    3.70
  -1   4   0   -1.60    1.60
  -1   4   0    3.40    2.90
  -1   4   0   -0.20    2.30
   0  -4   0    6.90    2.50
   0  -4   0    5.10    2.40
   0  -4   0   -0.30    2.60
   0  -4   0    2.40    5.20
   0   4   0    1.00    3.10
   0   4   0    6.50    2.20
   0   4   0    2.20    3.50
   0   4   0    4.20    2.30
  -1  -4   0  183.08   22.30
  -1  -4   0  186.78   12.70
  -1  -4   0  208.98   16.20
   1   4   0  200.78   15.00
   1   4   0  195.68   15.20
  -2  -4   0  381.26   31.40
  -2  -4   0  368.66   25.40
  -2  -4   0  377.66   23.10
  -2  -4   0  374.46   22.70
   2   4   0  408.56   24.30
   2   4   0  415.66   27.00
   2   4   0  395.86   23.20
  -3  -4   0   13.60    4.00
  -3  -4   0   18.70    9.00
  -3  -4   0    7.20    4.40
   3   4   0   12.70    3.70
   3   4   0   15.30    6.30
   3   4   0    6.80    3.30
  -4  -4   0  785.12   56.89
  -4  -4   0  807.42   45.70
  -4  -4   0  835.72   47.10
   4   4   0  775.22   50.69
   4   4   0  790.92   44.60
   4   4   0  855.31   46.40
  -5  -4   0  339.97   34.90
  -5  -4   0  379.16   42.10
  -5  -4   0  423.36   26.50
  -5  -4   0  411.86   27.30
   5   4   0  400.76   27.00
   5   4   0  392.66   31.90
   5   4   0  419.66   24.80
  -6  -4   0  173.98   17.00
  -6  -4   0  134.69   14.30
  -6  -4   0  134.49   25.20
   6   4   0  114.09   18.70
  -7  -4   0   17.40   13.60
  -7  -4   0    8.10    6.50
   7   4   0    7.60    8.10
  -8  -4   0    9.30   13.50
   8   4   0   10.00    9.70
  -9  -4   0   43.30   22.20
   9   4   0   26.50   13.80
 -10  -4   0   -5.50   14.60
  10   4   0   -6.50    9.90
  12  -5   0    1.40    9.40
  11  -5   0   70.79   18.70
  10  -5   0  108.09   21.10
 -10   5   0   81.59   13.80
   9  -5   0  406.76   39.30
  -9   5   0  562.64   36.00
  -9   5   0  545.85   42.10
  -9   5   0  485.05   37.90
   8  -5   0   49.50   14.30
   8  -5   0   48.80   11.40
  -8   5   0   42.00   11.90
  -8   5   0   48.30    9.50
  -8   5   0   34.00    9.50
   7  -5   0    6.90    4.90
   7  -5   0   -2.90    4.90
  -7   5   0    9.50    6.60
  -7   5   0    4.70    4.70
  -7   5   0   -1.00    3.80
   6  -5   0  699.73   49.10
   6  -5   0  775.82   43.60
  -6   5   0  752.62   44.30
  -6   5   0  760.02   50.49
  -6   5   0  684.93   45.40
  -6   5   0  671.13   43.80
   5  -5   0  903.01   49.20
   5  -5   0  795.02   55.59
   5  -5   0  936.31   51.39
  -5   5   0  838.52   51.49
  -5   5   0  945.71   56.29
  -5   5   0  861.41   50.39
  -5   5   0  877.61   51.79
   4  -5   0  541.55   33.00
   4  -5   0  530.05   38.20
  -4   5   0  551.94   32.30
  -4   5   0  522.25   36.20
  -4   5   0  552.84   32.60
   3  -5   0    8.60    3.70
   3  -5   0   13.10    3.20
   3  -5   0   14.20    7.60
  -3   5   0   16.60    4.00
  -3   5   0   35.20    8.20
  -3   5   0   18.70    3.50
  -3   5   0   16.60    4.40
   2  -5   0   -1.10    2.70
   2  -5   0    1.10    3.00
   2  -5   0   -0.60    1.50
   2  -5   0   -0.40    5.10
  -2   5   0   -0.30    2.40
  -2   5   0    3.30    2.00
  -2   5   0    6.30    4.00
   1  -5   0  120.29   11.30
   1  -5   0   94.49   15.30
   1  -5   0  126.89    9.90
   1  -5   0  132.09    9.60
  -1   5   0  118.79   15.40
  -1   5   0  122.79   11.10
  -1   5   0  128.39    9.60
  -1   5   0  134.79    9.70
   0  -5   0   41.80    5.80
   0  -5   0   35.90   10.70
   0  -5   0   44.50    5.60
   0   5   0   50.99    6.20
   0   5   0   42.70    5.70
   0   5   0   44.90    7.60
   0   5   0   44.90    8.90
  -1  -5   0    2.10    5.10
  -1  -5   0    4.50    2.70
  -1  -5   0    1.30    4.80
   1   5   0    4.10    3.90
   1   5   0    0.80    1.50
   1   5   0    2.90    3.80
  -2  -5   0  190.18   13.30
  -2  -5   0  210.98   14.50
  -2  -5   0  222.98   28.60
  -2  -5   0  224.48   18.10
   2   5   0  192.08   17.30
   2   5   0  208.88   14.60
   2   5   0  203.78   15.90
  -3  -5   0   46.20    6.80
  -3  -5   0   47.80    7.30
  -3  -5   0   38.00   12.70
  -3  -5   0   37.60    8.50
   3   5   0   38.60    6.80
   3   5   0   53.29    8.00
   3   5   0   33.90    9.00
  -4  -5   0  429.46   29.90
  -4  -5   0  475.95   28.60
  -4  -5   0  432.06   27.70
  -4  -5   0  457.65   40.50
   4   5   0  449.16   28.30
   4   5   0  394.76   32.20
  -5  -5   0   23.30    5.80
  -5  -5   0   28.20   10.20
  -5  -5   0   12.80   11.20
  -5  -5   0   36.70    8.90
   5   5   0   22.50    8.50
   5   5   0   20.20    7.20
  -6  -5   0   45.90   10.00
  -6  -5   0   34.20   15.20
   6   5   0   48.10   13.10
  -7  -5   0    3.10   11.60
   7   5   0    1.40    6.50
  -8  -5   0  218.08   40.40
   8   5   0  245.58   34.00
  -9  -5   0   11.60   16.10
   9   5   0    8.40   11.10
  12  -6   0   19.20   12.00
  11  -6   0   11.00   11.10
  10  -6   0    6.20    8.20
 -10   6   0   -4.50    5.10
   9  -6   0  192.38   27.70
  -9   6   0  218.08   25.20
  -9   6   0  216.08   23.10
   8  -6   0   18.10    7.40
   8  -6   0    1.70    6.40
  -8   6   0    4.40    5.40
  -8   6   0    5.70    6.70
  -8   6   0    0.80    5.10
   7  -6   0    7.30    4.50
   7  -6   0    0.90    5.90
  -7   6   0    3.60    5.30
  -7   6   0    3.70    5.10
  -7   6   0    4.70    4.80
   6  -6   0  508.45   44.90
   6  -6   0  676.93   38.90
  -6   6   0  654.63   42.00
  -6   6   0  695.83   40.90
  -6   6   0  683.83   47.30
  -6   6   0  657.93   42.10
   5  -6   0  144.29   21.60
   5  -6   0  155.38   14.40
  -5   6   0  178.78   21.70
  -5   6   0  152.18   15.80
  -5   6   0  147.99   16.90
  -5   6   0  166.28   14.10
   4  -6   0  165.58   13.90
   4  -6   0  119.69   19.20
  -4   6   0  144.29   17.10
  -4   6   0  140.99   12.70
  -4   6   0  143.89   14.10
   3  -6   0   19.70    9.30
   3  -6   0   25.30    6.10
  -3   6   0   20.30    4.40
  -3   6   0   12.50    4.40
  -3   6   0   20.00    3.70
  -3   6   0   20.30    6.40
   2  -6   0   16.10    4.30
   2  -6   0   20.80    4.10
   2  -6   0   17.50    5.50
   2  -6   0    6.20    6.40
  -2   6   0   20.40    4.20
  -2   6   0   23.10    5.60
  -2   6   0   16.70    4.90
   1  -6   0  224.48   27.00
   1  -6   0  240.38   15.30
   1  -6   0  233.78   15.10
  -1   6   0  186.88   16.40
  -1   6   0  218.58   14.90
   0  -6   0  636.64   36.10
   0  -6   0  640.74   46.80
   0  -6   0  599.94   35.90
   0   6   0  714.33   36.60
   0   6   0  640.84   36.20
   0   6   0  616.74   39.00
  -1  -6   0  388.56   22.60
  -1  -6   0  331.07   27.10
  -1  -6   0  359.26   32.50
   1   6   0  339.07   22.20
   1   6   0  367.36   25.90
  -2  -6   0  658.33   50.19
  -2  -6   0  631.94   42.50
  -2  -6   0  679.33   38.10
   2   6   0  676.43   38.30
   2   6   0  640.54   42.20
  -3  -6   0   19.20    4.40
  -3  -6   0   15.30    4.50
  -3  -6   0   34.60   12.30
  -3  -6   0   19.40    7.30
   3   6   0   21.20    5.30
   3   6   0   16.70    7.10
  -4  -6   0  930.71   62.99
  -4  -6   0  990.50   69.19
  -4  -6   0  974.20   52.59
  -4  -6   0  905.71   51.09
  -4  -6   0  886.31   55.59
   4   6   0  865.41   52.19
   4   6   0  879.51   58.29
  -5  -6   0  128.29   27.60
  -5  -6   0  167.38   19.50
  -5  -6   0  111.09   15.60
   5   6   0  142.09   21.50
  -6  -6   0   -4.60   10.20
  -6  -6   0    6.00    7.00
   6   6   0   12.90    8.70
  -7  -6   0    5.10   14.90
   7   6   0    2.10    7.50
  -8  -6   0   53.69   23.50
   8   6   0   76.99   18.70
  -9  -6   0   58.19   26.90
   9   6   0   30.90   15.10
  12  -7   0   -0.60    8.90
  11  -7   0   30.10   14.20
 -11   7   0   45.10   15.40
  10  -7   0   82.99   19.00
 -10   7   0   62.09   13.30
   9  -7   0   87.39   18.90
  -9   7   0  113.39   16.50
  -9   7   0  103.49   17.00
   8  -7   0   43.00   13.80
  -8   7   0   25.50    8.10
  -8   7   0   46.20   11.00
  -8   7   0   48.50   12.20
   7  -7   0   38.60   12.60
   7  -7   0   48.50    8.60
  -7   7   0   37.30    9.90
  -7   7   0   27.30    8.60
  -7   7   0   39.10    8.60
   6  -7   0  367.46   34.10
  -6   7   0  422.16   29.40
  -6   7   0  390.86   30.00
  -6   7   0  429.76   34.30
  -6   7   0  365.86   27.10
   5  -7   0  904.91   60.79
  -5   7   0  961.60   57.89
  -5   7   0  893.41   51.69
  -5   7   0  866.61   51.79
   4  -7   0   10.00    8.30
   4  -7   0   26.70    7.10
  -4   7   0   25.80    5.70
  -4   7   0   32.30    7.10
  -4   7   0   34.90    9.00
   3  -7   0  101.29   19.20
  -3   7   0   95.59   12.40
  -3   7   0   54.09    7.70
  -3   7   0   67.89    9.60
  -3   7   0   78.79    7.50
   2  -7   0  109.89   19.70
   2  -7   0  102.29   10.70
  -2   7   0  110.39   11.00
  -2   7   0  112.29   11.60
  -2   7   0   88.69   11.60
   1  -7   0  361.26   23.80
   1  -7   0  406.56   35.10
   1  -7   0  415.96   24.00
  -1   7   0  409.36   24.50
  -1   7   0  374.26   26.50
   0  -7   0   23.00   10.40
   0  -7   0   12.60    4.10
   0  -7   0   14.20    4.40
   0   7   0   20.30    6.20
   0   7   0    9.70    3.60
   0   7   0    7.20    3.70
  -1  -7   0    3.80    2.70
  -1  -7   0   17.00    4.90
  -1  -7   0    4.40    8.10
   1   7   0   14.50    4.20
   1   7   0    9.60    5.40
  -2  -7   0   95.29   16.00
  -2  -7   0   62.99   17.10
  -2  -7   0   98.29   11.50
   2   7   0  102.39   15.50
   2   7   0   86.99   10.50
  -3  -7   0   24.40   13.40
  -3  -7   0   36.40   10.90
  -3  -7   0   68.59    9.20
   3   7   0   34.20    9.80
   3   7   0   43.30    7.90
  -4  -7   0   51.09    7.70
  -4  -7   0   51.39   12.50
  -4  -7   0   83.39   22.90
   4   7   0   72.09   15.10
  -5  -7   0   22.50   14.60
  -5  -7   0   19.70    8.60
   5   7   0   28.80   11.60
  -6  -7   0   25.80   15.60
   6   7   0   19.30   10.90
  -7  -7   0   32.50   18.20
   7   7   0   -3.60    7.40
  -8  -7   0   87.99   29.20
   8   7   0  115.79   23.00
  12  -8   0  -12.50    8.20
  11  -8   0   58.49   18.00
 -11   8   0   61.29   15.70
  10  -8   0    3.50    8.70
 -10   8   0    6.30    7.10
   9  -8   0  103.29   21.50
  -9   8   0  118.69   18.20
   8  -8   0   19.00   10.90
  -8   8   0    6.90    5.80
  -8   8   0   17.10    8.40
   7  -8   0  132.79   23.60
  -7   8   0   96.49   13.80
  -7   8   0   87.69   15.50
  -7   8   0  107.99   16.60
   6  -8   0  202.18   28.80
  -6   8   0  202.08   22.20
  -6   8   0  208.28   26.90
  -6   8   0  205.98   20.30
  -6   8   0  214.18   18.20
   5  -8   0   37.10   13.20
  -5   8   0   21.10    6.40
  -5   8   0   41.80   11.40
  -5   8   0   17.40    6.00
   4  -8   0   16.10   10.00
  -4   8   0   30.80    9.00
  -4   8   0   26.30    6.10
  -4   8   0   26.30    4.40
  -4   8   0   18.00    6.00
   3  -8   0   51.09   15.60
  -3   8   0   65.19    9.20
  -3   8   0   54.49    9.80
  -3   8   0   82.69   11.20
   2  -8   0 1354.66   89.09
   2  -8   0 1370.86   75.09
  -2   8   0 1400.76   75.09
  -2   8   0 1507.45   76.29
  -2   8   0 1407.56   78.39
   1  -8   0  233.48   32.60
   1  -8   0  332.47   21.10
  -1   8   0  366.16   22.80
  -1   8   0  341.37   25.20
  -1   8   0  358.66   22.50
   0  -8   0  470.25   43.00
   0  -8   0  485.45   29.80
   0   8   0  522.55   34.60
   0   8   0  495.15   30.40
   0   8   0  507.05   30.80
  -1  -8   0   31.10   13.90
  -1  -8   0   33.20    7.10
  -1  -8   0   24.90    5.90
   1   8   0   18.80    7.40
   1   8   0   11.40    4.10
  -2  -8   0   31.10   13.50
  -2  -8   0   35.90    7.10
   2   8   0   41.30    7.60
   2   8   0   19.40    7.90
  -3  -8   0   38.10   17.40
   3   8   0   32.60   10.50
  -4  -8   0   32.10   11.00
  -4  -8   0   17.20   13.70
   4   8   0   27.90   10.50
  -5  -8   0   97.89   26.00
  -5  -8   0   98.49   18.20
   5   8   0  102.19   20.40
  -6  -8   0    5.40   14.70
   6   8   0    8.90    9.30
  -7  -8   0   16.20   18.60
   7   8   0    7.50   10.80
  11  -9   0  113.59   24.60
  10  -9   0   25.60   13.10
 -10   9   0   56.29   13.30
   9  -9   0   47.90   16.90
  -9   9   0   62.49   14.50
   8  -9   0    2.60    9.00
  -8   9   0    3.80    7.40
  -8   9   0    3.50    6.40
   7  -9   0   35.00   14.20
  -7   9   0   38.00   11.40
  -7   9   0   35.40    9.10
   6  -9   0  198.08   30.40
  -6   9   0  251.77   30.20
  -6   9   0  245.98   20.20
  -6   9   0  225.68   19.90
   5  -9   0  684.23   54.79
  -5   9   0  766.42   49.00
  -5   9   0  692.73   42.90
  -5   9   0  698.13   43.90
   4  -9   0   46.00   15.10
  -4   9   0   55.79   10.50
  -4   9   0   57.39   11.80
  -4   9   0   52.89    8.70
  -4   9   0   70.99    7.10
   3  -9   0   58.79   17.40
  -3   9   0   84.59   11.80
  -3   9   0   81.79   10.70
  -3   9   0   82.89   12.50
   2  -9   0   27.40   12.20
  -2   9   0   24.60    7.60
  -2   9   0   37.00    7.00
   1  -9   0  454.85   26.50
   1  -9   0  404.96   47.10
  -1   9   0  443.76   28.70
  -1   9   0  447.76   32.00
  -1   9   0  469.35   29.40
   0  -9   0   13.00    4.70
   0  -9   0   31.40   13.90
   0   9   0   18.30    8.00
   0   9   0    6.50    4.00
   0   9   0   15.20    5.90
  -1  -9   0    6.70    4.30
  -1  -9   0   16.10   12.20
   1   9   0    0.00    1.90
   1   9   0    1.90    5.40
  -2  -9   0   22.90    7.10
  -2  -9   0   42.70   16.20
   2   9   0   38.60   10.80
  -3  -9   0   45.20   19.20
   3   9   0   53.09   14.00
  -4  -9   0   17.70   16.70
   4   9   0   19.50    9.90
  -5  -9   0    6.30   14.90
   5   9   0   -4.70    7.50
  -6  -9   0   26.50   18.50
   6   9   0   13.00   11.90
  -7  -9   0   -7.70   15.80
   7   9   0  -10.50    8.00
  11 -10   0  116.79   25.70
  10 -10   0    1.20    9.00
 -10  10   0   11.60    9.60
   9 -10   0   18.50   12.10
  -9  10   0   21.70    9.60
   8 -10   0   41.10   15.70
  -8  10   0   48.40   12.90
   7 -10   0   17.20   12.00
  -7  10   0    4.10    5.40
  -7  10   0   11.20    8.70
   6 -10   0   -2.20    8.40
  -6  10   0    2.80    5.00
  -6  10   0    1.60    7.60
   5 -10   0    7.90   10.40
  -5  10   0   -0.10    4.30
  -5  10   0    2.80    4.20
  -5  10   0   -2.40    6.70
   4 -10   0   -5.10    7.80
  -4  10   0    1.30    4.10
  -4  10   0    6.60    3.20
  -4  10   0   -4.10    2.90
  -4  10   0   14.70    6.90
   3 -10   0   41.10   16.80
  -3  10   0   28.10    6.80
  -3  10   0   36.30    9.20
  -3  10   0   30.10    7.20
   2 -10   0  100.69   22.50
  -2  10   0   71.99   12.20
  -2  10   0   83.69   10.70
   1 -10   0  239.38   15.20
   1 -10   0  198.48   33.30
  -1  10   0  244.58   22.30
  -1  10   0  258.97   20.40
  -1  10   0  276.27   19.80
   0 -10   0   51.69   17.70
   0 -10   0   29.00    5.50
   0  10   0   25.00    7.50
   0  10   0   17.70    7.80
  -1 -10   0   47.30    8.90
  -1 -10   0   19.30   14.80
   1  10   0   39.50   11.50
  -2 -10   0   41.60   19.50
   2  10   0    7.00    7.40
  -3 -10   0   61.79   23.30
   3  10   0   97.19   18.70
  -4 -10   0   33.50   20.60
   4  10   0   45.40   14.00
  -5 -10   0  186.88   40.70
   5  10   0   82.19   19.50
  -6 -10   0  -23.90   14.20
   6  10   0   -1.30    9.20
  11 -11   0   42.90   17.90
  10 -11   0   -8.60    9.10
 -10  11   0   -0.10    8.10
   9 -11   0   30.10   14.90
  -9  11   0   29.40   12.10
   8 -11   0    4.50    9.60
  -8  11   0  -11.00    5.70
   7 -11   0   93.49   23.20
   6 -11   0    6.80   11.50
  -6  11   0    3.70    5.00
   5 -11   0  164.48   30.60
  -5  11   0  245.08   20.10
   4 -11   0   32.40   16.10
  -4  11   0   28.00    8.50
  -4  11   0   20.00    6.60
   3 -11   0   -1.30   10.00
  -3  11   0    0.70    5.00
  -3  11   0    0.10    3.70
   2 -11   0   43.90   18.70
  -2  11   0   29.90    8.40
  -2  11   0   28.70    8.70
   1 -11   0  125.99   28.10
  -1  11   0  145.69   17.00
  -1  11   0  143.29   20.40
   0 -11   0    6.30   12.70
   0  11   0   12.30    8.30
   0  11   0   12.90    7.70
  -1 -11   0   57.29   23.00
   1  11   0   69.69   14.60
  -2 -11   0    2.20   12.60
   2  11   0    2.20    7.50
  -3 -11   0   18.30   19.60
   3  11   0   11.70   10.30
  -4 -11   0   10.70   17.60
   4  11   0   10.70    9.50
  -5 -11   0    9.60   18.40
   5  11   0   21.20   11.40
  10 -12   0   14.90   13.80
   9 -12   0   40.70   16.50
  -9  12   0   20.00   12.00
   8 -12   0   10.20   12.30
  -8  12   0   -0.20    9.00
   7 -12   0    9.80   11.00
   6 -12   0   15.80   13.10
   5 -12   0   37.60   17.90
   4 -12   0   26.20   16.10
   3 -12   0   17.70   14.60
   2 -12   0  111.89   28.60
  -2  12   0   99.09   14.50
  -2  12   0   76.39   14.20
   1 -12   0   27.90   17.50
  -1  12   0   31.90   10.20
   0 -12   0   66.29   24.20
   0  12   0   47.10   12.70
  -1 -12   0   -5.90   12.30
   1  12   0   -3.10    6.50
  -2 -12   0  147.29   33.80
   2  12   0  104.09   20.70
  -3 -12   0  128.99   34.30
   3  12   0  145.99   24.90
  -4 -12   0    2.30   16.90
   4  12   0   17.00   11.90
   9 -13   0   -1.10   11.80
  -9  13   0  -10.70   10.80
   8 -13   0   -2.70   11.00
  -8  13   0   32.50   14.20
   7 -13   0  175.08   34.50
   6 -13   0  -10.20   10.80
   5 -13   0   92.69   25.90
   4 -13   0   13.10   14.70
   3 -13   0   46.50   18.70
  -3  13   0   20.00    8.60
   2 -13   0   -3.80   12.90
   1 -13   0  355.46   55.59
   0 -13   0    4.40   15.60
  -1 -13   0   11.50   19.80
  -2 -13   0    2.00   15.00
   8 -14   0    3.10   11.40
   7 -14   0   17.00   14.20
   6 -14   0   42.20   19.90
   5 -14   0   10.00   16.00
   4 -14   0   11.90   13.90
   3 -14   0   20.00   17.30
   2 -14   0   17.70   19.00
   1 -14   0   61.39   25.50
   0 -14   0   -1.20   17.20
  -1 -14   0    1.00   18.20
   7 -15   0  160.58   37.20
   6 -15   0    2.10   14.60
   5 -15   0   42.70   21.60
   4 -15   0   81.99   30.00
   3 -15   0   19.30   17.90
   2 -15   0    5.90   18.80
   1 -15   0   97.79   32.60
   1 -15   1   18.30   21.40
   2 -15   1    5.00   21.50
   3 -15   1   50.69   27.70
   4 -15   1   13.30   19.30
   5 -15   1   -2.80   14.20
   6 -15   1   17.80   17.60
   7 -15   1   33.20   19.70
  -1 -14   1  -27.30   14.40
   0 -14   1   15.50   20.20
   1 -14   1  127.29   33.40
   2 -14   1    7.70   16.80
   3 -14   1   11.60   17.90
   4 -14   1   -3.10   13.30
   5 -14   1   50.09   23.60
   6 -14   1    6.50   15.60
   7 -14   1  142.09   32.60
   8 -14   1   33.20   19.70
   3  13  -1  232.48   33.50
  -3 -13   1  160.68   39.60
   2  13  -1  153.58   24.30
  -2 -13   1  141.29   37.40
   1  13  -1   -4.40    8.00
  -1 -13   1    0.70   16.90
   0  13  -1   86.39   18.00
   0 -13   1   75.49   27.20
   1 -13   1   52.09   23.70
   2 -13   1  138.19   33.00
   3 -13   1   72.69   26.60
   4 -13   1  -13.60   11.40
   5 -13   1   21.90   17.60
   6 -13   1  117.69   30.30
   7 -13   1   -1.10   12.40
  -8  13  -1    0.90   18.10
   8 -13   1   -2.80   11.30
   9 -13   1   20.60   16.30
   4  12  -1   -9.40    8.80
  -4 -12   1   11.90   18.20
   3  12  -1   19.80   12.20
  -3 -12   1   32.00   20.60
   2  12  -1    1.50    7.60
  -2 -12   1   -5.90   14.90
   1  12  -1    6.80    7.70
  -1 -12   1   16.40   16.60
   0  12  -1   29.90   10.30
   0 -12   1   29.20   18.40
  -1  12  -1   95.59   16.30
   1 -12   1  104.89   28.30
  -2  12  -1   -1.30    4.90
  -2  12  -1   -3.30    5.20
   2 -12   1  -11.20   11.10
  -3  12  -1   90.49   16.10
   3 -12   1  105.09   26.10
   4 -12   1   25.70   17.10
   5 -12   1   17.50   14.80
   6 -12   1   21.00   15.40
  -7  12  -1  253.87   31.50
   7 -12   1  185.58   33.20
  -8  12  -1   66.99   17.60
   8 -12   1   39.50   17.90
  -9  12  -1   10.40   11.40
   9 -12   1    2.30   12.30
  10 -12   1    1.70   10.30
   5  11  -1   37.50   14.30
  -5 -11   1   -0.60   19.70
   4  11  -1   26.30   12.10
  -4 -11   1    0.00   16.20
   3  11  -1  228.28   29.70
  -3 -11   1  123.49   31.40
   2  11  -1  126.89   22.00
  -2 -11   1  126.49   33.70
   1  11  -1   15.70    8.40
  -1 -11   1   13.50   14.20
   0  11  -1   10.60    7.80
   0 -11   1   18.20   15.60
  -1  11  -1   30.80    9.40
  -1  11  -1   55.29    9.90
   1 -11   1   45.10   11.40
   1 -11   1   12.90   15.00
  -2  11  -1   49.90   11.20
   2 -11   1   58.49   20.40
   2 -11   1   45.70    8.30
  -3  11  -1   97.89   15.60
  -3  11  -1   94.09   12.90
   3 -11   1  116.59   26.00
  -4  11  -1   91.89   13.20
  -4  11  -1   58.29   11.80
   4 -11   1   80.89   22.00
  -5  11  -1    4.30    5.30
  -5  11  -1    6.20    5.00
   5 -11   1    2.60   10.20
   6 -11   1    1.90    9.10
  -7  11  -1    3.70    7.80
   7 -11   1    7.10   10.20
  -8  11  -1   -4.40    8.60
   8 -11   1   25.50   15.00
  -9  11  -1   65.29   16.90
   9 -11   1   58.29   19.20
  10 -11   1    5.40   12.00
  11 -11   1  138.29   29.60
   6  10  -1   -2.20    9.40
  -6 -10   1    3.70   16.20
   5  10  -1    1.00    7.30
  -5 -10   1   -0.60   14.70
   4  10  -1    5.00    7.60
  -4 -10   1    1.60   14.30
   3  10  -1   51.49   13.80
  -3 -10   1   61.69   23.30
   2  10  -1   -5.00    5.60
  -2 -10   1   -0.40    4.80
  -2 -10   1   -3.60   10.70
   1  10  -1   60.49   13.70
  -1 -10   1   65.09   11.10
  -1 -10   1   48.30   19.80
   0  10  -1   14.70    7.40
   0  10  -1   19.50    6.00
   0 -10   1   15.50    6.00
   0 -10   1   -2.80    9.60
  -1  10  -1  132.29   14.40
  -1  10  -1  184.18   21.20
  -1  10  -1  115.19   13.50
   1 -10   1  144.89   14.90
   1 -10   1  133.79   28.60
  -2  10  -1   49.10    8.60
  -2  10  -1   47.70   10.60
   2 -10   1   55.59   19.10
   2 -10   1   61.79    9.80
  -3  10  -1   17.50    6.50
  -3  10  -1    2.50    3.70
  -3  10  -1    8.40    6.20
   3 -10   1    7.00    9.30
  -4  10  -1  109.39   13.40
  -4  10  -1   69.19   12.60
  -4  10  -1   78.49   15.00
   4 -10   1  102.59   24.10
  -5  10  -1  403.66   29.00
  -5  10  -1  382.36   32.50
  -5  10  -1  351.96   26.70
   5 -10   1  328.27   42.30
  -6  10  -1   -0.40    7.30
  -6  10  -1    9.30    5.40
  -6  10  -1   -5.60    4.00
   6 -10   1    0.40    8.90
  -7  10  -1  100.79   14.80
  -7  10  -1   86.59   17.60
   7 -10   1  102.89   23.40
  -8  10  -1   -2.10    7.40
   8 -10   1   -1.40    7.30
  -9  10  -1    7.50    7.80
   9 -10   1    3.50    9.70
 -10  10  -1    0.50    8.40
  10 -10   1   12.00   12.10
  11 -10   1   59.99   19.40
   7   9  -1   -6.90    9.10
  -7  -9   1   20.90   20.10
   6   9  -1   11.60   10.40
  -6  -9   1   17.10   17.00
   5   9  -1   27.00   12.80
  -5  -9   1   28.70   18.00
   4   9  -1   54.29   14.40
  -4  -9   1   93.59   26.30
   3   9  -1   77.59   15.80
  -3  -9   1   67.89   21.30
   2   9  -1   13.90    8.20
  -2  -9   1   30.20   15.70
  -2  -9   1   27.90    7.40
   1   9  -1   16.30    5.40
   1   9  -1   15.00    7.80
  -1  -9   1   11.10    4.90
  -1  -9   1   16.30   12.30
  -1  -9   1   13.90    6.20
   0   9  -1   26.10    8.20
   0   9  -1   36.90    6.80
   0   9  -1   37.60    6.80
   0  -9   1   36.30   14.80
   0  -9   1   34.30    7.60
  -1   9  -1  266.17   18.70
  -1   9  -1  232.08   21.10
   1  -9   1  247.98   35.90
   1  -9   1  232.48   18.80
  -2   9  -1  918.31   53.69
  -2   9  -1  841.12   50.09
   2  -9   1  829.92   64.49
   2  -9   1  912.31   51.29
  -3   9  -1   24.20    6.40
  -3   9  -1   23.60    7.10
  -3   9  -1   40.60    9.20
   3  -9   1   15.70   10.50
   3  -9   1   35.40    7.80
  -4   9  -1   13.50    7.60
  -4   9  -1    9.50    5.10
  -4   9  -1    9.30    4.30
   4  -9   1   -2.70    7.90
  -5   9  -1   -0.60    6.60
  -5   9  -1    3.10    5.10
  -5   9  -1    1.40    3.60
   5  -9   1   -8.90    6.50
  -6   9  -1   81.89   15.10
  -6   9  -1   80.99   12.90
  -6   9  -1   99.99   14.70
  -6   9  -1   80.79   18.20
   6  -9   1  128.29   24.70
  -7   9  -1    2.60    6.50
  -7   9  -1   -0.80    4.10
  -7   9  -1   14.40    9.00
   7  -9   1   39.80   15.40
  -8   9  -1   17.90    8.30
  -8   9  -1    6.20    7.40
   8  -9   1   17.40   12.00
  -9   9  -1   25.80   11.20
   9  -9   1   40.20   15.00
 -10   9  -1    6.60    7.70
  10  -9   1    7.70   10.50
  11  -9   1   96.69   22.60
   8   8  -1  137.89   27.30
  -8  -8   1   81.09   30.90
   7   8  -1   18.30   11.60
  -7  -8   1   19.40   17.10
   6   8  -1   12.10    9.40
  -6  -8   1   33.80   18.30
   5   8  -1    8.00    8.30
  -5  -8   1   26.60   16.30
   4   8  -1   -1.70    5.30
  -4  -8   1  -10.90    8.50
   3   8  -1  157.08   21.60
  -3  -8   1   78.99   22.20
   2   8  -1  223.08   17.80
   2   8  -1  243.98   22.30
  -2  -8   1  232.68   18.00
  -2  -8   1  238.68   35.00
   1   8  -1   37.30    7.00
   1   8  -1   77.49   13.10
  -1  -8   1   47.90    7.90
  -1  -8   1   55.29    9.20
  -1  -8   1   32.00   13.50
   0   8  -1   43.50    6.90
   0   8  -1   73.49   12.50
   0   8  -1   31.30    5.90
   0  -8   1   43.70    8.10
   0  -8   1   26.20   12.70
   0  -8   1   43.30    7.40
  -1   8  -1  677.13   39.30
  -1   8  -1  734.33   43.30
   1  -8   1  623.74   52.09
   1  -8   1  673.63   40.40
   1  -8   1  652.03   39.20
  -2   8  -1  170.08   14.60
  -2   8  -1  176.18   13.90
  -2   8  -1  149.59   16.90
   2  -8   1  167.58   26.10
   2  -8   1  177.68   17.10
  -3   8  -1   84.29   13.00
  -3   8  -1   73.99    9.70
  -3   8  -1   76.49    6.00
  -3   8  -1   74.99   11.10
   3  -8   1   89.99   12.20
   3  -8   1   95.59   20.20
  -4   8  -1   17.40    5.10
  -4   8  -1   11.30    5.70
  -4   8  -1   21.30    8.30
   4  -8   1   15.10    9.60
  -5   8  -1  545.65   39.10
  -5   8  -1  533.25   32.80
  -5   8  -1  489.35   33.10
   5  -8   1  398.76   39.80
  -6   8  -1  433.76   30.70
  -6   8  -1  427.46   30.10
  -6   8  -1  445.36   37.30
  -6   8  -1  463.55   34.50
  -6   8  -1  441.96   33.00
   6  -8   1  368.96   42.40
  -7   8  -1   71.69   13.70
  -7   8  -1  113.29   15.60
  -7   8  -1   93.59   16.10
   7  -8   1   92.39   19.20
  -8   8  -1    4.00    5.30
  -8   8  -1    2.60    7.00
  -8   8  -1    5.50    7.20
   8  -8   1    4.40    8.00
  -9   8  -1  110.09   18.30
   9  -8   1  139.99   24.00
 -10   8  -1  127.59   19.30
  10  -8   1   87.79   21.10
  11  -8   1  122.69   24.70
  12  -8   1   10.10   13.60
   8   7  -1   53.99   16.50
  -8  -7   1   40.40   22.60
   7   7  -1   -8.00    7.40
  -7  -7   1   -4.20   13.20
   6   7  -1   46.30   14.10
  -6  -7   1   49.30   21.40
   5   7  -1   21.10    9.80
  -5  -7   1    5.50   12.20
  -5  -7   1   16.10    8.20
   4   7  -1  201.58   24.10
  -4  -7   1  226.88   23.80
  -4  -7   1  191.28   33.70
   3   7  -1   87.09   15.00
   3   7  -1   99.89   12.00
  -3  -7   1  110.19   12.20
  -3  -7   1   93.59   21.00
   2   7  -1   65.69   11.80
   2   7  -1   35.20    6.40
  -2  -7   1   54.09    7.80
  -2  -7   1   60.99   17.40
   1   7  -1   29.20    7.70
  -1  -7   1   29.80    6.50
  -1  -7   1   27.70    5.10
  -1  -7   1   19.80   11.20
   0   7  -1  340.67   20.80
   0   7  -1  331.57   24.70
   0   7  -1  307.87   21.20
   0  -7   1  366.86   22.20
   0  -7   1  321.77   22.70
   0  -7   1  356.26   39.10
  -1   7  -1  399.56   24.90
  -1   7  -1  396.06   27.50
   1  -7   1  413.66   36.30
   1  -7   1  374.56   26.00
   1  -7   1  431.46   25.40
  -2   7  -1 1703.93   90.99
  -2   7  -1 1822.22   93.29
  -2   7  -1 1713.43   93.29
   2  -7   1 1669.73   92.69
   2  -7   1 1776.12  103.89
   2  -7   1 1703.53   90.89
  -3   7  -1    0.70    2.20
  -3   7  -1    1.00    3.20
  -3   7  -1   11.20    5.50
   3  -7   1   -1.10    3.40
   3  -7   1   -4.70    5.60
  -4   7  -1   45.50    7.40
  -4   7  -1   32.90    7.50
  -4   7  -1   44.90   10.90
   4  -7   1   59.29   15.00
  -5   7  -1   23.80    6.40
  -5   7  -1    8.50    7.20
  -5   7  -1   30.10    7.00
   5  -7   1   19.40   10.30
  -6   7  -1  487.95   34.10
  -6   7  -1  511.05   36.50
  -6   7  -1  543.25   41.00
  -6   7  -1  529.15   34.90
  -6   7  -1  543.15   37.60
   6  -7   1  518.05   42.20
   6  -7   1  531.75   30.90
  -7   7  -1   13.00    6.70
  -7   7  -1    1.10    5.20
  -7   7  -1    8.50    7.00
   7  -7   1    6.60    4.70
   7  -7   1   -1.00    6.90
  -8   7  -1   44.80   12.20
  -8   7  -1   69.59   12.40
  -8   7  -1   47.80   11.20
   8  -7   1   78.99   11.90
   8  -7   1   21.00   11.10
  -9   7  -1   82.69   13.80
   9  -7   1   58.99   16.00
 -10   7  -1   -0.10    6.30
  10  -7   1    1.30    8.00
  11  -7   1   39.70   15.80
  12  -7   1   13.70   12.80
   9   6  -1   47.20   18.30
  -9  -6   1   41.60   23.80
   8   6  -1  273.77   34.80
  -8  -6   1  262.77   44.90
   7   6  -1   17.60   11.30
  -7  -6   1   11.40   14.30
   6   6  -1   50.99   13.80
  -6  -6   1   49.40   11.10
  -6  -6   1   73.59   22.10
   5   6  -1  262.67   29.50
  -5  -6   1  352.86   43.90
  -5  -6   1  290.77   20.20
  -5  -6   1  256.27   22.50
   4   6  -1  165.88   14.20
   4   6  -1  181.98   22.50
  -4  -6   1  159.68   27.00
  -4  -6   1  154.98   12.10
  -4  -6   1  147.39   15.50
  -4  -6   1  179.98   19.00
   3   6  -1   20.10    5.20
   3   6  -1    7.90    5.50
   3   6  -1   16.20    5.40
  -3  -6   1    8.80    2.80
  -3  -6   1   16.70    4.70
  -3  -6   1   21.90    7.20
  -3  -6   1   23.10   12.60
   2   6  -1  235.48   17.50
   2   6  -1  280.67   20.00
   2   6  -1  300.37   22.70
  -2  -6   1  251.17   17.80
  -2  -6   1  256.17   32.00
   1   6  -1   81.39   12.10
   1   6  -1   77.99   11.50
  -1  -6   1   76.39   17.10
  -1  -6   1   70.09    8.60
   0   6  -1  156.78   16.30
   0   6  -1  153.38   11.00
   0   6  -1  149.59   11.80
   0  -6   1  161.18   13.20
   0  -6   1  166.28   12.30
   0  -6   1  168.38   24.00
  -1   6  -1  307.57   19.90
  -1   6  -1  313.37   19.40
  -1   6  -1  298.27   21.40
   1  -6   1  282.87   32.10
   1  -6   1  291.17   20.60
   1  -6   1  307.67   19.50
  -2   6  -1    2.20    3.40
  -2   6  -1   12.20    3.50
  -2   6  -1    6.90    4.60
   2  -6   1    9.40    4.40
   2  -6   1   12.30    4.00
   2  -6   1    8.10    7.80
  -3   6  -1  106.99   14.50
  -3   6  -1   97.99   10.20
  -3   6  -1  124.49   13.30
   3  -6   1  138.39   20.70
   3  -6   1   84.49   12.00
   3  -6   1   86.99   12.20
   3  -6   1   89.29    9.50
  -4   6  -1   81.89   10.20
  -4   6  -1   62.39    9.30
  -4   6  -1   89.99   14.10
   4  -6   1   88.59   16.70
  -5   6  -1  571.34   37.00
  -5   6  -1  580.24   38.80
  -5   6  -1  623.44   39.60
  -5   6  -1  631.24   42.70
  -5   6  -1  618.54   37.00
   5  -6   1  593.94   33.70
   5  -6   1  587.54   44.10
  -6   6  -1  846.92   52.29
  -6   6  -1  815.22   51.09
  -6   6  -1  822.92   50.09
  -6   6  -1  819.42   56.59
   6  -6   1  844.52   47.50
  -7   6  -1  293.97   23.30
  -7   6  -1  197.68   22.00
  -7   6  -1  286.07   25.20
   7  -6   1  279.77   32.80
   7  -6   1  272.67   21.00
  -8   6  -1  426.66   34.40
  -8   6  -1  415.46   30.50
  -8   6  -1  437.06   32.60
   8  -6   1  318.47   37.40
   8  -6   1  410.46   30.30
  -9   6  -1   80.29   14.10
  -9   6  -1  107.19   21.40
   9  -6   1   91.99   19.90
 -10   6  -1   57.09   12.60
  10  -6   1   82.49   19.90
  11  -6   1   51.79   16.50
  12  -6   1   -0.80    8.60
   9   5  -1   27.20   12.70
  -9  -5   1   14.80   17.90
   8   5  -1   40.80   14.00
  -8  -5   1   56.49   21.90
   7   5  -1   16.50    9.40
  -7  -5   1    8.60   12.50
   6   5  -1   24.10   10.00
  -6  -5   1   27.20    7.80
  -6  -5   1   21.70   14.50
   5   5  -1  306.77   26.90
   5   5  -1  294.07   19.00
  -5  -5   1  230.38   35.30
  -5  -5   1  293.77   22.10
  -5  -5   1  296.97   21.20
   4   5  -1 1239.78   67.09
   4   5  -1 1166.38   73.59
   4   5  -1 1334.47   69.09
  -4  -5   1 1244.88   82.39
  -4  -5   1 1201.78   67.59
  -4  -5   1 1315.97   70.49
  -4  -5   1 1296.17   68.59
   3   5  -1   33.00    8.30
   3   5  -1   39.10    6.30
   3   5  -1   30.10    5.80
  -3  -5   1   33.30    6.00
  -3  -5   1   12.40    8.30
  -3  -5   1   30.30    4.90
  -3  -5   1   20.00    6.60
   2   5  -1  192.08   16.80
   2   5  -1  194.58   14.60
   2   5  -1  193.58   13.50
  -2  -5   1  209.08   19.30
  -2  -5   1  160.18   23.00
  -2  -5   1  160.48   12.90
   1   5  -1  208.58   16.00
   1   5  -1  193.98   16.20
  -1  -5   1  142.79   20.80
  -1  -5   1  201.58   13.60
   0   5  -1   20.90    6.20
   0   5  -1   20.50    3.80
   0   5  -1   23.90    6.00
   0  -5   1   22.10    5.10
   0  -5   1   19.50    8.50
   0  -5   1   18.40    3.70
  -1   5  -1   10.70    4.00
  -1   5  -1   10.50    3.40
  -1   5  -1   10.20    4.20
   1  -5   1   15.50    4.90
   1  -5   1    8.70    4.20
   1  -5   1    8.60    3.00
   1  -5   1   12.50    7.50
  -2   5  -1    5.60    4.80
  -2   5  -1   18.70    4.00
  -2   5  -1   24.50    5.70
   2  -5   1   21.00    4.20
   2  -5   1   11.10    5.00
   2  -5   1   29.20    9.90
   2  -5   1   20.40    5.90
  -3   5  -1   30.90    5.60
  -3   5  -1   28.30    7.90
  -3   5  -1   26.10    5.50
   3  -5   1   31.90    6.40
   3  -5   1   23.10    6.50
   3  -5   1   28.40    9.10
   3  -5   1   32.60    5.60
  -4   5  -1  368.96   28.80
  -4   5  -1  405.26   25.10
  -4   5  -1  361.66   26.70
  -4   5  -1  416.46   25.60
   4  -5   1  369.36   25.50
   4  -5   1  389.56   22.40
   4  -5   1  361.66   30.50
   4  -5   1  391.26   24.20
  -5   5  -1    9.70    5.20
  -5   5  -1   13.60    5.80
  -5   5  -1   -0.20    5.60
  -5   5  -1    6.20    3.90
   5  -5   1    5.80    3.30
   5  -5   1    2.30    6.00
  -6   5  -1  515.65   34.80
  -6   5  -1  475.35   39.80
  -6   5  -1  522.75   34.70
  -6   5  -1  553.64   37.10
   6  -5   1  488.95   39.30
   6  -5   1  578.14   33.80
  -7   5  -1   89.19   16.10
  -7   5  -1  102.99   15.20
  -7   5  -1   98.99   13.50
   7  -5   1   92.49   17.00
  -8   5  -1   47.10   12.50
  -8   5  -1   56.79   10.30
  -8   5  -1   72.19   12.70
   8  -5   1   72.09   16.10
  -9   5  -1   37.50    9.20
  -9   5  -1   62.19   15.30
   9  -5   1   66.09   16.50
 -10   5  -1   76.59   14.10
  10  -5   1   75.69   18.70
  11  -5   1   -1.80    7.70
  12  -5   1   -1.90    9.10
  10   4  -1   10.10   11.20
   9   4  -1   -2.00    8.40
  -9  -4   1   -1.90   11.90
   8   4  -1  306.97   34.80
  -8  -4   1  290.57   42.10
   7   4  -1    6.20    7.70
  -7  -4   1    1.70    4.30
  -7  -4   1   -0.50   10.50
   6   4  -1   31.00   10.20
  -6  -4   1   13.40   12.20
  -6  -4   1   36.60    7.60
  -6  -4   1   32.00    7.30
  -6  -4   1   29.40   10.10
   5   4  -1  101.29    9.50
   5   4  -1  108.29   16.90
  -5  -4   1  103.39   11.60
  -5  -4   1   82.89   10.40
  -5  -4   1   59.99   16.60
   4   4  -1  485.25   29.10
   4   4  -1  483.25   27.20
   4   4  -1  410.56   32.60
  -4  -4   1  469.45   29.20
  -4  -4   1  490.35   28.90
  -4  -4   1  493.15   39.90
   3   4  -1  171.48   18.30
   3   4  -1  130.39   11.30
   3   4  -1  154.08   11.20
  -3  -4   1  153.78   11.60
  -3  -4   1  166.58   23.80
  -3  -4   1  152.48   12.90
   2   4  -1   13.20    3.90
   2   4  -1   13.60    5.20
   2   4  -1   10.20    2.90
  -2  -4   1   12.80    2.70
  -2  -4   1   15.00    7.60
  -2  -4   1   10.40    3.10
  -2  -4   1    9.40    4.30
   1   4  -1   78.99    9.50
   1   4  -1   78.59    6.80
   1   4  -1   71.69    9.40
  -1  -4   1   81.79    7.90
  -1  -4   1  108.39   16.40
   0   4  -1   18.10    5.30
   0   4  -1   18.20    3.10
   0   4  -1   14.20    4.40
   0  -4   1   12.90    3.10
   0  -4   1   18.80    5.20
   0  -4   1    7.60    6.50
   0  -4   1   19.60    4.30
  -1   4  -1    2.90    3.60
  -1   4  -1    4.30    2.30
  -1   4  -1    2.10    3.00
   1  -4   1    4.70    2.60
   1  -4   1    9.40    4.30
   1  -4   1    6.50    3.60
   1  -4   1   -1.40    5.40
  -2   4  -1  433.66   27.00
  -2   4  -1  473.75   29.10
  -2   4  -1  438.66   26.10
   2  -4   1  468.25   28.70
   2  -4   1  430.46   26.00
   2  -4   1  520.65   27.90
   2  -4   1  426.96   32.10
  -3   4  -1   31.20    5.70
  -3   4  -1   32.40    7.70
  -3   4  -1   31.90    5.60
   3  -4   1   32.10    4.00
   3  -4   1   34.00    6.00
   3  -4   1   46.00    6.20
   3  -4   1   21.10    7.30
   3  -4   1   27.70    7.40
  -4   4  -1  101.89   12.80
  -4   4  -1   99.09   12.30
  -4   4  -1   85.09   10.20
  -4   4  -1   96.89   15.30
  -4   4  -1  112.99   12.30
   4  -4   1  122.99   17.70
   4  -4   1  103.09   11.80
   4  -4   1   98.09   10.90
  -5   4  -1  519.75   37.80
  -5   4  -1  539.45   33.40
  -5   4  -1  510.95   34.90
  -5   4  -1  562.54   33.70
   5  -4   1  521.05   32.60
   5  -4   1  502.15   37.70
  -6   4  -1  608.14   45.60
  -6   4  -1  609.74   39.10
  -6   4  -1  695.93   41.40
  -6   4  -1  702.93   43.70
   6  -4   1  600.64   44.60
  -7   4  -1   26.30    8.20
  -7   4  -1   26.10    9.60
  -7   4  -1   23.90    6.70
   7  -4   1   15.60    8.20
  -8   4  -1   26.80    7.30
  -8   4  -1   18.00    9.00
  -8   4  -1   14.00    6.90
   8  -4   1    1.50    6.10
  -9   4  -1  208.98   29.10
  -9   4  -1  266.07   22.40
   9  -4   1  261.67   32.80
 -10   4  -1  152.48   24.60
  10  -4   1  132.09   23.80
 -11   4  -1    2.20    5.80
  11  -4   1   -4.30    8.30
  12  -4   1   24.80   14.70
  10   3  -1    9.40   11.00
   9   3  -1   22.90   10.90
  -9  -3   1   18.30   15.40
   8   3  -1   -3.60    6.00
  -8  -3   1    5.40    9.70
   7   3  -1    1.70    6.50
  -7  -3   1    7.20    8.40
  -7  -3   1   -3.20    3.10
  -7  -3   1    4.20    4.00
   6   3  -1  216.58   25.20
  -6  -3   1  200.18   15.20
  -6  -3   1  190.88   27.70
  -6  -3   1  189.18   16.00
  -6  -3   1  224.68   26.90
   5   3  -1  133.59   17.70
  -5  -3   1  143.29   22.20
  -5  -3   1  163.68   13.00
  -5  -3   1  161.58   12.30
   4   3  -1  927.11   51.99
   4   3  -1  914.51   56.39
   4   3  -1  972.10   50.09
  -4  -3   1  948.81   51.49
  -4  -3   1  944.01   51.89
  -4  -3   1  996.20   62.59
   3   3  -1   18.90    3.90
   3   3  -1    7.30    4.50
   3   3  -1   10.20    2.70
  -3  -3   1    8.80    3.50
  -3  -3   1   11.70    3.30
  -3  -3   1   12.70    7.00
   2   3  -1  934.91   50.09
   2   3  -1  972.10   50.09
   2   3  -1  962.40   53.29
  -2  -3   1  935.11   50.09
  -2  -3   1  941.31   50.99
  -2  -3   1  915.01   57.59
   1   3  -1   91.69    7.20
   1   3  -1   87.79   12.50
   1   3  -1   97.49    9.50
   1   3  -1  115.49    9.80
  -1  -3   1  130.29   15.80
  -1  -3   1   92.89    9.80
  -1  -3   1   92.99   10.10
   0   3  -1   25.60    4.80
   0   3  -1   45.30    8.90
   0  -3   1   25.70    3.40
   0  -3   1   27.40    4.70
   0  -3   1   26.40    4.80
   0  -3   1   24.60    7.30
  -1   3  -1    9.10    3.30
  -1   3  -1   -2.10    5.10
  -1   3  -1    7.80    3.70
  -1   3  -1    9.60    2.60
   1  -3   1    5.90    5.30
   1  -3   1    7.50    3.30
   1  -3   1    9.70    2.80
   1  -3   1   11.00    3.90
  -2   3  -1 6342.57  321.07
  -2   3  -1 6214.78  318.27
  -2   3  -1 6305.97  316.17
  -2   3  -1 6323.67  315.57
   2  -3   1 6393.96  320.97
   2  -3   1 6091.49  317.87
   2  -3   1 6532.35  315.67
   2  -3   1 6278.87  316.17
   2  -3   1 6147.19  313.37
  -3   3  -1   43.70    6.90
  -3   3  -1   46.10    7.60
  -3   3  -1   59.19   10.00
  -3   3  -1   38.20    5.80
  -3   3  -1   36.70    6.30
   3  -3   1   42.90    6.20
   3  -3   1   54.99    7.20
   3  -3   1   40.20    9.40
  -4   3  -1    2.00    4.80
  -4   3  -1    1.00    3.50
  -4   3  -1    3.70    3.40
  -4   3  -1    1.40    3.00
   4  -3   1   -2.40    2.50
   4  -3   1    0.30    4.20
   4  -3   1    0.20    2.40
  -5   3  -1    0.40    4.90
  -5   3  -1    0.90    3.80
  -5   3  -1    3.30    3.30
  -5   3  -1    2.10    3.60
   5  -3   1   -5.10    4.00
  -6   3  -1  675.53   45.70
  -6   3  -1  745.83   49.40
  -6   3  -1  710.03   41.40
  -6   3  -1  710.33   44.10
   6  -3   1  631.24   46.10
  -7   3  -1   26.60    6.80
  -7   3  -1   16.00    7.80
  -7   3  -1   22.40    8.60
   7  -3   1   18.20    8.20
  -8   3  -1   -2.30    5.20
  -8   3  -1    4.80    4.50
  -8   3  -1    9.40    7.70
   8  -3   1   13.30    8.70
  -9   3  -1  151.88   27.20
  -9   3  -1  177.88   18.30
   9  -3   1   98.59   20.20
 -10   3  -1   -0.80    4.50
 -10   3  -1   -2.00   10.50
  10  -3   1    0.00    8.40
 -11   3  -1  116.99   16.50
  11  -3   1   85.89   20.80
  12  -3   1   -3.20    8.80
  11   2  -1   15.70   12.20
  10   2  -1   57.99   17.40
   9   2  -1   53.79   14.90
  -9  -2   1   60.69   19.20
   8   2  -1  144.19   23.00
  -8  -2   1  202.58   32.50
  -8  -2   1  192.68   15.60
  -8  -2   1  218.18   20.20
   7   2  -1  147.09   21.30
  -7  -2   1  164.68   13.60
  -7  -2   1  195.08   29.90
  -7  -2   1  180.08   15.30
   6   2  -1   40.70   10.50
  -6  -2   1   51.59   11.50
  -6  -2   1   43.30   13.80
  -6  -2   1   56.09    7.30
  -6  -2   1   44.50    7.60
   5   2  -1    1.20    4.30
  -5  -2   1   -6.10    4.00
  -5  -2   1   -0.50    2.10
  -5  -2   1    1.70    2.40
   4   2  -1  215.68   18.20
   4   2  -1  191.68   14.10
  -4  -2   1  195.58   14.00
  -4  -2   1  214.58   25.00
  -4  -2   1  212.18   13.30
   3   2  -1   51.99    5.20
   3   2  -1   63.09    9.50
   3   2  -1   69.89    7.20
  -3  -2   1   63.19    6.30
  -3  -2   1   69.89   12.80
  -3  -2   1   71.19    7.30
   2   2  -1   40.60    4.30
   2   2  -1   30.80    8.00
   2   2  -1   55.19    5.40
   2   2  -1   47.40    7.10
  -2  -2   1   55.59    5.60
  -2  -2   1   63.79   11.30
  -2  -2   1   42.80    7.90
  -2  -2   1   48.30    5.40
   1   2  -1  191.88   11.00
   1   2  -1  181.58   14.90
   1   2  -1  171.58   10.30
   1   2  -1  160.38   12.10
  -1  -2   1  155.98   14.70
  -1  -2   1  153.88   11.10
  -1  -2   1  191.38   12.60
  -1  -2   1  169.68   10.40
   0   2  -1    4.90    2.50
   0   2  -1    8.00    4.20
   0  -2   1    1.30    3.50
   0  -2   1   -1.30    0.90
   0  -2   1    3.40    1.60
   0  -2   1    8.50    2.50
  -1   2  -1  494.55   29.90
  -1   2  -1  504.35   26.60
  -1   2  -1  475.55   27.90
   1  -2   1  452.75   25.90
   1  -2   1  478.35   29.60
  -2   2  -1  152.08   11.20
  -2   2  -1  192.98   15.10
  -2   2  -1  156.18   11.70
  -2   2  -1  162.28   11.10
  -2   2  -1  146.29   13.00
   2  -2   1  156.48   11.20
   2  -2   1  163.08   12.90
   2  -2   1  164.48   11.30
   2  -2   1  174.48   14.60
  -3   2  -1  197.98   14.00
  -3   2  -1  206.88   17.20
  -3   2  -1  195.38   15.50
  -3   2  -1  195.08   14.40
   3  -2   1  227.58   14.80
   3  -2   1  172.78   16.60
   3  -2   1  191.88   14.40
   3  -2   1  203.58   14.50
   3  -2   1  216.88   15.80
  -4   2  -1  170.98   19.40
  -4   2  -1  134.99   15.20
  -4   2  -1  141.99   14.00
  -4   2  -1  155.38   11.90
   4  -2   1  171.68   12.80
   4  -2   1  142.79   12.70
   4  -2   1  101.19   14.80
   4  -2   1  159.38   16.50
   4  -2   1  127.19   13.10
  -5   2  -1  301.17   24.30
  -5   2  -1  289.47   20.20
  -5   2  -1  316.77   26.00
  -5   2  -1  289.37   22.30
   5  -2   1  306.97   24.90
  -6   2  -1  245.88   21.60
  -6   2  -1  295.47   19.70
  -6   2  -1  260.37   23.90
  -6   2  -1  176.28   25.20
   6  -2   1  294.07   25.10
  -7   2  -1    7.60    6.10
  -7   2  -1    0.70    3.30
  -7   2  -1    0.60    5.00
   7  -2   1    8.80    7.20
  -8   2  -1  134.59   20.10
  -8   2  -1  112.89   13.90
  -8   2  -1  114.89   21.20
  -8   2  -1  125.29   14.70
   8  -2   1   95.79   17.60
  -9   2  -1   69.29   18.20
  -9   2  -1   68.09   10.90
  -9   2  -1   71.49   12.00
   9  -2   1   63.19   15.90
 -10   2  -1  571.14   51.09
 -10   2  -1  542.65   37.00
  10  -2   1  613.64   49.10
  11  -2   1    6.80   10.40
  12  -2   1   11.70   12.90
  11   1  -1   70.49   19.30
  10   1  -1   -7.40    7.10
   9   1  -1   24.20   10.90
  -9  -1   1   26.80   13.90
   8   1  -1    0.20    6.20
  -8  -1   1   -5.20    7.30
  -8  -1   1    3.20    3.70
  -8  -1   1    3.30    3.90
   7   1  -1    3.80    6.50
  -7  -1   1   13.20    9.60
  -7  -1   1    7.70    3.80
  -7  -1   1    7.90    4.00
  -7  -1   1    1.20    6.00
   6   1  -1  189.18   21.70
  -6  -1   1  194.48   15.20
  -6  -1   1  221.78   27.30
  -6  -1   1  159.78   20.40
  -6  -1   1  207.38   13.90
   5   1  -1   56.89   10.80
  -5  -1   1   47.60    5.80
  -5  -1   1   42.10   10.70
  -5  -1   1   45.00    6.40
   4   1  -1  533.85   29.50
   4   1  -1  493.85   32.90
  -4  -1   1  521.65   27.80
  -4  -1   1  455.35   34.80
  -4  -1   1  512.55   29.20
   3   1  -1  167.08   11.40
   3   1  -1  175.68   15.80
   3   1  -1  180.08   14.40
  -3  -1   1  176.98   18.50
  -3  -1   1  171.28   10.40
  -3  -1   1  178.58   11.60
   2   1  -1   51.29    6.90
   2   1  -1   62.59    5.20
   2   1  -1   69.79    9.70
  -2  -1   1   67.19    8.10
  -2  -1   1   53.29    8.60
  -2  -1   1   60.19    5.10
  -2  -1   1   67.59    4.50
   0   1  -1   -5.90    0.50
   0   1  -1   -4.60    1.10
   0   1  -1   -5.40    0.10
   0   1  -1   -3.30    1.30
   0   1  -1   -5.70    0.40
   0  -1   1   -4.50    0.50
   0  -1   1   -5.90    1.20
   0  -1   1   -5.50    0.40
   0  -1   1   -5.20    0.50
   0  -1   1   -4.90    0.40
  -1   1  -1    2.70    2.90
  -1   1  -1   14.80    3.90
  -1   1  -1   18.00    3.00
  -1   1  -1   21.30    3.10
   1  -1   1   -3.50    1.70
   1  -1   1   22.80    3.30
   1  -1   1   -5.30    1.80
  -2   1  -1  306.27   20.30
  -2   1  -1  283.37   17.60
  -2   1  -1  303.07   20.80
  -2   1  -1  305.37   18.50
  -2   1  -1  284.97   19.20
   2  -1   1  323.77   19.50
   2  -1   1  313.87   20.40
   2  -1   1  311.97   18.70
  -3   1  -1   62.79   10.00
  -3   1  -1   69.39   10.10
  -3   1  -1   66.69    7.30
  -3   1  -1   48.70    7.20
   3  -1   1   61.59    7.30
   3  -1   1   66.99    9.60
   3  -1   1   54.89    7.50
   3  -1   1   54.99    9.20
  -4   1  -1   -1.40    2.60
  -4   1  -1    2.70    2.50
  -4   1  -1    6.30    5.30
  -4   1  -1   -0.20    4.30
   4  -1   1    5.20    4.70
   4  -1   1    0.10    2.60
  -5   1  -1    5.00    4.40
  -5   1  -1    0.30    2.60
  -5   1  -1    4.00    5.00
  -5   1  -1    1.30    4.70
   5  -1   1   -1.80    3.60
  -6   1  -1   10.90    7.00
  -6   1  -1   11.50    4.10
  -6   1  -1    7.60    5.30
  -6   1  -1   10.40    7.30
  -6   1  -1    7.40    3.60
   6  -1   1    4.90    5.50
  -7   1  -1    0.80    6.10
  -7   1  -1    0.90    3.00
  -7   1  -1   12.80    6.50
  -7   1  -1    0.30    3.30
   7  -1   1   -1.40    5.10
  -8   1  -1    6.90   10.40
  -8   1  -1   -0.40    3.80
  -8   1  -1   -8.00    6.00
  -8   1  -1    4.20    4.10
   8  -1   1    1.80    6.00
  -9   1  -1    8.10   10.30
  -9   1  -1    6.70    4.70
   9  -1   1    8.90   10.00
 -10   1  -1   29.80    8.30
 -10   1  -1   23.30   14.70
  10  -1   1   17.20   10.80
  11  -1   1   -0.20    9.60
  11   0  -1   10.40   10.70
  10   0  -1  158.58   26.40
   9   0  -1   26.60   11.90
  -9   0   1   33.10    7.30
  -9   0   1   33.20   14.80
  -9   0   1   43.00    9.10
   8   0  -1  285.37   31.80
  -8   0   1  242.08   27.70
  -8   0   1  195.28   29.00
  -8   0   1  250.87   19.90
  -8   0   1  252.47   17.90
   7   0  -1   82.49   14.40
  -7   0   1   59.49    9.30
  -7   0   1   81.09    9.10
  -7   0   1   90.09   17.90
  -7   0   1  133.79   18.50
   6   0  -1    7.90    5.30
  -6   0   1   -3.80    4.20
  -6   0   1   -0.20    5.60
  -6   0   1    0.30    2.80
  -6   0   1    4.70    2.60
   5   0  -1   57.39   10.10
  -5   0   1   54.09    7.10
  -5   0   1   53.69   11.40
  -5   0   1   68.19    6.90
   4   0  -1 1255.07   64.99
   4   0  -1 1305.07   70.39
   4   0  -1 1210.48   68.49
  -4   0   1 1234.08   70.29
  -4   0   1 1173.38   64.59
   3   0  -1 1196.08   64.09
   3   0  -1 1154.18   64.69
   3   0  -1 1186.58   61.09
  -3   0   1 1171.58   61.09
  -3   0   1 1176.88   65.09
   2   0  -1  220.38   14.90
   2   0  -1  228.68   15.70
   2   0  -1  234.78   13.30
  -2   0   1  238.78   16.10
  -2   0   1  226.88   13.30
  -2   0   1  253.17   15.40
   1   0  -1   -1.00    0.50
   1   0  -1   -1.40    0.50
   1   0  -1   -1.10    0.80
  -1   0   1    3.50    1.70
  -1   0   1    0.10    0.50
  -1   0   1    4.00    1.40
   0   0  -1   -0.70    0.10
   0   0  -1   -0.70    0.30
   0   0  -1   -0.60    0.40
   0   0  -1   -0.50    0.20
   0   0  -1   -0.70    0.10
   0   0   1   -0.80    0.40
   0   0   1   -0.50    0.40
   0   0   1   -0.50    0.20
   0   0   1   -0.40    0.30
   0   0   1   -0.70    0.30
  -1   0  -1   45.10    5.50
  -2   0  -1  421.46   22.80
  -2   0  -1  451.25   26.20
  -2   0  -1  393.66   22.80
  -2   0  -1  365.66   25.40
   2   0   1  467.05   26.10
   2   0   1  440.46   26.00
   2   0   1  406.46   23.10
   2   0   1  398.96   24.90
  -3   0  -1  134.39   14.70
  -3   0  -1  109.99    8.70
  -3   0  -1  117.89    8.60
   3   0   1  113.59   13.30
   3   0   1  123.09   13.70
   3   0   1  109.69    9.10
  -4   0  -1  616.64   34.30
  -4   0  -1  609.84   33.70
  -4   0  -1  622.14   40.00
   4   0   1  589.14   34.50
   4   0   1  576.84   38.40
  -5   0  -1   20.10    7.90
  -5   0  -1   16.40    4.60
  -5   0  -1    3.70    3.60
  -5   0  -1   15.80    4.10
   5   0   1    9.70    3.90
   5   0   1   15.80    7.10
  -6   0  -1   25.20    5.80
  -6   0  -1   38.90    6.50
  -6   0  -1    2.40    3.30
  -6   0  -1   25.60    9.70
   6   0   1   17.70    7.20
  -7   0  -1   62.39    9.50
  -7   0  -1   59.09    8.70
  -7   0  -1   34.20   13.00
   7   0   1   73.89   15.30
  -8   0  -1   65.29   10.70
  -8   0  -1   69.19   19.00
  -8   0  -1   82.09   11.10
   8   0   1   75.89   16.60
  -9   0  -1  408.96   47.20
  -9   0  -1  301.27   23.50
   9   0   1  304.77   35.50
 -10   0  -1  272.27   42.90
  10   0   1  294.77   37.30
  11   0   1    6.30   10.80
  12  -1  -1    3.40   10.40
  11  -1  -1   15.70   10.70
  10  -1  -1    5.70    7.60
   9  -1  -1  161.58   24.10
  -9   1   1  167.68   18.00
  -9   1   1  219.88   32.30
  -9   1   1  170.18   16.40
   8  -1  -1   11.90    8.20
  -8   1   1   11.40    8.90
  -8   1   1    7.00    4.00
  -8   1   1    8.80    4.70
  -8   1   1    0.50    5.60
   7  -1  -1  112.09   16.90
  -7   1   1  123.19   17.70
  -7   1   1  131.09   20.70
  -7   1   1  122.59   12.90
   6  -1  -1  157.58   19.70
  -6   1   1  182.98   20.20
  -6   1   1  222.68   24.70
  -6   1   1  182.18   14.20
   5  -1  -1   66.09   11.60
   5  -1  -1   39.90    8.80
  -5   1   1   51.69    7.10
  -5   1   1   43.80    9.60
  -5   1   1   43.30    9.10
   4  -1  -1  799.12   46.90
   4  -1  -1  783.92   43.30
   4  -1  -1  804.72   46.90
  -4   1   1  797.62   43.30
  -4   1   1  817.32   47.30
   3  -1  -1  193.38   14.70
   3  -1  -1  203.08   14.60
   3  -1  -1  204.08   12.30
  -3   1   1  200.08   14.60
  -3   1   1  182.28   12.20
  -3   1   1  188.08   14.80
   2  -1  -1 4546.35  224.18
   2  -1  -1 3790.42  223.68
  -2   1   1 4601.04  223.78
  -2   1   1 4837.72  222.58
  -1   1   1   45.20    3.10
  -1   1   1   49.30    4.60
  -1   1   1   41.70    5.10
  -1   1   1   44.00    3.60
  -1  -1  -1  222.78   14.00
  -1  -1  -1  206.48   12.00
  -1  -1  -1  201.88   12.70
  -1  -1  -1  203.28   14.90
   1   1   1  215.68   14.80
   1   1   1  203.48   13.70
   1   1   1  212.68   12.60
   1   1   1  212.48   14.10
  -2  -1  -1  308.07   17.70
  -2  -1  -1  300.27   17.40
  -2  -1  -1  290.97   19.70
  -2  -1  -1  312.27   21.80
  -2  -1  -1  299.27   20.40
   2   1   1  315.67   17.70
   2   1   1  333.47   21.50
   2   1   1  282.57   17.20
   2   1   1  281.47   19.90
  -3  -1  -1   20.50    4.10
  -3  -1  -1   32.50    8.40
  -3  -1  -1   22.50    4.20
  -3  -1  -1   26.80    6.00
   3   1   1   40.10    8.00
   3   1   1   34.00    4.80
   3   1   1   32.30    4.60
  -4  -1  -1  290.07   21.80
  -4  -1  -1  276.67   17.40
  -4  -1  -1  250.07   17.30
  -4  -1  -1  248.28   23.40
   4   1   1  280.77   18.20
   4   1   1  266.17   21.60
  -5  -1  -1  439.76   35.50
  -5  -1  -1  449.95   27.50
  -5  -1  -1  472.45   28.20
  -5  -1  -1  491.55   33.30
   5   1   1  427.86   28.50
   5   1   1  484.05   34.00
  -6  -1  -1  190.48   15.10
  -6  -1  -1  188.88   22.30
  -6  -1  -1  196.08   15.70
  -6  -1  -1  230.38   29.50
   6   1   1  213.08   24.90
  -7  -1  -1    6.90    8.60
  -7  -1  -1    9.30    6.40
  -7  -1  -1   19.40    5.80
  -7  -1  -1    7.30    4.40
   7   1   1   13.50    8.10
  -8  -1  -1   18.70    6.10
  -8  -1  -1   -0.50    9.10
   8   1   1   -0.70    7.00
  -9  -1  -1   12.50    6.70
  -9  -1  -1   29.40   15.80
   9   1   1   11.30    9.60
 -10  -1  -1  -14.70   10.20
  10   1   1   12.50   11.70
  11   1   1   13.60   12.30
  12  -2  -1   37.80   15.80
  11  -2  -1    9.00    9.50
  10  -2  -1  325.07   36.80
 -10   2   1  363.66   25.80
 -10   2   1  390.06   28.40
   9  -2  -1  152.28   23.30
  -9   2   1   86.99   20.30
  -9   2   1  139.59   15.60
   8  -2  -1   16.40    8.20
  -8   2   1   25.10    7.00
  -8   2   1   51.59   13.30
  -8   2   1   22.60    8.60
   7  -2  -1  458.75   34.50
  -7   2   1  446.46   29.30
  -7   2   1  478.75   35.80
  -7   2   1  446.16   33.20
   6  -2  -1    4.10    4.80
  -6   2   1   -1.50    3.70
  -6   2   1   -0.50    3.40
  -6   2   1    0.20    2.60
   5  -2  -1  102.49   14.00
   5  -2  -1  169.48   14.60
  -5   2   1  145.09   15.70
  -5   2   1  104.59   10.90
  -5   2   1  114.69   13.00
   4  -2  -1  499.95   30.00
   4  -2  -1  477.75   30.80
  -4   2   1  498.65   27.90
  -4   2   1  452.55   29.60
  -4   2   1  451.15   28.60
   3  -2  -1  707.03   40.70
   3  -2  -1  764.62   40.90
   3  -2  -1  711.63   42.20
  -3   2   1  756.42   39.90
  -3   2   1  723.83   39.60
  -3   2   1  714.53   40.60
  -3   2   1  767.32   42.60
   2  -2  -1  527.25   28.90
   2  -2  -1  515.05   30.40
   2  -2  -1  537.35   28.20
  -2   2   1  522.85   30.30
  -2   2   1  513.95   29.00
  -2   2   1  526.45   28.40
   1  -2  -1  506.35   30.90
  -1   2   1  565.44   29.90
  -1   2   1  524.35   28.10
  -1   2   1  535.55   27.20
  -1   2   1  532.25   30.80
   0  -2  -1   -1.40    2.90
   0  -2  -1    3.60    1.50
   0  -2  -1    3.60    2.10
   0  -2  -1    0.70    2.00
   0  -2  -1    7.00    2.60
   0  -2  -1   -0.80    3.10
   0   2   1    3.80    2.40
   0   2   1    4.30    3.40
   0   2   1    2.00    3.10
   0   2   1    2.10    2.60
   0   2   1    2.40    1.30
  -1  -2  -1   37.30    5.20
  -1  -2  -1   26.00    4.50
  -1  -2  -1   41.00    6.20
  -1  -2  -1   41.30    4.10
  -1  -2  -1   35.10    5.80
  -1  -2  -1   23.70    6.10
   1   2   1   28.80    5.10
   1   2   1   47.30    7.90
   1   2   1   36.50    4.00
   1   2   1   33.30    5.00
  -2  -2  -1    8.00    3.20
  -2  -2  -1    7.50    5.00
  -2  -2  -1    5.80    2.50
  -2  -2  -1    1.20    3.60
  -2  -2  -1    2.50    3.60
   2   2   1    4.50    2.10
   2   2   1   -0.10    2.00
   2   2   1    7.20    4.00
  -3  -2  -1   35.80    7.60
  -3  -2  -1   33.90   10.20
  -3  -2  -1   37.50    5.60
  -3  -2  -1   38.50    5.90
   3   2   1   39.30    5.60
   3   2   1   40.60    5.80
   3   2   1   30.90    7.10
  -4  -2  -1  311.67   24.40
  -4  -2  -1  314.07   27.60
  -4  -2  -1  317.57   20.20
  -4  -2  -1  307.47   19.70
   4   2   1  290.57   18.90
   4   2   1  326.37   20.40
   4   2   1  290.27   23.90
  -5  -2  -1   29.20    8.60
  -5  -2  -1   58.69   14.70
  -5  -2  -1   43.20    6.90
  -5  -2  -1   32.80    6.40
   5   2   1   30.70    8.60
   5   2   1   36.20    6.70
  -6  -2  -1  317.47   22.30
  -6  -2  -1  382.16   40.50
  -6  -2  -1  324.87   31.70
  -6  -2  -1  321.37   22.40
   6   2   1  301.87   27.80
  -7  -2  -1   16.10   10.70
  -7  -2  -1   -0.90    3.40
  -7  -2  -1    5.10    4.50
   7   2   1   -1.10    5.80
  -8  -2  -1   89.19   12.80
  -8  -2  -1   65.79   20.00
   8   2   1   98.49   19.50
  -9  -2  -1   -2.00   11.80
   9   2   1    4.50   10.20
 -10  -2  -1  122.79   29.60
  10   2   1  128.09   25.70
  12  -3  -1   25.70   13.10
  11  -3  -1   21.00   12.80
  10  -3  -1    7.70    8.60
 -10   3   1   -0.80    4.90
   9  -3  -1   43.80   12.90
  -9   3   1   44.30   14.80
  -9   3   1   81.39   12.10
  -9   3   1   57.69   13.60
   8  -3  -1   62.09   15.40
  -8   3   1    1.80    5.30
  -8   3   1    0.00    3.50
  -8   3   1   -1.80    6.10
   7  -3  -1   -0.50    4.90
  -7   3   1    4.40    5.20
  -7   3   1   -1.80    3.90
  -7   3   1    4.80    3.90
   6  -3  -1   86.59   11.50
   6  -3  -1   75.19   13.20
   6  -3  -1   77.29   12.30
  -6   3   1   81.79   10.10
  -6   3   1   80.09   11.40
  -6   3   1   95.79   13.90
   5  -3  -1    0.20    4.00
   5  -3  -1   -1.70    2.40
   5  -3  -1   -4.60    2.90
   5  -3  -1    4.30    4.10
  -5   3   1    0.70    2.80
  -5   3   1    0.60    3.70
  -5   3   1    3.10    3.30
   4  -3  -1  126.29   14.80
   4  -3  -1  130.49   10.50
   4  -3  -1   97.79   11.20
  -4   3   1  119.49   11.40
  -4   3   1  129.89   12.00
  -4   3   1  110.09   11.90
   3  -3  -1  124.69    9.40
   3  -3  -1  119.79    9.70
   3  -3  -1  113.79   13.20
  -3   3   1  106.69   15.70
  -3   3   1  130.59    9.90
  -3   3   1  119.69    8.90
   2  -3  -1  419.06   27.90
   2  -3  -1  449.36   24.80
  -2   3   1  451.15   24.80
  -2   3   1  428.26   23.70
  -2   3   1  447.16   27.40
  -2   3   1  442.16   24.40
   1  -3  -1   54.69    4.00
   1  -3  -1   52.69    8.30
   1  -3  -1   54.99    4.50
   1  -3  -1   50.79    6.00
  -1   3   1   52.49    5.00
  -1   3   1   72.49    9.00
  -1   3   1   62.19    8.70
  -1   3   1   60.79    4.70
  -1   3   1   64.69    5.80
   0  -3  -1  135.09    8.40
   0  -3  -1  124.39   10.20
   0  -3  -1  143.49   15.30
   0  -3  -1  109.99   12.40
   0   3   1  123.19   10.00
   0   3   1  121.89    9.40
   0   3   1  131.69    8.40
   0   3   1  119.89   13.10
   0   3   1  123.29   10.80
  -1  -3  -1  210.88   13.50
  -1  -3  -1  221.88   15.70
  -1  -3  -1  200.18   15.00
  -1  -3  -1  213.48   21.40
  -1  -3  -1  188.78   12.40
  -1  -3  -1  198.58   15.30
   1   3   1  183.78   14.60
   1   3   1  207.88   12.70
   1   3   1  223.48   14.80
  -2  -3  -1  478.75   27.70
  -2  -3  -1  496.95   31.70
  -2  -3  -1  502.85   29.40
  -2  -3  -1  495.05   29.80
  -2  -3  -1  491.45   35.00
   2   3   1  488.05   28.70
   2   3   1  506.65   31.40
  -3  -3  -1  254.77   23.40
  -3  -3  -1  211.78   16.00
  -3  -3  -1  208.48   14.60
  -3  -3  -1  153.38   21.40
   3   3   1  227.28   18.80
   3   3   1  224.78   15.20
   3   3   1  241.38   15.30
  -4  -3  -1 1418.86   88.29
  -4  -3  -1 1424.66   77.69
  -4  -3  -1 1441.86   78.69
  -4  -3  -1 1554.14   84.49
   4   3   1 1501.05   78.49
   4   3   1 1397.76   82.89
   4   3   1 1500.55   77.29
  -5  -3  -1  279.87   20.10
  -5  -3  -1  251.17   26.60
  -5  -3  -1  257.67   31.80
  -5  -3  -1  280.17   19.40
   5   3   1  303.27   25.30
   5   3   1  250.57   19.50
  -6  -3  -1  394.86   26.60
  -6  -3  -1  390.36   43.20
  -6  -3  -1  394.66   27.20
  -6  -3  -1  395.26   38.00
   6   3   1  421.26   33.60
  -7  -3  -1    2.70    4.80
  -7  -3  -1   -8.90    7.80
   7   3   1   -5.00    5.60
  -8  -3  -1    3.50   12.40
  -8  -3  -1   15.10    7.20
   8   3   1   14.40    9.90
  -9  -3  -1   21.10   15.90
   9   3   1   21.60   12.30
 -10  -3  -1   -9.30   12.20
  10   3   1    6.40   11.20
  12  -4  -1   12.10   11.10
  11  -4  -1   23.50   11.90
  10  -4  -1  259.57   33.50
 -10   4   1  338.07   25.90
   9  -4  -1  320.57   36.20
  -9   4   1  399.56   32.40
  -9   4   1  377.06   27.90
  -9   4   1  379.36   34.80
   8  -4  -1   26.40    9.60
  -8   4   1   30.10    8.90
  -8   4   1   52.99   13.30
  -8   4   1   18.10    6.60
   7  -4  -1    8.20    6.10
   7  -4  -1    4.10    5.90
  -7   4   1   11.60    5.00
  -7   4   1    3.70    4.70
  -7   4   1   16.80    7.50
   6  -4  -1  309.57   21.60
   6  -4  -1  269.57   24.20
   6  -4  -1  306.97   22.40
  -6   4   1  255.97   20.30
  -6   4   1  267.37   22.30
  -6   4   1  295.97   21.70
   5  -4  -1  837.92   53.09
   5  -4  -1  874.31   49.00
   5  -4  -1  844.52   49.10
  -5   4   1  846.62   49.99
  -5   4   1  901.01   49.10
  -5   4   1  847.42   49.20
   4  -4  -1  294.17   24.70
   4  -4  -1  335.97   21.30
   4  -4  -1  345.77   21.40
  -4   4   1  321.07   20.80
  -4   4   1  331.57   24.50
  -4   4   1  344.57   22.00
   3  -4  -1  313.17   19.50
   3  -4  -1  283.37   23.30
  -3   4   1  303.97   18.60
  -3   4   1  308.67   19.00
  -3   4   1  326.97   19.40
  -3   4   1  320.57   21.80
   2  -4  -1    6.30    3.00
   2  -4  -1    3.50    4.60
  -2   4   1    4.30    1.90
  -2   4   1    6.90    2.80
  -2   4   1   -1.50    4.00
  -2   4   1    6.50    3.30
   1  -4  -1   52.79   10.20
   1  -4  -1   60.39    5.50
   1  -4  -1   55.49    7.10
  -1   4   1   60.99    6.10
  -1   4   1   75.09   11.10
  -1   4   1   67.09    7.60
  -1   4   1   58.89    4.90
   0  -4  -1   13.50    6.70
   0  -4  -1   16.20    4.60
   0  -4  -1   19.60    3.40
   0  -4  -1   19.50    6.30
   0  -4  -1   20.10    2.60
   0   4   1   15.50    4.20
   0   4   1   18.30    3.40
   0   4   1   13.00    3.80
   0   4   1   15.80    5.10
  -1  -4  -1   44.10    5.30
  -1  -4  -1   40.40    9.70
  -1  -4  -1   44.70    6.00
  -1  -4  -1   43.80    8.10
   1   4   1   45.40    5.40
   1   4   1   56.09    8.30
  -2  -4  -1   87.99    9.80
  -2  -4  -1   84.69    8.40
  -2  -4  -1   79.59   14.50
  -2  -4  -1   88.99   11.50
  -2  -4  -1  102.49   13.20
   2   4   1  104.09   11.00
   2   4   1   83.79   11.40
  -3  -4  -1   21.40    9.60
  -3  -4  -1   20.50    6.00
  -3  -4  -1   15.10    5.00
  -3  -4  -1   14.60    3.80
  -3  -4  -1   10.30    5.90
   3   4   1   16.50    4.00
   3   4   1   17.40    4.70
   3   4   1   12.60    6.50
  -4  -4  -1  352.06   23.90
  -4  -4  -1  352.86   21.80
  -4  -4  -1  339.67   37.90
  -4  -4  -1  293.37   26.40
   4   4   1  306.77   25.90
   4   4   1  299.57   21.60
  -5  -4  -1   24.70   11.90
  -5  -4  -1   46.00    9.20
  -5  -4  -1   34.80    6.50
  -5  -4  -1   57.29   13.00
   5   4   1   61.09    9.40
   5   4   1   28.20    9.10
  -6  -4  -1   55.99   17.90
  -6  -4  -1   33.30    8.30
   6   4   1   10.50    7.50
  -7  -4  -1  234.48   24.00
  -7  -4  -1  271.47   40.50
   7   4   1  266.67   32.20
  -8  -4  -1   89.09   24.00
   8   4   1   72.69   19.10
  -9  -4  -1  -13.00   11.30
   9   4   1   12.00   11.20
 -10  -4  -1   35.70   24.20
  10   4   1   44.10   17.70
  12  -5  -1    0.90    8.20
  11  -5  -1    3.90    8.40
 -11   5   1    5.60    5.80
  10  -5  -1    6.20    8.20
 -10   5   1    1.40    5.40
   9  -5  -1  110.09   20.20
  -9   5   1  147.59   20.30
  -9   5   1  143.59   16.70
   8  -5  -1   20.40    7.70
   8  -5  -1    9.60    7.40
  -8   5   1    9.90    6.40
  -8   5   1   19.20    8.40
  -8   5   1    4.20    4.60
   7  -5  -1   42.50    9.10
   7  -5  -1   28.50   10.10
  -7   5   1   42.70    9.00
  -7   5   1   40.10    8.50
  -7   5   1   38.80   10.00
   6  -5  -1  255.37   20.60
   6  -5  -1  282.57   21.30
   6  -5  -1  294.17   25.60
  -6   5   1  278.97   21.50
  -6   5   1  279.27   29.50
  -6   5   1  310.57   22.80
  -6   5   1  273.47   20.90
   5  -5  -1    1.40    6.30
   5  -5  -1   -0.30    3.00
   5  -5  -1    2.90    3.10
  -5   5   1    4.20    2.90
  -5   5   1   -5.00    4.50
  -5   5   1    5.70    4.10
   4  -5  -1   16.90    4.80
   4  -5  -1   21.30    7.90
  -4   5   1   25.80    7.70
  -4   5   1   29.80    6.40
  -4   5   1   27.90    5.40
  -4   5   1   29.50    5.30
   3  -5  -1    5.40    3.00
   3  -5  -1    1.50    5.80
  -3   5   1   -1.40    2.40
  -3   5   1    2.20    2.00
  -3   5   1   -0.70    3.50
  -3   5   1    5.90    3.10
   2  -5  -1    0.30    5.50
   2  -5  -1    3.50    2.90
  -2   5   1    2.60    2.70
  -2   5   1    0.70    2.80
  -2   5   1    3.10    2.10
   1  -5  -1  108.39   11.70
   1  -5  -1   73.59   13.10
   1  -5  -1   79.59    6.80
  -1   5   1   97.79   13.10
  -1   5   1   82.69    7.20
  -1   5   1   76.29    9.10
   0  -5  -1  824.22   43.10
   0  -5  -1  786.12   44.20
   0  -5  -1  854.41   50.89
   0  -5  -1  747.93   52.19
   0  -5  -1  924.41   48.70
   0   5   1  777.82   46.80
   0   5   1  831.52   44.60
   0   5   1  839.92   45.80
   0   5   1  879.51   49.40
  -1  -5  -1  578.74   37.60
  -1  -5  -1  537.25   41.30
  -1  -5  -1  578.54   32.50
   1   5   1  547.75   35.70
   1   5   1  598.94   32.90
   1   5   1  615.94   36.30
  -2  -5  -1   11.70    5.70
  -2  -5  -1    6.50    7.60
  -2  -5  -1   28.70    7.90
  -2  -5  -1   19.30    4.50
  -2  -5  -1   13.40    3.50
   2   5   1   14.60    5.70
  -3  -5  -1   17.90    5.20
  -3  -5  -1   21.80    4.70
  -3  -5  -1   22.10    8.10
  -3  -5  -1   24.90   10.70
  -3  -5  -1    9.50    5.50
   3   5   1   13.50    4.10
   3   5   1   19.00    7.30
  -4  -5  -1 1033.60   62.19
  -4  -5  -1 1067.29   66.49
  -4  -5  -1 1051.49   73.29
  -4  -5  -1 1060.19   60.89
  -4  -5  -1 1096.69   59.49
   4   5   1 1065.79   60.09
   4   5   1 1108.69   65.89
  -5  -5  -1  132.19   15.20
  -5  -5  -1  176.68   19.50
  -5  -5  -1  178.58   19.30
  -5  -5  -1  166.68   27.40
  -5  -5  -1  165.68   24.40
   5   5   1  211.48   19.30
   5   5   1  164.88   21.80
  -6  -5  -1   34.60   15.00
  -6  -5  -1   44.60   10.20
   6   5   1   43.90   12.60
  -7  -5  -1    0.40   11.30
  -7  -5  -1    5.90    7.50
   7   5   1    6.60    9.20
  -8  -5  -1    0.00   14.00
   8   5   1    0.20    7.80
  -9  -5  -1   14.40   18.50
   9   5   1   34.40   13.90
  12  -6  -1   23.20   12.10
  11  -6  -1   75.39   18.90
 -11   6   1   75.99   14.20
  10  -6  -1  101.89   20.30
 -10   6   1   95.99   14.90
   9  -6  -1  316.27   36.30
  -9   6   1  322.67   28.00
  -9   6   1  332.67   26.70
   8  -6  -1   -4.30    5.50
   8  -6  -1    0.20    5.00
  -8   6   1    9.20    6.00
  -8   6   1   -0.50    4.80
  -8   6   1   -1.20    5.10
   7  -6  -1   -1.50    5.00
   7  -6  -1    2.00    4.50
  -7   6   1    4.50    4.40
  -7   6   1   -2.40    3.90
  -7   6   1    1.00    4.30
   6  -6  -1  221.78   25.90
   6  -6  -1  205.08   17.80
   6  -6  -1  236.18   17.50
  -6   6   1  219.68   18.90
  -6   6   1  232.08   18.20
  -6   6   1  203.48   25.60
  -6   6   1  193.48   20.40
   5  -6  -1  628.94   45.30
   5  -6  -1  700.63   40.20
  -5   6   1  684.83   39.20
  -5   6   1  628.14   39.90
  -5   6   1  628.34   38.50
  -5   6   1  696.43   44.50
   4  -6  -1  114.89   17.80
   4  -6  -1  136.49   12.50
  -4   6   1  123.69   12.60
  -4   6   1  146.29   11.40
  -4   6   1  193.88   19.00
  -4   6   1  140.89   11.90
   3  -6  -1  135.19   13.50
   3  -6  -1   77.69   15.00
  -3   6   1  114.29    9.20
  -3   6   1   82.49    9.30
  -3   6   1  102.49   11.10
  -3   6   1  106.39   12.50
   2  -6  -1    0.50    5.20
   2  -6  -1   -0.20    2.80
  -2   6   1    2.80    2.80
  -2   6   1    0.80    2.60
  -2   6   1   -2.00    1.60
   1  -6  -1  304.47   18.90
   1  -6  -1  309.17   27.40
   1  -6  -1  322.67   21.80
  -1   6   1  298.97   20.60
  -1   6   1  259.07   18.10
   0  -6  -1   18.00    7.70
   0  -6  -1   15.20    9.00
   0  -6  -1   12.60    2.90
   0  -6  -1    9.80    3.30
   0   6   1   10.90    3.40
   0   6   1   14.80    4.90
   0   6   1   18.20    5.00
  -1  -6  -1  339.77   32.00
  -1  -6  -1  371.86   22.60
  -1  -6  -1  375.16   28.70
   1   6   1  356.86   26.10
   1   6   1  371.86   23.00
  -2  -6  -1  100.39    9.80
  -2  -6  -1   99.19   14.80
  -2  -6  -1   83.49    9.20
  -2  -6  -1   54.39   15.00
   2   6   1   86.89   13.10
  -3  -6  -1   -1.70    2.20
  -3  -6  -1    0.80    3.10
  -3  -6  -1    0.40    5.20
  -3  -6  -1    1.00    7.30
   3   6   1   -3.40    4.00
   3   6   1    0.90    2.80
  -4  -6  -1  121.19   17.20
  -4  -6  -1  147.39   15.10
  -4  -6  -1  150.78   14.90
  -4  -6  -1  115.89   24.10
   4   6   1  136.49   20.30
   4   6   1  135.49   14.70
  -5  -6  -1  125.09   17.70
  -5  -6  -1  145.79   27.80
   5   6   1  157.88   22.60
  -6  -6  -1   21.20    9.10
  -6  -6  -1   59.39   20.70
   6   6   1   34.70   12.90
  -7  -6  -1  -15.50    9.40
   7   6   1   -1.20    7.50
  -8  -6  -1  170.78   35.90
   8   6   1  133.79   24.80
  -9  -6  -1   -7.10   16.40
   9   6   1   11.70   11.40
  12  -7  -1   20.30   13.70
  11  -7  -1   39.30   15.10
 -11   7   1   28.90   10.10
  10  -7  -1    2.30    7.10
 -10   7   1   12.10    7.60
   9  -7  -1  179.68   25.80
  -9   7   1  187.88   22.40
  -9   7   1  149.69   20.70
   8  -7  -1   19.80    6.80
   8  -7  -1   11.50    7.50
  -8   7   1   19.40    7.80
  -8   7   1   20.20    8.00
   7  -7  -1    4.30    7.30
  -7   7   1    8.00    5.30
  -7   7   1   16.40    7.40
  -7   7   1    8.10    5.60
   6  -7  -1  252.07   21.50
   6  -7  -1  288.07   32.50
  -6   7   1  292.67   22.70
  -6   7   1  307.47   31.50
  -6   7   1  298.77   21.60
   5  -7  -1    0.50    5.60
   5  -7  -1   -2.20    3.00
  -5   7   1   10.20    4.40
  -5   7   1    0.60    6.00
  -5   7   1    5.50    3.60
   4  -7  -1   18.70    5.60
   4  -7  -1    7.10    7.50
  -4   7   1   14.50    6.40
  -4   7   1    9.60    4.30
  -4   7   1   12.80    4.20
  -4   7   1    5.50    3.30
   3  -7  -1    0.90    6.30
   3  -7  -1   -0.70    2.90
  -3   7   1   -1.30    2.00
  -3   7   1   -1.40    3.50
  -3   7   1   -2.50    2.10
   2  -7  -1  512.05   39.10
   2  -7  -1  466.55   31.30
  -2   7   1  481.35   28.00
  -2   7   1  433.66   29.40
  -2   7   1  469.15   26.90
   1  -7  -1  229.78   28.60
  -1   7   1  224.98   17.20
  -1   7   1  179.28   14.00
  -1   7   1  197.08   15.50
   0  -7  -1   92.09    7.30
   0  -7  -1   76.69   16.70
   0   7   1   80.89   10.50
   0   7   1  112.19   13.90
   0   7   1   91.09    9.80
  -1  -7  -1   96.19   10.40
  -1  -7  -1  120.19   18.30
  -1  -7  -1   95.49   19.90
   1   7   1  101.69   11.20
   1   7   1  109.99   14.80
  -2  -7  -1  138.69   26.60
  -2  -7  -1  184.48   14.40
  -2  -7  -1  216.78   23.70
   2   7   1  160.28   20.80
  -3  -7  -1    8.30    4.00
  -3  -7  -1   36.70   13.70
  -3  -7  -1   23.50    9.20
  -3  -7  -1   16.60    5.30
   3   7   1   11.90    6.80
   3   7   1    7.20    4.10
  -4  -7  -1   59.29   13.60
  -4  -7  -1   33.40   15.90
   4   7   1   74.99   14.60
  -5  -7  -1   85.79   16.40
  -5  -7  -1   64.89   21.90
   5   7   1   82.39   17.00
  -6  -7  -1    1.10    8.20
  -6  -7  -1   -0.30   11.80
   6   7   1   -9.00    6.40
  -7  -7  -1   67.29   24.80
   7   7   1   68.29   18.10
  -8  -7  -1   16.80   19.60
   8   7   1   -2.20    9.50
  12  -8  -1    6.50   10.70
  11  -8  -1   14.20   11.50
 -11   8   1   36.90   10.80
  10  -8  -1   75.09   18.50
 -10   8   1   81.99   15.10
   9  -8  -1   75.19   17.50
  -9   8   1   86.49   15.60
  -9   8   1   71.79   14.10
   8  -8  -1  101.99   21.00
  -8   8   1   76.49   14.10
  -8   8   1   90.09   14.30
   7  -8  -1   -1.30    6.40
  -7   8   1   -0.40    5.10
  -7   8   1    3.40    4.60
  -7   8   1    1.60    5.80
   6  -8  -1  183.08   27.60
  -6   8   1  232.88   20.80
  -6   8   1  269.97   20.00
  -6   8   1  274.27   30.10
  -6   8   1  252.87   19.90
   5  -8  -1  796.62   52.89
   5  -8  -1  790.02   58.49
  -5   8   1  864.91   49.40
  -5   8   1  865.31   49.00
  -5   8   1  873.31   54.09
   4  -8  -1   59.49   15.80
   4  -8  -1   81.89   13.60
  -4   8   1   64.79   10.30
  -4   8   1   49.60    7.90
  -4   8   1   83.79    9.10
  -4   8   1   77.99   12.40
   3  -8  -1  157.08   24.50
  -3   8   1  187.18   15.00
  -3   8   1  171.48   13.70
  -3   8   1  153.58   14.70
   2  -8  -1    1.50    7.90
  -2   8   1    0.80    3.40
  -2   8   1    3.00    2.60
   1  -8  -1  132.19   23.20
  -1   8   1  123.29   15.20
  -1   8   1  142.79   13.70
  -1   8   1  137.49   14.50
   0  -8  -1   28.70   13.40
   0   8   1   18.30    5.20
   0   8   1   22.30    6.60
   0   8   1   28.80    8.10
  -1  -8  -1   67.19   18.60
  -1  -8  -1   50.49    7.40
   1   8   1   54.99    8.20
   1   8   1   66.29   12.60
  -2  -8  -1   55.09   18.40
  -2  -8  -1   30.20   11.30
   2   8   1   75.59   14.30
  -3  -8  -1   21.10   10.70
  -3  -8  -1    9.10   11.20
   3   8   1   14.80    8.30
  -4  -8  -1   23.60   10.80
  -4  -8  -1  -10.80    9.50
   4   8   1   -2.30    5.80
  -5  -8  -1   -4.90   11.10
  -5  -8  -1    0.80    8.30
   5   8   1   -1.20    7.10
  -6  -8  -1    1.20   13.80
   6   8   1   -7.50    6.70
  -7  -8  -1    7.10   18.40
   7   8   1    1.40    9.60
  11  -9  -1   41.60   15.40
 -11   9   1   83.89   16.30
  10  -9  -1    9.40   10.20
 -10   9   1    8.20    8.80
   9  -9  -1  302.17   37.30
  -9   9   1  226.98   26.70
  -9   9   1  246.88   27.90
  -8   9   1   -2.90    6.70
  -8   9   1   -1.10    4.80
   7  -9  -1  108.79   21.80
  -7   9   1  100.49   14.40
   6  -9  -1  170.68   27.30
  -6   9   1  169.38   24.20
  -6   9   1  171.88   20.30
  -6   9   1  215.88   20.20
  -6   9   1  160.48   17.70
   5  -9  -1    7.40    9.70
  -5   9   1    6.80    4.40
  -5   9   1    2.00    6.60
  -5   9   1   11.20    5.00
   4  -9  -1    1.50    8.60
  -4   9   1    6.90    4.20
  -4   9   1    1.30    3.50
  -4   9   1   -0.50    3.10
  -4   9   1   -3.10    4.90
   3  -9  -1    8.20    9.40
  -3   9   1   11.30    4.60
  -3   9   1   13.80    4.70
  -3   9   1    7.00    4.70
   2  -9  -1  600.64   52.29
  -2   9   1  695.63   42.20
  -2   9   1  668.03   39.40
   1  -9  -1  179.78   29.50
  -1   9   1  220.48   19.00
  -1   9   1  224.78   20.30
  -1   9   1  275.57   18.50
   0  -9  -1  201.88   32.20
   0   9   1  163.98   17.00
   0   9   1  118.69   13.20
   0   9   1  112.29   16.30
  -1  -9  -1   14.70   12.20
  -1  -9  -1   16.80    4.70
   1   9   1   13.80    7.50
   1   9   1   19.30    5.90
  -2  -9  -1   45.20   18.30
  -2  -9  -1   16.70    5.70
  -3  -9  -1   45.50   19.80
   3   9   1   67.29   14.80
  -4  -9  -1   84.29   24.00
  -4  -9  -1  108.39   20.60
   4   9   1  110.99   20.40
  -5  -9  -1  128.89   33.60
  -5  -9  -1  247.18   42.60
   5   9   1  167.78   26.40
  -6  -9  -1  -14.50   11.80
   6   9   1    8.60   11.40
  11 -10  -1   29.40   14.00
 -11  10   1   44.10   13.70
  10 -10  -1    8.90   10.40
 -10  10   1   32.40   11.20
   9 -10  -1   45.10   16.00
  -9  10   1   72.39   15.60
   8 -10  -1   23.50   13.50
  -8  10   1   25.40    8.90
  -8  10   1   26.00    9.80
   7 -10  -1   69.79   18.20
  -7  10   1   59.89   11.50
   6 -10  -1   94.19   23.20
  -6  10   1  147.69   21.80
  -6  10   1  129.79   16.10
   5 -10  -1  780.72   64.69
  -5  10   1  912.01   49.70
  -5  10   1  917.21   57.39
  -5  10   1  890.51   53.09
  -5  10   1  958.60   57.79
   4 -10  -1   45.00   16.30
  -4  10   1   81.39   12.50
  -4  10   1   77.79   12.10
  -4  10   1   68.69   10.80
  -4  10   1   78.19    9.60
   3 -10  -1   24.10   13.50
  -3  10   1   21.90    5.90
  -3  10   1   36.50    8.80
   2 -10  -1   49.30   17.30
  -2  10   1   55.59    8.50
  -2  10   1   41.60    9.70
  -2  10   1   54.09    9.90
   1 -10  -1  154.08   29.40
  -1  10   1  212.28   17.30
  -1  10   1  234.98   21.00
  -1  10   1  214.48   21.10
   0 -10  -1    0.60   11.90
   0  10   1   -1.10    4.80
   0  10   1    3.60    6.30
  -1 -10  -1   37.90   18.70
   1  10   1   49.00   12.00
  -2 -10  -1   -5.20   11.60
   2  10   1   -2.90    7.10
  -3 -10  -1    2.40   11.60
   3  10   1   -0.80    6.90
  -4 -10  -1   89.39   28.90
   4  10   1   65.69   16.00
  -5 -10  -1    3.00   15.00
   5  10   1   -1.00    7.80
  -6 -10  -1   51.49   25.60
   6  10   1   27.60   15.90
  11 -11  -1   16.60   14.20
 -11  11   1   11.80   11.30
  10 -11  -1    5.80   11.00
 -10  11   1    8.70    8.80
   9 -11  -1   22.10   14.90
  -9  11   1   23.60   11.70
   8 -11  -1  112.89   24.80
  -8  11   1  107.89   20.20
   7 -11  -1    9.90    9.90
  -7  11   1    2.90    5.50
   6 -11  -1   19.90   13.70
  -6  11   1    5.10    5.20
   5 -11  -1    3.00   10.70
  -5  11   1   -0.90    4.10
   4 -11  -1  223.98   36.30
  -4  11   1  165.48   18.80
   3 -11  -1   17.30   13.10
  -3  11   1   33.30    9.30
  -3  11   1   19.80    5.90
   2 -11  -1    2.20   10.50
  -2  11   1   12.10    6.80
  -2  11   1   12.60    5.80
  -2  11   1    3.10    5.30
   1 -11  -1   82.89   24.00
  -1  11   1   80.69   15.40
  -1  11   1   75.59   13.10
   0 -11  -1   94.39   25.00
   0  11   1   94.49   14.30
   0  11   1   52.99   12.60
  -1 -11  -1   10.30   14.10
   1  11   1   21.70    9.20
  -2 -11  -1    9.80   15.80
   2  11   1    5.20    7.10
  -3 -11  -1   81.69   27.40
   3  11   1   80.29   18.10
  -4 -11  -1   47.50   25.40
   4  11   1   41.30   13.60
  -5 -11  -1   68.29   27.30
   5  11   1   60.89   18.10
  10 -12  -1   12.90   12.60
 -10  12   1   -4.80    8.50
   9 -12  -1   56.59   18.90
  -9  12   1   61.29   16.80
   8 -12  -1   -0.30   10.50
  -8  12   1   -2.00    7.70
   7 -12  -1   48.20   18.00
   6 -12  -1   26.90   15.10
   5 -12  -1  136.79   30.90
   4 -12  -1   10.90   13.90
   3 -12  -1   12.40   12.70
  -3  12   1   10.10    7.30
   2 -12  -1  136.89   30.70
  -2  12   1   87.99   15.20
   1 -12  -1   39.60   19.10
   0 -12  -1   28.50   15.90
  -1 -12  -1   10.30   16.20
   1  12   1   37.80   21.40
  -2 -12  -1   -3.50   14.00
  -3 -12  -1    3.70   18.80
  -4 -12  -1  -14.10   17.80
   9 -13  -1   -2.30   11.80
  -9  13   1   10.90   11.40
   8 -13  -1    7.20   12.10
   7 -13  -1    2.20   11.90
   6 -13  -1   18.60   15.70
   5 -13  -1  -13.50    9.50
   4 -13  -1   72.69   23.60
   3 -13  -1   33.90   19.30
  -3  13   1   31.40   10.50
   2 -13  -1   56.19   21.10
   1 -13  -1   48.20   23.80
   0 -13  -1  193.28   40.20
  -1 -13  -1    3.20   14.30
  -2 -13  -1  141.49   40.50
   8 -14  -1    5.70   13.50
   7 -14  -1   86.29   26.00
   6 -14  -1   -7.90   12.00
   5 -14  -1   47.50   21.90
   4 -14  -1   25.20   18.50
   3 -14  -1   44.20   21.90
   2 -14  -1   -4.90   13.20
   1 -14  -1   91.49   31.80
   0 -14  -1   15.70   21.40
   6 -15  -1   42.70   23.70
   5 -15  -1    3.70   16.40
   4 -15  -1    4.10   17.30
   3 -15  -1   44.00   26.00
   2 -15  -1   15.00   18.70
   1 -15   2   27.10   21.70
   2 -15   2    4.50   16.40
   3 -15   2  138.59   37.10
   4 -15   2   28.70   22.80
   5 -15   2   47.80   22.60
   6 -15   2   -2.90   15.20
   7 -15   2  168.98   37.10
  -1 -14   2    8.30   21.20
   0 -14   2   33.70   22.80
   1 -14   2    2.20   18.90
   2 -14   2   29.40   20.60
   3 -14   2   20.10   18.60
   4 -14   2   35.00   20.40
   5 -14   2   11.80   17.30
   6 -14   2   44.00   20.60
   7 -14   2   14.80   15.90
   8 -14   2   15.40   14.90
   3  13  -2   11.90   11.30
  -3 -13   2   -6.70   19.90
   2  13  -2   18.40   10.50
  -2 -13   2    6.00   18.00
   1  13  -2   50.39   14.10
  -1 -13   2   67.29   27.70
   0  13  -2   40.10   13.00
   0 -13   2   21.70   21.90
  -1  13  -2   62.59   14.30
   1 -13   2  106.49   29.70
  -2  13  -2    1.90    7.20
   2 -13   2    0.60   14.20
   3 -13   2   -2.00   13.00
   4 -13   2    4.40   13.20
   5 -13   2    9.60   14.10
   6 -13   2   18.00   17.90
   7 -13   2  279.47   44.40
   8 -13   2   53.79   21.20
   9 -13   2   50.49   20.60
   4  12  -2    3.90    9.20
  -4 -12   2   -1.60   15.90
   3  12  -2  181.28   27.70
  -3 -12   2  223.38   45.60
   2  12  -2  250.27   31.50
  -2 -12   2  221.98   42.80
   1  12  -2   11.00    8.90
  -1 -12   2   33.90   19.80
   0  12  -2   70.89   15.50
   0 -12   2   60.39   24.40
  -1  12  -2   17.20    8.50
   1 -12   2   46.60   19.80
  -2  12  -2    3.40    6.90
   2 -12   2   13.50   14.10
  -3  12  -2   27.70    9.40
   3 -12   2   53.69   20.50
  -4  12  -2    4.30    5.70
   4 -12   2    9.80   13.70
   5 -12   2    3.30   13.90
   6 -12   2   10.70   13.30
  -7  12  -2   15.70   11.50
   7 -12   2   12.70   14.50
  -8  12  -2   -4.50    9.30
   8 -12   2   -6.00    9.80
   9 -12   2    8.20   12.80
  10 -12   2  -10.90    9.60
   5  11  -2   -2.00    7.40
  -5 -11   2   13.00   17.10
   4  11  -2   -3.10    9.10
  -4 -11   2    6.80   14.30
   3  11  -2   28.80   11.50
  -3 -11   2   49.30   23.70
   2  11  -2   -0.10    7.00
  -2 -11   2   10.40   14.10
   1  11  -2   37.70   12.20
  -1 -11   2   30.30   19.30
   0  11  -2    6.60    6.70
   0 -11   2    0.20   12.70
   0 -11   2    9.70    6.00
  -1  11  -2  370.16   25.70
  -1  11  -2  391.16   31.60
   1 -11   2  382.96   27.90
   1 -11   2  475.85   57.09
  -2  11  -2   82.99   14.90
   2 -11   2   53.19   19.30
   2 -11   2   46.90   10.40
  -3  11  -2   77.49   14.10
   3 -11   2   88.29   24.30
   3 -11   2   84.89   13.50
  -4  11  -2   39.10   10.20
  -4  11  -2   32.30    8.90
  -4  11  -2   53.39   16.20
   4 -11   2   27.20   14.20
  -5  11  -2  250.97   34.30
  -5  11  -2  193.98   22.90
   5 -11   2  218.98   35.90
  -6  11  -2   -0.60    5.50
   6 -11   2    0.50    9.70
  -7  11  -2  175.38   25.10
   7 -11   2  159.48   31.20
  -8  11  -2   67.69   15.80
   8 -11   2   59.49   20.40
  -9  11  -2    6.20   13.50
   9 -11   2   14.10   13.90
  10 -11   2    5.10   11.40
  11 -11   2   21.40   15.60
   6  10  -2    3.40    9.70
  -6 -10   2  -12.30   15.90
   5  10  -2   27.70   13.70
  -5 -10   2    1.80   17.60
   4  10  -2    7.50    8.40
  -4 -10   2   -3.10   12.40
   3  10  -2  113.09   19.40
  -3 -10   2  124.19   30.00
  -3 -10   2  152.28   19.70
   2  10  -2   40.90   11.70
  -2 -10   2   36.90   19.40
  -2 -10   2   32.60    9.30
   1  10  -2    6.30    6.50
  -1 -10   2   -1.70    4.90
  -1 -10   2  -10.20    8.00
   0  10  -2    3.20    3.80
   0  10  -2    6.30    6.80
   0 -10   2    5.50    5.40
   0 -10   2    2.90   10.90
  -1  10  -2  149.69   15.60
  -1  10  -2  177.18   21.40
   1 -10   2  141.79   28.00
   1 -10   2  187.68   19.80
  -2  10  -2  301.37   22.60
  -2  10  -2  324.47   26.10
   2 -10   2  318.97   24.60
   2 -10   2  313.07   41.80
  -3  10  -2   11.40    7.00
  -3  10  -2    9.60    4.80
  -3  10  -2    4.40    5.90
   3 -10   2    4.80   11.30
   3 -10   2    3.40    5.20
  -4  10  -2  264.07   20.20
  -4  10  -2  212.98   23.50
  -4  10  -2  251.27   27.60
   4 -10   2  210.98   24.00
   4 -10   2  273.17   38.10
  -5  10  -2    2.30    4.70
  -5  10  -2    0.20    7.60
  -5  10  -2    2.60    4.10
   5 -10   2   -1.30    9.00
  -6  10  -2   14.00    6.80
  -6  10  -2   36.40   10.10
  -6  10  -2   34.30   11.80
   6 -10   2   23.80   13.40
  -7  10  -2    0.70    7.70
  -7  10  -2    5.30    6.10
  -7  10  -2   -0.20    7.10
   7 -10   2    3.00    9.10
  -8  10  -2    3.30    7.50
   8 -10   2   -4.20    9.50
  -9  10  -2   56.39   13.60
   9 -10   2   68.59   21.00
  10 -10   2    6.30   10.60
  11 -10   2  107.29   24.70
   7   9  -2   11.50   10.50
  -7  -9   2   25.80   18.80
   6   9  -2   56.49   16.50
  -6  -9   2   92.49   30.60
   5   9  -2   56.99   15.30
  -5  -9   2   28.80   17.40
   4   9  -2    2.10    6.60
  -4  -9   2   -7.40   10.60
   3   9  -2   23.70    9.10
  -3  -9   2   22.50   15.50
   2   9  -2  142.39   20.60
  -2  -9   2   75.69   21.80
  -2  -9   2   98.69   14.90
   1   9  -2   28.50    9.70
   1   9  -2   17.10    5.20
  -1  -9   2   11.40    5.90
  -1  -9   2    8.20    4.70
  -1  -9   2   17.10   11.00
   0   9  -2   15.20    4.70
   0   9  -2    0.20    5.20
   0  -9   2   14.60   12.70
   0  -9   2   12.00    5.50
   0  -9   2    9.80    5.70
  -1   9  -2  604.44   38.30
  -1   9  -2  660.63   42.60
   1  -9   2  697.93   40.30
   1  -9   2  641.14   54.29
   1  -9   2  616.74   40.70
  -2   9  -2   67.69   12.10
  -2   9  -2  117.19   13.90
  -2   9  -2   79.29   10.30
   2  -9   2  102.89   13.80
   2  -9   2   93.29   21.30
  -3   9  -2   -1.70    3.70
  -3   9  -2    5.90    4.00
  -3   9  -2   -3.40    4.80
   3  -9   2    6.00    5.00
   3  -9   2   -4.70    7.00
  -4   9  -2   74.89   12.60
  -4   9  -2  111.99   12.80
  -4   9  -2   67.29   13.80
   4  -9   2   64.29   17.60
   4  -9   2  120.89   16.50
  -5   9  -2  374.06   27.90
  -5   9  -2  320.37   25.40
  -5   9  -2  413.86   33.40
   5  -9   2  388.56   45.30
  -6   9  -2    7.60    7.30
  -6   9  -2   -0.50    3.60
  -6   9  -2    6.70    5.60
   6  -9   2    2.10    8.20
  -7   9  -2   76.89   15.60
  -7   9  -2  137.09   20.50
  -7   9  -2  157.28   19.40
  -7   9  -2  120.59   16.80
   7  -9   2   69.09   20.20
  -8   9  -2    7.30    7.20
   8  -9   2   -2.40    9.10
  -9   9  -2   13.60    8.90
   9  -9   2    7.20    9.90
  10  -9   2   14.40   11.90
  11  -9   2   47.70   18.10
   8   8  -2   22.70   12.90
  -8  -8   2    0.60   17.00
   7   8  -2    5.80    9.80
  -7  -8   2   -6.40   13.50
   6   8  -2   35.00   12.90
  -6  -8   2   37.50   18.90
   5   8  -2    4.20    7.20
  -5  -8   2   -3.80   12.40
   4   8  -2   37.10   12.20
  -4  -8   2   27.90   16.10
   3   8  -2  115.99   18.30
  -3  -8   2   78.69   22.70
   2   8  -2  384.06   31.30
   2   8  -2  466.55   27.90
  -2  -8   2  344.67   44.10
  -2  -8   2  410.36   27.30
   1   8  -2    7.40    4.00
   1   8  -2   -0.70    4.20
  -1  -8   2    2.90    4.90
  -1  -8   2    5.00    8.70
  -1  -8   2    4.10    3.90
   0   8  -2   89.79   13.80
   0   8  -2  109.39    9.40
   0  -8   2  116.79   12.60
   0  -8   2  132.29   15.20
   0  -8   2  140.79   25.80
  -1   8  -2  470.95   32.40
  -1   8  -2  444.96   28.90
   1  -8   2  498.25   29.80
   1  -8   2  471.35   42.40
   1  -8   2  460.35   31.50
  -2   8  -2 1845.12   95.69
  -2   8  -2 1772.52   95.89
  -2   8  -2 1772.82   92.99
   2  -8   2 1755.42   93.19
   2  -8   2 1528.35  105.49
   2  -8   2 1714.43   95.79
  -3   8  -2   13.90    6.70
  -3   8  -2    8.50    3.90
  -3   8  -2   11.30    5.40
   3  -8   2   10.30    9.70
   3  -8   2    8.00    5.60
  -4   8  -2    0.00    3.90
  -4   8  -2    2.10    6.00
  -4   8  -2    2.90    2.80
   4  -8   2    0.00    7.50
   4  -8   2   -2.50    4.10
  -5   8  -2   25.30   10.80
  -5   8  -2   47.70   10.20
  -5   8  -2   52.69    9.60
  -5   8  -2   19.00    8.60
   5  -8   2   71.69   17.80
  -6   8  -2  300.97   31.10
  -6   8  -2  378.66   39.80
  -6   8  -2  383.96   26.80
  -6   8  -2  329.87   28.60
  -6   8  -2  353.26   27.00
   6  -8   2  306.77   39.10
  -7   8  -2    8.60    6.80
  -7   8  -2    4.00    6.20
  -7   8  -2    7.20    5.80
   7  -8   2   -2.90    7.50
   7  -8   2    5.30    4.00
  -8   8  -2   -1.70    6.00
  -8   8  -2   -4.50    7.90
  -8   8  -2    4.80    6.40
   8  -8   2    0.40    7.80
  -9   8  -2   84.69   15.20
   9  -8   2   53.59   16.20
  10  -8   2   46.70   16.80
  11  -8   2   55.19   17.10
  12  -8   2    2.30   10.80
   8   7  -2  108.79   23.40
  -8  -7   2  106.29   30.30
   7   7  -2   -6.60    6.00
  -7  -7   2   10.10   12.40
   6   7  -2  124.59   21.20
  -6  -7   2  153.88   32.30
   5   7  -2    3.10    7.00
  -5  -7   2   15.90   12.50
   4   7  -2   31.10   10.10
  -4  -7   2   24.10   13.70
  -4  -7   2   44.40    9.80
   3   7  -2   37.10    7.10
   3   7  -2   44.80   11.90
  -3  -7   2   57.79   17.80
  -3  -7   2   52.59    8.60
   2   7  -2  169.88   13.70
   2   7  -2  189.18   20.90
  -2  -7   2  178.98   28.70
  -2  -7   2  148.39   13.40
   1   7  -2   20.40    7.20
   1   7  -2    8.60    3.50
  -1  -7   2    1.90    7.90
  -1  -7   2   12.40    5.20
  -1  -7   2    9.90    3.60
   0   7  -2  101.99   14.00
   0  -7   2  104.29   13.30
   0  -7   2  123.29   12.30
   0  -7   2  122.79   22.10
  -1   7  -2  581.94   34.30
  -1   7  -2  559.54   36.90
   1  -7   2  596.44   37.20
   1  -7   2  598.84   46.40
   1  -7   2  599.34   34.80
  -2   7  -2   79.69   11.60
  -2   7  -2  103.39   11.30
  -2   7  -2  126.19   14.80
   2  -7   2   97.09   11.20
   2  -7   2  105.19   19.50
   2  -7   2   85.89   12.70
  -3   7  -2   -2.70    4.60
  -3   7  -2    0.00    2.10
  -3   7  -2    3.10    3.80
   3  -7   2    2.10    3.00
   3  -7   2    2.20    6.40
   3  -7   2   -1.00    3.60
  -4   7  -2   66.59   10.20
  -4   7  -2   65.99    9.60
  -4   7  -2   73.69   13.50
   4  -7   2   78.69   17.90
   4  -7   2   37.70    9.70
  -5   7  -2  246.78   28.70
  -5   7  -2  244.48   20.60
  -5   7  -2  296.47   27.70
  -5   7  -2  264.57   20.30
   5  -7   2  253.87   31.70
  -6   7  -2  441.46   30.80
  -6   7  -2  411.66   30.70
  -6   7  -2  447.56   33.00
  -6   7  -2  464.05   33.80
  -6   7  -2  411.16   41.70
   6  -7   2  455.75   39.50
   6  -7   2  440.56   26.50
  -7   7  -2  125.79   17.00
  -7   7  -2  120.69   19.50
  -7   7  -2  145.39   19.00
   7  -7   2   90.19   21.50
   7  -7   2  119.69   13.50
  -8   7  -2    4.80    7.00
  -8   7  -2   15.60    7.40
  -8   7  -2   18.90    7.80
   8  -7   2   13.30    9.00
   8  -7   2   24.00    8.00
  -9   7  -2   97.59   22.30
  -9   7  -2  102.39   16.00
   9  -7   2   97.49   21.80
  10  -7   2   44.90   15.70
  11  -7   2  203.48   32.40
  12  -7   2   17.40   12.90
   9   6  -2   -1.70    8.90
  -9  -6   2   -6.70   16.90
   8   6  -2   62.59   17.40
  -8  -6   2   45.00   21.20
   7   6  -2   18.60   11.20
  -7  -6   2   13.60   14.30
   6   6  -2    7.80    7.70
  -6  -6   2    4.40   11.50
   5   6  -2   41.80   12.10
  -5  -6   2   48.30    8.70
  -5  -6   2   44.60   17.30
  -5  -6   2   50.09    7.20
   4   6  -2  517.05   32.30
   4   6  -2  554.64   38.20
   4   6  -2  509.65   30.60
  -4  -6   2  491.95   45.50
  -4  -6   2  508.15   28.60
  -4  -6   2  548.35   32.70
   3   6  -2   66.89   12.00
   3   6  -2   94.99   10.80
   3   6  -2   69.99    9.00
  -3  -6   2   87.39   10.10
  -3  -6   2   47.80   14.90
   2   6  -2   72.69   12.00
   2   6  -2   85.49   11.10
   2   6  -2   82.29    9.10
  -2  -6   2   74.39    8.70
  -2  -6   2   91.29   19.10
   1   6  -2  212.58   20.30
   1   6  -2  211.48   14.70
   1   6  -2  197.88   17.80
  -1  -6   2  184.48   16.20
  -1  -6   2  229.28   15.20
  -1  -6   2  179.78   25.40
   0   6  -2    2.80    3.80
   0   6  -2   -0.40    4.40
   0  -6   2    7.40    3.60
   0  -6   2    4.60    6.80
   0  -6   2    9.70    4.60
  -1   6  -2  155.98   12.00
  -1   6  -2  152.18   13.50
  -1   6  -2  157.28   14.10
   1  -6   2  134.29   21.00
   1  -6   2  166.18   12.60
   1  -6   2  144.09   15.90
  -2   6  -2 1058.49   58.49
  -2   6  -2 1053.49   59.89
  -2   6  -2 1004.40   56.19
   2  -6   2 1047.90   59.69
   2  -6   2 1029.60   66.89
   2  -6   2 1010.20   56.39
  -3   6  -2   62.29    9.30
  -3   6  -2   48.00   10.70
  -3   6  -2   41.50    7.00
   3  -6   2   69.39    9.10
   3  -6   2   71.29   15.30
   3  -6   2   60.69   11.10
  -4   6  -2 1212.18   67.69
  -4   6  -2 1243.28   70.09
  -4   6  -2 1231.88   72.69
  -4   6  -2 1199.58   66.49
   4  -6   2 1153.48   75.19
   4  -6   2 1193.68   70.89
   4  -6   2 1207.88   66.29
  -5   6  -2   34.00    7.70
  -5   6  -2   15.30    8.10
  -5   6  -2   15.30    6.70
  -5   6  -2   27.50    6.70
  -5   6  -2   27.10    7.90
   5  -6   2   26.20    4.80
   5  -6   2   23.80   11.10
  -6   6  -2  461.75   31.10
  -6   6  -2  398.66   32.20
  -6   6  -2  519.75   33.00
  -6   6  -2  410.56   36.40
   6  -6   2  430.06   27.90
  -7   6  -2    3.80    6.60
  -7   6  -2   -0.60    4.80
  -7   6  -2    3.70    4.90
   7  -6   2    2.70    6.40
   7  -6   2    5.80    5.20
  -8   6  -2  147.89   18.40
  -8   6  -2  102.39   15.80
  -8   6  -2  127.29   19.60
   8  -6   2   95.69   19.50
  -9   6  -2   59.29   11.90
  -9   6  -2   51.39   14.70
   9  -6   2   82.09   19.00
  10  -6   2   11.60   10.20
  11  -6   2   80.79   21.10
  12  -6   2   29.50   14.90
  10   5  -2   19.70   13.30
   9   5  -2   21.20   12.60
  -9  -5   2    5.40   14.70
   8   5  -2  466.05   40.80
  -8  -5   2  413.26   53.89
   7   5  -2  128.59   20.70
  -7  -5   2  104.49   24.60
   6   5  -2   55.09   14.00
  -6  -5   2   55.69    9.40
  -6  -5   2   53.99   18.20
  -6  -5   2   40.40    8.00
   5   5  -2   43.20   11.20
   5   5  -2   67.89    7.20
  -5  -5   2   57.79    9.20
  -5  -5   2   52.59    8.40
  -5  -5   2   50.39   15.40
   4   5  -2  411.06   31.70
   4   5  -2  447.66   27.10
   4   5  -2  451.35   25.00
  -4  -5   2  434.56   39.20
  -4  -5   2  369.76   27.00
  -4  -5   2  413.56   26.70
   3   5  -2   -2.60    3.90
   3   5  -2   -0.20    2.40
   3   5  -2    1.20    2.30
  -3  -5   2   -1.10    5.90
  -3  -5   2    3.00    2.50
  -3  -5   2    0.00    1.60
   2   5  -2   56.99    6.90
   2   5  -2   70.29    9.10
   2   5  -2   44.40    8.80
  -2  -5   2   68.19    8.10
  -2  -5   2   42.60   12.30
   1   5  -2   29.20    6.90
   1   5  -2   46.70    6.00
   1   5  -2   33.60    7.20
  -1  -5   2   27.30   10.40
  -1  -5   2   34.00    5.30
   0   5  -2   46.00    8.00
   0  -5   2   62.49    9.20
   0  -5   2   52.39    6.40
   0  -5   2   42.90   11.50
  -1   5  -2  133.09   10.30
  -1   5  -2  141.29   12.30
  -1   5  -2  156.88   13.00
   1  -5   2  129.79   14.00
   1  -5   2  114.09   18.00
   1  -5   2  115.09   10.30
  -2   5  -2   44.30    6.50
  -2   5  -2   67.09    9.40
  -2   5  -2   79.69   11.30
   2  -5   2   69.29    8.30
   2  -5   2   52.49    9.60
   2  -5   2   96.09   12.30
   2  -5   2   61.99   13.00
  -3   5  -2   41.50    6.80
  -3   5  -2   49.50   10.10
  -3   5  -2   48.00    7.80
   3  -5   2   49.60   12.70
   3  -5   2   45.00    9.30
   3  -5   2   28.30    5.50
  -4   5  -2  254.97   25.30
  -4   5  -2  200.18   15.70
  -4   5  -2  217.28   16.60
  -4   5  -2  163.28   18.20
   4  -5   2  193.08   24.70
   4  -5   2  191.08   21.30
   4  -5   2  179.18   15.50
   4  -5   2  208.78   13.10
  -5   5  -2  742.93   46.60
  -5   5  -2  798.82   49.30
  -5   5  -2  840.62   48.40
  -5   5  -2  811.32   53.29
   5  -5   2  783.92   46.60
  -6   5  -2 1303.57   75.49
  -6   5  -2 1277.27   78.29
  -6   5  -2 1400.16   83.69
  -6   5  -2 1405.66   76.39
   6  -5   2 1326.97   82.69
  -7   5  -2   34.20    9.30
  -7   5  -2   47.80   11.90
  -7   5  -2   50.49    9.70
   7  -5   2   28.30   10.90
  -8   5  -2  207.28   23.90
  -8   5  -2  177.98   20.10
  -8   5  -2  233.18   28.60
   8  -5   2  218.08   30.00
  -9   5  -2   83.69   14.10
  -9   5  -2   79.79   17.40
   9  -5   2   79.19   18.40
  10  -5   2   73.69   18.30
  11  -5   2   41.20   16.50
 -12   5  -2   66.59   15.90
  12  -5   2   60.59   20.90
  10   4  -2   12.40   12.10
   9   4  -2   13.30   11.40
  -9  -4   2    0.80   13.50
   8   4  -2   39.20   13.00
  -8  -4   2   34.90   17.30
   7   4  -2   12.90    8.80
  -7  -4   2   19.80   14.30
  -7  -4   2   20.20    9.90
   6   4  -2    3.10    5.60
  -6  -4   2   11.40   10.30
  -6  -4   2    4.30    3.70
  -6  -4   2    5.70    4.40
   5   4  -2  194.78   22.40
  -5  -4   2  242.88   16.60
  -5  -4   2  256.37   33.30
  -5  -4   2  216.98   16.70
   4   4  -2 1389.76   71.19
   4   4  -2 1395.06   78.99
   4   4  -2 1380.36   73.69
  -4  -4   2 1428.16   73.49
  -4  -4   2 1426.06   73.79
  -4  -4   2 1155.78   83.49
   3   4  -2   12.70    5.50
   3   4  -2   17.30    3.60
   3   4  -2   19.10    4.10
  -3  -4   2    7.40    2.90
  -3  -4   2   11.90    8.10
  -3  -4   2   12.50    4.40
   2   4  -2    9.80    2.90
   2   4  -2    4.60    3.70
   2   4  -2   13.10    3.80
  -2  -4   2    3.70    5.80
  -2  -4   2    5.40    2.50
   1   4  -2   99.79   11.40
   1   4  -2   95.39    7.80
   1   4  -2  113.99   11.20
  -1  -4   2   75.59   14.30
  -1  -4   2   94.59    8.00
   0   4  -2    8.20    4.00
   0   4  -2    0.70    1.30
   0  -4   2    4.80    6.20
   0  -4   2    6.10    3.70
   0  -4   2    7.30    2.50
   0  -4   2    4.00    3.30
  -1   4  -2   33.40    5.70
  -1   4  -2   25.70    6.40
  -1   4  -2   28.60    3.20
   1  -4   2   30.30    6.60
   1  -4   2   34.20    6.40
   1  -4   2   29.20    4.70
   1  -4   2   27.40    9.00
  -2   4  -2  601.04   38.70
  -2   4  -2  630.24   36.40
   2  -4   2  624.64   36.50
   2  -4   2  641.74   38.70
   2  -4   2  650.83   35.60
   2  -4   2  625.14   42.20
  -3   4  -2  253.87   19.70
  -3   4  -2  269.87   22.10
  -3   4  -2  260.37   18.70
  -3   4  -2  266.97   18.10
   3  -4   2  255.97   23.40
   3  -4   2  281.37   19.10
   3  -4   2  265.57   21.20
   3  -4   2  275.57   18.30
  -4   4  -2    0.10    4.00
  -4   4  -2   14.50    4.80
  -4   4  -2    4.80    3.50
  -4   4  -2    4.80    4.40
  -4   4  -2   12.90    7.20
   4  -4   2   10.10    7.20
   4  -4   2    6.60    4.20
  -5   4  -2   39.20    7.90
  -5   4  -2   28.70    6.70
  -5   4  -2   17.10    8.90
  -5   4  -2   30.50    8.40
   5  -4   2   42.80    8.50
   5  -4   2   50.29   12.10
  -6   4  -2  581.14   37.40
  -6   4  -2  663.93   46.30
  -6   4  -2  582.34   41.20
  -6   4  -2  579.94   38.90
   6  -4   2  610.04   44.00
  -7   4  -2    0.90    4.20
  -7   4  -2    2.10    4.70
  -7   4  -2   -2.20    6.00
   7  -4   2    3.10    6.40
  -8   4  -2   88.29   13.50
  -8   4  -2  117.59   17.40
  -8   4  -2   85.39   18.00
   8  -4   2   82.59   18.20
  -9   4  -2   82.99   12.90
  -9   4  -2  111.79   22.10
   9  -4   2   88.79   18.90
 -10   4  -2   21.80   13.20
 -10   4  -2    2.80    5.60
  10  -4   2  -11.30    6.50
 -11   4  -2   11.70    7.60
  11  -4   2   20.80   13.60
  12  -4   2   -5.70    9.40
  10   3  -2   -4.80    8.20
   9   3  -2   -7.70    6.80
  -9  -3   2   -3.00   10.70
   8   3  -2  435.96   37.30
  -8  -3   2  419.26   51.59
   7   3  -2   33.50   11.00
  -7  -3   2   32.70    6.20
  -7  -3   2   18.40   12.40
  -7  -3   2   25.70    7.10
   6   3  -2   51.59   11.60
  -6  -3   2   75.19   17.00
  -6  -3   2   81.19   10.20
  -6  -3   2   93.49    9.50
   5   3  -2   15.40    6.50
  -5  -3   2   11.30    8.80
  -5  -3   2   17.00    4.10
  -5  -3   2   12.00    3.90
   4   3  -2   72.99    8.40
   4   3  -2   60.49   10.60
  -4  -3   2   84.09   15.60
  -4  -3   2   90.19    8.40
  -4  -3   2   98.39    9.90
   3   3  -2  236.68   13.60
   3   3  -2  248.68   18.90
   3   3  -2  236.88   15.30
  -3  -3   2  242.58   15.40
  -3  -3   2  178.38   22.50
  -3  -3   2  237.88   15.00
   2   3  -2  314.37   18.70
   2   3  -2  321.17   18.30
   2   3  -2  301.47   21.30
  -2  -3   2  359.06   26.90
  -2  -3   2  310.27   18.70
   1   3  -2  417.86   24.70
   1   3  -2  438.06   30.10
   1   3  -2  431.46   23.30
   1   3  -2  415.36   25.70
  -1  -3   2  406.86   23.40
  -1  -3   2  419.66   30.30
  -1  -3   2  411.56   25.70
   0   3  -2   43.80    6.10
   0   3  -2   56.59   10.00
   0   3  -2   63.89    6.00
   0  -3   2   65.79   11.20
   0  -3   2   43.20    4.90
   0  -3   2   42.90    6.10
   0  -3   2   47.30    7.00
  -1   3  -2 3769.22  192.18
  -1   3  -2 3778.72  195.48
  -1   3  -2 3724.43  190.38
   1  -3   2 3723.83  189.28
   1  -3   2 3690.13  195.28
   1  -3   2 3598.04  192.08
   1  -3   2 3964.10  190.68
  -2   3  -2   14.20    5.70
  -2   3  -2   -0.70    3.40
  -2   3  -2    6.30    3.10
  -2   3  -2    4.30    5.90
  -2   3  -2    9.10    3.00
   2  -3   2    8.20    2.90
   2  -3   2   10.60    5.80
   2  -3   2   10.60    3.80
   2  -3   2    3.10    4.10
  -3   3  -2  310.57   23.10
  -3   3  -2  272.67   19.70
  -3   3  -2  319.97   21.40
  -3   3  -2  282.37   19.60
  -3   3  -2  303.47   19.50
   3  -3   2  286.47   19.50
   3  -3   2  290.17   20.30
   3  -3   2  302.27   19.90
   3  -3   2  251.77   21.40
   3  -3   2  332.17   25.00
  -4   3  -2  127.29   14.90
  -4   3  -2  136.39   13.30
  -4   3  -2  110.79   15.80
  -4   3  -2  141.19   13.70
   4  -3   2  110.69   15.40
   4  -3   2   86.19   11.00
   4  -3   2   92.19   11.70
  -5   3  -2  508.35   32.00
  -5   3  -2  475.95   37.40
  -5   3  -2  523.25   36.00
  -5   3  -2  515.45   33.40
   5  -3   2  575.64   38.60
   5  -3   2  513.85   33.70
  -6   3  -2  654.83   41.00
  -6   3  -2  610.14   45.60
  -6   3  -2  649.54   43.80
  -6   3  -2  635.84   38.40
   6  -3   2  577.74   43.80
  -7   3  -2   20.70    7.70
  -7   3  -2   27.70    7.20
  -7   3  -2   16.80    8.70
   7  -3   2   30.20   11.20
  -8   3  -2   67.69   14.50
  -8   3  -2   58.49   10.60
  -8   3  -2   35.30   13.00
   8  -3   2   44.60   14.00
  -9   3  -2   65.79   11.90
  -9   3  -2   60.09   11.10
  -9   3  -2  103.29   21.00
   9  -3   2   64.29   16.50
 -10   3  -2  203.68   21.80
 -10   3  -2  216.38   33.90
  10  -3   2  214.68   32.10
 -11   3  -2   38.10   10.40
  11  -3   2   43.20   16.30
  12  -3   2   18.60   13.90
  11   2  -2  146.59   26.50
  10   2  -2   -6.40    7.10
   9   2  -2   33.00   12.80
  -9  -2   2   44.20   18.30
   8   2  -2    7.20    7.30
  -8  -2   2    9.30    9.40
  -8  -2   2   10.40    5.10
  -8  -2   2    4.40    4.40
   7   2  -2  111.29   18.00
  -7  -2   2  175.38   14.70
  -7  -2   2  112.99   22.90
  -7  -2   2  167.58   12.10
   6   2  -2   17.60    7.90
  -6  -2   2   15.60   10.20
  -6  -2   2   23.40    5.70
  -6  -2   2   23.20    4.40
   5   2  -2   81.79   13.00
  -5  -2   2   89.99   17.50
  -5  -2   2   97.99    7.40
  -5  -2   2   79.89    9.50
   4   2  -2 1529.15   81.09
   4   2  -2 1451.75   76.39
  -4  -2   2 1470.55   74.59
  -4  -2   2 1449.06   76.49
  -4  -2   2 1375.56   84.69
   3   2  -2    5.80    2.30
   3   2  -2    5.20    3.70
   3   2  -2    6.50    5.20
  -3  -2   2    5.00    1.90
  -3  -2   2   11.90    3.20
  -3  -2   2    7.80    6.00
   2   2  -2  938.11   48.70
   2   2  -2  920.91   47.30
   2   2  -2  983.40   55.09
   2   2  -2  904.51   51.09
  -2  -2   2  945.11   48.80
  -2  -2   2  919.51   54.89
   1   2  -2  290.37   21.00
   1   2  -2  288.67   17.90
   1   2  -2  280.57   15.90
  -1  -2   2  255.57   20.70
  -1  -2   2  286.77   16.10
  -1  -2   2  305.27   18.00
   0   2  -2 3574.54  179.58
   0   2  -2 3545.55  178.58
   0   2  -2 3523.55  180.38
   0   2  -2 3597.64  183.38
   0  -2   2 3489.45  183.08
   0  -2   2 3567.04  179.58
   0  -2   2 3602.34  178.38
  -1   2  -2  -15.90    3.30
  -1   2  -2  -13.70    2.40
  -1   2  -2  -14.30    3.90
  -1   2  -2   -9.50    3.10
  -1   2  -2  -14.40    0.70
   1  -2   2   -6.80    4.10
   1  -2   2  -10.40    2.40
   1  -2   2  -12.40    2.10
   1  -2   2  -14.70    4.10
  -2   2  -2 3590.14  185.18
  -2   2  -2 3598.04  187.98
  -2   2  -2 3694.33  189.38
   2  -2   2 3698.73  185.68
   2  -2   2 3595.54  185.28
   2  -2   2 3560.64  187.88
   2  -2   2 3719.03  189.18
   2  -2   2 3748.92  185.18
  -3   2  -2  203.78   19.90
  -3   2  -2  168.28   13.10
  -3   2  -2  169.98   15.10
  -3   2  -2  173.88   13.80
   3  -2   2  204.18   14.70
   3  -2   2  168.08   17.90
   3  -2   2  205.48   14.50
   3  -2   2  178.38   16.80
   3  -2   2  192.98   14.20
  -4   2  -2    1.00    3.20
  -4   2  -2    5.30    4.40
  -4   2  -2    1.90    2.70
  -4   2  -2    2.80    5.00
   4  -2   2    3.60    5.10
   4  -2   2    4.80    3.90
   4  -2   2    3.20    3.70
  -5   2  -2   22.20    9.20
  -5   2  -2   27.90    6.10
  -5   2  -2   25.90    7.20
  -5   2  -2   49.00   10.80
   5  -2   2   22.20    6.60
   5  -2   2   24.70    6.40
   5  -2   2   27.10    9.30
  -6   2  -2  498.25   37.60
  -6   2  -2  444.66   29.20
  -6   2  -2  456.75   32.80
  -6   2  -2  471.55   35.80
   6  -2   2  444.56   35.30
  -7   2  -2    4.60    4.20
  -7   2  -2   15.20    6.80
  -7   2  -2    9.20    7.40
  -7   2  -2   13.60    5.10
   7  -2   2    7.20    7.20
  -8   2  -2    2.40    8.00
  -8   2  -2    4.40    4.90
  -8   2  -2    6.20    4.80
   8  -2   2   21.40    9.60
  -9   2  -2   57.19   10.30
  -9   2  -2   16.80   11.70
   9  -2   2   39.90   13.70
 -10   2  -2   -1.30    4.70
 -10   2  -2    0.90   11.00
  10  -2   2   13.50    9.50
  11  -2   2   47.90   16.20
  11   1  -2    8.50    9.20
  10   1  -2   77.69   18.20
   9   1  -2  104.69   20.00
  -9  -1   2   49.30   18.00
  -9  -1   2   49.20    9.90
   8   1  -2   94.09   17.00
  -8  -1   2  110.69   11.20
  -8  -1   2  105.89   13.50
  -8  -1   2  112.09   23.00
  -8  -1   2  131.69   24.40
   7   1  -2  153.08   20.80
  -7  -1   2   88.69   16.00
  -7  -1   2  130.39   23.00
  -7  -1   2  113.29   10.80
  -7  -1   2  126.09   13.10
   6   1  -2   11.50    6.20
  -6  -1   2   13.60    4.30
  -6  -1   2    5.50    6.60
  -6  -1   2   17.40    3.70
   5   1  -2  130.99   15.40
  -5  -1   2  119.39    8.50
  -5  -1   2  117.29   10.20
  -5  -1   2  142.99   20.20
   4   1  -2  576.14   38.70
   4   1  -2  632.44   36.80
   4   1  -2  588.14   34.10
  -4  -1   2  562.44   39.00
  -4  -1   2  588.24   32.80
  -4  -1   2  576.34   30.80
   3   1  -2  109.39    7.70
   3   1  -2  106.09   11.30
   3   1  -2   99.29   12.60
  -3  -1   2   95.89   12.80
  -3  -1   2  110.99    6.30
  -3  -1   2   91.89    7.60
   2   1  -2  466.75   25.10
   2   1  -2  478.35   27.20
   2   1  -2  484.05   29.60
  -2  -1   2  467.45   29.60
  -2  -1   2  473.15   25.20
  -2  -1   2  457.85   27.20
   1   1  -2  133.69    9.00
  -1   1  -2 1194.88   60.59
  -1   1  -2 1126.79   59.89
  -1   1  -2 1164.18   57.79
  -1   1  -2 1062.19   56.99
   1  -1   2 1061.79   57.29
   1  -1   2 1101.59   59.79
   1  -1   2 1060.99   57.49
  -2   1  -2   95.29   10.30
  -2   1  -2   50.19    8.60
  -2   1  -2   71.49    6.80
  -2   1  -2   62.09    9.20
   2  -1   2   89.89    9.40
   2  -1   2   80.89   10.50
   2  -1   2   57.49    7.30
   2  -1   2   62.79    6.60
   2  -1   2   47.30    8.00
   2  -1   2   76.19    8.00
  -3   1  -2  565.74   35.40
  -3   1  -2  552.84   30.90
  -3   1  -2  505.65   34.00
   3  -1   2  564.14   31.60
   3  -1   2  556.74   35.10
   3  -1   2  524.25   32.90
   3  -1   2  555.54   35.00
  -4   1  -2  168.98   19.90
  -4   1  -2  233.58   23.20
  -4   1  -2  205.68   14.80
   4  -1   2  225.68   21.00
   4  -1   2  225.88   15.90
   4  -1   2  214.78   22.10
  -5   1  -2   66.89   12.80
  -5   1  -2   85.69   14.70
  -5   1  -2   80.69    9.50
  -5   1  -2  103.09   10.80
   5  -1   2   78.09   13.40
   5  -1   2   58.49    9.20
  -6   1  -2   18.00    8.10
  -6   1  -2    4.30    3.60
  -6   1  -2   15.70    5.00
  -6   1  -2   11.70    7.70
  -6   1  -2   -0.50    2.40
   6  -1   2   11.40    7.00
  -7   1  -2   -2.70    3.50
  -7   1  -2    0.10    5.60
  -7   1  -2    1.70    3.50
  -7   1  -2   -5.30    2.60
   7  -1   2   -4.60    5.40
  -8   1  -2    7.30    4.80
  -8   1  -2    2.10    4.00
  -8   1  -2    9.60    9.30
   8  -1   2    1.90    7.00
  -9   1  -2   21.40    7.10
  -9   1  -2   18.60   14.30
   9  -1   2   18.70   11.20
 -10   1  -2  400.66   51.19
 -10   1  -2  426.86   31.80
  10  -1   2  522.45   45.00
  11  -1   2   -1.60   10.00
  11   0  -2   25.60   13.20
  10   0  -2    7.70    8.40
   9   0  -2    7.50    7.80
  -9   0   2   23.20   12.70
  -9   0   2    4.30    3.90
  -9   0   2   15.40    6.00
   8   0  -2    2.30    5.90
  -8   0   2    3.60    6.00
  -8   0   2    9.80    8.70
  -8   0   2   -4.50    3.00
  -8   0   2    2.00    3.00
   7   0  -2   55.19   12.00
  -7   0   2   67.19   15.40
  -7   0   2   60.59    8.80
  -7   0   2   65.79    7.80
  -7   0   2   85.59   14.70
   6   0  -2   57.09   11.00
  -6   0   2   74.49    7.50
  -6   0   2   68.79    8.90
  -6   0   2   62.99   13.70
   5   0  -2   25.10    8.20
   5   0  -2   27.30    6.70
  -5   0   2   15.40    3.90
  -5   0   2   14.90    6.90
   4   0  -2 1690.53   94.49
   4   0  -2 1852.91   96.59
  -4   0   2 1802.92   91.29
  -4   0   2 1744.93   96.59
   3   0  -2  144.59   12.70
   3   0  -2  153.08    9.40
   3   0  -2  164.08   12.00
  -3   0   2  155.88   13.30
  -3   0   2  133.09    9.40
  -3   0   2  148.09   13.40
   2   0  -2  696.93   41.40
   2   0  -2  746.83   40.10
   2   0  -2  789.52   41.50
  -2   0   2  777.02   40.20
  -2   0   2  747.53   41.40
  -2   0   2  745.23   38.50
  -2   0   2  740.33   39.30
   0   0   2  401.16   23.00
  -1   0  -2  152.38   11.70
  -1   0  -2  185.98   12.60
  -1   0  -2  153.58    9.70
  -1   0  -2  168.88   12.40
  -1   0  -2  155.98   10.20
   1   0   2  175.78   12.60
   1   0   2  167.68   12.00
   1   0   2  163.38   10.90
   1   0   2  164.78   10.20
   1   0   2  159.48   11.50
  -2   0  -2  358.56   23.30
  -2   0  -2  353.66   20.00
  -2   0  -2  366.66   23.30
  -2   0  -2  321.67   22.80
  -2   0  -2  337.27   19.60
  -2   0  -2  321.27   21.20
   2   0   2  342.27   22.80
   2   0   2  341.57   21.80
   2   0   2  330.57   19.80
   2   0   2  335.37   22.60
   2   0   2  388.16   23.30
  -3   0  -2   24.10    4.40
  -3   0  -2   20.40    5.20
  -3   0  -2   25.50    4.10
  -3   0  -2   25.20    7.00
  -3   0  -2   25.00    7.40
   3   0   2   29.90    7.00
   3   0   2   45.20    8.70
   3   0   2   18.80    4.00
  -4   0  -2   18.80    4.30
  -4   0  -2   22.00    6.20
  -4   0  -2   23.60    4.70
  -4   0  -2   33.20    8.60
  -4   0  -2   25.90    7.90
   4   0   2   16.50    4.30
   4   0   2   26.90    7.40
  -5   0  -2  115.39   17.30
  -5   0  -2  103.89   16.70
  -5   0  -2  132.59   16.30
  -5   0  -2  125.19   12.40
  -5   0  -2  109.49   11.60
   5   0   2  117.79   17.30
   5   0   2  118.39   13.20
  -6   0  -2  156.08   23.70
  -6   0  -2  167.78   14.00
  -6   0  -2  187.38   21.10
  -6   0  -2  170.08   14.40
   6   0   2  151.68   20.60
  -7   0  -2   18.80    5.60
  -7   0  -2   30.40    6.90
  -7   0  -2   27.60    9.40
  -7   0  -2   13.90    9.80
   7   0   2   26.90   10.30
  -8   0  -2    1.20    8.30
  -8   0  -2    3.80    4.70
   8   0   2    0.30    6.70
  -9   0  -2   18.40   12.90
  -9   0  -2    8.10    6.00
   9   0   2   10.50   10.30
 -10   0  -2    4.10   12.20
  10   0   2    5.50    8.90
  12  -1  -2    9.60   10.00
  11  -1  -2    3.20    8.70
  10  -1  -2  113.39   22.10
 -10   1   2  132.69   16.40
   9  -1  -2   78.69   16.70
  -9   1   2  130.89   23.50
  -9   1   2  122.79   12.90
  -9   1   2  122.49   14.90
   8  -1  -2   23.70    9.00
  -8   1   2   45.00    8.30
  -8   1   2   44.50   11.50
  -8   1   2   31.30   11.80
   7  -1  -2  106.79   15.90
  -7   1   2  129.99   19.00
  -7   1   2   85.99   14.50
  -7   1   2  135.99   13.40
   6  -1  -2   87.29   13.50
  -6   1   2   75.19    9.00
  -6   1   2   52.39   11.60
   5  -1  -2  265.07   21.30
   5  -1  -2  268.27   22.00
  -5   1   2  294.47   18.50
  -5   1   2  309.47   23.30
   4  -1  -2 1353.36   73.39
   4  -1  -2 1358.56   72.99
  -4   1   2 1287.67   69.59
  -4   1   2 1374.16   73.59
   3  -1  -2 1276.77   67.89
   3  -1  -2 1299.47   68.19
   3  -1  -2 1307.07   69.19
  -3   1   2 1295.27   68.29
  -3   1   2 1311.07   68.29
  -3   1   2 1222.28   65.59
   2  -1  -2   43.70    4.90
   2  -1  -2   32.50    5.50
  -2   1   2   52.09    6.70
  -2   1   2   45.90    4.90
  -2   1   2   39.40    5.90
  -2   1   2   44.60    4.70
   1  -1  -2   -1.10    1.30
  -1   1   2    1.30    2.30
   0  -1  -2   85.99    7.30
   0  -1  -2   82.89    4.50
   0  -1  -2   88.69    7.10
   0  -1  -2   74.89    4.50
   0   1   2   91.39    6.90
   0   1   2   62.99    4.60
   0   1   2   89.29    6.30
   0   1   2   80.69    6.50
   0   1   2   80.29    5.30
   0   1   2   83.59    6.70
   0   1   2   76.19    7.70
  -1  -1  -2  276.77   17.30
  -1  -1  -2  276.47   16.00
  -1  -1  -2  263.37   19.00
  -1  -1  -2  318.17   18.90
  -1  -1  -2  281.97   17.50
  -1  -1  -2  313.37   18.60
   1   1   2  288.17   18.10
   1   1   2  266.47   17.90
   1   1   2  290.77   17.20
   1   1   2  300.97   18.50
   1   1   2  297.37   19.10
   1   1   2  310.37   16.30
  -2  -1  -2  120.29    9.50
  -2  -1  -2   95.89   11.60
  -2  -1  -2  125.99    8.80
  -2  -1  -2  121.39   14.30
  -2  -1  -2  144.09   12.60
  -2  -1  -2  130.39   11.00
   2   1   2  135.99    9.40
   2   1   2  131.59   11.70
   2   1   2  115.29   12.50
  -3  -1  -2   60.29    6.80
  -3  -1  -2   48.20    6.70
  -3  -1  -2   63.79   10.80
  -3  -1  -2   43.80    8.70
  -3  -1  -2   36.40    7.20
   3   1   2   54.59    6.80
   3   1   2   44.10    6.00
   3   1   2   59.29    9.40
  -4  -1  -2  564.24   36.60
  -4  -1  -2  594.34   32.80
  -4  -1  -2  528.35   32.60
  -4  -1  -2  528.65   37.60
  -4  -1  -2  544.05   39.60
   4   1   2  553.24   37.40
   4   1   2  615.84   33.60
  -5  -1  -2   89.99   13.70
  -5  -1  -2   93.99   16.30
  -5  -1  -2   86.09   10.00
  -5  -1  -2   57.89   13.40
  -5  -1  -2   86.99   10.50
   5   1   2   61.29   13.00
   5   1   2   75.79    9.70
  -6  -1  -2  237.98   30.50
  -6  -1  -2  185.28   21.90
  -6  -1  -2  199.68   16.20
  -6  -1  -2  204.98   16.10
   6   1   2  199.58   23.90
  -7  -1  -2  140.09   24.20
  -7  -1  -2  114.79   13.70
  -7  -1  -2  110.09   13.60
  -7  -1  -2  113.29   29.60
   7   1   2  121.59   19.40
  -8  -1  -2   85.89   21.70
  -8  -1  -2   60.99   10.70
   8   1   2   55.99   15.00
  -9  -1  -2  170.88   31.40
  -9  -1  -2  219.28   22.50
   9   1   2  265.87   34.80
 -10  -1  -2  321.97   48.20
  10   1   2  231.18   33.60
  11   1   2    4.10   11.90
  12  -2  -2   28.10   13.60
  11  -2  -2    4.40    8.30
  10  -2  -2   -4.90    5.80
 -10   2   2    5.60    5.00
 -10   2   2    6.20    5.40
   9  -2  -2   55.29   14.30
  -9   2   2   41.70    8.60
  -9   2   2   39.20   14.00
  -9   2   2   60.79   14.20
   8  -2  -2    6.00    5.90
  -8   2   2    0.80    5.40
  -8   2   2   -1.70    3.20
  -8   2   2   -2.60    6.10
   7  -2  -2    4.50    5.30
  -7   2   2   17.70    7.80
  -7   2   2    2.40    3.00
  -7   2   2    8.40    5.50
   6  -2  -2   80.39   12.70
   6  -2  -2  120.19   15.80
   6  -2  -2   99.19   14.80
  -6   2   2  103.49   10.90
  -6   2   2   71.29   11.30
  -6   2   2   97.69   14.60
   5  -2  -2    7.30    4.50
   5  -2  -2   12.40    5.20
   5  -2  -2   10.40    5.60
  -5   2   2   14.70    3.80
  -5   2   2    4.70    4.20
   4  -2  -2  841.22   46.20
   4  -2  -2  793.62   46.60
   4  -2  -2  782.02   46.50
  -4   2   2  819.72   43.90
  -4   2   2  821.52   45.90
   3  -2  -2   65.49    7.10
   3  -2  -2   70.99    8.50
   3  -2  -2   53.99    7.60
  -3   2   2   65.29    7.00
  -3   2   2   72.39    8.50
  -3   2   2   67.99    8.20
   2  -2  -2   78.39    7.60
  -2   2   2   74.89    9.10
  -2   2   2   71.59    5.00
  -2   2   2   69.69    7.70
  -2   2   2   76.59    5.90
   1  -2  -2   11.50    3.00
   1  -2  -2   10.50    4.30
  -1   2   2   10.60    2.40
  -1   2   2   13.90    2.10
  -1   2   2   11.60    4.00
   0  -2  -2 6057.69  323.17
   0  -2  -2 6549.24  322.97
   0  -2  -2 6507.15  323.77
   0  -2  -2 6552.04  325.97
   0  -2  -2 6495.25  324.57
   0  -2  -2 6630.64  324.87
   0  -2  -2 6195.28  325.97
   0   2   2 6375.66  324.17
   0   2   2 6435.56  325.07
   0   2   2 6296.07  324.17
   0   2   2 6851.61  325.67
   0   2   2 6593.54  325.57
   0   2   2 6413.06  323.07
   0   2   2 6686.03  325.37
  -1  -2  -2  236.48   18.00
  -1  -2  -2  234.08   13.40
  -1  -2  -2  217.88   16.00
  -1  -2  -2  212.28   15.00
  -1  -2  -2  227.98   15.80
  -1  -2  -2  208.78   15.40
  -1  -2  -2  241.18   15.50
   1   2   2  223.58   16.30
   1   2   2  239.98   15.30
   1   2   2  252.17   16.10
   1   2   2  221.48   13.60
   1   2   2  233.08   17.30
  -2  -2  -2  658.93   37.60
  -2  -2  -2  675.13   36.00
  -2  -2  -2  633.84   41.70
  -2  -2  -2  669.13   39.00
  -2  -2  -2  654.43   38.80
   2   2   2  664.63   36.90
   2   2   2  685.43   39.50
  -3  -2  -2   22.90    5.20
  -3  -2  -2   24.90    8.40
  -3  -2  -2   16.80    5.80
  -3  -2  -2   28.20    4.80
  -3  -2  -2   29.80    7.50
   3   2   2   20.70    4.60
   3   2   2   28.40    7.30
   3   2   2   23.90    4.60
  -4  -2  -2  243.18   27.80
  -4  -2  -2  182.28   20.60
  -4  -2  -2  139.19   17.50
  -4  -2  -2  177.78   13.40
  -4  -2  -2  182.08   14.30
   4   2   2  178.58   13.20
   4   2   2  198.48   21.10
   4   2   2  175.28   13.80
  -5  -2  -2  278.77   23.00
  -5  -2  -2  243.48   17.20
  -5  -2  -2  192.98   17.00
  -5  -2  -2  269.97   28.40
  -5  -2  -2  218.08   28.10
   5   2   2  258.67   23.30
   5   2   2  220.88   17.60
  -6  -2  -2  332.77   24.20
  -6  -2  -2  323.17   32.40
  -6  -2  -2  278.97   36.00
  -6  -2  -2  382.96   24.40
   6   2   2  379.26   31.20
  -7  -2  -2   18.20   12.00
  -7  -2  -2   26.40    7.50
   7   2   2   40.70   13.00
  -8  -2  -2   24.80    8.10
  -8  -2  -2    4.00   10.90
   8   2   2   43.20   14.30
  -9  -2  -2   -4.50   11.90
   9   2   2    6.30    8.30
 -10  -2  -2    4.60   13.40
  10   2   2   14.00   10.80
  12  -3  -2   -1.90    8.10
  11  -3  -2   -2.60    7.40
 -11   3   2    1.00    6.00
  10  -3  -2  411.66   37.00
 -10   3   2  434.76   30.90
   9  -3  -2  433.86   37.60
  -9   3   2  464.55   37.40
  -9   3   2  524.75   32.90
   8  -3  -2  164.28   21.60
  -8   3   2  138.49   18.60
  -8   3   2  140.79   21.60
  -8   3   2  140.09   15.40
   7  -3  -2  492.55   36.90
   7  -3  -2  497.45   36.60
  -7   3   2  548.95   37.50
  -7   3   2  540.05   32.90
  -7   3   2  542.55   36.00
   6  -3  -2   52.79   10.30
   6  -3  -2   53.69   10.90
   6  -3  -2   41.70    9.10
  -6   3   2   68.69   10.20
  -6   3   2   55.39    8.10
  -6   3   2   56.59   10.30
   5  -3  -2  175.88   13.40
   5  -3  -2  133.69   16.10
   5  -3  -2  139.19   15.60
   5  -3  -2  178.98   14.70
  -5   3   2  140.69   14.30
  -5   3   2  169.98   12.90
  -5   3   2  155.08   13.80
   4  -3  -2  590.34   33.30
   4  -3  -2  586.44   35.10
  -4   3   2  605.44   34.10
  -4   3   2  570.14   32.70
   3  -3  -2  365.96   23.40
   3  -3  -2  369.46   20.50
  -3   3   2  360.76   22.50
  -3   3   2  340.87   20.40
  -3   3   2  337.97   22.10
  -3   3   2  327.17   24.60
   2  -3  -2    6.00    2.10
   2  -3  -2    2.50    3.60
  -2   3   2    1.40    1.50
  -2   3   2    2.10    4.20
  -2   3   2    8.40    3.30
   1  -3  -2  504.95   32.20
   1  -3  -2  516.25   31.20
   1  -3  -2  527.05   28.80
  -1   3   2  577.64   32.30
  -1   3   2  535.35   28.40
  -1   3   2  505.85   28.10
  -1   3   2  528.75   30.20
  -1   3   2  485.95   27.10
   0  -3  -2   26.90    5.00
   0  -3  -2   29.70    4.80
   0  -3  -2   39.70    8.10
   0  -3  -2   37.70    4.70
   0  -3  -2   27.00    3.20
   0  -3  -2   41.30    7.30
   0  -3  -2   29.30    3.40
   0   3   2   34.20    5.30
   0   3   2   32.60    5.70
   0   3   2   31.70    6.40
   0   3   2   25.50    3.50
  -1  -3  -2  727.23   38.10
  -1  -3  -2  716.53   43.40
  -1  -3  -2  695.23   40.30
  -1  -3  -2  682.93   39.20
  -1  -3  -2  673.43   40.00
  -1  -3  -2  709.43   36.70
  -1  -3  -2  657.13   38.50
   1   3   2  710.83   39.40
   1   3   2  647.74   36.80
   1   3   2  675.83   39.60
  -2  -3  -2   32.00    9.60
  -2  -3  -2   41.30    7.40
  -2  -3  -2   42.40    7.20
  -2  -3  -2   33.10    4.90
  -2  -3  -2   41.50    7.30
  -2  -3  -2   43.10    7.40
   2   3   2   27.80    6.90
   2   3   2   20.90    4.00
   2   3   2   36.40    6.10
  -3  -3  -2   96.59   16.10
  -3  -3  -2   92.29    9.40
  -3  -3  -2  106.09   11.90
  -3  -3  -2   85.19   12.50
  -3  -3  -2  116.59   14.00
   3   3   2   96.89   10.60
   3   3   2  117.09   11.00
   3   3   2   83.39   12.40
  -4  -3  -2  664.33   39.60
  -4  -3  -2  733.13   50.79
  -4  -3  -2  677.63   41.50
  -4  -3  -2  764.42   46.10
  -4  -3  -2  677.33   44.90
   4   3   2  674.93   45.20
   4   3   2  727.43   40.90
  -5  -3  -2   83.99   19.20
  -5  -3  -2   99.49   15.60
  -5  -3  -2   84.09   10.00
  -5  -3  -2   84.39   15.40
  -5  -3  -2   77.19   11.70
   5   3   2  109.69   12.80
   5   3   2   84.49   15.50
  -6  -3  -2  247.08   20.60
  -6  -3  -2  262.07   19.50
  -6  -3  -2  314.57   38.70
  -6  -3  -2  229.88   27.20
   6   3   2  237.58   28.40
  -7  -3  -2   12.30   11.80
  -7  -3  -2    2.10    5.30
   7   3   2   -6.50    5.20
  -8  -3  -2  117.29   16.30
  -8  -3  -2  128.99   29.60
   8   3   2  107.99   22.20
  -9  -3  -2   32.80   16.80
   9   3   2    0.00    8.90
 -10  -3  -2  225.08   42.90
  10   3   2  242.78   37.80
  12  -4  -2   12.10   10.70
  11  -4  -2   41.10   13.90
 -11   4   2   59.39   11.80
  10  -4  -2   -4.30    5.90
 -10   4   2    3.40    5.20
   9  -4  -2   86.89   17.10
  -9   4   2   68.99   11.40
  -9   4   2  120.19   18.60
   8  -4  -2   73.39   14.20
  -8   4   2   68.19   10.60
  -8   4   2   58.49   11.40
  -8   4   2   59.99   13.00
   7  -4  -2  127.89   18.20
   7  -4  -2  158.58   18.80
   7  -4  -2  120.69   14.90
   7  -4  -2  168.38   19.00
  -7   4   2  154.08   15.50
  -7   4   2  131.29   16.10
  -7   4   2  131.79   17.40
   6  -4  -2    6.40    5.60
   6  -4  -2    8.00    3.80
   6  -4  -2    6.90    5.20
  -6   4   2    9.90    4.40
  -6   4   2   13.80    4.90
  -6   4   2    2.70    4.30
   5  -4  -2   21.80    6.30
   5  -4  -2   30.10    6.10
   5  -4  -2   34.40    8.30
  -5   4   2   25.90    6.00
  -5   4   2   30.20    5.60
  -5   4   2   22.90    5.40
   4  -4  -2  152.28   16.70
   4  -4  -2  128.39   10.80
  -4   4   2  136.09   11.20
  -4   4   2  154.68   12.90
  -4   4   2  149.39   10.60
   3  -4  -2   46.20    6.10
   3  -4  -2   32.40    7.90
  -3   4   2   40.50    6.60
  -3   4   2   41.70    9.50
  -3   4   2   44.20    4.70
  -3   4   2   46.20    5.30
   2  -4  -2   21.90    4.30
   2  -4  -2   19.80    6.30
  -2   4   2   29.70    4.50
  -2   4   2   22.90    3.20
  -2   4   2   22.20    7.10
   1  -4  -2   10.00    5.20
   1  -4  -2   14.00    5.70
   1  -4  -2    8.50    3.40
  -1   4   2    7.90    2.10
  -1   4   2   -0.90    4.00
  -1   4   2   10.10    3.30
   0  -4  -2 1822.92   95.89
   0  -4  -2 1930.41   97.99
   0  -4  -2 1771.32  101.39
   0  -4  -2 1859.01   94.29
   0  -4  -2 1889.01  100.39
   0   4   2 1855.81   96.99
   0   4   2 1890.11   99.09
   0   4   2 1803.32   96.89
   0   4   2 1853.41   94.69
  -1  -4  -2 1115.89   66.39
  -1  -4  -2 1108.09   59.69
  -1  -4  -2 1126.99   57.89
  -1  -4  -2 1111.59   60.99
  -1  -4  -2 1103.79   58.49
  -1  -4  -2 1063.69   62.29
   1   4   2 1089.39   58.19
   1   4   2 1115.89   61.39
   1   4   2 1089.19   61.29
  -2  -4  -2   34.80    5.10
  -2  -4  -2   17.50    6.00
  -2  -4  -2   29.20    7.90
  -2  -4  -2   33.80    6.70
  -2  -4  -2   27.70    6.30
  -2  -4  -2   44.70   11.70
   2   4   2   34.30    5.70
   2   4   2   26.00    6.70
   2   4   2   40.90    8.50
  -3  -4  -2  240.18   19.60
  -3  -4  -2  161.08   24.50
  -3  -4  -2  205.58   18.00
  -3  -4  -2  200.28   14.60
  -3  -4  -2  224.08   17.40
  -3  -4  -2  204.98   17.50
   3   4   2  199.58   15.00
   3   4   2  209.68   19.00
  -4  -4  -2  578.54   39.20
  -4  -4  -2  570.84   33.30
  -4  -4  -2  538.85   35.60
  -4  -4  -2  487.15   43.20
  -4  -4  -2  559.64   38.50
   4   4   2  589.34   39.40
   4   4   2  547.25   34.00
  -5  -4  -2   68.99   14.70
  -5  -4  -2   72.09   14.80
  -5  -4  -2   45.90    9.70
  -5  -4  -2   60.29    9.20
  -5  -4  -2   82.99   19.80
   5   4   2   52.79    9.00
   5   4   2   43.90   11.60
  -6  -4  -2  245.18   35.20
  -6  -4  -2  174.58   20.10
   6   4   2  209.08   26.20
  -7  -4  -2    8.10   11.30
  -7  -4  -2   10.00    6.70
   7   4   2   19.40   10.20
  -8  -4  -2   -8.40   10.70
   8   4   2    8.80    8.50
  -9  -4  -2   -0.50   13.00
   9   4   2   13.90   11.50
  12  -5  -2   53.59   16.20
  11  -5  -2   33.00   12.60
 -11   5   2   32.90    9.70
  10  -5  -2  321.87   36.30
 -10   5   2  403.06   29.40
   9  -5  -2  183.58   25.00
  -9   5   2  196.18   20.30
  -9   5   2  202.28   24.10
   8  -5  -2   37.40   10.80
   8  -5  -2   35.90    9.70
  -8   5   2   46.00   10.10
  -8   5   2   50.49   11.60
  -8   5   2   36.20    8.50
   7  -5  -2    8.70    5.70
   7  -5  -2   11.60    6.40
   7  -5  -2    3.70    4.20
  -7   5   2    5.20    5.20
  -7   5   2    9.70    4.90
  -7   5   2    2.40    4.30
   6  -5  -2   16.70    5.40
   6  -5  -2   18.50    7.40
   6  -5  -2   14.00    5.60
  -6   5   2    3.20    4.30
  -6   5   2   13.90    5.00
  -6   5   2   19.20    6.20
   5  -5  -2  169.48   13.00
   5  -5  -2  125.59   17.10
  -5   5   2  136.39   14.40
  -5   5   2  131.99   13.20
   4  -5  -2    4.00    2.90
   4  -5  -2   -1.50    3.80
  -4   5   2   -0.90    1.80
  -4   5   2   -0.80    3.70
  -4   5   2   -0.90    1.90
  -4   5   2    1.00    2.60
  -4   5   2    3.50    3.60
   3  -5  -2   72.99    8.50
   3  -5  -2   74.49   12.90
  -3   5   2   58.89    7.00
  -3   5   2   61.99    6.60
  -3   5   2   74.19    9.40
  -3   5   2   71.09    8.60
   2  -5  -2    8.30    3.50
   2  -5  -2    7.30    5.80
  -2   5   2   10.00    3.30
  -2   5   2    6.80    3.10
  -2   5   2    7.50    2.50
   1  -5  -2   -3.70    5.00
   1  -5  -2    6.40    3.60
   1  -5  -2   -0.30    5.10
  -1   5   2    2.60    2.80
  -1   5   2    5.40    2.30
  -1   5   2    1.70    3.10
   0  -5  -2   37.40    7.80
   0  -5  -2   36.00   10.50
   0  -5  -2   18.20    7.20
   0  -5  -2   26.00    4.20
   0   5   2   29.00    6.30
   0   5   2   29.00    4.60
   0   5   2   45.60    7.30
  -1  -5  -2  170.08   18.30
  -1  -5  -2  139.79   10.50
  -1  -5  -2  144.19   10.70
  -1  -5  -2  140.49   11.50
  -1  -5  -2  116.99   19.00
   1   5   2  130.39   10.60
   1   5   2  159.78   16.30
  -2  -5  -2   27.10    6.00
  -2  -5  -2   31.20   11.60
  -2  -5  -2   10.60    6.30
  -2  -5  -2   33.50    5.60
  -2  -5  -2   33.20    6.80
   2   5   2   22.30    6.70
   2   5   2   31.50    5.80
  -3  -5  -2   49.20    7.30
  -3  -5  -2   36.70   12.20
  -3  -5  -2   45.00    9.50
  -3  -5  -2   38.60    8.90
  -3  -5  -2   51.69    9.00
   3   5   2   56.49   11.80
   3   5   2   29.00    5.80
  -4  -5  -2  118.89   12.70
  -4  -5  -2   89.79   15.40
  -4  -5  -2  136.49   16.80
  -4  -5  -2   88.89   13.40
  -4  -5  -2  161.98   27.10
   4   5   2  122.59   13.50
   4   5   2  104.89   16.50
  -5  -5  -2  126.39   19.50
  -5  -5  -2  116.59   16.50
  -5  -5  -2  111.59   16.30
  -5  -5  -2  130.39   26.80
   5   5   2  164.38   22.30
  -6  -5  -2    6.70    7.10
  -6  -5  -2    9.30   11.80
   6   5   2    0.30    6.40
  -7  -5  -2   -6.60    9.20
  -7  -5  -2   13.10    8.50
   7   5   2   30.40   12.10
  -8  -5  -2   16.70   16.40
   8   5   2   21.10   12.40
  -9  -5  -2   -0.60   17.00
   9   5   2   32.20   14.80
  12  -6  -2   36.30   13.60
  11  -6  -2   18.70   10.10
 -11   6   2    2.20    5.90
  10  -6  -2   10.00    9.30
 -10   6   2   20.40    8.10
   9  -6  -2  167.78   23.60
  -9   6   2  195.18   20.50
  -9   6   2  149.19   19.60
   8  -6  -2   -3.40    5.00
   8  -6  -2   -1.30    4.40
  -8   6   2   -5.80    3.00
  -8   6   2    0.30    4.30
   7  -6  -2  168.58   22.70
   7  -6  -2  216.78   18.00
   7  -6  -2  173.38   19.20
  -7   6   2  200.48   19.40
  -7   6   2  209.08   18.50
  -7   6   2  177.18   19.10
   6  -6  -2   82.09   11.10
   6  -6  -2   62.19   13.30
  -6   6   2   63.59    9.70
  -6   6   2   87.59   15.90
  -6   6   2   90.19   11.80
   5  -6  -2    6.00    6.60
   5  -6  -2   13.10    4.90
  -5   6   2    5.50    5.90
  -5   6   2    9.40    4.50
  -5   6   2    7.40    3.60
   4  -6  -2   38.60   10.30
   4  -6  -2   32.90    6.60
  -4   6   2   44.30    7.10
  -4   6   2   32.80    5.30
  -4   6   2   26.30    7.40
  -4   6   2   30.20    5.60
   3  -6  -2   67.39   13.20
   3  -6  -2   48.60    8.00
  -3   6   2   53.29    6.60
  -3   6   2   53.99    8.50
  -3   6   2   58.09    7.60
   2  -6  -2  118.09   18.10
   2  -6  -2  149.79   12.60
  -2   6   2  141.59    9.70
  -2   6   2  125.59   11.30
  -2   6   2  136.09   10.40
   1  -6  -2   77.59   14.60
   1  -6  -2   97.09   16.10
   1  -6  -2  110.09   12.60
  -1   6   2  136.79   13.10
  -1   6   2  130.89   13.50
  -1   6   2  117.79    9.30
   0  -6  -2  884.71   57.89
   0  -6  -2  907.31   60.99
   0   6   2  952.80   53.49
   0   6   2  967.80   50.99
   0   6   2  947.81   53.99
  -1  -6  -2  236.38   15.30
  -1  -6  -2  192.08   22.60
  -1  -6  -2  232.08   14.90
  -1  -6  -2  215.98   28.50
   1   6   2  216.08   15.50
   1   6   2  200.68   18.30
  -2  -6  -2  125.59   13.80
  -2  -6  -2  112.79   12.40
  -2  -6  -2  127.19   10.90
  -2  -6  -2  120.59   17.50
  -2  -6  -2  174.68   26.30
   2   6   2  127.39   16.50
   2   6   2  136.69   11.60
  -3  -6  -2    2.20    4.00
  -3  -6  -2    5.70    9.60
  -3  -6  -2    4.70    3.00
  -3  -6  -2    2.30    5.70
  -3  -6  -2   -3.40    4.10
   3   6   2   -1.40    2.40
   3   6   2    4.00    5.40
  -4  -6  -2  215.78   24.40
  -4  -6  -2  251.27   20.30
  -4  -6  -2  252.17   26.50
  -4  -6  -2  258.47   37.20
   4   6   2  232.38   24.00
   4   6   2  262.17   27.90
  -5  -6  -2  194.78   25.30
  -5  -6  -2  156.18   29.70
  -5  -6  -2  218.48   24.60
   5   6   2  215.28   26.90
  -6  -6  -2   -1.00    7.00
  -6  -6  -2   17.20   13.90
   6   6   2    5.30    9.10
  -7  -6  -2   21.50   16.70
   7   6   2    1.00    7.70
  -8  -6  -2   18.60   17.20
   8   6   2    0.50    9.70
  12  -7  -2    5.20    9.00
  11  -7  -2   35.40   13.40
 -11   7   2   25.10    8.90
  10  -7  -2  115.99   22.00
 -10   7   2  136.99   18.30
   9  -7  -2  200.98   27.30
  -9   7   2  252.87   26.10
  -9   7   2  275.77   27.10
   8  -7  -2    0.50    5.00
   8  -7  -2    1.60    6.20
  -8   7   2    6.60    5.90
  -8   7   2   14.20    6.80
   7  -7  -2   -2.10    6.10
  -7   7   2    7.20    5.40
  -7   7   2    8.30    5.50
  -7   7   2    9.30    6.50
   6  -7  -2  198.28   17.60
   6  -7  -2  195.58   25.20
  -6   7   2  202.98   17.60
  -6   7   2  220.98   17.20
  -6   7   2  207.68   25.70
   5  -7  -2  875.61   49.50
   5  -7  -2  780.22   55.59
  -5   7   2  878.51   53.59
  -5   7   2  849.32   47.90
  -5   7   2  828.82   47.60
  -5   7   2  852.71   48.60
  -5   7   2  831.62   49.00
   4  -7  -2   74.99   10.60
   4  -7  -2   73.99   16.30
  -4   7   2   68.59    9.40
  -4   7   2   66.49    8.90
  -4   7   2   74.99   11.70
  -4   7   2   77.89    9.20
   3  -7  -2  230.38   27.30
   3  -7  -2  206.88   16.70
  -3   7   2  202.58   15.50
  -3   7   2  200.68   14.40
  -3   7   2  183.88   15.00
   2  -7  -2   30.60   10.50
   2  -7  -2   17.20    5.90
  -2   7   2   15.70    5.00
  -2   7   2   14.60    4.00
   1  -7  -2  252.07   30.50
  -1   7   2  286.67   21.70
  -1   7   2  347.17   22.70
  -1   7   2  312.87   19.70
   0  -7  -2    4.70    7.40
   0  -7  -2   -4.70    5.60
   0   7   2    0.10    3.70
   0   7   2    0.60    3.90
   0   7   2    2.20    2.50
  -1  -7  -2  107.39   17.30
  -1  -7  -2   91.49    8.90
  -1  -7  -2   63.89   16.60
   1   7   2   78.49   12.40
   1   7   2   98.69   10.80
  -2  -7  -2   21.50    9.30
  -2  -7  -2   22.80   11.50
  -2  -7  -2   28.80    6.90
   2   7   2   29.50    6.40
   2   7   2    4.90    5.50
  -3  -7  -2   28.90    6.60
  -3  -7  -2   25.00    7.70
  -3  -7  -2   24.80    9.90
  -3  -7  -2   14.00   10.70
   3   7   2   27.60    9.40
   3   7   2   21.80    6.10
  -4  -7  -2   52.59   18.70
  -4  -7  -2   71.89   15.60
  -4  -7  -2  107.59   16.40
   4   7   2   73.39   15.70
  -5  -7  -2    3.70    7.40
  -5  -7  -2    1.50   11.20
   5   7   2    3.20    8.00
  -6  -7  -2   -2.60    8.10
  -6  -7  -2   -1.70   11.70
   6   7   2   15.60   10.80
  -7  -7  -2    5.30   17.50
   7   7   2    4.80    9.60
  -8  -7  -2  163.48   40.50
   8   7   2  124.09   25.30
  12  -8  -2   22.30   12.40
 -12   8   2   22.90   11.40
  11  -8  -2   13.20    9.90
 -11   8   2    6.90    7.50
  10  -8  -2   -0.90    6.70
 -10   8   2    0.20    6.60
   9  -8  -2  100.29   19.50
  -9   8   2   66.49   13.30
  -9   8   2   65.89   13.30
   8  -8  -2    2.50    8.60
  -8   8   2    4.40    6.30
  -8   8   2    6.50    5.70
   7  -8  -2   88.49   19.20
  -7   8   2  101.49   22.30
  -7   8   2  102.59   14.10
   6  -8  -2   79.69   12.30
   6  -8  -2   74.29   16.50
  -6   8   2   90.39   12.60
  -6   8   2  102.19   17.50
  -6   8   2   73.09   10.60
   5  -8  -2    3.20    4.70
   5  -8  -2    7.10    7.60
  -5   8   2   19.30    5.50
  -5   8   2    9.80    7.00
  -5   8   2    8.80    4.30
  -5   8   2   15.70    5.10
   4  -8  -2    2.40    7.70
   4  -8  -2   10.70    5.30
  -4   8   2    3.50    2.80
  -4   8   2    5.80    4.70
  -4   8   2    6.00    3.70
  -4   8   2    6.00    4.20
   3  -8  -2    7.90    7.90
   3  -8  -2    7.70    4.60
  -3   8   2    4.40    3.80
  -3   8   2   -1.60    2.40
  -3   8   2    2.90    3.40
   2  -8  -2   37.70   13.20
  -2   8   2   36.60    6.20
  -2   8   2   40.40    8.20
   1  -8  -2  227.08   29.90
  -1   8   2  227.28   18.10
  -1   8   2  179.98   18.80
  -1   8   2  186.98   14.80
   0  -8  -2    3.00    7.70
   0   8   2    9.00    5.50
   0   8   2    7.20    3.40
   0   8   2    6.30    5.20
  -1  -8  -2   84.79    7.80
  -1  -8  -2   76.09    7.70
  -1  -8  -2   65.19   17.70
  -1  -8  -2   60.79   15.00
   1   8   2   71.69    9.60
   1   8   2   83.99   13.70
  -2  -8  -2    3.40    4.60
  -2  -8  -2   -3.00    7.90
  -2  -8  -2    2.30    7.20
   2   8   2    0.70    5.30
   2   8   2   -0.70    3.10
  -3  -8  -2    3.00    7.50
  -3  -8  -2    0.30   10.40
   3   8   2    0.30    6.20
  -4  -8  -2  232.88   28.40
  -4  -8  -2  274.47   42.40
   4   8   2  205.58   26.10
  -5  -8  -2  316.37   47.80
  -5  -8  -2  251.27   31.80
   5   8   2  312.07   34.90
  -6  -8  -2   12.00   18.00
   6   8   2    8.40    9.60
  -7  -8  -2   77.09   27.60
   7   8   2   50.79   16.10
  11  -9  -2   19.80   11.90
 -11   9   2   11.50    8.80
  10  -9  -2   -3.80    8.60
 -10   9   2   11.10    8.60
   9  -9  -2  193.68   29.70
  -9   9   2  181.58   22.40
  -9   9   2  179.98   22.80
   8  -9  -2   72.69   18.00
  -8   9   2  136.99   17.00
  -8   9   2  117.99   18.40
   7  -9  -2    1.80    7.70
  -7   9   2   10.00    5.70
  -7   9   2    5.90    9.80
   6  -9  -2  160.98   26.20
  -6   9   2  171.38   18.00
  -6   9   2  145.79   21.90
   5  -9  -2 1181.88   82.19
  -5   9   2 1302.17   71.19
  -5   9   2 1269.47   75.19
  -5   9   2 1311.77   70.99
  -5   9   2 1287.17   70.09
   4  -9  -2   16.30   10.90
  -4   9   2   53.99    8.30
  -4   9   2   28.90    6.80
  -4   9   2   35.80    8.30
  -4   9   2   62.19    9.60
   3  -9  -2  254.07   34.40
  -3   9   2  217.88   18.60
  -3   9   2  239.78   17.50
  -3   9   2  225.08   14.30
   2  -9  -2   11.40    9.40
  -2   9   2   16.60    6.70
  -2   9   2   18.70    4.90
  -2   9   2   19.20    6.40
   1  -9  -2  126.69   25.00
  -1   9   2  114.39   12.40
  -1   9   2  118.69   15.50
  -1   9   2  129.29   15.60
   0  -9  -2    7.00   10.50
   0   9   2    4.50    6.20
   0   9   2    9.00    4.50
   0   9   2    6.40    6.80
  -1  -9  -2   11.60   10.70
   1   9   2   10.90    7.30
   1   9   2    0.80    3.30
  -2  -9  -2   -9.00    6.90
  -2  -9  -2    0.10    9.80
   2   9   2   -0.50    5.80
  -3  -9  -2   28.40   15.40
  -3  -9  -2   46.90   15.20
   3   9   2   18.90    9.50
  -4  -9  -2   39.90   14.30
  -4  -9  -2   45.30   22.40
   4   9   2   64.99   16.30
  -5  -9  -2    6.80   11.30
  -5  -9  -2  -10.20   13.20
   5   9   2   -5.50    8.30
  -6  -9  -2  -16.20   13.60
   6   9   2    7.40   10.30
  11 -10  -2   38.00   15.00
 -11  10   2   31.40   11.80
  10 -10  -2   10.20    9.30
 -10  10   2    0.10    7.70
   9 -10  -2  138.29   26.00
  -9  10   2  102.69   20.60
  -9  10   2  125.29   19.80
   8 -10  -2   62.99   17.90
  -8  10   2   65.79   14.40
  -8  10   2   92.59   14.60
   7 -10  -2   46.40   15.70
  -7  10   2   36.40    9.20
   6 -10  -2  136.49   25.80
  -6  10   2  143.49   16.10
   5 -10  -2    0.70    8.30
  -5  10   2    6.70    5.00
  -5  10   2    1.70    4.30
   4 -10  -2   96.59   21.50
  -4  10   2   71.89   14.30
  -4  10   2   60.79    9.60
   3 -10  -2   74.59   19.00
  -3  10   2   61.99   11.40
  -3  10   2   56.89    9.10
   2 -10  -2  131.79   26.60
  -2  10   2  123.59   13.90
  -2  10   2   92.49   13.80
  -2  10   2  145.19   17.10
   1 -10  -2  162.08   28.90
  -1  10   2  183.98   20.40
  -1  10   2  200.18   20.40
  -1  10   2  150.98   15.60
   0 -10  -2   76.89   20.70
   0  10   2   88.19   14.90
   0  10   2   92.39   14.70
  -1 -10  -2   12.10   14.00
   1  10   2    9.70    6.90
  -2 -10  -2  101.79   27.00
   2  10   2  158.08   22.10
  -3 -10  -2   53.39   22.00
   3  10   2   40.70   13.50
  -4 -10  -2   83.89   28.80
   4  10   2  133.19   22.60
  -5 -10  -2  137.69   35.90
   5  10   2  181.68   29.00
  11 -11  -2   63.89   19.50
 -11  11   2   38.40   13.00
  10 -11  -2   16.70   12.00
 -10  11   2   20.10   10.70
  -9  11   2   18.70   10.60
   8 -11  -2   29.10   14.20
  -8  11   2   19.80    8.50
   7 -11  -2   26.50   13.00
  -7  11   2   26.50    8.20
   6 -11  -2   10.00   11.30
  -6  11   2   19.50    6.90
   5 -11  -2  286.87   38.80
  -5  11   2  289.07   22.60
   4 -11  -2   33.50   14.70
  -4  11   2   43.60    8.90
   3 -11  -2   58.59   20.00
  -3  11   2   69.79   13.00
  -3  11   2   69.19   10.90
   2 -11  -2   27.10   15.70
  -2  11   2   20.00    6.10
  -2  11   2   17.00    8.70
   1 -11  -2  175.38   33.10
  -1  11   2  151.88   19.90
  -1  11   2  158.38   21.00
   0 -11  -2   38.60   18.50
   0  11   2   38.40   11.00
   0  11   2   46.50   12.00
  -1 -11  -2   14.50   15.50
   1  11   2   21.00   10.50
  -2 -11  -2   27.80   18.70
   2  11   2    4.70    8.90
  -3 -11  -2   33.60   22.00
   3  11   2   16.80   10.60
  -4 -11  -2    6.70   17.60
   4  11   2   29.60   13.60
  10 -12  -2   51.79   18.50
 -10  12   2   35.80   13.60
   9 -12  -2   25.70   14.00
  -9  12   2   34.90   13.00
   8 -12  -2   26.70   13.90
   7 -12  -2   -1.10    9.20
   6 -12  -2   21.80   15.30
   5 -12  -2    1.10   11.60
   4 -12  -2    6.00   12.50
   3 -12  -2   -1.20   11.10
  -3  12   2   -3.20    6.40
   2 -12  -2   11.90   14.70
  -2  12   2   41.70   11.00
   1 -12  -2  146.09   31.90
   0 -12  -2   83.39   27.50
  -1 -12  -2   29.40   19.00
  -2 -12  -2   -6.80   15.30
  -3 -12  -2   16.60   21.90
   9 -13  -2   22.10   16.00
  -9  13   2   12.90   12.20
   8 -13  -2    2.20   10.80
   7 -13  -2  -13.00   10.00
   6 -13  -2   -6.90   11.10
   5 -13  -2  107.89   27.50
   4 -13  -2   92.59   27.10
  -4  13   2   90.39   16.40
   3 -13  -2    7.20   14.10
  -3  13   2    1.60    7.10
   2 -13  -2  128.49   32.50
   1 -13  -2  166.48   36.70
   0 -13  -2   12.60   17.90
  -1 -13  -2    2.80   16.10
  -2 -13  -2    6.70   18.80
   8 -14  -2   -6.30   10.60
   7 -14  -2    9.70   15.20
   6 -14  -2    3.90   14.00
   5 -14  -2   -3.60   14.50
  -5  14   2    3.30    9.00
   4 -14  -2    0.50   13.60
   3 -14  -2   24.50   16.90
   2 -14  -2   20.30   18.00
   1 -14  -2   93.89   30.80
   0 -14  -2    5.80   17.90
   5 -15  -2   61.39   24.00
   4 -15  -2    7.90   16.90
   3 -15  -2   19.50   19.90
   0 -15   3  101.69   39.10
   1 -15   3    6.30   21.00
   2 -15   3    4.10   18.20
   3 -15   3   40.10   27.20
   4 -15   3   15.20   22.30
   5 -15   3   13.90   20.50
   6 -15   3   45.70   22.20
   7 -15   3   25.50   18.00
   2  14  -3   17.50   13.10
  -2 -14   3   39.40   26.30
   1  14  -3   28.80   13.20
  -1 -14   3   20.80   21.50
   0  14  -3    3.50    9.30
   0 -14   3   18.80   18.60
   1 -14   3   -3.90   14.30
   2 -14   3   -6.30   13.80
   3 -14   3   73.79   27.60
   4 -14   3   -7.30   12.70
   5 -14   3    6.50   16.10
   6 -14   3   11.60   17.50
   7 -14   3  264.47   46.50
   8 -14   3   69.99   26.00
   3  13  -3  140.89   25.20
  -3 -13   3  256.57   49.90
   2  13  -3   37.50   14.90
  -2 -13   3   71.89   28.60
   1  13  -3   15.10   10.20
  -1 -13   3    6.00   17.80
   0  13  -3    6.20    8.10
   0 -13   3    5.90   16.50
  -1  13  -3    5.10    7.40
   1 -13   3   11.00   15.60
  -2  13  -3   61.39   14.50
   2 -13   3   98.29   29.20
  -3  13  -3   37.10   11.50
   3 -13   3   12.40   16.30
   4 -13   3   20.20   16.20
   5 -13   3  -10.90   11.30
   6 -13   3    5.50   12.50
   7 -13   3    4.40   13.70
   8 -13   3  -10.90    9.40
   9 -13   3   20.70   16.40
   4  12  -3    7.80    9.60
  -4 -12   3    0.80   15.60
   3  12  -3   13.00   10.90
  -3 -12   3   -7.90   15.10
   2  12  -3   -4.50    6.90
  -2 -12   3   -5.00   12.60
   1  12  -3   63.89   15.20
  -1 -12   3   86.09   27.40
   0  12  -3    1.00    5.60
   0 -12   3   27.00   19.20
  -1  12  -3  145.59   20.50
   1 -12   3   59.19   24.10
  -2  12  -3   20.20    8.90
   2 -12   3   15.10    8.90
   2 -12   3   14.00   15.80
  -3  12  -3  144.69   21.10
   3 -12   3  160.28   32.60
   3 -12   3  167.48   21.10
  -4  12  -3    3.70    5.90
   4 -12   3    5.90    6.80
   4 -12   3    4.40   13.00
  -5  12  -3   43.90   12.00
   5 -12   3   34.30   19.00
  -6  12  -3   -0.30    9.10
   6 -12   3   11.80   13.30
  -7  12  -3  614.94   71.69
   7 -12   3  506.75   59.99
   8 -12   3   46.00   19.40
   9 -12   3    0.20   11.90
  10 -12   3   26.70   18.20
   5  11  -3   19.40   12.30
  -5 -11   3    5.70   18.00
   4  11  -3   -4.20    7.00
  -4 -11   3    2.00   14.70
   3  11  -3  163.78   24.50
  -3 -11   3  150.88   34.40
   2  11  -3  257.97   30.30
  -2 -11   3  176.28   38.00
   1  11  -3   10.60    8.10
  -1 -11   3   12.30    8.30
  -1 -11   3    5.00   13.30
   0  11  -3  419.76   33.80
   0 -11   3  363.86   30.30
   0 -11   3  449.16   56.89
  -1  11  -3   65.89    9.40
  -1  11  -3   55.19   13.30
   1 -11   3   86.19   25.40
   1 -11   3   61.79   12.50
  -2  11  -3  137.89   19.50
   2 -11   3   70.49   23.00
   2 -11   3  148.59   18.70
  -3  11  -3   29.20    9.80
  -3  11  -3   37.40   10.80
   3 -11   3   28.60    9.80
   3 -11   3   20.00   14.50
  -4  11  -3  238.98   27.50
  -4  11  -3  213.08   24.70
   4 -11   3  200.48   35.90
   4 -11   3  269.27   27.90
  -5  11  -3   -0.50    5.10
  -5  11  -3   -1.60    7.90
   5 -11   3  -11.30    9.60
  -6  11  -3    7.00    7.20
  -6  11  -3    8.40   10.00
   6 -11   3   23.60   14.30
  -7  11  -3   41.10   13.80
   7 -11   3   29.80   15.50
  -8  11  -3   81.49   17.70
   8 -11   3   44.50   19.40
   9 -11   3    3.70   12.70
  10 -11   3   -1.00   10.90
   6  10  -3   97.69   22.80
  -6 -10   3   79.89   30.00
   5  10  -3    9.40    9.20
  -5 -10   3    8.20   16.40
   4  10  -3   26.60   11.50
  -4 -10   3   28.90   18.70
   3  10  -3  133.89   21.40
  -3 -10   3  143.49   34.30
  -3 -10   3  219.28   24.40
   2  10  -3   37.10   12.20
  -2 -10   3   42.60   11.00
  -2 -10   3   31.50   17.30
   1  10  -3    0.60    6.60
  -1 -10   3   16.10   12.10
  -1 -10   3   -4.30    5.60
   0  10  -3   18.60    8.00
   0  10  -3   20.70    4.80
   0 -10   3   13.00   14.30
   0 -10   3   10.40    6.80
  -1  10  -3  139.79   18.90
   1 -10   3  198.58   21.70
   1 -10   3  144.79   28.80
  -2  10  -3   38.40    7.60
  -2  10  -3   46.20    6.50
  -2  10  -3   36.50   10.10
   2 -10   3  101.29   22.70
   2 -10   3   29.20    9.60
  -3  10  -3  110.49   15.40
  -3  10  -3  125.09   17.50
  -3  10  -3   74.59   11.20
   3 -10   3  116.69   27.10
   3 -10   3  119.89   17.70
  -4  10  -3  138.89   18.10
  -4  10  -3  122.09   14.50
  -4  10  -3  147.59   21.70
   4 -10   3  115.49   17.90
   4 -10   3  134.09   26.70
  -5  10  -3   43.50   10.00
  -5  10  -3   39.70   13.10
  -5  10  -3   41.00    9.20
   5 -10   3   36.90   11.50
   5 -10   3   63.99   21.00
  -6  10  -3   99.39   19.10
  -6  10  -3  100.79   15.90
   6 -10   3  157.88   30.00
  -7  10  -3  165.18   24.30
  -7  10  -3  228.18   28.00
  -7  10  -3  207.58   24.30
   7 -10   3  154.68   30.20
  -8  10  -3   55.29   14.10
   9 -10   3    0.00   10.20
  10 -10   3   -1.40    8.80
  11 -10   3   99.69   25.60
   7   9  -3   25.60   14.50
  -7  -9   3  -23.90   14.90
   6   9  -3    5.50    8.50
  -6  -9   3    0.10   15.90
   5   9  -3    5.10    8.70
  -5  -9   3   -4.20   14.70
   4   9  -3    8.70    8.70
  -4  -9   3    3.80   14.00
   3   9  -3   82.09   16.40
  -3  -9   3  151.78   32.30
   2   9  -3  362.36   29.00
  -2  -9   3  258.17   38.50
  -2  -9   3  260.67   27.50
   1   9  -3   12.90    7.80
   1   9  -3    8.60    4.60
  -1  -9   3    8.80    5.20
  -1  -9   3    9.40    6.30
  -1  -9   3    3.30   10.80
   0   9  -3   12.10    7.00
   0   9  -3   15.00    4.10
   0   9  -3   16.70    4.90
   0  -9   3   14.30    5.90
   0  -9   3    6.20    6.10
   0  -9   3   -1.90    8.10
  -1   9  -3  270.57   23.00
   1  -9   3  262.17   19.90
   1  -9   3  253.77   25.50
   1  -9   3  235.58   34.90
  -2   9  -3  393.36   28.20
  -2   9  -3  339.87   27.60
  -2   9  -3  386.46   25.30
  -2   9  -3  370.26   21.20
   2  -9   3  392.26   46.80
   2  -9   3  376.66   26.00
   2  -9   3  338.37   28.40
  -3   9  -3   87.59   11.80
  -3   9  -3   68.89   13.00
  -3   9  -3   58.69   11.60
   3  -9   3   73.69   13.40
   3  -9   3   44.60   16.00
  -4   9  -3   93.99   12.70
  -4   9  -3  159.58   21.70
  -4   9  -3  109.79   15.50
   4  -9   3  115.49   17.70
   4  -9   3  125.99   24.30
  -5   9  -3   -0.20    3.70
  -5   9  -3   -2.10    7.40
  -5   9  -3   21.70    9.60
  -5   9  -3   16.30    6.80
   5  -9   3   17.70    8.90
   5  -9   3   -0.30    8.60
  -6   9  -3  193.28   22.20
  -6   9  -3  150.68   22.10
  -6   9  -3  185.38   19.90
   6  -9   3  159.48   27.80
  -7   9  -3   36.80   10.20
  -7   9  -3   41.30   13.00
  -7   9  -3   24.70   10.60
   7  -9   3   41.00   14.90
  -8   9  -3   29.40   11.20
  -8   9  -3    0.20    6.90
   8  -9   3   15.80   12.00
  -9   9  -3   -0.10    7.00
   9  -9   3    4.80    8.10
  10  -9   3   14.60   12.50
  11  -9   3   99.99   24.70
   8   8  -3   28.30   14.20
  -8  -8   3   27.20   20.60
   7   8  -3   -2.00    8.00
  -7  -8   3   16.00   17.80
   6   8  -3   73.19   17.40
  -6  -8   3  123.69   30.30
   5   8  -3   70.69   16.70
  -5  -8   3  133.69   31.30
   4   8  -3   -4.30    5.10
  -4  -8   3   -4.20    9.50
   3   8  -3   19.20    9.40
   3   8  -3   14.00    5.70
  -3  -8   3   23.00   13.60
   2   8  -3  129.19   13.50
   2   8  -3  109.99   16.90
  -2  -8   3  140.79   28.40
  -2  -8   3  114.59   15.80
  -2  -8   3   88.79   11.60
   1   8  -3   72.39    9.40
   1   8  -3   67.99   12.80
  -1  -8   3   56.39   17.00
  -1  -8   3   67.09   12.20
  -1  -8   3   73.79   10.40
   0   8  -3    8.40    3.70
   0   8  -3    9.40    5.80
   0  -8   3   32.10   14.00
   0  -8   3   14.30    5.20
   0  -8   3    7.10    5.30
  -1   8  -3  220.58   19.50
   1  -8   3  220.08   22.80
   1  -8   3  216.98   17.10
   1  -8   3  202.88   29.90
  -2   8  -3  136.39   14.20
  -2   8  -3  188.28   19.40
  -2   8  -3  135.89   17.00
  -2   8  -3  141.59    8.90
   2  -8   3  155.88   19.00
   2  -8   3  106.59   13.40
   2  -8   3  128.09   24.30
  -3   8  -3   12.80    4.50
  -3   8  -3   13.30    5.50
  -3   8  -3    3.20    5.60
   3  -8   3   10.00    9.50
   3  -8   3    3.40    3.80
   3  -8   3   15.40    7.10
  -4   8  -3   58.79   10.70
  -4   8  -3   42.60    8.60
  -4   8  -3   55.69   13.90
   4  -8   3   33.80   12.80
   4  -8   3   31.40   10.10
  -5   8  -3  268.27   27.80
  -5   8  -3  325.37   33.70
  -5   8  -3  285.57   21.80
  -5   8  -3  263.87   22.80
   5  -8   3  263.87   28.80
   5  -8   3  258.67   34.50
  -6   8  -3  104.99   15.00
  -6   8  -3   79.19   14.90
  -6   8  -3   82.09   14.50
  -6   8  -3   79.99   13.00
   6  -8   3   95.69   21.50
  -7   8  -3  136.59   17.90
  -7   8  -3  150.68   22.30
  -7   8  -3  143.39   19.50
   7  -8   3  151.28   12.30
  -8   8  -3    0.30    6.50
  -8   8  -3    8.10    7.10
   8  -8   3  -11.70    6.40
  -9   8  -3   18.30    9.10
   9  -8   3   -1.30    8.50
  10  -8   3   -2.60    8.30
  11  -8   3   64.49   20.20
   8   7  -3   61.09   17.00
  -8  -7   3   37.70   21.80
   7   7  -3   -0.50    8.00
  -7  -7   3   13.50   13.50
   6   7  -3    2.80    7.70
  -6  -7   3    2.50   11.20
   5   7  -3   22.20    9.90
  -5  -7   3   13.70   14.30
   4   7  -3  452.75   27.30
   4   7  -3  418.46   34.60
  -4  -7   3  445.06   29.20
  -4  -7   3  399.06   49.10
   3   7  -3  255.87   19.20
   3   7  -3  248.98   18.90
   3   7  -3  239.28   26.30
  -3  -7   3  304.07   20.20
  -3  -7   3  241.38   35.30
   2   7  -3  647.94   36.70
   2   7  -3  625.34   40.80
   2   7  -3  610.84   41.10
  -2  -7   3  560.04   49.50
  -2  -7   3  605.34   36.80
   1   7  -3  105.29   14.50
   1   7  -3  114.99   11.90
  -1  -7   3  103.69   11.80
  -1  -7   3  121.19   15.00
  -1  -7   3  118.99   23.10
   0   7  -3  584.94   37.90
   0   7  -3  599.44   34.40
   0  -7   3  623.34   35.20
   0  -7   3  541.55   37.80
   0  -7   3  533.65   46.30
  -1   7  -3  310.27   21.80
  -1   7  -3  271.07   21.50
   1  -7   3  252.17   22.00
   1  -7   3  257.17   33.10
   1  -7   3  278.87   19.60
  -2   7  -3  810.72   50.99
  -2   7  -3  812.02   49.60
  -2   7  -3  840.12   47.20
   2  -7   3  737.23   57.89
   2  -7   3  879.81   48.10
   2  -7   3  881.61   52.29
  -3   7  -3  199.28   15.80
  -3   7  -3  200.28   17.40
  -3   7  -3  180.08   21.90
   3  -7   3  206.38   16.40
   3  -7   3  239.68   30.70
   3  -7   3  188.38   21.90
  -4   7  -3  246.08   18.70
  -4   7  -3  268.47   20.70
  -4   7  -3  275.37   28.90
  -4   7  -3  199.38   23.00
   4  -7   3  246.88   26.30
   4  -7   3  238.58   19.00
   4  -7   3  220.88   29.90
  -5   7  -3    5.30    4.20
  -5   7  -3    3.90    4.50
  -5   7  -3   -1.40    4.70
  -5   7  -3   -5.20    6.30
   5  -7   3    0.90    4.30
   5  -7   3    5.40    8.40
   5  -7   3    2.10    1.60
  -6   7  -3  216.28   24.40
  -6   7  -3  160.68   20.60
  -6   7  -3  193.68   20.50
  -6   7  -3  160.78   19.20
   6  -7   3  187.58   13.70
   6  -7   3  173.28   27.40
  -7   7  -3    1.60    5.60
  -7   7  -3    4.10    5.80
  -7   7  -3    2.00    4.50
   7  -7   3   -2.10    3.40
   7  -7   3    6.20    8.10
  -8   7  -3   34.00   11.30
  -8   7  -3   16.40    7.90
   8  -7   3   14.00    7.30
   8  -7   3   17.70   10.60
  -9   7  -3   56.39   16.10
  -9   7  -3   46.00   11.50
   9  -7   3   30.10   14.50
  10  -7   3    0.30    9.20
  11  -7   3  155.38   30.70
   9   6  -3   38.00   15.70
  -9  -6   3   21.50   19.40
   8   6  -3  120.29   22.90
  -8  -6   3  130.39   31.40
   7   6  -3    3.00    8.10
  -7  -6   3   18.50   14.20
   6   6  -3   47.20   12.90
  -6  -6   3   16.10   12.10
   5   6  -3   -3.70    4.70
  -5  -6   3    0.00    3.30
  -5  -6   3   14.30   11.90
  -5  -6   3    1.00    2.70
   4   6  -3   13.70    4.10
   4   6  -3   14.70    7.00
  -4  -6   3    9.40   10.40
  -4  -6   3    8.60    4.00
   3   6  -3  217.28   16.20
   3   6  -3  251.27   25.30
   3   6  -3  231.88   16.10
  -3  -6   3  182.38   27.90
  -3  -6   3  210.08   16.30
   2   6  -3  147.99   17.70
   2   6  -3  136.69   11.40
   2   6  -3  131.09   14.30
  -2  -6   3  145.69   11.90
  -2  -6   3  137.69   24.20
   1   6  -3   47.60    6.40
   1   6  -3   57.09   10.50
   1   6  -3   44.60    9.10
  -1  -6   3   64.29   10.30
  -1  -6   3   60.09   14.80
  -1  -6   3   44.70    6.50
   0   6  -3   76.29   10.90
   0   6  -3  108.59   10.40
   0  -6   3   79.99   12.10
   0  -6   3   91.69   18.70
   0  -6   3   76.19    9.00
  -1   6  -3  130.29    9.40
  -1   6  -3  118.99   13.70
  -1   6  -3  126.19   14.70
   1  -6   3  118.99   20.40
   1  -6   3  120.89   12.00
   1  -6   3  120.59   15.30
  -2   6  -3  109.69   12.90
  -2   6  -3   79.29    9.60
  -2   6  -3   88.59   13.40
   2  -6   3   82.39   17.20
   2  -6   3   77.89    9.90
   2  -6   3  102.69   14.80
  -3   6  -3  320.17   23.30
  -3   6  -3  310.47   21.50
  -3   6  -3  305.37   26.30
   3  -6   3  327.17   26.20
   3  -6   3  339.47   31.10
   3  -6   3  348.27   22.60
  -4   6  -3   18.60    8.30
  -4   6  -3    1.80    3.30
  -4   6  -3    4.10    5.30
  -4   6  -3    5.30    4.30
   4  -6   3    6.70    4.50
   4  -6   3    6.00    1.70
   4  -6   3    0.60    5.50
   4  -6   3   -2.70    5.60
  -5   6  -3  623.14   42.00
  -5   6  -3  681.43   47.10
  -5   6  -3  621.14   39.10
  -5   6  -3  605.54   40.70
  -5   6  -3  659.73   40.40
   5  -6   3  597.74   39.00
   5  -6   3  580.24   46.70
   5  -6   3  645.64   44.50
  -6   6  -3  974.50   55.99
  -6   6  -3  951.60   58.99
  -6   6  -3  856.81   55.89
  -7   6  -3  170.68   23.60
  -7   6  -3  226.28   23.20
  -7   6  -3  240.98   24.30
   7  -6   3  170.48   27.00
  -8   6  -3  104.59   14.80
  -8   6  -3   96.49   19.30
   8  -6   3   91.89   19.40
  -9   6  -3  250.57   32.60
  -9   6  -3  209.28   23.20
   9  -6   3  254.47   34.70
  10  -6   3   56.29   18.30
  11  -6   3   79.99   21.70
 -12   6  -3   57.49   14.10
  12  -6   3   58.39   19.70
  10   5  -3   24.80   13.90
   9   5  -3    5.80    9.40
  -9  -5   3    4.20   14.50
   8   5  -3   71.19   17.10
  -8  -5   3   73.09   23.10
   7   5  -3   -5.40    5.80
  -7  -5   3   -6.30    9.70
   6   5  -3   -3.20    5.50
  -6  -5   3   -5.30    8.80
  -6  -5   3   -4.40    3.00
   5   5  -3   72.79   14.40
   5   5  -3   57.79    5.80
  -5  -5   3   41.10   14.90
  -5  -5   3   45.90    7.80
   4   5  -3  417.86   32.10
   4   5  -3  428.76   24.90
  -4  -5   3  503.05   41.40
  -4  -5   3  472.15   28.20
   3   5  -3   22.60    4.70
   3   5  -3   17.00    6.10
   3   5  -3   18.20    4.20
  -3  -5   3   31.50    5.70
  -3  -5   3    3.90    7.70
   2   5  -3  285.77   19.50
   2   5  -3  303.57   18.80
   2   5  -3  307.97   22.90
  -2  -5   3  300.67   33.30
  -2  -5   3  275.67   18.80
   1   5  -3    3.10    4.40
   1   5  -3    3.80    2.50
   1   5  -3    2.00    4.00
  -1  -5   3    4.10    4.40
  -1  -5   3    4.60    2.80
  -1  -5   3   11.80    7.90
   0   5  -3    2.40    2.30
   0   5  -3   -1.30    3.70
   0  -5   3   10.20    7.60
   0  -5   3    6.40    3.10
   0  -5   3    2.90    4.00
  -1   5  -3   27.00    7.10
  -1   5  -3   26.50    6.30
  -1   5  -3   25.90    3.80
   1  -5   3   34.10    5.70
   1  -5   3   19.00    6.30
   1  -5   3    9.80    7.90
  -2   5  -3 5548.04  283.67
  -2   5  -3 5593.34  286.77
   2  -5   3 5512.55  291.87
   2  -5   3 5774.32  282.57
   2  -5   3 5461.65  286.87
  -3   5  -3    3.90    3.10
  -3   5  -3    5.30    4.80
  -3   5  -3   -0.50    3.40
  -3   5  -3    1.20    5.50
   3  -5   3    4.70    5.40
   3  -5   3    8.30    7.50
   3  -5   3    2.30    2.90
  -4   5  -3 1497.15   84.49
  -4   5  -3 1599.14   85.69
  -4   5  -3 1530.05   89.89
   4  -5   3 1476.35   88.09
   4  -5   3 1596.84   84.19
   4  -5   3 1574.64   92.19
  -5   5  -3   89.19   12.90
  -5   5  -3   99.09   13.10
  -5   5  -3   91.39   16.90
  -5   5  -3   96.59   12.10
  -5   5  -3  101.09   14.90
   5  -5   3   71.69   15.30
   5  -5   3   97.69   12.70
  -6   5  -3  822.92   48.90
  -6   5  -3  760.22   51.29
  -6   5  -3  788.32   47.80
   6  -5   3  675.73   53.39
   6  -5   3  853.51   51.99
  -7   5  -3    6.00    7.00
  -7   5  -3   19.10    7.40
  -7   5  -3   24.10    7.40
   7  -5   3    8.30    8.90
  -8   5  -3  262.57   23.30
  -8   5  -3  309.97   35.20
   8  -5   3  297.97   35.40
  -9   5  -3   84.99   19.20
  -9   5  -3   64.89   12.70
   9  -5   3   83.19   19.70
 -10   5  -3    9.60   11.70
  10  -5   3    1.90    9.50
 -11   5  -3  172.18   21.30
  11  -5   3  149.29   28.00
 -12   5  -3   -6.50    6.50
  12  -5   3   22.10   13.10
  10   4  -3   19.60   12.40
   9   4  -3    0.90    7.80
  -9  -4   3   -8.10   10.10
   8   4  -3  788.72   55.79
  -8  -4   3  709.33   63.09
   7   4  -3  198.98   25.20
  -7  -4   3  205.78   32.20
  -7  -4   3  202.58   17.60
   6   4  -3   43.00   11.40
  -6  -4   3   38.10   13.90
  -6  -4   3   43.80    7.70
  -6  -4   3   42.30    6.20
   5   4  -3   66.59   12.90
  -5  -4   3   43.00    6.90
  -5  -4   3   82.19   18.80
   4   4  -3  108.99   15.00
   4   4  -3  107.69    7.00
  -4  -4   3   85.79    9.90
  -4  -4   3  110.49   20.40
   3   4  -3    7.90    2.30
   3   4  -3   12.10    5.20
   3   4  -3    2.70    2.40
  -3  -4   3    5.80    2.80
  -3  -4   3   12.70    7.80
   2   4  -3   76.29   10.50
   2   4  -3   74.09    8.20
   2   4  -3   79.39    8.00
  -2  -4   3   81.19    8.20
  -2  -4   3  123.69   20.20
   1   4  -3  192.78   12.30
   1   4  -3  187.68   15.00
  -1  -4   3  164.68   12.10
  -1  -4   3  185.68   22.50
   0   4  -3  197.08   12.90
   0   4  -3  177.88   13.20
   0   4  -3  211.28   15.30
   0  -4   3  198.48   13.30
   0  -4   3  188.98   16.00
   0  -4   3  235.38   24.50
  -1   4  -3  166.48   13.50
  -1   4  -3  177.28   12.10
  -1   4  -3  194.18   15.70
   1  -4   3  161.68   12.20
   1  -4   3  178.28   21.90
   1  -4   3  165.78   17.30
  -2   4  -3    2.20    3.20
  -2   4  -3    3.50    3.70
  -2   4  -3    0.20    4.50
  -2   4  -3   -0.10    0.80
   2  -4   3   -2.30    4.00
   2  -4   3   12.20    7.40
   2  -4   3    1.10    2.20
  -3   4  -3  198.48   16.60
  -3   4  -3  210.38   16.40
  -3   4  -3  190.48   14.80
  -3   4  -3  228.48   23.10
   3  -4   3  181.28   20.80
   3  -4   3  222.78   16.10
   3  -4   3  225.48   24.10
  -4   4  -3   -0.30    3.20
  -4   4  -3    2.90    3.90
  -4   4  -3   -1.60    2.80
  -4   4  -3    4.20    4.80
  -4   4  -3    9.50    6.00
   4  -4   3   -1.60    5.80
   4  -4   3    9.20    6.00
   4  -4   3   -3.00    3.30
  -5   4  -3  548.75   34.10
  -5   4  -3  520.25   36.80
  -5   4  -3  545.35   40.10
   5  -4   3  556.04   35.40
   5  -4   3  499.25   39.40
  -6   4  -3  970.60   54.49
  -6   4  -3  836.92   56.29
  -6   4  -3  876.51   51.79
   6  -4   3  801.82   57.89
   6  -4   3  890.21   53.99
  -7   4  -3   53.19   11.80
  -7   4  -3   65.39   14.80
  -7   4  -3   45.80    9.40
   7  -4   3   73.59   17.10
  -8   4  -3  192.08   20.30
  -8   4  -3  145.59   23.20
   8  -4   3  125.79   22.30
  -9   4  -3    4.70    9.30
   9  -4   3    6.00    8.90
 -10   4  -3   93.99   14.80
 -10   4  -3   85.09   22.00
  10  -4   3   92.49   21.60
 -11   4  -3   -1.20    5.70
  11  -4   3    0.10   10.20
  11   3  -3   50.39   17.00
  10   3  -3   18.30   11.90
   9   3  -3   10.60    8.50
  -9  -3   3   -7.70   10.60
   8   3  -3   82.79   17.20
  -8  -3   3  171.18   32.00
  -8  -3   3  114.39   14.00
   7   3  -3    9.70    7.20
  -7  -3   3    8.40    3.40
  -7  -3   3   24.20   12.10
  -7  -3   3    8.20    4.50
   6   3  -3   46.90   10.90
  -6  -3   3   54.09    8.60
  -6  -3   3   48.40   14.60
  -6  -3   3   59.09    6.30
   5   3  -3   92.39   13.90
  -5  -3   3  110.89    8.10
  -5  -3   3  108.29   10.80
  -5  -3   3  146.79   23.30
   4   3  -3  202.48   17.50
  -4  -3   3  159.28   22.40
  -4  -3   3  200.28   13.90
   3   3  -3   18.20    5.50
   3   3  -3   24.20    4.10
   3   3  -3   26.70    2.60
  -3  -3   3   36.00   10.30
  -3  -3   3   36.00    5.00
   2   3  -3  794.12   46.80
   2   3  -3  767.82   51.19
   2   3  -3  839.22   43.50
   2   3  -3  861.81   44.00
  -2  -3   3  736.13   51.29
  -2  -3   3  840.02   42.10
  -2  -3   3  868.11   44.20
   1   3  -3   13.60    2.70
   1   3  -3   12.30    6.70
   1   3  -3   16.40    4.70
  -1  -3   3    4.60    5.90
  -1  -3   3   23.00    3.80
   0   3  -3  277.77   15.40
   0   3  -3  238.48   17.90
   0   3  -3  266.27   17.10
   0   3  -3  257.77   15.80
   0   3  -3  286.47   22.50
   0  -3   3  243.58   21.50
   0  -3   3  232.48   16.80
   0  -3   3  260.27   15.50
   0  -3   3  222.58   17.90
  -1   3  -3   32.50    6.40
  -1   3  -3   29.90    5.30
  -1   3  -3   25.30    6.80
  -1   3  -3   30.80    8.90
  -1   3  -3   35.60    5.10
   1  -3   3   24.80    4.60
   1  -3   3   26.40    8.60
   1  -3   3   23.20    6.90
   1  -3   3   25.10    3.70
   1  -3   3   28.30    5.60
  -2   3  -3  662.93   40.40
  -2   3  -3  628.04   36.90
  -2   3  -3  671.03   37.50
   2  -3   3  640.74   41.50
   2  -3   3  611.04   39.70
   2  -3   3  607.34   37.60
   2  -3   3  638.04   36.40
   2  -3   3  666.03   37.20
  -3   3  -3   52.19    8.10
  -3   3  -3   59.59    8.30
  -3   3  -3   68.29   11.70
  -3   3  -3   61.59    9.60
   3  -3   3   66.39   11.50
   3  -3   3   68.59   10.00
   3  -3   3   82.99    9.60
  -4   3  -3    7.30    3.90
  -4   3  -3    9.20    5.20
  -4   3  -3    1.60    5.40
  -4   3  -3   -0.90    1.40
   4  -3   3   14.60    5.40
   4  -3   3   -2.00    4.30
   4  -3   3    4.50    4.30
   4  -3   3    4.30    5.60
  -5   3  -3   58.39   12.40
  -5   3  -3   21.90    6.20
  -5   3  -3   37.50    6.90
  -5   3  -3   39.50    9.60
   5  -3   3   52.79   12.20
   5  -3   3   47.50    9.00
   5  -3   3   52.59    9.90
  -6   3  -3  238.78   24.40
  -6   3  -3  257.57   28.70
  -6   3  -3  259.47   20.20
   6  -3   3  330.17   33.10
   6  -3   3  267.47   26.10
  -7   3  -3    2.00    4.10
  -7   3  -3    2.80    4.10
  -7   3  -3    4.20    6.90
   7  -3   3    3.80    7.40
  -8   3  -3  105.39   14.00
  -8   3  -3  130.89   15.70
  -8   3  -3   95.59   19.70
   8  -3   3  105.79   20.60
  -9   3  -3   23.50   12.60
  -9   3  -3    5.30    5.40
   9  -3   3   39.10   14.50
 -10   3  -3   -4.30    4.80
 -10   3  -3    5.20   10.50
  10  -3   3   -4.90    7.90
 -11   3  -3   30.20    9.60
  11  -3   3   40.20   15.90
  11   2  -3   35.10   13.90
  10   2  -3    8.30    8.50
   9   2  -3   -2.80    7.00
  -9  -2   3   -4.90   10.20
   8   2  -3  573.94   43.50
  -8  -2   3  591.94   50.29
  -8  -2   3  571.44   36.70
   7   2  -3  142.59   20.50
  -7  -2   3  133.79   10.00
  -7  -2   3  144.39   14.50
  -7  -2   3  114.29   21.80
   6   2  -3  113.19   16.40
  -6  -2   3  187.78   26.10
  -6  -2   3  170.68   13.50
  -6  -2   3  160.38   10.40
   5   2  -3    4.00    4.50
  -5  -2   3    5.10    2.80
  -5  -2   3    4.60    1.80
  -5  -2   3    9.40    6.80
   4   2  -3  563.24   35.40
  -4  -2   3  566.34   31.60
  -4  -2   3  529.95   39.20
   3   2  -3  192.48   16.10
   3   2  -3  218.58   13.60
   3   2  -3  234.08   20.30
  -3  -2   3  201.38   22.10
  -3  -2   3  238.48   14.00
   2   2  -3  628.74   35.70
   2   2  -3  641.14   39.70
   2   2  -3  627.74   33.00
  -2  -2   3  599.54   33.20
  -2  -2   3  637.64   40.00
   1   2  -3    5.40    3.10
   1   2  -3   11.00    3.90
   1   2  -3    8.70    5.40
   1   2  -3   11.10    2.00
   1   2  -3    7.10    2.00
  -1  -2   3    8.00    2.20
  -1  -2   3   14.30    6.00
  -1  -2   3    5.20    2.20
  -1  -2   3    3.30    2.80
   0   2  -3  378.86   26.20
   0   2  -3  380.56   20.60
   0   2  -3  349.96   23.60
   0   2  -3  355.96   21.90
   0   2  -3  413.16   22.70
   0  -2   3  358.76   20.70
   0  -2   3  407.36   22.30
   0  -2   3  362.36   21.60
   0  -2   3  373.86   25.70
   0  -2   3  385.66   24.30
  -1   2  -3  157.18   15.70
  -1   2  -3  132.89   16.30
  -1   2  -3  139.19    9.90
  -1   2  -3  137.39   10.90
  -1   2  -3  130.49   10.80
   1  -2   3  131.29   10.20
   1  -2   3  158.88   14.80
   1  -2   3  139.89   10.80
  -2   2  -3  145.79   17.10
  -2   2  -3  127.39   10.30
  -2   2  -3  141.49   16.10
  -2   2  -3  114.89   10.00
  -2   2  -3  131.39   10.90
   2  -2   3  140.49   11.30
   2  -2   3  133.19   10.80
   2  -2   3  137.79   11.10
   2  -2   3  131.59   15.20
  -3   2  -3   51.69    7.40
  -3   2  -3   61.29    9.70
  -3   2  -3   78.69   12.50
  -3   2  -3   88.09    9.10
   3  -2   3   74.19    9.30
   3  -2   3   68.89   11.10
   3  -2   3   70.79    9.10
   3  -2   3   61.49   11.00
  -4   2  -3  137.99   17.30
  -4   2  -3  103.69   10.80
  -4   2  -3   81.89   14.50
   4  -2   3   99.29   13.00
   4  -2   3   98.69   15.10
   4  -2   3  116.19   12.30
  -5   2  -3  100.49   17.40
  -5   2  -3  124.39   17.90
  -5   2  -3  112.29   12.30
   5  -2   3   78.49   11.20
   5  -2   3   82.89   14.30
   5  -2   3  113.19   14.70
  -6   2  -3  868.21   51.09
  -6   2  -3  854.11   58.39
  -6   2  -3  967.00   51.99
   6  -2   3  875.11   58.69
  -7   2  -3   -4.10    3.00
  -7   2  -3    1.70    3.50
  -7   2  -3   -2.50    3.60
  -7   2  -3    2.10    6.50
   7  -2   3    3.70    6.40
  -8   2  -3    9.80    5.50
  -8   2  -3   10.90    5.80
  -8   2  -3   14.80   10.80
   8  -2   3   11.90    8.90
  -9   2  -3  151.88   27.20
  -9   2  -3  153.58   17.60
   9  -2   3  133.49   23.90
 -10   2  -3  160.58   19.70
 -10   2  -3  172.28   32.40
  10  -2   3  183.28   30.00
  11  -2   3   19.20   13.70
  11   1  -3   50.29   15.60
  10   1  -3    5.70    9.50
   9   1  -3  154.58   23.00
  -9  -1   3  183.58   18.50
  -9  -1   3  180.88   29.70
   8   1  -3   -1.40    5.30
  -8  -1   3   -0.80    8.90
  -8  -1   3   -0.30    3.30
  -8  -1   3    0.80    7.10
  -8  -1   3    1.60    2.60
   7   1  -3   49.30   12.10
  -7  -1   3   53.49    8.10
  -7  -1   3   46.20   13.80
  -7  -1   3   73.19    7.20
   6   1  -3   33.10    9.10
  -6  -1   3   64.69    8.30
  -6  -1   3   59.39   14.10
  -6  -1   3   52.79    5.60
   5   1  -3   10.90    5.20
  -5  -1   3    9.50    6.30
  -5  -1   3    9.80    3.20
  -5  -1   3    6.40    1.90
   4   1  -3 2129.09  109.49
   4   1  -3 1904.61  105.49
  -4  -1   3 1947.71  101.99
  -4  -1   3 1969.10  109.19
  -4  -1   3 2008.00   99.69
   3   1  -3   31.50    7.90
   3   1  -3   26.60    3.50
   3   1  -3   23.50    5.10
  -3  -1   3   16.80    6.10
  -3  -1   3   31.30    3.90
   2   1  -3    7.30    1.70
   2   1  -3    9.20    4.30
   2   1  -3   15.60    3.70
   2   1  -3    6.00    4.20
  -2  -1   3   10.60    2.00
  -2  -1   3   13.20    1.30
  -2  -1   3    6.60    3.00
  -2  -1   3   14.20    5.20
   1   1  -3  248.28   15.10
   1   1  -3  257.17   18.00
   1   1  -3  260.37   13.40
   1   1  -3  268.57   16.70
   1   1  -3  249.97   14.00
   1   1  -3  259.07   14.90
  -1  -1   3  270.57   15.20
  -1  -1   3  247.18   13.70
  -1  -1   3  253.87   17.80
  -1  -1   3  249.18   15.20
  -1  -1   3  255.97   13.90
  -1  -1   3  229.38   16.20
   0   1  -3 4116.49  200.08
   0   1  -3 3993.80  198.88
   0   1  -3 3355.06  201.98
   0   1  -3 4029.70  202.38
   0  -1   3 4081.29  199.78
   0  -1   3 4117.59  198.88
   0  -1   3 4145.59  202.78
   0  -1   3 3953.50  202.08
  -1   1  -3   14.30    3.20
  -1   1  -3   14.80    2.90
  -1   1  -3   17.00    4.00
  -1   1  -3   21.40    5.80
  -1   1  -3   21.90    3.60
  -1   1  -3   20.00    6.00
   1  -1   3   17.00    3.60
   1  -1   3   19.40    3.60
   1  -1   3   26.00    4.30
   1  -1   3   22.00    6.10
   1  -1   3   21.30    5.60
  -2   1  -3   11.70    3.50
  -2   1  -3   12.10    3.00
  -2   1  -3   10.40    5.60
  -2   1  -3    5.80    4.70
  -2   1  -3   18.00    4.10
  -2   1  -3    7.70    4.10
   2  -1   3   10.70    5.20
   2  -1   3    3.90    2.10
   2  -1   3    8.40    3.60
   2  -1   3   13.10    3.80
   2  -1   3    9.90    5.20
  -3   1  -3   66.89    8.90
  -3   1  -3   65.79   10.20
  -3   1  -3   70.59   11.90
  -3   1  -3   52.69    6.60
  -3   1  -3   68.19    7.90
   3  -1   3   60.99   10.40
   3  -1   3   71.79   10.00
   3  -1   3   74.59   11.90
   3  -1   3   67.99    8.20
  -4   1  -3  147.79   11.70
  -4   1  -3  144.39   19.40
  -4   1  -3  137.39   17.30
  -4   1  -3  164.38   16.20
  -4   1  -3  148.89   11.80
   4  -1   3  155.88   17.50
   4  -1   3  152.28   18.40
   4  -1   3  121.59   12.90
  -5   1  -3    8.40    3.70
  -5   1  -3   13.10    7.30
  -5   1  -3   13.20    4.20
  -5   1  -3   14.60    5.90
  -5   1  -3   16.70    7.30
   5  -1   3   10.40    4.40
   5  -1   3    5.60    4.80
   5  -1   3    5.40    6.20
  -6   1  -3  113.89   19.30
  -6   1  -3  126.79   14.00
  -6   1  -3  147.89   14.70
  -6   1  -3  142.99   18.80
   6  -1   3  126.99   19.80
  -7   1  -3  102.19   20.90
  -7   1  -3  114.99   14.40
  -7   1  -3  118.79   14.00
  -7   1  -3  123.19   18.60
   7  -1   3  111.09   18.90
  -8   1  -3   47.40   16.10
  -8   1  -3   55.89   10.20
   8  -1   3   36.30   12.60
  -9   1  -3    7.20   10.40
  -9   1  -3    0.80    4.70
   9  -1   3   -5.60    7.50
 -10   1  -3    1.50    5.90
 -10   1  -3    5.90   12.60
  10  -1   3   25.00   12.70
  11  -1   3   12.10   11.60
  11   0  -3   15.50   11.20
  10   0  -3   31.20   12.50
 -10   0   3   21.20    7.20
   9   0  -3   13.00    8.70
  -9   0   3   20.50    7.00
  -9   0   3   19.00   11.90
   8   0  -3  287.27   27.10
  -8   0   3  290.57   18.90
  -8   0   3  285.47   33.80
  -8   0   3  327.17   33.60
  -8   0   3  311.37   22.10
   7   0  -3  297.47   25.10
  -7   0   3  272.27   17.30
  -7   0   3  301.07   20.10
  -7   0   3  232.98   28.90
   6   0  -3   40.90    9.00
  -6   0   3   57.29    7.30
  -6   0   3   60.89   13.00
   5   0  -3   71.49   12.10
   5   0  -3   53.99    9.50
  -5   0   3   67.89    7.30
  -5   0   3   72.99   12.50
   4   0  -3  997.80   56.59
   4   0  -3 1002.00   56.69
   4   0  -3  990.80   54.59
  -4   0   3  923.91   51.19
  -4   0   3  994.10   56.69
   3   0  -3  478.55   30.00
   3   0  -3  480.85   28.30
   3   0  -3  500.05   30.60
  -3   0   3  497.45   30.20
  -3   0   3  516.05   27.20
  -3   0   3  485.95   28.50
  -3   0   3  477.75   26.10
   2   0  -3  175.48   13.40
   2   0  -3  174.78   12.70
   2   0  -3  189.78   11.70
   2   0  -3  167.68   11.00
  -2   0   3  180.78   13.90
  -2   0   3  179.08   11.00
  -2   0   3  188.08   12.70
  -2   0   3  178.98   11.10
  -1   0   3   51.49    6.80
  -1   0   3   54.99    4.10
  -1   0   3   61.39    6.50
  -1   0   3   57.59    5.50
  -1   0   3   58.29    5.20
   0   0  -3   97.59    4.90
   0   0  -3   76.89    8.30
   0   0  -3   87.69    4.80
   0   0  -3   81.29    6.70
   0   0  -3   81.69    9.00
   0   0  -3   78.69    6.20
   0   0   3   84.49    6.80
   0   0   3   84.09    8.60
   0   0   3   87.39    6.40
   0   0   3   79.09    9.00
   0   0   3   86.89    5.60
   0   0   3   83.39    5.20
   0   0   3   89.29    7.40
  -1   0  -3   54.79    6.10
  -1   0  -3   54.19    7.60
  -1   0  -3   52.59    7.60
  -1   0  -3   45.50    5.30
  -1   0  -3   50.69    7.80
  -1   0  -3   49.50    4.40
   1   0   3   47.20    7.00
   1   0   3   57.79    5.90
   1   0   3   63.19    8.90
   1   0   3   45.50    6.40
   1   0   3   49.99    6.10
   1   0   3   42.50    4.70
   1   0   3   52.69    6.00
  -2   0  -3  278.07   16.30
  -2   0  -3  256.87   16.90
  -2   0  -3  296.77   18.20
  -2   0  -3  256.07   20.10
  -2   0  -3  270.87   19.90
  -2   0  -3  274.17   20.40
   2   0   3  252.57   19.50
   2   0   3  285.17   18.80
   2   0   3  256.07   19.50
   2   0   3  279.57   16.90
  -3   0  -3    6.90    3.60
  -3   0  -3    2.60    4.50
  -3   0  -3    8.40    5.90
  -3   0  -3    3.00    2.20
  -3   0  -3    3.80    3.00
   3   0   3    0.20    3.30
   3   0   3   -1.20    2.00
   3   0   3    2.50    4.20
  -4   0  -3    7.40    3.00
  -4   0  -3   10.00    3.70
  -4   0  -3   18.10    8.10
  -4   0  -3    6.80    6.10
  -4   0  -3   10.40    5.10
   4   0   3    4.10    5.00
   4   0   3    9.30    4.80
   4   0   3    6.80    3.70
  -5   0  -3  243.28   17.50
  -5   0  -3  260.47   28.50
  -5   0  -3  230.78   17.50
  -5   0  -3  246.88   21.30
  -5   0  -3  227.58   27.40
   5   0   3  267.47   18.90
   5   0   3  225.08   25.70
  -6   0  -3  367.66   38.80
  -6   0  -3  358.76   23.90
  -6   0  -3  323.07   27.70
  -6   0  -3  343.07   23.70
   6   0   3  339.17   29.90
  -7   0  -3   -2.20    6.30
  -7   0  -3   -4.00    6.50
  -7   0  -3    2.50    3.90
  -7   0  -3    1.90    4.00
   7   0   3   12.70    9.30
  -8   0  -3    5.00   10.00
  -8   0  -3    5.10    4.90
   8   0   3    2.90    6.90
  -9   0  -3   34.50   16.60
  -9   0  -3   39.10    9.80
   9   0   3   55.59   17.70
 -10   0  -3  353.26   46.30
 -10   0  -3  312.57   34.40
  10   0   3  396.26   44.20
  11   0   3    3.90   12.70
  12  -1  -3    5.50    9.80
  11  -1  -3  167.98   27.50
  10  -1  -3    0.30    6.80
 -10   1   3    2.20    4.70
   9  -1  -3   15.00    8.60
  -9   1   3    7.70    4.10
  -9   1   3    9.70    5.20
  -9   1   3    7.80    7.60
   8  -1  -3   -4.60    4.50
  -8   1   3   -1.30    5.20
  -8   1   3   -3.10    5.60
  -8   1   3    2.50    3.70
   7  -1  -3  183.78   21.10
  -7   1   3  166.98   14.20
  -7   1   3  230.98   26.60
   6  -1  -3  109.59   15.60
   6  -1  -3  131.09   17.40
   6  -1  -3  117.09   14.90
  -6   1   3  124.29   16.70
  -6   1   3  128.19   10.60
   5  -1  -3   19.20    6.60
   5  -1  -3   22.60    7.60
   5  -1  -3   23.30    6.30
  -5   1   3   18.00    6.00
  -5   1   3   22.10    4.30
   4  -1  -3 2481.45  131.89
   4  -1  -3 2608.24  134.29
   4  -1  -3 2663.83  133.09
  -4   1   3 2476.05  129.09
  -4   1   3 2540.75  132.79
   3  -1  -3    6.90    3.50
   3  -1  -3    5.70    2.60
   3  -1  -3   10.90    3.10
  -3   1   3   11.00    3.40
  -3   1   3    9.00    3.30
  -3   1   3   11.00    4.00
  -3   1   3    4.60    3.90
   2  -1  -3    2.40    3.10
   2  -1  -3    3.20    1.70
   2  -1  -3    1.00    1.20
   2  -1  -3   -2.20    2.40
  -2   1   3   -0.30    2.80
  -2   1   3    1.80    2.70
   1  -1  -3   64.69    7.40
   1  -1  -3   74.89    4.40
  -1   1   3   76.99    7.60
  -1   1   3   77.69    8.00
   0  -1  -3 1603.54   85.79
   0  -1  -3 1666.93   86.09
   0  -1  -3 1582.94   86.09
   0  -1  -3 1669.63   85.29
   0  -1  -3 1681.13   85.59
   0   1   3 1647.24   83.09
   0   1   3 1671.03   84.79
   0   1   3 1697.73   85.69
   0   1   3 1706.33   86.89
   0   1   3 1649.04   84.99
   0   1   3 1664.73   83.69
   0   1   3 1649.44   86.29
  -1  -1  -3  211.88   15.70
  -1  -1  -3  207.18   15.40
  -1  -1  -3  201.88   13.20
  -1  -1  -3  212.68   12.00
  -1  -1  -3  185.58   14.80
  -1  -1  -3  203.28   14.10
   1   1   3  177.08   14.20
   1   1   3  192.08   14.00
   1   1   3  218.18   13.90
   1   1   3  200.18   15.10
   1   1   3  239.28   15.80
   1   1   3  198.18   12.20
  -2  -1  -3  119.49   14.00
  -2  -1  -3  153.28   16.80
  -2  -1  -3  120.09   13.70
  -2  -1  -3  152.88   12.10
  -2  -1  -3  147.39   11.30
  -2  -1  -3  144.89   10.00
   2   1   3  146.89   10.30
   2   1   3  159.18   11.10
   2   1   3  153.68   14.90
   2   1   3  138.79   12.90
   2   1   3  156.38   13.20
  -3  -1  -3   44.50   10.30
  -3  -1  -3   41.60    5.70
  -3  -1  -3   38.60    7.70
  -3  -1  -3   43.80    6.90
  -3  -1  -3   36.60    8.60
   3   1   3   41.40    9.00
   3   1   3   33.20    5.40
   3   1   3   21.50    4.80
   3   1   3   46.20    8.90
  -4  -1  -3   91.39   12.80
  -4  -1  -3   89.29    9.30
  -4  -1  -3   80.09   14.60
  -4  -1  -3  107.49   11.20
  -4  -1  -3   95.79   14.60
   4   1   3   64.19    8.60
   4   1   3   95.39   14.30
  -5  -1  -3   58.59    8.90
  -5  -1  -3   60.59    8.20
  -5  -1  -3   46.40   12.10
  -5  -1  -3   45.20   13.60
  -5  -1  -3   71.79   12.70
   5   1   3   53.59   11.50
   5   1   3   60.19    9.60
  -6  -1  -3  420.36   36.10
  -6  -1  -3  354.46   34.00
  -6  -1  -3  370.66   24.80
  -6  -1  -3  339.47   25.00
   6   1   3  357.96   31.30
  -7  -1  -3   36.30    8.50
  -7  -1  -3   35.10   15.80
   7   1   3   65.99   16.10
  -8  -1  -3   -2.40    8.70
  -8  -1  -3   -2.90    4.70
   8   1   3   -1.00    7.50
  -9  -1  -3   23.00    8.80
  -9  -1  -3    4.20   12.30
   9   1   3   35.50   14.50
 -10  -1  -3   16.70   16.00
  10   1   3    4.10    9.90
  12  -2  -3   -2.30    8.90
  11  -2  -3    4.90    9.20
 -11   2   3    7.30    6.70
  10  -2  -3    4.10    6.50
 -10   2   3   -4.70    3.80
   9  -2  -3  115.09   19.30
  -9   2   3  187.78   24.30
  -9   2   3  167.98   16.80
   8  -2  -3   95.69   16.20
  -8   2   3  146.49   21.40
  -8   2   3  146.49   19.80
  -8   2   3  139.79   14.40
   7  -2  -3  320.97   25.80
  -7   2   3  316.07   26.50
  -7   2   3  297.87   24.80
  -7   2   3  310.07   21.40
   6  -2  -3   36.80    8.80
   6  -2  -3   28.40    8.60
   6  -2  -3   36.40    8.30
  -6   2   3   35.70    8.30
  -6   2   3   40.50    6.40
   5  -2  -3  432.26   27.40
   5  -2  -3  361.46   27.40
   5  -2  -3  410.56   27.00
  -5   2   3  402.16   24.00
  -5   2   3  405.46   26.80
   4  -2  -3  484.15   29.10
   4  -2  -3  519.15   29.10
   4  -2  -3  463.85   30.30
  -4   2   3  489.65   30.90
  -4   2   3  462.45   26.20
  -4   2   3  470.85   28.30
   3  -2  -3  538.75   33.60
   3  -2  -3  581.54   31.90
  -3   2   3  577.14   29.80
  -3   2   3  642.04   34.80
  -3   2   3  554.44   30.00
  -3   2   3  539.75   33.70
   2  -2  -3   30.10    3.40
   2  -2  -3   24.40    2.20
   2  -2  -3   31.20    6.60
  -2   2   3   28.00    6.00
  -2   2   3   20.70    4.70
   1  -2  -3  268.77   18.50
   1  -2  -3  247.98   15.70
  -1   2   3  267.57   14.40
  -1   2   3  271.27   17.50
  -1   2   3  268.37   14.80
  -1   2   3  275.87   18.20
   0  -2  -3   86.39    5.10
   0  -2  -3   88.59    7.80
   0  -2  -3   86.09    7.40
   0  -2  -3   68.39    8.70
   0  -2  -3   88.19    5.00
   0  -2  -3   82.39    9.70
   0  -2  -3   82.09    9.10
   0   2   3  110.39   10.20
   0   2   3   77.19    6.90
   0   2   3   93.69    7.50
   0   2   3   86.19    5.70
   0   2   3   79.69    9.40
   0   2   3   84.79    8.20
   0   2   3   96.49   10.00
  -1  -2  -3  642.94   33.30
  -1  -2  -3  659.63   35.10
  -1  -2  -3  583.34   38.00
  -1  -2  -3  616.74   36.30
  -1  -2  -3  667.93   37.30
  -1  -2  -3  625.84   36.40
  -1  -2  -3  639.84   36.90
   1   2   3  612.64   36.20
   1   2   3  632.64   35.70
   1   2   3  604.54   33.60
   1   2   3  608.44   36.30
   1   2   3  655.33   36.00
  -2  -2  -3   34.00    7.30
  -2  -2  -3   34.50    4.70
  -2  -2  -3   26.90    8.10
  -2  -2  -3   43.40    7.10
  -2  -2  -3   36.10    6.80
   2   2   3   44.20    8.70
   2   2   3   35.10    5.80
   2   2   3   34.10    5.10
   2   2   3   38.30    7.70
  -3  -2  -3   36.10    6.90
  -3  -2  -3   43.70   10.70
  -3  -2  -3   46.10    5.90
  -3  -2  -3   29.70    8.00
  -3  -2  -3   45.90    8.90
   3   2   3   47.70    6.80
   3   2   3   46.30    7.40
   3   2   3   48.10    9.40
  -4  -2  -3  547.25   32.70
  -4  -2  -3  572.24   34.50
  -4  -2  -3  541.45   38.40
  -4  -2  -3  582.84   37.40
  -4  -2  -3  460.15   39.70
   4   2   3  589.44   38.90
   4   2   3  598.94   34.00
  -5  -2  -3   74.79   12.90
  -5  -2  -3   58.99    8.40
  -5  -2  -3   50.49   12.80
  -5  -2  -3   66.59   16.10
  -5  -2  -3   58.29   10.00
   5   2   3   70.09   13.40
   5   2   3   85.69   11.60
  -6  -2  -3  219.58   30.00
  -6  -2  -3  197.18   20.00
  -6  -2  -3  184.88   16.00
  -6  -2  -3  201.48   23.50
   6   2   3  216.98   21.80
   6   2   3  153.58   22.90
  -7  -2  -3  182.78   19.60
  -7  -2  -3  170.38   29.50
   7   2   3  139.79   22.30
  -8  -2  -3   74.19   22.20
  -8  -2  -3   97.39   14.90
   8   2   3   78.09   18.10
  -9  -2  -3   51.09   20.00
  -9  -2  -3   35.20   10.40
   9   2   3   17.20   12.40
 -10  -2  -3  170.28   36.00
  10   2   3  131.49   26.50
  12  -3  -3    5.40    8.50
  11  -3  -3   73.29   17.80
 -11   3   3   92.29   14.20
  10  -3  -3   16.40    9.70
 -10   3   3   12.90    6.30
   9  -3  -3   -1.80    5.10
  -9   3   3    0.80    4.00
  -9   3   3    9.10    6.90
   8  -3  -3   -2.60    4.50
  -8   3   3    4.30    6.40
  -8   3   3    0.20    4.90
  -8   3   3   -1.50    3.20
   7  -3  -3   93.49   15.30
   7  -3  -3   93.09   14.80
   7  -3  -3   90.49   14.50
  -7   3   3   91.99   13.40
  -7   3   3  109.09   15.80
  -7   3   3   91.89   10.90
   6  -3  -3   32.00    8.40
   6  -3  -3   27.30    7.00
   6  -3  -3   38.90    8.20
  -6   3   3   18.30    6.10
  -6   3   3   34.60    5.90
   5  -3  -3  267.07   20.20
   5  -3  -3  287.37   21.00
   5  -3  -3  275.37   19.30
  -5   3   3  265.57   18.80
  -5   3   3  257.17   17.50
   4  -3  -3  606.74   33.80
   4  -3  -3  565.04   34.40
   4  -3  -3  596.04   36.80
  -4   3   3  619.44   38.90
  -4   3   3  676.43   38.00
  -4   3   3  635.24   33.90
   3  -3  -3   56.59    7.60
  -3   3   3   40.40    7.20
  -3   3   3   44.80    8.30
   2  -3  -3   13.30    4.00
   2  -3  -3   17.50    6.50
  -2   3   3    9.90    2.10
  -2   3   3   15.00    5.50
  -2   3   3    7.90    1.60
   1  -3  -3   12.00    5.40
   1  -3  -3   19.80    4.90
   1  -3  -3   11.60    2.90
  -1   3   3   14.10    2.90
  -1   3   3   12.60    2.20
  -1   3   3   17.40    4.50
  -1   3   3   16.10    5.20
  -1   3   3   11.10    1.70
  -1   3   3   11.50    3.50
  -1   3   3   11.00    2.70
   0  -3  -3 3407.36  177.68
   0  -3  -3 3742.53  180.38
   0  -3  -3 3530.45  176.58
   0  -3  -3 3669.63  180.48
   0  -3  -3 3470.65  177.08
   0  -3  -3 3455.85  181.98
   0  -3  -3 3363.26  182.28
   0   3   3 3508.25  177.28
   0   3   3 3659.73  179.58
   0   3   3 3577.44  181.38
   0   3   3 3541.65  177.58
   0   3   3 3485.05  180.98
   0   3   3 3510.85  179.78
  -1  -3  -3  967.90   53.59
  -1  -3  -3  994.30   52.69
  -1  -3  -3  991.00   50.39
  -1  -3  -3  964.50   54.69
  -1  -3  -3 1010.90   57.69
  -1  -3  -3  953.60   52.69
  -1  -3  -3  970.30   54.69
   1   3   3  986.20   53.89
   1   3   3  906.51   54.49
   1   3   3  918.51   50.79
  -2  -3  -3 2374.16  128.39
  -2  -3  -3 2403.16  127.99
  -2  -3  -3 2550.64  124.89
  -2  -3  -3 2334.27  128.19
  -2  -3  -3 2351.66  132.99
  -2  -3  -3 2377.26  128.09
   2   3   3 2405.96  125.39
   2   3   3 2566.94  129.49
   2   3   3 2618.64  129.49
  -3  -3  -3  287.97   22.00
  -3  -3  -3  305.37   18.40
  -3  -3  -3  259.87   21.80
  -3  -3  -3  259.17   20.20
  -3  -3  -3  263.57   28.80
   3   3   3  285.37   22.70
  -4  -3  -3   30.40    8.50
  -4  -3  -3   42.20    6.90
  -4  -3  -3   41.70    8.50
  -4  -3  -3   56.59   15.10
  -4  -3  -3   47.90   11.10
   4   3   3   55.49    8.30
   4   3   3   29.10    9.10
  -5  -3  -3  183.38   21.80
  -5  -3  -3  163.68   26.50
  -5  -3  -3  179.68   14.60
  -5  -3  -3  188.18   19.60
  -5  -3  -3  151.98   21.20
   5   3   3  155.78   16.30
   5   3   3  184.18   23.00
  -6  -3  -3  379.86   43.50
  -6  -3  -3  344.37   26.30
   6   3   3  339.37   31.40
  -7  -3  -3   36.00    9.50
  -7  -3  -3    1.80   11.00
   7   3   3   26.60   11.80
  -8  -3  -3    4.10    7.50
  -8  -3  -3   16.60   14.40
   8   3   3    9.70    9.40
  -9  -3  -3   26.20   18.10
   9   3   3   19.80   12.70
 -10  -3  -3   10.70   16.40
  10   3   3  -10.60    9.70
  12  -4  -3   -7.30    6.90
  11  -4  -3    3.90    7.70
 -11   4   3    2.70    5.60
  10  -4  -3  354.06   31.90
 -10   4   3  307.97   25.30
 -10   4   3  360.86   51.39
   9  -4  -3  416.06   36.00
  -9   4   3  510.95   37.30
  -9   4   3  511.65   32.90
   8  -4  -3  124.59   17.90
  -8   4   3   83.79   14.60
  -8   4   3  119.49   13.40
  -8   4   3   94.99   14.50
   7  -4  -3  269.17   20.40
   7  -4  -3  271.77   22.90
   7  -4  -3  224.78   21.60
   7  -4  -3  252.07   21.70
  -7   4   3  244.98   20.30
  -7   4   3  266.57   19.50
  -7   4   3  247.48   21.10
   6  -4  -3    0.20    4.30
   6  -4  -3    2.20    2.80
   6  -4  -3    4.60    4.60
  -6   4   3    3.70    3.20
  -6   4   3   -0.60    3.00
  -6   4   3    0.80    3.50
   5  -4  -3  270.07   17.90
   5  -4  -3  276.07   20.40
   5  -4  -3  250.57   20.80
  -5   4   3  272.17   17.30
  -5   4   3  255.97   17.70
   4  -4  -3    3.30    4.60
   4  -4  -3    1.40    2.40
  -4   4   3    8.80    5.00
  -4   4   3    4.20    2.40
   3  -4  -3  428.76   29.20
  -3   4   3  446.06   33.70
  -3   4   3  448.96   25.00
  -3   4   3  463.55   28.40
  -3   4   3  483.15   26.40
  -3   4   3  461.45   24.60
   2  -4  -3    8.00    2.90
   2  -4  -3   12.80    6.30
   2  -4  -3   10.40    4.70
  -2   4   3    6.30    1.50
  -2   4   3    5.90    1.80
  -2   4   3    6.80    2.40
  -2   4   3    9.00    5.10
   1  -4  -3   81.29   12.40
   1  -4  -3  107.59    8.70
   1  -4  -3   70.19   10.90
  -1   4   3   67.69    5.80
  -1   4   3   80.99   11.20
  -1   4   3   89.09   10.30
  -1   4   3   75.69    8.00
   0  -4  -3  102.69   13.80
   0  -4  -3  123.59    7.80
   0  -4  -3  126.09   11.60
   0  -4  -3  124.39   15.90
   0  -4  -3  121.19    8.20
   0   4   3  110.59   12.60
   0   4   3  128.39    8.90
   0   4   3  141.59   11.10
   0   4   3  130.39   15.70
  -1  -4  -3  636.24   42.60
  -1  -4  -3  626.24   35.70
  -1  -4  -3  595.14   33.90
  -1  -4  -3  694.13   37.60
  -1  -4  -3  601.64   39.00
   1   4   3  597.34   37.50
   1   4   3  647.54   34.80
  -2  -4  -3    0.80    3.60
  -2  -4  -3   -4.10    2.70
  -2  -4  -3    1.50    5.10
  -2  -4  -3    3.70    2.30
  -2  -4  -3    4.70    4.40
   2   4   3   -0.20    1.90
   2   4   3    1.10    3.50
  -3  -4  -3   54.09   10.30
  -3  -4  -3   45.70    9.50
  -3  -4  -3   36.10    5.80
  -3  -4  -3   70.79   15.80
  -3  -4  -3   26.20    7.60
   3   4   3   48.60    9.70
  -4  -4  -3  204.48   22.50
  -4  -4  -3  167.28   13.60
  -4  -4  -3  174.68   19.30
  -4  -4  -3  182.68   19.90
  -4  -4  -3  147.99   23.50
   4   4   3  173.58   16.60
   4   4   3  138.19   18.70
  -5  -4  -3   23.60    6.30
  -5  -4  -3   17.70   12.40
  -5  -4  -3   41.80   12.60
  -5  -4  -3   29.10    8.00
   5   4   3   42.20   11.60
   5   4   3   19.40    6.10
  -6  -4  -3  112.49   15.90
  -6  -4  -3  127.09   25.30
   6   4   3   79.19   16.50
  -7  -4  -3   -1.00   10.10
  -7  -4  -3   10.50    6.60
   7   4   3   10.20    8.30
  -8  -4  -3   31.00   12.20
  -8  -4  -3   76.69   25.10
   8   4   3   25.30   13.60
  -9  -4  -3  -15.00   12.50
   9   4   3   -2.10    8.30
  12  -5  -3   31.70   12.60
 -12   5   3   32.30   11.40
  11  -5  -3   -5.30    7.30
 -11   5   3    3.00    5.80
  10  -5  -3   22.50   10.20
 -10   5   3   11.70    6.60
 -10   5   3   21.70    9.40
   9  -5  -3  136.39   20.20
  -9   5   3  141.29   16.40
  -9   5   3  140.29   19.10
   8  -5  -3   62.79   12.70
  -8   5   3   42.90   10.20
  -8   5   3   66.29   10.70
   7  -5  -3    5.90    5.40
   7  -5  -3    6.40    5.50
   7  -5  -3    3.10    4.10
  -7   5   3   -3.80    3.30
  -7   5   3   10.50    5.10
  -7   5   3    1.10    4.00
   6  -5  -3    3.50    4.20
   6  -5  -3   -2.10    3.90
   6  -5  -3    3.20    3.30
  -6   5   3    3.80    3.50
  -6   5   3    0.90    3.30
   5  -5  -3   10.20    3.70
   5  -5  -3    9.90    5.70
  -5   5   3    3.60    3.10
  -5   5   3    4.00    4.20
  -5   5   3    1.80    2.50
   4  -5  -3    3.80    2.70
   4  -5  -3    6.90    5.50
  -4   5   3    5.80    2.20
  -4   5   3   10.20    3.30
  -4   5   3    3.20    4.30
   3  -5  -3  286.07   18.10
   3  -5  -3  285.97   22.30
  -3   5   3  268.57   16.20
  -3   5   3  285.77   16.90
   2  -5  -3  330.77   20.30
   2  -5  -3  309.27   25.90
   2  -5  -3  279.47   23.70
  -2   5   3  298.07   18.90
  -2   5   3  329.37   18.20
  -2   5   3  298.67   17.90
   1  -5  -3   28.50    8.60
   1  -5  -3   24.70    5.70
   1  -5  -3   27.30    8.50
  -1   5   3   28.30    4.00
  -1   5   3   11.90    4.60
  -1   5   3   24.40    5.30
   0  -5  -3  799.62   45.80
   0  -5  -3  751.22   49.99
   0  -5  -3  719.33   48.20
   0   5   3  767.22   41.80
   0   5   3  763.22   44.40
   0   5   3  798.72   45.70
  -1  -5  -3  603.54   34.00
  -1  -5  -3  592.74   42.90
  -1  -5  -3  579.64   33.00
  -1  -5  -3  593.94   39.70
  -1  -5  -3  592.94   35.60
   1   5   3  575.84   33.70
   1   5   3  640.54   37.40
  -2  -5  -3    3.90    4.00
  -2  -5  -3    2.10    4.70
  -2  -5  -3    4.70    2.60
  -2  -5  -3   -0.20    5.80
  -2  -5  -3   11.10    5.00
   2   5   3   11.70    5.30
   2   5   3    8.30    3.20
  -3  -5  -3  123.89   15.80
  -3  -5  -3  101.19   20.00
  -3  -5  -3  130.49   17.30
  -3  -5  -3  145.59   11.70
  -3  -5  -3  138.09   15.90
   3   5   3  167.08   19.90
  -4  -5  -3  114.89   22.50
  -4  -5  -3  118.99   18.10
  -4  -5  -3  138.29   14.30
  -4  -5  -3  162.48   18.10
  -4  -5  -3  131.69   17.80
   4   5   3  126.59   18.20
   4   5   3  117.39   13.90
  -5  -5  -3   28.90    9.60
  -5  -5  -3   20.30   12.80
  -5  -5  -3   27.20   11.20
   5   5   3   25.50    9.80
  -6  -5  -3   13.30   12.10
  -6  -5  -3   -7.30    6.00
   6   5   3    2.30    7.60
  -7  -5  -3   -1.80   11.80
  -7  -5  -3    6.30    8.70
   7   5   3   14.10   10.60
  -8  -5  -3   10.60   13.90
   8   5   3    7.30   11.10
  -9  -5  -3  -10.60   14.70
   9   5   3   -2.60    9.60
  12  -6  -3   25.00   12.80
 -12   6   3    9.40    7.60
  11  -6  -3    8.20    7.80
 -11   6   3    5.50    6.50
  10  -6  -3  226.38   29.50
 -10   6   3  271.97   22.90
 -10   6   3  234.28   27.00
   9  -6  -3  264.17   29.90
  -9   6   3  306.97   25.80
  -9   6   3  258.27   25.30
   8  -6  -3   86.09   15.60
   8  -6  -3   93.09   14.50
  -8   6   3   81.89   13.20
  -8   6   3   95.39   13.60
   7  -6  -3   44.30   11.50
   7  -6  -3   56.39    9.70
  -7   6   3   61.89   10.80
  -7   6   3   57.19    9.90
  -7   6   3   48.80    9.40
   6  -6  -3   33.60   10.00
   6  -6  -3   38.10    7.30
  -6   6   3   37.40    7.50
  -6   6   3   48.60    7.60
   5  -6  -3  145.49   18.80
   5  -6  -3  139.69   12.00
  -5   6   3  122.89   11.20
  -5   6   3  139.29   15.10
  -5   6   3  180.78   19.60
  -5   6   3  121.39   10.80
   4  -6  -3   50.79   11.70
   4  -6  -3   69.59    8.90
  -4   6   3   57.59    9.40
  -4   6   3   55.09    6.70
  -4   6   3   47.60    8.50
  -4   6   3   53.99    6.70
   3  -6  -3  324.97   27.80
   3  -6  -3  348.17   22.90
  -3   6   3  360.06   21.60
  -3   6   3  346.07   20.80
  -3   6   3  370.26   22.80
   2  -6  -3    0.00    4.60
   2  -6  -3   -3.10    2.20
  -2   6   3    1.40    1.90
  -2   6   3    3.40    2.50
   1  -6  -3    2.20    3.00
   1  -6  -3    7.50    6.10
   1  -6  -3   -3.10    5.80
  -1   6   3   -0.50    2.50
  -1   6   3   -2.40    3.30
  -1   6   3    2.60    2.10
   0  -6  -3    3.90    6.10
   0  -6  -3    7.90    7.20
   0   6   3    9.50    3.00
   0   6   3    7.50    3.90
   0   6   3    5.70    5.10
  -1  -6  -3  106.59   10.50
  -1  -6  -3   93.59   16.30
  -1  -6  -3  121.49   21.00
   1   6   3  107.59   14.10
   1   6   3  124.19   11.80
  -2  -6  -3   55.29   11.70
  -2  -6  -3   42.00   13.00
  -2  -6  -3   50.69    8.70
  -2  -6  -3   41.90    8.30
   2   6   3   44.60    7.60
   2   6   3   49.10   10.30
  -3  -6  -3   -7.00    4.70
  -3  -6  -3   -3.20    2.40
  -3  -6  -3    5.40    5.40
  -3  -6  -3    1.10    7.80
  -3  -6  -3    4.70    4.50
   3   6   3   -3.30    4.70
   3   6   3   -1.00    1.90
  -4  -6  -3    0.80    5.80
  -4  -6  -3   -5.10    8.50
  -4  -6  -3    2.30    5.90
   4   6   3   -2.70    5.60
  -5  -6  -3   -6.50    9.10
  -5  -6  -3    7.00    7.80
  -5  -6  -3    9.50    8.60
   5   6   3    9.50    8.80
  -6  -6  -3    3.10    7.90
  -6  -6  -3   -1.90   11.20
   6   6   3    1.70    8.00
  -7  -6  -3   12.20   16.40
   7   6   3    6.90   10.90
  -8  -6  -3   14.10   18.10
   8   6   3   -1.20    9.60
  12  -7  -3    6.50    9.00
 -12   7   3    1.30    6.50
  11  -7  -3    6.20    7.70
 -11   7   3   -3.50    5.90
  10  -7  -3   -3.10    6.00
 -10   7   3   -2.40    4.80
 -10   7   3    3.80    6.60
   9  -7  -3  208.68   26.70
  -9   7   3  198.38   21.50
  -9   7   3  174.58   20.90
   8  -7  -3   14.90    8.10
  -8   7   3    9.70    6.00
  -8   7   3   15.70    7.30
   7  -7  -3   93.09   16.50
  -7   7   3  108.39   13.40
  -7   7   3  102.49   19.20
   6  -7  -3    2.00    5.30
   6  -7  -3    0.90    3.60
  -6   7   3   -8.00    4.70
  -6   7   3    0.00    3.10
  -6   7   3   -5.10    2.40
   5  -7  -3   10.20    4.60
   5  -7  -3   15.40    8.50
  -5   7   3   16.60    6.30
  -5   7   3   11.70    3.90
  -5   7   3    6.50    4.10
  -5   7   3   12.00    6.70
   4  -7  -3  260.37   18.60
   4  -7  -3  239.28   27.70
  -4   7   3  277.57   20.10
  -4   7   3  184.28   17.30
  -4   7   3  237.08   16.20
  -4   7   3  234.88   16.20
   3  -7  -3   16.20    5.40
   3  -7  -3   12.70    8.20
  -3   7   3   22.60    4.50
  -3   7   3   18.40    4.90
  -3   7   3   15.20    4.60
   2  -7  -3   86.79   16.90
   2  -7  -3  117.29   14.00
  -2   7   3   99.09   11.30
  -2   7   3   88.39    9.40
  -2   7   3  110.99   13.40
   1  -7  -3   39.30   11.90
   1  -7  -3   22.40    9.50
  -1   7   3   46.20    6.60
  -1   7   3   53.79    8.70
  -1   7   3   37.30    8.50
   0  -7  -3  222.58   28.80
   0  -7  -3  266.67   29.60
   0   7   3  240.98   20.40
   0   7   3  261.57   20.10
   0   7   3  231.68   16.80
  -1  -7  -3   81.09   16.40
  -1  -7  -3   98.89    8.30
  -1  -7  -3   87.69   18.70
   1   7   3  103.59   14.90
   1   7   3  122.19   12.50
  -2  -7  -3   32.50   11.50
  -2  -7  -3   29.30    6.90
  -2  -7  -3   35.40   14.40
   2   7   3   12.80    7.60
   2   7   3   26.10    6.00
  -3  -7  -3   -1.60    7.00
  -3  -7  -3    0.80    4.20
  -3  -7  -3   -1.60    4.80
  -3  -7  -3    3.10    9.70
   3   7   3    2.30    6.00
  -4  -7  -3  418.86   50.09
  -4  -7  -3  359.36   37.10
   4   7   3  393.06   33.30
  -5  -7  -3  274.97   30.90
  -5  -7  -3  238.78   38.90
   5   7   3  286.37   31.70
  -6  -7  -3   51.29   14.90
  -6  -7  -3   91.69   28.70
   6   7   3   49.80   15.80
  -7  -7  -3   37.40   20.10
   7   7   3   58.09   18.50
  12  -8  -3   10.20   10.50
 -12   8   3   -6.40    5.80
  11  -8  -3   37.60   13.30
 -11   8   3   61.89   12.80
  10  -8  -3   24.80   11.10
 -10   8   3    5.10    7.50
 -10   8   3   14.20    8.10
   9  -8  -3  162.38   24.50
  -9   8   3  188.48   22.10
  -9   8   3  260.17   25.50
   8  -8  -3   28.10   10.60
  -8   8   3   34.00    8.60
  -8   8   3   15.20    7.70
   7  -8  -3   10.10    8.20
  -7   8   3   -3.60    3.60
  -7   8   3   -7.40    6.20
   6  -8  -3  349.47   31.30
  -6   8   3  336.67   29.30
  -6   8   3  320.67   23.00
   5  -8  -3 1189.18   65.79
   5  -8  -3 1092.69   73.19
  -5   8   3 1155.18   62.89
  -5   8   3 1182.98   65.09
  -5   8   3 1213.68   68.49
  -5   8   3 1092.69   63.19
   4  -8  -3   13.50    8.80
   4  -8  -3   34.60    7.60
  -4   8   3   21.60    4.90
  -4   8   3   31.00    7.10
  -4   8   3   26.50    7.10
  -4   8   3   13.30    4.70
   3  -8  -3  402.76   36.80
   3  -8  -3  471.05   30.70
  -3   8   3  433.56   28.30
  -3   8   3  438.06   25.00
  -3   8   3  451.85   27.20
   2  -8  -3    7.80    7.90
  -2   8   3    3.50    2.60
  -2   8   3    1.10    4.70
  -2   8   3    1.70    3.60
   1  -8  -3   26.60   12.00
  -1   8   3   57.89   11.00
  -1   8   3   54.09    9.50
  -1   8   3   44.10    6.70
   0  -8  -3   -1.00    5.80
   0  -8  -3   -2.60    6.40
   0   8   3    6.40    5.70
   0   8   3    1.90    2.90
   0   8   3   -4.90    3.40
  -1  -8  -3   73.69   20.10
  -1  -8  -3  120.99   20.00
   1   8   3  123.79   16.70
   1   8   3  140.39   14.10
  -2  -8  -3   10.50    5.30
  -2  -8  -3   13.60   10.70
  -2  -8  -3    1.90    8.60
   2   8   3    2.80    6.30
  -3  -8  -3    4.50    8.90
  -3  -8  -3   -0.70   10.90
   3   8   3   12.30    7.80
  -4  -8  -3   37.70   14.30
  -4  -8  -3   46.40   19.80
   4   8   3   49.40   13.40
  -5  -8  -3   -5.50    8.70
  -5  -8  -3  -12.70   11.70
   5   8   3   17.10   10.10
  -6  -8  -3   -6.10   11.70
   6   8   3   -6.00    7.70
  -7  -8  -3   25.50   20.80
   7   8   3   -7.90    9.00
  11  -9  -3   33.50   13.00
 -11   9   3    2.70    7.50
  10  -9  -3   -0.50    7.20
 -10   9   3   -7.80    5.30
   9  -9  -3  112.79   21.00
  -9   9   3  116.49   17.20
  -9   9   3   91.79   16.40
   8  -9  -3   58.29   16.50
  -8   9   3   34.40   10.40
  -8   9   3   19.20    7.30
   7  -9  -3   73.99   17.60
  -7   9   3   73.89   17.50
  -7   9   3   94.09   13.00
   6  -9  -3   -0.70    7.40
  -6   9   3   21.00    7.40
  -6   9   3    9.40    4.80
  -6   9   3   14.90    9.10
   5  -9  -3   -0.70    7.40
  -5   9   3    8.10    4.50
  -5   9   3    1.20    6.10
  -5   9   3    5.30    5.00
   4  -9  -3   82.29   18.40
  -4   9   3   91.39   11.30
  -4   9   3   74.59   10.40
  -4   9   3   67.79    9.70
   3  -9  -3   30.10   12.70
  -3   9   3   30.60    6.60
  -3   9   3   45.40    8.60
   2  -9  -3   23.30   11.60
  -2   9   3   24.90    6.90
  -2   9   3   44.50    9.80
  -2   9   3   22.90    5.70
   1  -9  -3  104.99   21.30
  -1   9   3  108.19   15.60
  -1   9   3  116.19   12.20
  -1   9   3  121.69   15.40
   0  -9  -3   11.60   10.70
   0   9   3    9.70    4.20
   0   9   3    2.40    5.30
   0   9   3   -1.30    6.20
  -1  -9  -3  102.49   24.10
  -1  -9  -3   75.39   18.50
   1   9   3   79.79   14.50
  -2  -9  -3    4.20    8.80
  -2  -9  -3    3.10   10.40
   2   9   3   -3.20    5.40
  -3  -9  -3    0.70   11.70
  -3  -9  -3   12.50   11.20
   3   9   3    9.70    8.10
  -4  -9  -3   74.59   19.40
  -4  -9  -3   74.89   24.80
   4   9   3   70.69   16.30
  -5  -9  -3  204.08   30.40
  -5  -9  -3  234.08   42.20
   5   9   3  220.48   30.30
  -6  -9  -3    3.60   16.50
   6   9   3   20.60   11.80
  11 -10  -3    9.40   12.00
 -11  10   3    9.70    9.50
  10 -10  -3   -0.20    7.10
 -10  10   3    5.60    7.60
   9 -10  -3  214.58   32.10
  -9  10   3  270.97   29.60
  -9  10   3  269.37   26.70
   8 -10  -3   66.39   17.80
  -8  10   3   73.19   12.70
   7 -10  -3    2.70    8.10
  -7  10   3    2.00    4.90
   6 -10  -3  203.38   30.40
  -6  10   3  188.68   19.60
  -6  10   3  209.98   17.80
   5 -10  -3  444.46   47.90
  -5  10   3  402.26   28.80
  -5  10   3  479.55   30.40
   4 -10  -3   25.80   14.10
  -4  10   3   12.20    5.00
   3 -10  -3   70.09   19.90
  -3  10   3   64.29    9.40
  -3  10   3   94.39   14.70
   2 -10  -3    8.40   10.90
  -2  10   3    4.50    4.90
  -2  10   3    2.90    6.60
  -2  10   3    0.10    2.90
   1 -10  -3    0.20    9.00
  -1  10   3    5.80    4.40
  -1  10   3    7.50    7.20
  -1  10   3   12.00    7.00
   0 -10  -3   -9.20    7.70
   0  10   3   -2.10    6.90
   0  10   3   -2.70    4.80
  -1 -10  -3   93.59   24.60
   1  10   3  100.89   17.30
  -2 -10  -3   17.00   14.90
  -2 -10  -3    7.10   12.60
   2  10   3    9.30    7.20
  -3 -10  -3   11.80   12.60
  -3 -10  -3    1.10   12.50
   3  10   3   -7.60    5.80
  -4 -10  -3   22.10   16.50
  -4 -10  -3   12.20   12.80
   4  10   3   13.40    9.90
  -5 -10  -3   18.90   17.50
   5  10   3   -1.30    8.40
  11 -11  -3   23.80   12.80
  10 -11  -3   25.30   13.00
 -10  11   3   21.00   11.30
  -9  11   3   46.60   13.50
   8 -11  -3   33.60   15.20
  -8  11   3   60.49   12.40
   7 -11  -3   28.10   13.70
  -7  11   3   37.70    9.30
   6 -11  -3  129.29   26.20
  -6  11   3  116.79   15.20
   5 -11  -3   -1.40    8.50
  -5  11   3    7.60    5.30
   4 -11  -3    8.60   11.50
  -4  11   3   -0.20    3.50
   3 -11  -3   -9.20    8.50
  -3  11   3   -2.40    3.00
  -3  11   3    6.80    6.80
   2 -11  -3  181.18   34.00
  -2  11   3  173.68   21.50
  -2  11   3  148.29   17.10
   1 -11  -3   98.69   24.70
  -1  11   3  106.79   16.90
   0 -11  -3   11.40   13.50
   0  11   3   12.40    9.70
  -1 -11  -3  171.48   34.60
  -2 -11  -3   43.20   21.10
  -3 -11  -3   39.10   20.50
  -4 -11  -3   20.80   18.40
  10 -12  -3    6.80   11.60
 -10  12   3   21.00   12.50
   9 -12  -3   59.19   18.20
  -9  12   3   49.40   14.50
   8 -12  -3    1.50    9.60
   7 -12  -3   -1.30    8.70
  -7  12   3    2.40    9.70
   6 -12  -3    2.20   11.20
  -6  12   3   -2.70    4.70
   5 -12  -3  269.07   40.60
  -5  12   3  208.48   21.10
   4 -12  -3   97.79   24.60
  -4  12   3   45.70   12.40
   3 -12  -3   13.80   12.90
  -3  12   3   14.20    9.30
   2 -12  -3   31.30   16.90
  -2  12   3   22.90    9.70
   1 -12  -3   74.89   23.70
  -1  12   3  103.29   24.00
   0 -12  -3    8.40   14.30
  -1 -12  -3   65.99   26.90
  -2 -12  -3  -16.50   12.10
  -3 -12  -3    1.00   18.50
   9 -13  -3   44.90   17.20
  -9  13   3   39.00   14.50
   8 -13  -3   33.60   17.10
   7 -13  -3    1.50   12.50
   6 -13  -3    6.50   12.30
   5 -13  -3   29.00   18.30
  -5  13   3    0.00    7.30
   4 -13  -3    3.70   11.80
  -4  13   3   -2.30    7.40
   3 -13  -3    9.50   14.10
  -3  13   3    2.10    8.90
   2 -13  -3   93.29   28.20
   1 -13  -3   24.10   18.60
   0 -13  -3   18.50   15.60
  -1 -13  -3   19.50   22.80
   8 -14  -3    0.20   11.30
   7 -14  -3    7.60   14.10
   6 -14  -3   18.50   16.50
   5 -14  -3   96.69   27.80
  -5  14   3   85.19   18.10
   4 -14  -3  119.19   31.60
  -4  14   3  110.29   31.40
   3 -14  -3   -1.90   13.60
   2 -14  -3   25.00   19.10
   1 -14  -3  135.09   38.40
   0 -15   4    3.90   18.30
   1 -15   4  121.29   37.70
   2 -15   4    4.70   19.10
   3 -15   4  145.69   39.30
   4 -15   4    6.10   18.90
   5 -15   4    9.90   17.00
   6 -15   4   39.70   24.00
   7 -15   4  101.99   31.30
   2  14  -4   37.80   15.10
  -2 -14   4   72.09   31.00
   1  14  -4   32.50   12.90
  -1 -14   4   19.40   21.90
   0  14  -4   15.30   12.60
   0 -14   4   -0.70   17.60
  -1  14  -4   -0.10    8.10
   1 -14   4   25.40   20.70
  -2  14  -4   19.00   11.20
   2 -14   4   13.80   18.90
   3 -14   4   -8.20   13.40
   4 -14   4   18.10   19.10
   5 -14   4    8.70   16.30
   6 -14   4   23.10   17.50
   7 -14   4   14.10   18.00
   8 -14   4    5.00   16.10
   3  13  -4   22.10   13.10
  -3 -13   4   -9.00   17.80
   2  13  -4    8.00    9.90
  -2 -13   4   -1.80   18.50
   1  13  -4   74.39   17.40
  -1 -13   4   62.79   27.90
   0  13  -4    0.10    6.80
   0 -13   4    4.30   15.00
  -1  13  -4    4.50    6.90
   1 -13   4    8.30   16.20
  -2  13  -4    5.50    8.10
   2 -13   4   38.50   22.40
  -3  13  -4  130.09   20.20
   3 -13   4  199.68   38.20
  -4  13  -4   38.30   11.60
   4 -13   4   46.10   21.60
   5 -13   4   11.80   15.20
   6 -13   4   -2.40   11.60
   7 -13   4  253.57   40.60
   8 -13   4  165.68   33.60
   9 -13   4   45.70   19.60
   4  12  -4    3.20   10.20
  -4 -12   4    0.10   19.90
   3  12  -4   79.39   18.10
  -3 -12   4  135.39   34.30
   2  12  -4  155.68   24.40
  -2 -12   4  118.19   33.10
   1  12  -4   17.70   10.00
  -1 -12   4   23.90   21.90
   0  12  -4   37.40   11.40
   0 -12   4   42.90   20.70
  -1  12  -4   29.50   10.10
   1 -12   4    0.10   13.40
  -2  12  -4  124.79   20.10
   2 -12   4  109.89   18.00
   2 -12   4   91.09   27.20
  -3  12  -4   69.79   14.20
   3 -12   4   67.69   15.50
   3 -12   4  104.09   29.20
  -4  12  -4   72.99   14.00
   4 -12   4  110.79   17.80
   4 -12   4   82.29   25.30
  -5  12  -4   13.20    8.70
   5 -12   4   -0.90    7.70
   5 -12   4   20.10   16.60
  -6  12  -4   14.80    8.30
   6 -12   4   27.00   18.00
   7 -12   4    4.50   12.30
   8 -12   4   -1.30   13.30
   9 -12   4   -2.50   12.30
  10 -12   4    6.10   13.90
   5  11  -4   13.90   12.10
  -5 -11   4    3.10   15.30
   4  11  -4    6.00    8.40
  -4 -11   4    9.20   15.60
   3  11  -4    7.90    9.00
  -3 -11   4    5.90   17.10
   2  11  -4   -4.40    7.10
  -2 -11   4    5.00    8.60
  -2 -11   4   -2.30   14.10
   1  11  -4   14.30    9.80
  -1 -11   4   26.30   16.80
  -1 -11   4   19.40    9.30
   0  11  -4   24.40    9.90
   0 -11   4   26.60    9.80
   0 -11   4   17.90   16.10
  -1  11  -4   92.59   15.80
   1 -11   4  128.49   19.50
   1 -11   4  192.88   36.40
  -2  11  -4   -4.40    5.50
   2 -11   4   19.80   16.00
   2 -11   4   -1.20    5.50
  -3  11  -4  130.89   19.20
  -3  11  -4  153.78   20.80
   3 -11   4  141.59   20.60
   3 -11   4  145.99   29.80
  -4  11  -4   70.89   13.30
  -4  11  -4   83.09   16.80
   4 -11   4   75.29   16.00
   4 -11   4   85.59   23.70
  -5  11  -4   51.09   14.50
  -5  11  -4   57.79   12.90
   5 -11   4   36.50   18.20
   5 -11   4   39.70   13.00
  -6  11  -4   11.60    9.80
  -6  11  -4   -6.20    4.60
   6 -11   4    6.40   11.90
  -7  11  -4  493.25   57.89
  -7  11  -4  338.07   31.10
   7 -11   4  349.27   47.40
   8 -11   4  154.78   32.50
   9 -11   4   62.79   23.40
  10 -11   4   36.20   17.10
   6  10  -4   40.40   15.70
  -6 -10   4   52.89   24.90
   5  10  -4    2.10    7.80
  -5 -10   4  -14.10   15.30
   4  10  -4    3.30    8.30
  -4 -10   4    2.70   13.90
   3  10  -4  130.29   20.80
  -3 -10   4  127.69   19.90
  -3 -10   4  157.78   35.00
   2  10  -4  653.93   45.70
  -2 -10   4  502.15   61.09
  -2 -10   4  603.44   43.80
   1  10  -4   24.30   10.40
  -1 -10   4   26.20   14.80
  -1 -10   4   16.20    8.50
   0  10  -4  665.13   45.60
   0  10  -4  640.34   35.80
   0 -10   4  664.23   59.19
   0 -10   4  651.33   45.30
  -1  10  -4  113.09   16.90
  -1  10  -4  132.49   13.60
  -1  10  -4  130.99   14.40
   1 -10   4  119.49   18.30
   1 -10   4  117.19   27.40
  -2  10  -4  403.66   31.30
  -2  10  -4  405.86   22.50
   2 -10   4  423.96   30.60
   2 -10   4  495.05   55.19
   2 -10   4  325.47   30.80
  -3  10  -4   64.39   13.30
  -3  10  -4   62.19   10.20
  -3  10  -4   75.09   15.00
   3 -10   4   75.09   15.00
   3 -10   4   63.89   20.00
  -4  10  -4  118.09   17.10
  -4  10  -4   85.29   12.30
  -4  10  -4   97.49   18.60
   4 -10   4   79.79   20.70
   4 -10   4  117.99   19.20
  -5  10  -4   45.30   12.50
  -5  10  -4   34.40    9.80
  -5  10  -4   40.60   14.10
   5 -10   4   35.00   11.90
   5 -10   4   67.39   20.70
  -6  10  -4  105.69   16.90
  -6  10  -4  118.59   20.50
   6 -10   4   96.89   23.60
  -7  10  -4   23.50    9.70
  -7  10  -4   14.80   10.20
  -7  10  -4    6.80    8.30
   7 -10   4   27.40   15.40
  -8  10  -4   70.79   20.60
   8 -10   4   70.39   21.60
   9 -10   4   -3.50   11.30
  10 -10   4    2.90   10.30
  11 -10   4   75.19   22.50
   7   9  -4    2.40    9.60
  -7  -9   4    1.30   18.40
   6   9  -4  109.49   21.10
  -6  -9   4   96.79   28.80
   5   9  -4    7.50    8.60
  -5  -9   4   -8.50   15.40
   4   9  -4   14.70    9.00
  -4  -9   4    6.60   13.40
   3   9  -4  147.79   22.40
  -3  -9   4  130.99   19.80
  -3  -9   4  115.79   27.30
   2   9  -4   54.89   13.10
  -2  -9   4   40.80   17.70
  -2  -9   4   45.00   12.00
   1   9  -4   23.40    8.40
   1   9  -4   12.50    4.80
  -1  -9   4   23.90    6.60
  -1  -9   4   19.90    8.40
  -1  -9   4   16.10   13.30
   0   9  -4    5.20    3.70
   0   9  -4   -1.90    4.50
   0  -9   4   -7.60    8.70
   0  -9   4   -2.90    3.90
   0  -9   4   17.70    7.80
  -1   9  -4  130.89   13.80
  -1   9  -4  143.49   18.60
  -1   9  -4  136.19   13.00
   1  -9   4  128.89   27.20
   1  -9   4  135.99   19.00
   1  -9   4  131.59   14.60
  -2   9  -4   28.30    8.50
  -2   9  -4   63.69   12.30
   2  -9   4   59.59    9.90
   2  -9   4   45.20   16.50
   2  -9   4   51.19   12.10
  -3   9  -4   26.00    9.80
  -3   9  -4   31.80    7.10
  -3   9  -4   21.20    7.60
   3  -9   4   28.30    9.80
   3  -9   4   21.40   12.10
   3  -9   4   19.10    6.80
  -4   9  -4   11.60    9.20
  -4   9  -4   -7.70    5.10
  -4   9  -4    1.10    5.20
  -4   9  -4   -3.50    2.50
   4  -9   4   -0.80   10.30
   4  -9   4   -0.70    5.80
  -5   9  -4    1.10    3.50
  -5   9  -4    7.60   10.20
  -5   9  -4    4.00    5.50
  -5   9  -4    5.60    7.40
   5  -9   4    2.90    7.50
   5  -9   4   -3.10    8.50
  -6   9  -4   35.90   10.50
  -6   9  -4   40.90    9.50
  -6   9  -4   45.40   12.00
   6  -9   4   50.59   17.30
  -7   9  -4  185.28   24.50
  -7   9  -4  109.59   17.70
  -7   9  -4  175.18   24.90
   7  -9   4  145.79   28.40
  -8   9  -4   84.19   18.70
  -8   9  -4   94.59   18.70
   8  -9   4   87.49   23.00
   9  -9   4    7.40   10.30
  10  -9   4   22.50   14.40
  11  -9   4  100.29   24.90
   8   8  -4   -6.30    9.50
  -8  -8   4    6.90   19.80
   7   8  -4   43.50   15.00
  -7  -8   4    1.60   17.00
   6   8  -4   13.90   10.30
  -6  -8   4    6.50   13.90
   5   8  -4   10.90    9.30
  -5  -8   4   -1.30   12.20
   4   8  -4  238.78   27.70
  -4  -8   4  189.38   33.70
   3   8  -4  358.26   30.20
  -3  -8   4  343.27   25.10
  -3  -8   4  400.46   48.10
   2   8  -4  699.03   48.20
   2   8  -4  747.23   43.00
  -2  -8   4  717.13   47.70
  -2  -8   4  723.43   43.50
  -2  -8   4  775.42   60.79
   1   8  -4   10.60    4.50
   1   8  -4    9.00    6.20
  -1  -8   4    0.50    9.60
  -1  -8   4   13.00    7.00
  -1  -8   4    8.40    4.80
   0   8  -4  212.58   21.70
   0   8  -4  164.18   13.90
   0  -8   4  181.28   15.40
   0  -8   4  176.48   21.00
   0  -8   4  138.99   25.20
  -1   8  -4  267.37   22.60
  -1   8  -4  273.47   18.00
  -1   8  -4  272.77   19.40
   1  -8   4  251.27   26.30
   1  -8   4  277.57   20.40
   1  -8   4  323.37   40.50
  -2   8  -4  176.28   20.50
  -2   8  -4  150.08   18.20
   2  -8   4  165.48   16.50
   2  -8   4  154.98   20.50
   2  -8   4  143.99   25.20
  -3   8  -4   -1.80    2.00
  -3   8  -4   -0.50    5.70
  -3   8  -4    5.20    5.10
   3  -8   4    2.30   10.10
   3  -8   4    2.50    4.90
   3  -8   4    6.80    4.60
  -4   8  -4  312.37   34.70
  -4   8  -4  369.26   26.00
  -4   8  -4  428.86   32.20
  -4   8  -4  350.06   27.50
   4  -8   4  400.96   45.30
   4  -8   4  382.56   26.80
   4  -8   4  330.77   34.10
  -5   8  -4   75.79   11.70
  -5   8  -4  122.99   16.90
  -5   8  -4  112.39   16.80
  -5   8  -4  139.29   22.60
   5  -8   4  117.49   19.10
   5  -8   4   92.89   20.10
  -6   8  -4   80.29   14.40
  -6   8  -4   49.50   12.20
  -6   8  -4   76.49   12.00
  -6   8  -4   73.39   15.80
   6  -8   4  105.19   23.60
  -7   8  -4   33.60   10.70
  -7   8  -4   30.30    9.80
   7  -8   4   27.70   14.00
   7  -8   4   41.30    8.10
  -8   8  -4    3.30    6.50
  -8   8  -4   16.80    9.50
   8  -8   4    9.30   10.20
  -9   8  -4   15.70   11.60
   9  -8   4    8.40   11.40
  10  -8   4   -3.30   10.10
  11  -8   4   60.89   20.40
   9   7  -4   34.10   14.60
   8   7  -4   48.70   16.30
  -8  -7   4   42.00   21.60
   7   7  -4   38.40   13.70
  -7  -7   4   24.30   15.50
   6   7  -4  292.77   34.00
  -6  -7   4  271.97   43.00
   5   7  -4  300.17   33.00
  -5  -7   4  401.16   51.59
   4   7  -4    1.50    3.40
   4   7  -4   10.70    7.10
  -4  -7   4    1.80    3.90
  -4  -7   4   -1.40    9.20
   3   7  -4   35.90    6.80
   3   7  -4   23.20    8.90
  -3  -7   4   19.80    5.70
  -3  -7   4   11.10   11.90
   2   7  -4  312.27   20.50
   2   7  -4  283.97   24.60
   2   7  -4  314.17   22.70
  -2  -7   4  330.57   40.80
  -2  -7   4  272.87   20.50
   1   7  -4    7.80    5.30
   1   7  -4    2.40    3.00
  -1  -7   4    9.50    5.90
  -1  -7   4    8.40    3.50
  -1  -7   4    0.30    7.60
   0   7  -4   60.09   10.90
   0   7  -4   55.69    7.80
   0  -7   4   31.80    9.00
   0  -7   4   47.80    7.80
   0  -7   4   67.39   16.70
  -1   7  -4  339.67   22.50
  -1   7  -4  341.97   25.50
  -1   7  -4  364.66   21.10
  -1   7  -4  388.66   26.80
   1  -7   4  295.67   26.40
   1  -7   4  287.97   35.70
   1  -7   4  366.96   23.80
  -2   7  -4  147.29   17.30
  -2   7  -4  212.88   22.40
   2  -7   4  202.68   27.90
   2  -7   4  170.28   16.60
   2  -7   4  200.58   22.00
  -3   7  -4   22.90    7.40
  -3   7  -4   24.30    9.20
  -3   7  -4    0.30    5.80
   3  -7   4   12.30    5.00
   3  -7   4   11.80    7.40
   3  -7   4   26.30   11.70
  -4   7  -4   -1.20    3.10
  -4   7  -4   12.80    7.40
  -4   7  -4    3.30    4.50
  -4   7  -4    2.50    6.40
   4  -7   4    9.50    9.00
   4  -7   4    0.50    3.20
   4  -7   4    0.90    5.70
  -5   7  -4  130.29   20.50
  -5   7  -4  106.79   15.10
  -5   7  -4   81.89   13.80
  -5   7  -4  163.48   17.10
   5  -7   4   76.29   15.70
   5  -7   4  103.99   14.10
   5  -7   4  107.29    7.80
   5  -7   4  120.89   21.80
  -6   7  -4  146.99   16.60
  -6   7  -4  179.18   20.20
  -6   7  -4  106.59   17.70
  -6   7  -4  131.69   17.00
   6  -7   4   97.89   22.40
  -7   7  -4  348.07   29.20
  -7   7  -4  355.76   32.10
  -7   7  -4  392.86   29.60
   7  -7   4  347.27   40.80
  -8   7  -4   41.20   10.90
  -8   7  -4  103.09   19.40
   8  -7   4   79.09   20.60
  -9   7  -4   23.30   12.00
   9  -7   4    6.80   11.20
  10  -7   4    4.10   11.30
  11  -7   4   64.49   20.00
   9   6  -4   11.80   12.50
   8   6  -4   36.30   13.60
  -8  -6   4   36.20   18.70
   7   6  -4   -8.60    5.90
  -7  -6   4  -12.70   11.40
   6   6  -4   -3.60    5.60
  -6  -6   4    2.80   10.80
   5   6  -4   57.79   13.10
  -5  -6   4   43.60   16.60
  -5  -6   4   61.49    9.70
   4   6  -4   87.09   14.90
   4   6  -4   76.69    7.80
  -4  -6   4   36.40   15.70
  -4  -6   4   87.29   10.90
   3   6  -4   79.59    9.40
   3   6  -4   73.69   13.40
  -3  -6   4   83.89   10.30
  -3  -6   4   95.69   21.00
   2   6  -4   77.39   12.30
   2   6  -4   81.59    9.10
   2   6  -4   70.49   10.50
  -2  -6   4   85.19   10.00
  -2  -6   4   75.99   16.90
   1   6  -4    5.70    5.20
   1   6  -4    3.30    2.40
   1   6  -4    0.90    4.20
  -1  -6   4   -0.10    1.90
  -1  -6   4   -2.20    3.60
  -1  -6   4   -2.20    6.50
   0   6  -4   -4.60    2.90
   0   6  -4   -1.70    1.80
   0   6  -4    0.80    3.30
   0  -6   4    0.10    2.70
   0  -6   4   -0.50    3.80
   0  -6   4    1.40    6.50
  -1   6  -4   32.10    7.90
  -1   6  -4   63.29    7.60
  -1   6  -4   46.60    5.70
  -1   6  -4   35.60    8.90
   1  -6   4   40.50   12.90
   1  -6   4   34.90    6.30
   1  -6   4   47.40   11.00
  -2   6  -4 1701.93   98.99
  -2   6  -4 1759.12   93.29
  -2   6  -4 1785.72   95.99
   2  -6   4 1788.02   94.29
   2  -6   4 1800.22   99.79
   2  -6   4 1764.82  105.39
  -3   6  -4   48.60    9.20
  -3   6  -4   58.89   11.70
  -3   6  -4   62.49   12.50
   3  -6   4   46.00   11.30
   3  -6   4   42.20    7.50
   3  -6   4   28.50   10.80
  -4   6  -4   29.50    8.00
  -4   6  -4   44.30   12.40
  -4   6  -4   26.80    6.40
  -4   6  -4   40.20    8.70
   4  -6   4   32.80   11.70
   4  -6   4   22.40    6.60
   4  -6   4   28.90    9.40
  -5   6  -4   42.50    8.90
  -5   6  -4   40.00   10.20
  -5   6  -4   29.90    8.30
  -5   6  -4   43.20   12.80
  -5   6  -4   42.30    9.60
   5  -6   4   40.70    9.20
   5  -6   4   63.39   16.10
   5  -6   4   32.80   10.60
  -6   6  -4  188.38   24.60
  -6   6  -4  165.18   19.40
  -6   6  -4  193.98   19.80
   6  -6   4  147.89   23.60
   6  -6   4  190.08   20.90
  -7   6  -4    3.00    5.40
  -7   6  -4   12.30    6.80
  -7   6  -4    1.50    6.00
   7  -6   4    5.90    7.70
  -8   6  -4   40.20   11.90
  -8   6  -4    8.00    6.90
   8  -6   4   25.30   12.90
  -9   6  -4   26.90   14.30
   9  -6   4   21.00   12.40
 -10   6  -4   12.40   12.80
  10  -6   4    6.80   10.10
 -11   6  -4   57.89   13.30
  11  -6   4   51.49   18.40
  10   5  -4    5.50   10.90
   9   5  -4    6.20   10.40
   8   5  -4  267.87   32.60
  -8  -5   4  154.78   32.30
   7   5  -4   36.00   12.40
  -7  -5   4   20.20   14.30
   6   5  -4  323.37   32.80
  -6  -5   4  259.47   20.50
  -6  -5   4  255.07   37.40
   5   5  -4  127.69   18.20
  -5  -5   4  120.99   23.60
  -5  -5   4  183.88   14.40
   4   5  -4    4.60    4.80
   4   5  -4    7.70    2.10
  -4  -5   4   -0.80    6.90
  -4  -5   4    5.80    3.30
   3   5  -4  171.28   13.60
   3   5  -4  152.58   11.20
   3   5  -4  151.28   17.80
  -3  -5   4  171.78   12.90
  -3  -5   4  131.29   22.00
   2   5  -4  104.39   13.70
   2   5  -4  106.19   11.30
   2   5  -4  106.09    8.90
  -2  -5   4  101.79   10.20
  -2  -5   4   78.59   16.30
   1   5  -4  223.18   18.30
   1   5  -4  229.18   14.90
  -1  -5   4  227.78   15.40
  -1  -5   4  165.68   24.40
  -1  -5   4  225.08   18.70
   0   5  -4  228.88   15.70
   0   5  -4  235.88   18.00
   0   5  -4  215.08   15.00
   0  -5   4  236.38   15.80
   0  -5   4  204.68   21.30
   0  -5   4  247.98   28.80
  -1   5  -4  401.56   25.50
  -1   5  -4  390.36   27.70
  -1   5  -4  368.26   22.80
   1  -5   4  357.26   31.90
   1  -5   4  375.76   23.60
   1  -5   4  330.57   27.00
  -2   5  -4  480.45   31.70
  -2   5  -4  420.56   32.50
  -2   5  -4  468.25   29.90
  -2   5  -4  485.25   28.20
   2  -5   4  440.16   24.50
   2  -5   4  497.05   29.00
   2  -5   4  487.55   37.30
   2  -5   4  419.56   32.50
  -3   5  -4  102.99   16.80
  -3   5  -4  103.29   13.20
  -3   5  -4  111.29   14.10
   3  -5   4   95.79   17.80
   3  -5   4   90.29   14.80
   3  -5   4  108.09   12.60
  -4   5  -4   71.59   11.10
  -4   5  -4   90.89   12.90
  -4   5  -4   70.39   14.60
   4  -5   4  101.49   12.70
   4  -5   4   70.09   13.70
   4  -5   4   76.19   16.20
  -5   5  -4  240.18   22.60
  -5   5  -4  276.77   21.50
  -5   5  -4  226.88   19.90
  -5   5  -4  209.78   28.00
   5  -5   4  272.77   30.70
   5  -5   4  236.88   27.90
   5  -5   4  252.67   20.90
  -6   5  -4  606.84   43.50
  -6   5  -4  735.33   48.90
  -6   5  -4  738.83   44.70
   6  -5   4  733.33   52.39
   6  -5   4  727.63   46.00
  -7   5  -4  115.09   14.80
  -7   5  -4   86.59   17.50
  -7   5  -4  112.69   16.10
   7  -5   4  151.28   23.90
  -8   5  -4  221.38   22.60
  -8   5  -4  228.48   30.70
   8  -5   4  260.97   34.20
  -9   5  -4   33.00   14.00
   9  -5   4   25.70   12.50
 -10   5  -4  181.58   21.30
 -10   5  -4   93.79   22.40
  10  -5   4  159.48   27.70
 -11   5  -4   44.40   11.40
  11  -5   4   65.79   19.80
  10   4  -4   -2.10    7.50
   9   4  -4    2.20    7.80
   8   4  -4  115.49   20.80
  -8  -4   4  148.99   30.20
   7   4  -4    1.20    6.70
  -7  -4   4    1.70   10.00
  -7  -4   4    8.90    5.30
   6   4  -4    7.70    6.10
  -6  -4   4   12.10    5.10
  -6  -4   4    6.30   10.50
   5   4  -4   -1.60    4.00
  -5  -4   4    6.90    3.30
  -5  -4   4    1.70    6.70
   4   4  -4   88.39   12.80
  -4  -4   4   85.99    9.10
  -4  -4   4   61.79   14.80
   3   4  -4    1.70    2.10
   3   4  -4   -4.30    2.80
   3   4  -4    4.80    1.90
  -3  -4   4   -8.50    4.60
  -3  -4   4    2.80    1.50
  -3  -4   4    1.30    2.30
   2   4  -4   22.60    4.80
   2   4  -4   29.40    6.80
   2   4  -4   29.50    4.80
  -2  -4   4   38.10    5.50
  -2  -4   4   35.30   11.20
   1   4  -4    0.10    1.40
   1   4  -4    0.10    3.40
   1   4  -4    0.10    1.60
   1   4  -4   -1.50    3.10
  -1  -4   4   -0.10    2.00
  -1  -4   4   -0.70    6.10
  -1  -4   4   -2.50    2.90
   0   4  -4   57.59    9.40
   0   4  -4   66.79    6.70
   0   4  -4   71.89    8.00
   0   4  -4   76.89    9.60
   0  -4   4   68.39    7.40
   0  -4   4   77.39   11.70
   0  -4   4   91.49   15.90
  -1   4  -4   11.00    5.50
  -1   4  -4    6.30    4.70
  -1   4  -4    9.60    4.20
  -1   4  -4   -1.60    1.60
   1  -4   4   12.10    3.70
   1  -4   4    7.80    5.00
   1  -4   4    2.00    6.00
   1  -4   4    6.70    2.50
  -2   4  -4 9999.00  489.15
  -2   4  -4 9674.43  495.15
  -2   4  -4 9795.62  491.05
  -2   4  -4 9716.93  491.45
   2  -4   4 9843.52  497.75
   2  -4   4 9504.15  495.15
  -3   4  -4  231.28   18.40
  -3   4  -4  297.17   24.00
  -3   4  -4  238.48   18.60
  -3   4  -4  245.98   17.50
   3  -4   4  229.58   19.50
   3  -4   4  246.58   18.20
   3  -4   4  206.38   23.70
   3  -4   4  254.87   28.00
  -4   4  -4  557.84   39.60
  -4   4  -4  566.54   36.60
  -4   4  -4  501.95   33.80
  -4   4  -4  487.05   32.70
   4  -4   4  542.85   38.20
   4  -4   4  518.85   34.90
   4  -4   4  535.65   34.00
  -5   4  -4   26.50    6.60
  -5   4  -4   42.60   12.00
  -5   4  -4   38.00   10.30
   5  -4   4   31.10    8.50
   5  -4   4   28.20    9.80
   5  -4   4   23.00    9.60
  -6   4  -4  384.86   32.40
  -6   4  -4  422.86   28.10
   6  -4   4  391.16   30.20
   6  -4   4  373.56   33.90
  -7   4  -4   -0.80    3.20
  -7   4  -4    2.60    6.70
  -7   4  -4    2.30    4.40
   7  -4   4    2.30    8.20
   7  -4   4   -3.10    5.30
  -8   4  -4  128.69   16.20
  -8   4  -4   66.49   17.90
   8  -4   4   90.09   20.40
  -9   4  -4   16.20   10.60
  -9   4  -4    3.30    5.50
   9  -4   4    1.40    8.90
 -10   4  -4   53.79   17.90
 -10   4  -4   44.80   10.70
  10  -4   4   68.09   19.90
 -11   4  -4   99.89   16.70
  11  -4   4  100.49   23.80
  11   3  -4   31.00   14.20
  10   3  -4   12.50   10.60
   9   3  -4    8.30    8.40
   8   3  -4  791.72   57.29
  -8  -3   4  905.71   50.99
  -8  -3   4  801.52   64.89
   7   3  -4   48.20   12.10
  -7  -3   4   25.00    6.40
  -7  -3   4   38.90   15.60
   6   3  -4  329.77   27.60
  -6  -3   4  369.96   41.00
  -6  -3   4  339.97   22.90
   5   3  -4   79.09   12.60
  -5  -3   4   99.29   18.50
  -5  -3   4  113.39   11.10
   4   3  -4   80.59   12.10
  -4  -3   4   81.19    8.80
  -4  -3   4   75.19   15.00
   3   3  -4    7.10    3.90
   3   3  -4    0.90    2.20
  -3  -3   4   12.30    7.60
  -3  -3   4    7.50    2.70
   2   3  -4  132.19   17.80
   2   3  -4  133.79   12.40
   2   3  -4  144.99    9.70
   2   3  -4  118.39   13.40
  -2  -3   4  167.88   20.50
  -2  -3   4  142.29    9.20
  -2  -3   4  153.08   10.20
   1   3  -4  104.39    7.60
   1   3  -4   99.29   10.90
   1   3  -4  108.29   11.70
   1   3  -4  141.79   17.80
   1   3  -4  107.39    7.80
  -1  -3   4  109.29    8.20
  -1  -3   4  161.58   19.10
   0   3  -4  135.09   17.40
   0   3  -4  124.29   14.00
   0   3  -4  140.09   11.60
   0   3  -4  141.19    9.60
   0   3  -4  137.39   12.10
   0  -3   4  152.28   10.20
   0  -3   4  123.69   14.60
   0  -3   4  127.69   17.30
   0  -3   4  132.09   10.60
  -1   3  -4  290.77   19.70
  -1   3  -4  318.97   25.50
  -1   3  -4  266.07   22.30
  -1   3  -4  310.97   18.10
  -1   3  -4  278.07   19.30
   1  -3   4  298.37   23.00
   1  -3   4  303.27   18.50
   1  -3   4  280.57   24.00
  -2   3  -4  163.68   18.50
  -2   3  -4  144.59   12.60
  -2   3  -4  164.28   13.30
  -2   3  -4  156.78   11.90
   2  -3   4  146.29   12.20
   2  -3   4  166.18   16.30
   2  -3   4  137.99   18.10
   2  -3   4  154.38   17.80
  -3   3  -4  105.49   11.20
  -3   3  -4   86.09   10.70
  -3   3  -4  115.29   16.90
  -3   3  -4  104.19   11.50
  -3   3  -4   78.09   11.50
   3  -3   4  114.89   13.30
   3  -3   4  113.39   12.60
   3  -3   4   77.39   13.50
  -4   3  -4   -0.40    5.70
  -4   3  -4   -1.10    3.50
  -4   3  -4    1.60    3.40
  -4   3  -4    3.70    3.70
   4  -3   4    6.40    5.50
   4  -3   4   -2.70    3.20
   4  -3   4    0.20    4.80
   4  -3   4    3.70    4.20
  -5   3  -4   55.69    9.90
  -5   3  -4   46.60   11.00
  -5   3  -4   42.30   11.90
  -5   3  -4   65.19    9.10
   5  -3   4   61.79   11.00
   5  -3   4   53.09    9.60
   5  -3   4   67.29   14.20
  -6   3  -4  498.05   31.30
  -6   3  -4  444.66   33.20
  -6   3  -4  433.56   36.10
   6  -3   4  510.45   38.90
   6  -3   4  467.45   34.60
  -7   3  -4   58.19    9.90
  -7   3  -4   39.20   13.40
  -7   3  -4   56.19   12.10
  -7   3  -4   47.70    9.40
   7  -3   4   53.79   12.30
   7  -3   4   44.20   13.90
  -8   3  -4  135.19   16.00
  -8   3  -4   75.19   17.90
  -8   3  -4  140.49   16.60
   8  -3   4  112.99   20.70
  -9   3  -4   13.50   10.50
  -9   3  -4    5.60    5.80
   9  -3   4   17.00   11.10
 -10   3  -4   17.40   12.80
 -10   3  -4   17.30    8.10
  10  -3   4   28.30   14.60
 -11   3  -4    3.80    6.90
  11  -3   4   -4.20   10.10
  11   2  -4  151.18   27.10
  10   2  -4    8.80    9.20
   9   2  -4    6.90    7.20
  -9  -2   4   10.60    6.00
   8   2  -4  122.99   18.80
  -8  -2   4  120.79   24.80
  -8  -2   4  136.19   15.10
   7   2  -4   -0.60    4.30
  -7  -2   4    2.60    3.30
  -7  -2   4   -0.90    7.00
   6   2  -4   31.30    8.50
  -6  -2   4   61.09   14.90
  -6  -2   4   37.20    6.60
   5   2  -4   10.50    5.40
  -5  -2   4   22.80    9.90
  -5  -2   4   23.70    4.60
   4   2  -4 1194.78   70.49
   4   2  -4 1224.28   66.09
  -4  -2   4 1103.19   69.99
  -4  -2   4 1160.38   61.89
   3   2  -4   31.50    8.90
   3   2  -4   27.70    5.70
   3   2  -4   25.20    7.20
  -3  -2   4   19.00    3.50
  -3  -2   4   21.50    7.60
   2   2  -4 1380.16   75.19
   2   2  -4 1538.35   80.19
   2   2  -4 1390.46   72.19
   2   2  -4 1425.66   76.79
   2   2  -4 1379.86   71.39
  -2  -2   4 1512.55   80.29
  -2  -2   4 1391.96   72.69
  -2  -2   4 1422.56   73.09
   1   2  -4  461.35   31.80
   1   2  -4  484.95   27.60
   1   2  -4  477.75   25.10
   1   2  -4  472.85   26.20
   1   2  -4  470.75   25.30
   1   2  -4  476.75   27.20
   1   2  -4  463.05   28.30
  -1  -2   4  471.25   27.40
  -1  -2   4  453.35   26.70
  -1  -2   4  462.25   25.50
  -1  -2   4  475.45   31.70
  -1  -2   4  470.05   28.30
   0   2  -4  785.62   42.00
   0   2  -4  812.42   43.40
   0   2  -4  832.22   44.00
   0   2  -4  849.81   47.00
   0   2  -4  820.12   48.90
   0  -2   4  827.72   44.00
   0  -2   4  778.82   42.50
   0  -2   4  753.72   44.20
   0  -2   4  745.73   46.80
   0  -2   4  834.92   44.00
   0  -2   4  849.91   48.40
  -1   2  -4  243.58   18.70
  -1   2  -4  218.68   14.20
  -1   2  -4  194.08   13.50
  -1   2  -4  217.88   19.20
  -1   2  -4  219.08   15.20
   1  -2   4  240.38   18.80
   1  -2   4  222.38   18.80
   1  -2   4  211.78   15.10
   1  -2   4  216.68   14.90
   1  -2   4  215.38   14.30
  -2   2  -4  335.37   32.60
  -2   2  -4  221.28   19.70
  -2   2  -4  254.27   17.20
  -2   2  -4  228.18   15.70
  -2   2  -4  226.78   15.50
   2  -2   4  211.28   16.10
   2  -2   4  241.88   20.30
   2  -2   4  237.78   20.30
  -3   2  -4  191.78   14.10
  -3   2  -4  200.58   22.30
  -3   2  -4  205.38   15.10
  -3   2  -4  169.28   16.30
   3  -2   4  177.08   15.00
   3  -2   4  209.08   16.10
   3  -2   4  182.88   21.00
   3  -2   4  211.48   22.50
  -4   2  -4   10.70    3.70
  -4   2  -4    4.60    3.90
  -4   2  -4   10.10    6.50
  -4   2  -4    7.90    5.70
   4  -2   4    7.00    4.50
   4  -2   4    5.80    5.60
   4  -2   4   -1.30    4.80
   4  -2   4    5.40    4.30
  -5   2  -4   82.39   10.60
  -5   2  -4   98.39   13.60
  -5   2  -4  111.59   18.30
  -5   2  -4   89.69   10.90
  -5   2  -4   56.39   12.20
   5  -2   4   54.29   12.50
   5  -2   4   77.09   11.40
   5  -2   4  103.59   14.40
  -6   2  -4  353.26   23.60
  -6   2  -4  334.37   26.70
  -6   2  -4  299.37   32.60
  -6   2  -4  337.67   23.40
   6  -2   4  313.57   27.50
   6  -2   4  305.27   33.20
  -7   2  -4   54.19    9.20
  -7   2  -4   51.29    9.30
  -7   2  -4   54.19   14.50
  -7   2  -4   47.10   11.80
   7  -2   4   50.29   13.40
  -8   2  -4  158.78   26.60
  -8   2  -4  188.48   19.90
   8  -2   4  205.18   28.50
  -9   2  -4    7.30    9.70
  -9   2  -4    2.80    5.20
   9  -2   4   -0.50    7.80
 -10   2  -4    8.40    6.90
 -10   2  -4   11.00   13.50
  10  -2   4    4.60    9.40
 -11   2  -4   30.40   12.30
  11  -2   4   34.90   15.80
  11   1  -4   10.80   10.50
  10   1  -4    0.60    6.70
   9   1  -4   24.70   10.20
  -9  -1   4   18.30    6.10
   8   1  -4  224.88   26.10
  -8  -1   4  196.18   16.60
  -8  -1   4  199.08   28.70
   7   1  -4  168.38   20.90
  -7  -1   4  212.18   16.10
  -7  -1   4  224.48   12.80
  -7  -1   4  157.88   24.50
   6   1  -4   34.70    8.60
  -6  -1   4   52.49    7.30
  -6  -1   4   55.29    4.30
  -6  -1   4   41.40   11.80
   5   1  -4   -3.10    4.00
   5   1  -4   -1.20    4.00
   5   1  -4    6.60    4.10
  -5  -1   4    2.10    1.10
  -5  -1   4   -0.90    1.60
  -5  -1   4   -1.10    1.80
  -5  -1   4    4.90    5.60
   4   1  -4  868.91   50.29
   4   1  -4  767.72   45.90
   4   1  -4  802.22   48.90
  -4  -1   4  803.02   43.00
  -4  -1   4  787.42   49.60
   3   1  -4 2480.15  126.89
   3   1  -4 2541.95  130.69
   3   1  -4 2282.97  123.19
   3   1  -4 2556.74  123.29
   3   1  -4 2512.35  129.59
  -3  -1   4 2366.16  124.09
  -3  -1   4 2574.44  122.79
  -3  -1   4 2371.66  130.19
   2   1  -4  496.55   31.20
   2   1  -4  490.45   28.10
   2   1  -4  509.45   30.60
   2   1  -4  510.85   26.50
  -2  -1   4  506.85   31.30
  -2  -1   4  496.65   26.00
  -2  -1   4  499.25   27.80
  -2  -1   4  477.85   30.40
  -2  -1   4  506.55   27.90
  -2  -1   4  484.35   26.10
   1   1  -4  322.47   18.60
   1   1  -4  351.06   22.90
   1   1  -4  328.17   19.80
   1   1  -4  340.77   19.40
  -1  -1   4  320.67   21.10
  -1  -1   4  353.66   19.20
  -1  -1   4  328.07   17.70
  -1  -1   4  335.17   18.80
  -1  -1   4  340.67   22.10
  -1  -1   4  322.27   20.10
  -1  -1   4  329.97   18.40
   0   1  -4   39.70    5.10
   0   1  -4   53.99    7.40
   0   1  -4   50.09    4.10
   0   1  -4   49.10    5.80
   0   1  -4   36.70    7.10
   0   1  -4   46.00    8.00
   0   1  -4   47.20    3.80
   0  -1   4   58.19    5.80
   0  -1   4   47.50    4.50
   0  -1   4   52.09    8.10
   0  -1   4   51.29    8.50
   0  -1   4   47.10    4.90
   0  -1   4   51.99    5.80
  -1   1  -4  619.14   32.80
  -1   1  -4  569.54   37.10
  -1   1  -4  595.94   33.30
  -1   1  -4  630.04   38.10
  -1   1  -4  603.84   34.20
  -1   1  -4  579.54   32.30
   1  -1   4  631.74   34.10
   1  -1   4  608.24   36.70
   1  -1   4  593.54   37.30
   1  -1   4  566.54   33.00
   1  -1   4  623.34   33.60
  -2   1  -4  100.19   14.20
  -2   1  -4   75.09   11.80
  -2   1  -4   76.79   10.20
  -2   1  -4   75.09    7.30
  -2   1  -4   90.09    8.90
  -2   1  -4   67.79    7.80
   2  -1   4  117.79   13.80
   2  -1   4   65.29   11.10
   2  -1   4   52.39    7.70
  -3   1  -4    9.70    5.40
  -3   1  -4   21.10    7.50
  -3   1  -4    6.80    3.30
  -3   1  -4   10.00    4.00
  -3   1  -4   11.40    3.60
   3  -1   4   -2.60    3.00
   3  -1   4   13.10    6.20
   3  -1   4   13.70    4.30
   3  -1   4   11.70    5.50
  -4   1  -4  105.09   11.50
  -4   1  -4  111.49   17.00
  -4   1  -4  111.79   13.50
  -4   1  -4  139.19   12.70
  -4   1  -4  101.79   15.00
   4  -1   4  157.58   18.60
   4  -1   4  140.49   13.90
   4  -1   4  149.79   17.40
  -5   1  -4   75.69   12.30
  -5   1  -4   79.99   10.40
  -5   1  -4   77.39   15.40
  -5   1  -4   68.29    9.60
  -5   1  -4   44.80   11.80
   5  -1   4   72.39   13.50
   5  -1   4   78.39   10.90
   5  -1   4   60.89   13.50
  -6   1  -4  425.06   36.90
  -6   1  -4  462.05   33.50
  -6   1  -4  481.05   30.10
  -6   1  -4  446.96   29.50
   6  -1   4  466.35   36.90
  -7   1  -4    3.90    7.50
  -7   1  -4    9.80    4.70
  -7   1  -4    6.10    4.80
  -7   1  -4    3.80    6.40
   7  -1   4    5.30    7.90
  -8   1  -4   43.30   15.60
  -8   1  -4   29.80    8.30
   8  -1   4   32.40   13.20
  -9   1  -4  187.08   32.00
  -9   1  -4  228.58   23.60
   9  -1   4  193.58   29.20
 -10   1  -4   92.69   26.30
 -10   1  -4   97.09   16.30
  10  -1   4  135.89   26.80
 -11   1  -4   -2.90   15.00
  11  -1   4   -2.80   10.90
  12   0  -4   -2.10    7.70
  11   0  -4   74.89   18.40
  10   0  -4    4.10    7.40
 -10   0   4    2.20    4.50
   9   0  -4   33.90   11.60
  -9   0   4   18.30    6.30
   8   0  -4   -8.00    3.90
  -8   0   4    2.10    7.40
  -8   0   4   -3.00    2.70
  -8   0   4    1.10    2.40
   7   0  -4   41.10    9.70
  -7   0   4   28.60   10.80
  -7   0   4   26.30    5.60
   6   0  -4  240.18   25.30
   6   0  -4  195.78   18.20
  -6   0   4  204.58   14.70
  -6   0   4  200.98   23.80
   5   0  -4   -0.50    3.20
   5   0  -4    1.00    3.80
   5   0  -4    3.60    5.20
  -5   0   4   -0.80    2.50
  -5   0   4   -1.10    1.60
  -5   0   4    1.30    4.90
   4   0  -4 2089.99  108.39
   4   0  -4 2071.39  108.99
   4   0  -4 2009.90  105.59
  -4   0   4 2001.70  103.39
  -4   0   4 1916.71  102.59
  -4   0   4 2067.89  108.29
   3   0  -4  213.18   15.70
   3   0  -4  193.08   13.30
   3   0  -4  201.28   16.10
  -3   0   4  178.38   12.40
  -3   0   4  207.58   15.20
  -3   0   4  198.38   16.30
  -3   0   4  209.28   11.40
  -3   0   4  198.18   13.20
   2   0  -4  430.86   23.00
   2   0  -4  414.96   26.20
   2   0  -4  428.76   24.10
  -2   0   4  421.46   22.60
  -2   0   4  410.66   23.30
  -2   0   4  410.36   24.00
  -2   0   4  417.36   26.40
   1   0  -4  352.46   18.90
   1   0  -4  328.37   20.00
   1   0  -4  344.57   20.80
  -1   0   4  345.07   21.10
  -1   0   4  357.56   19.60
  -1   0   4  338.67   18.40
  -1   0   4  327.77   19.60
   0   0  -4  536.05   26.60
   0   0  -4  503.55   30.80
   0   0  -4  524.95   29.00
   0   0  -4  563.94   31.30
   0   0  -4  471.95   29.20
   0   0  -4  494.05   31.40
   0   0  -4  530.35   26.60
   0   0   4  538.65   27.50
   0   0   4  550.34   29.40
   0   0   4  512.45   32.10
   0   0   4  542.25   27.90
   0   0   4  531.45   28.70
   0   0   4  525.55   29.90
  -1   0  -4   37.70    4.80
  -1   0  -4   53.49    8.50
  -1   0  -4   50.39    9.20
  -1   0  -4   50.19    4.80
  -1   0  -4   28.80    5.30
  -1   0  -4   32.40    6.20
   1   0   4   45.20    6.40
   1   0   4   50.99    5.40
   1   0   4   41.30    5.90
   1   0   4   37.80    5.60
   1   0   4   51.59    9.20
   1   0   4   66.89    8.90
  -2   0  -4   21.30    7.00
  -2   0  -4   22.60    6.70
  -2   0  -4   16.40    3.40
  -2   0  -4   12.70    6.00
  -2   0  -4   17.40    4.20
  -2   0  -4   12.70    3.70
   2   0   4    8.20    3.10
   2   0   4    7.70    5.10
   2   0   4   11.80    5.20
   2   0   4    5.20    2.50
   2   0   4   19.00    5.20
  -3   0  -4   -2.00    1.90
  -3   0  -4   -0.20    4.50
  -3   0  -4    1.00    2.70
  -3   0  -4    6.90    4.00
  -3   0  -4    2.70    4.80
   3   0   4    1.30    4.10
   3   0   4    6.60    5.20
   3   0   4    0.40    2.10
   3   0   4    4.40    3.90
  -4   0  -4  200.28   23.30
  -4   0  -4  236.88   16.80
  -4   0  -4  261.87   26.50
  -4   0  -4  232.78   19.20
  -4   0  -4  238.18   17.50
   4   0   4  277.77   21.90
   4   0   4  276.47   18.50
   4   0   4  233.58   21.60
  -5   0  -4   21.20    8.60
  -5   0  -4   12.10    4.10
  -5   0  -4   12.30    4.90
  -5   0  -4    8.30    4.90
  -5   0  -4   10.50    7.40
   5   0   4   15.30    7.90
   5   0   4   15.10    5.10
   5   0   4   16.40    7.80
  -6   0  -4  316.57   24.10
  -6   0  -4  359.16   24.20
  -6   0  -4  378.96   39.50
  -6   0  -4  350.96   28.30
   6   0   4  332.77   35.20
   6   0   4  346.17   25.80
  -7   0  -4  143.29   16.80
  -7   0  -4  143.59   24.30
  -7   0  -4  235.78   31.10
   7   0   4  152.98   23.00
  -8   0  -4   97.39   14.40
  -8   0  -4  115.99   24.60
   8   0   4  143.29   24.90
  -9   0  -4   -0.40   11.80
  -9   0  -4    9.30    7.40
   9   0   4   10.70    9.80
 -10   0  -4   13.40   14.10
 -10   0  -4    2.60    6.70
  10   0   4   -2.60    9.90
 -11   0  -4   20.30   18.50
  11   0   4   32.00   15.00
  12  -1  -4   20.50   11.40
  11  -1  -4   43.90   13.90
  10  -1  -4    2.50    6.20
 -10   1   4    5.60    5.10
   9  -1  -4   14.50    8.40
  -9   1   4   12.40    8.70
  -9   1   4   14.30    5.70
   8  -1  -4   24.70    9.00
  -8   1   4   35.80    7.30
  -8   1   4   34.90   11.90
   7  -1  -4  720.03   47.60
  -7   1   4  736.83   43.00
  -7   1   4  835.82   51.49
   6  -1  -4    2.40    3.60
   6  -1  -4    3.40    5.30
   6  -1  -4    1.80    4.10
  -6   1   4    4.70    2.90
  -6   1   4    7.50    5.10
  -6   1   4    4.10    4.60
   5  -1  -4   65.09   10.00
   5  -1  -4   50.29   10.20
   5  -1  -4   50.89    8.20
  -5   1   4   47.20    7.90
  -5   1   4   53.89    9.30
  -5   1   4   47.60    5.90
   4  -1  -4  899.81   47.50
   4  -1  -4  870.31   49.50
   4  -1  -4  790.72   45.80
  -4   1   4  795.72   43.40
  -4   1   4  828.32   46.50
  -4   1   4  860.81   46.90
   3  -1  -4 1905.41   98.89
   3  -1  -4 1973.20  102.99
  -3   1   4 2035.60  100.89
  -3   1   4 1877.01   97.69
  -3   1   4 1932.11  103.19
  -3   1   4 1953.60   97.99
   2  -1  -4  428.66   23.00
   2  -1  -4  426.16   26.20
  -2   1   4  452.45   25.50
  -2   1   4  429.96   27.00
   1  -1  -4  496.25   29.70
   1  -1  -4  517.25   29.80
   1  -1  -4  511.25   27.00
  -1   1   4  508.95   30.20
  -1   1   4  515.65   29.40
  -1   1   4  523.35   26.20
  -1   1   4  526.95   26.10
  -1   1   4  496.25   30.10
   0  -1  -4    1.50    2.30
   0  -1  -4   -4.40    2.10
   0  -1  -4    0.80    2.90
   0  -1  -4    1.20    2.20
   0  -1  -4   -0.60    2.30
   0   1   4    0.40    1.80
   0   1   4   -0.20    0.80
   0   1   4    2.10    1.50
   0   1   4   -0.20    2.20
   0   1   4    1.70    3.40
   0   1   4   -1.00    1.60
   0   1   4    2.10    3.50
  -1  -1  -4  564.24   34.70
  -1  -1  -4  560.34   32.80
  -1  -1  -4  591.74   34.40
  -1  -1  -4  578.74   31.10
  -1  -1  -4  570.44   29.90
  -1  -1  -4  586.94   34.50
  -1  -1  -4  521.25   34.00
   1   1   4  549.74   32.20
   1   1   4  578.04   34.40
   1   1   4  528.75   33.00
   1   1   4  568.94   30.50
   1   1   4  568.34   32.30
  -2  -1  -4   33.10    4.50
  -2  -1  -4   54.19    9.70
  -2  -1  -4   34.80    6.20
  -2  -1  -4   60.79    8.20
  -2  -1  -4   42.50    9.60
  -2  -1  -4   39.50    8.30
   2   1   4   41.60    7.20
   2   1   4   42.00    8.50
   2   1   4   50.59    7.10
   2   1   4   35.00    5.30
   2   1   4   35.70    7.20
  -3  -1  -4   30.80    6.50
  -3  -1  -4   38.00    5.40
  -3  -1  -4   45.60    7.60
  -3  -1  -4   49.00   10.90
  -3  -1  -4   32.60    8.70
   3   1   4   36.50    8.10
   3   1   4   32.50    8.50
  -4  -1  -4  216.78   23.70
  -4  -1  -4  188.88   14.10
  -4  -1  -4  227.08   21.20
  -4  -1  -4  211.08   24.20
  -4  -1  -4  188.28   15.50
   4   1   4  200.88   15.20
   4   1   4  189.78   21.50
   4   1   4  137.19   18.20
  -5  -1  -4   79.09   13.10
  -5  -1  -4   45.60   12.00
  -5  -1  -4   31.10   11.40
  -5  -1  -4   47.50    8.50
  -5  -1  -4   66.79    9.00
   5   1   4   47.10    8.70
   5   1   4   65.89   13.40
  -6  -1  -4  284.27   29.80
  -6  -1  -4  286.77   21.00
  -6  -1  -4  285.17   35.40
  -6  -1  -4  268.37   21.70
   6   1   4  351.26   35.40
   6   1   4  265.67   22.20
  -7  -1  -4   -2.70    8.40
  -7  -1  -4    1.50    4.80
   7   1   4   10.80    8.80
  -8  -1  -4   -4.40    8.80
  -8  -1  -4    1.80    5.50
   8   1   4   -3.40    7.00
  -9  -1  -4   51.79   20.00
  -9  -1  -4    6.70    6.80
   9   1   4   19.80   12.40
 -10  -1  -4  247.58   40.70
  10   1   4  223.78   36.00
  12  -2  -4   -4.00    7.10
  11  -2  -4  185.48   26.50
 -11   2   4  178.58   19.70
  10  -2  -4   31.60   11.00
 -10   2   4   42.00    9.30
   9  -2  -4   10.30    7.10
  -9   2   4   60.09   13.90
  -9   2   4   26.30    6.60
   8  -2  -4   19.60    8.00
  -8   2   4   -3.40    5.80
  -8   2   4    4.70    3.80
   7  -2  -4   45.40    9.80
   7  -2  -4   54.69   11.40
  -7   2   4   58.29   11.90
  -7   2   4   47.70    7.60
   6  -2  -4   30.80    7.80
   6  -2  -4   16.70    6.70
   6  -2  -4   18.10    6.00
  -6   2   4   27.10    5.00
  -6   2   4   14.60    6.20
  -6   2   4   22.10    7.10
   5  -2  -4   -1.80    3.40
   5  -2  -4    6.00    4.00
   5  -2  -4    0.20    2.90
  -5   2   4    3.60    2.30
  -5   2   4    4.80    3.50
  -5   2   4    1.50    4.40
   4  -2  -4 1754.72   90.69
   4  -2  -4 1656.93   86.89
  -4   2   4 1655.43   85.29
  -4   2   4 1655.43   85.49
  -4   2   4 1651.33   90.79
  -4   2   4 1639.24   89.39
   3  -2  -4  117.09    8.10
   3  -2  -4  130.59   14.50
   3  -2  -4  110.59    7.60
  -3   2   4  100.19   11.80
  -3   2   4  145.79   13.70
   2  -2  -4   13.80    5.40
  -2   2   4   20.70    5.20
   1  -2  -4   24.30    5.90
   1  -2  -4   31.50    4.60
  -1   2   4   22.90    5.00
  -1   2   4   32.80    3.20
  -1   2   4   27.60    5.70
  -1   2   4   34.30    6.10
  -1   2   4   33.40    3.20
   0  -2  -4 1826.82   95.59
   0  -2  -4 1791.32   94.39
   0  -2  -4 1800.62   95.79
   0  -2  -4 1788.52   95.39
   0  -2  -4 1855.31   94.59
   0   2   4 1766.32   94.69
   0   2   4 1828.62   93.59
   0   2   4 1783.62   91.49
   0   2   4 1795.52   92.89
   0   2   4 1911.31   95.39
  -1  -2  -4  508.75   27.10
  -1  -2  -4  530.15   31.90
  -1  -2  -4  510.15   31.40
  -1  -2  -4  507.25   31.00
  -1  -2  -4  502.25   31.70
  -1  -2  -4  473.15   28.30
  -1  -2  -4  458.95   32.00
   1   2   4  526.85   27.90
   1   2   4  491.25   30.40
   1   2   4  481.95   30.30
   1   2   4  561.24   31.30
   1   2   4  508.55   30.30
  -2  -2  -4  344.87   25.50
  -2  -2  -4  363.56   23.30
  -2  -2  -4  380.76   24.20
  -2  -2  -4  354.66   25.60
  -2  -2  -4  338.97   26.90
  -2  -2  -4  353.76   20.90
   2   2   4  373.66   25.30
   2   2   4  350.16   21.60
   2   2   4  362.16   25.40
  -3  -2  -4  267.27   20.70
  -3  -2  -4  274.97   20.20
  -3  -2  -4  253.57   24.20
  -3  -2  -4  275.97   22.80
  -3  -2  -4  264.77   17.60
   3   2   4  360.06   25.00
   3   2   4  277.97   22.50
  -4  -2  -4  118.79   11.70
  -4  -2  -4   97.99   14.00
  -4  -2  -4  116.59   13.50
  -4  -2  -4   76.79   16.20
  -4  -2  -4  101.49   16.00
   4   2   4  123.89   17.10
   4   2   4   90.89   11.10
  -5  -2  -4   44.40    7.40
  -5  -2  -4   30.20    9.40
  -5  -2  -4   31.40   11.30
  -5  -2  -4   51.79   14.00
  -5  -2  -4   52.39    9.90
   5   2   4   33.00   10.00
   5   2   4   51.79    9.10
  -6  -2  -4   87.89   19.70
  -6  -2  -4  106.69   14.60
   6   2   4   88.99   13.60
   6   2   4  105.39   18.10
  -7  -2  -4   -2.60    4.80
  -7  -2  -4    7.80   10.10
   7   2   4    4.50    7.10
  -8  -2  -4    0.90    4.90
  -8  -2  -4  -14.70    9.30
   8   2   4   11.50    9.20
  -9  -2  -4    0.20   13.90
  -9  -2  -4   -1.50    7.10
   9   2   4    4.60   10.40
 -10  -2  -4   -7.40   14.20
  10   2   4   -6.70    9.10
  12  -3  -4    8.00    9.50
  11  -3  -4   -7.20    5.20
 -11   3   4    1.20    4.50
  10  -3  -4   12.20    7.80
 -10   3   4   16.60    6.30
 -10   3   4   37.00   13.60
   9  -3  -4  282.97   26.40
  -9   3   4  321.37   31.30
  -9   3   4  276.47   21.80
   8  -3  -4   67.09   12.50
  -8   3   4   42.40   11.60
  -8   3   4   61.59    9.20
  -8   3   4   59.29   11.90
   7  -3  -4  178.98   20.10
   7  -3  -4  178.38   20.50
  -7   3   4  185.78   14.80
  -7   3   4  214.08   21.60
   6  -3  -4    6.20    5.10
   6  -3  -4   -0.90    3.50
   6  -3  -4   13.90    5.20
  -6   3   4    9.40    3.30
  -6   3   4    3.90    4.00
   5  -3  -4   -1.60    2.10
   5  -3  -4    1.30    3.80
   5  -3  -4   -1.50    3.00
  -5   3   4    4.10    4.90
  -5   3   4    5.90    3.00
  -4   3   4  238.88   19.60
  -4   3   4  252.57   19.70
   3  -3  -4  314.97   17.20
   3  -3  -4  301.77   19.10
   3  -3  -4  308.67   23.90
  -3   3   4  334.47   22.20
  -3   3   4  314.87   22.50
   2  -3  -4   69.29    5.30
   2  -3  -4   52.89    9.80
   2  -3  -4   74.09    7.70
  -2   3   4   57.49    9.20
   1  -3  -4  568.34   30.30
   1  -3  -4  523.95   31.70
   1  -3  -4  566.44   34.50
  -1   3   4  546.75   27.90
  -1   3   4  573.94   33.50
  -1   3   4  517.65   30.20
  -1   3   4  517.85   29.90
  -1   3   4  524.45   27.50
  -1   3   4  527.95   29.00
  -1   3   4  520.95   32.50
   0  -3  -4   81.49   11.50
   0  -3  -4   83.59    8.30
   0  -3  -4   60.49    8.40
   0  -3  -4   76.79    9.90
   0  -3  -4   68.89   10.60
   0   3   4   85.39   11.10
   0   3   4   90.49    8.70
   0   3   4   73.09   10.80
   0   3   4   75.29    5.90
   0   3   4   67.79    8.30
   0   3   4   90.29    8.10
  -1  -3  -4  279.57   16.90
  -1  -3  -4  293.57   21.70
  -1  -3  -4  334.77   22.40
  -1  -3  -4  312.27   21.50
  -1  -3  -4  307.57   24.00
  -1  -3  -4  302.27   20.60
   1   3   4  286.27   21.20
   1   3   4  291.57   20.50
   1   3   4  289.67   17.80
  -2  -3  -4    1.20    3.60
  -2  -3  -4   -0.60    1.50
  -2  -3  -4    0.40    5.20
  -2  -3  -4   -0.20    3.60
  -2  -3  -4    0.60    3.60
   2   3   4   -1.20    3.10
   2   3   4    1.10    2.10
   2   3   4    4.10    3.70
  -3  -3  -4    4.00    5.60
  -3  -3  -4   13.90    8.20
  -3  -3  -4    2.40    3.70
  -3  -3  -4    0.30    4.10
  -3  -3  -4    3.20    2.40
   3   3   4   -1.00    3.60
   3   3   4    1.30    1.90
  -4  -3  -4  539.35   39.10
  -4  -3  -4  628.34   45.30
  -4  -3  -4  547.45   32.80
  -4  -3  -4  543.25   36.00
   4   3   4  534.65   38.80
   4   3   4  544.15   34.00
  -5  -3  -4   22.50   10.60
  -5  -3  -4    6.70    4.20
  -5  -3  -4    4.60    5.40
  -5  -3  -4   18.00   10.60
   5   3   4   11.70    7.90
   5   3   4   10.40    5.20
  -6  -3  -4   34.20    9.30
  -6  -3  -4   29.30   14.40
   6   3   4   55.49   14.20
  -7  -3  -4   43.20   11.00
  -7  -3  -4   77.69   22.00
   7   3   4   85.49   19.30
  -8  -3  -4   63.19   13.90
  -8  -3  -4   82.99   26.10
   8   3   4   72.79   17.80
  -9  -3  -4  -14.30   12.90
   9   3   4   -2.40   10.80
  12  -4  -4   10.00    8.80
 -12   4   4    7.30    6.40
  11  -4  -4  156.38   24.40
 -11   4   4  120.09   16.20
  10  -4  -4   13.20    8.50
 -10   4   4   24.70    7.80
 -10   4   4    5.10    7.90
   9  -4  -4  159.18   21.30
  -9   4   4  160.28   16.60
  -9   4   4  150.08   20.20
   8  -4  -4   28.10    8.90
  -8   4   4   37.80    7.80
  -8   4   4   33.80    9.00
   7  -4  -4  168.78   18.50
   7  -4  -4  135.99   18.10
   7  -4  -4  169.48   14.70
   7  -4  -4  162.78   18.90
  -7   4   4  138.69   14.50
  -7   4   4  161.48   17.30
  -7   4   4  152.48   16.40
   6  -4  -4   -0.80    3.60
   6  -4  -4   -0.20    2.40
   6  -4  -4    4.70    4.50
  -6   4   4    1.40    3.20
  -6   4   4    3.20    3.20
   5  -4  -4    1.00    3.80
   5  -4  -4    1.70    1.80
  -5   4   4    5.00    2.50
  -5   4   4   -0.40    4.10
   4  -4  -4  106.89   12.40
  -4   4   4  108.79   13.10
   3  -4  -4   13.40    4.90
   2  -4  -4   16.80    3.70
   2  -4  -4   25.40    8.00
   2  -4  -4   20.60    5.70
  -2   4   4   30.90    4.80
  -2   4   4   25.90    3.40
   1  -4  -4    0.90    3.50
   1  -4  -4   -4.90    4.40
   1  -4  -4    1.20    2.40
  -1   4   4    1.50    2.20
  -1   4   4    5.20    2.70
  -1   4   4    1.80    3.70
  -1   4   4    1.70    2.30
  -1   4   4    5.00    1.70
   0  -4  -4 4840.92  236.58
   0  -4  -4 4853.31  237.08
   0  -4  -4 4470.25  232.68
   0  -4  -4 4519.05  239.38
   0  -4  -4 4450.15  239.88
   0   4   4 4699.23  232.98
   0   4   4 4758.72  236.88
   0   4   4 4556.54  237.98
   0   4   4 4565.74  235.18
  -1  -4  -4  999.70   54.29
  -1  -4  -4  861.91   57.79
  -1  -4  -4  931.91   55.79
  -1  -4  -4  929.21   52.39
  -1  -4  -4  951.40   49.70
   1   4   4  966.40   50.79
   1   4   4  934.01   53.79
  -2  -4  -4  885.91   50.89
  -2  -4  -4  866.61   46.60
  -2  -4  -4  820.42   56.39
  -2  -4  -4  952.40   51.79
  -2  -4  -4  815.92   51.89
   2   4   4  816.02   51.29
   2   4   4  869.31   47.80
  -3  -4  -4  226.48   22.40
  -3  -4  -4  255.57   30.10
  -3  -4  -4  178.78   14.20
  -3  -4  -4  220.28   21.90
  -3  -4  -4  211.18   21.80
   3   4   4  215.58   15.90
   3   4   4  182.08   21.00
  -4  -4  -4  210.68   23.60
  -4  -4  -4  151.78   24.90
  -4  -4  -4  155.78   18.40
  -4  -4  -4  191.18   14.50
   4   4   4  187.48   17.60
   4   4   4  143.79   19.40
  -5  -4  -4   95.99   14.80
  -5  -4  -4  125.89   24.60
  -5  -4  -4  123.29   20.00
   5   4   4   90.99   17.00
  -6  -4  -4   35.40    9.90
  -6  -4  -4   34.10   16.10
   6   4   4   52.29   14.00
  -7  -4  -4  101.19   16.40
  -7  -4  -4   90.39   25.50
   7   4   4   78.99   17.90
  -8  -4  -4   17.00    9.10
  -8  -4  -4   -3.20   13.60
   8   4   4    3.00    8.60
  -9  -4  -4   -1.90   15.10
   9   4   4   -3.40    8.50
  12  -5  -4    7.10    9.10
 -12   5   4   10.60    7.10
  11  -5  -4   -6.60    5.90
 -11   5   4    3.70    4.70
  10  -5  -4  335.07   29.80
 -10   5   4  307.47   25.00
 -10   5   4  334.37   32.20
   9  -5  -4  457.55   35.30
  -9   5   4  468.15   31.30
  -9   5   4  415.96   33.20
   8  -5  -4  212.18   23.40
  -8   5   4  192.08   20.40
  -8   5   4  184.18   18.70
   7  -5  -4  145.79   13.50
   7  -5  -4  125.39   16.70
   7  -5  -4  136.49   17.70
  -7   5   4  137.49   14.90
  -7   5   4  151.28   15.40
  -7   5   4  153.48   15.60
   6  -5  -4   19.60    7.00
   6  -5  -4   20.00    5.10
  -6   5   4   24.50    5.10
  -6   5   4   18.90    4.70
   5  -5  -4  146.79   11.40
   5  -5  -4  139.19   16.30
  -5   5   4  134.89    9.80
  -5   5   4  124.79   15.30
  -5   5   4  153.68    9.60
   4  -5  -4  411.76   28.10
  -4   5   4  387.36   27.20
   3  -5  -4  534.25   29.40
   3  -5  -4  514.85   33.60
  -3   5   4  519.55   27.20
  -3   5   4  509.85   26.80
  -3   5   4  471.85   26.30
   2  -5  -4  165.38   12.40
   2  -5  -4  144.59   19.00
   2  -5  -4  165.38   18.40
  -2   5   4  154.28   10.10
  -2   5   4  130.49   14.70
  -2   5   4  168.48   11.20
   1  -5  -4  236.58   21.40
   1  -5  -4  265.67   18.30
   1  -5  -4  248.78   24.90
  -1   5   4  268.07   19.80
  -1   5   4  233.58   16.50
  -1   5   4  230.78   14.80
   0  -5  -4    1.20    3.50
   0  -5  -4    3.40    5.70
   0  -5  -4    5.10    5.80
   0   5   4    2.50    4.60
   0   5   4    3.80    2.30
   0   5   4    1.70    3.00
  -1  -5  -4  312.47   25.40
  -1  -5  -4  305.67   20.30
  -1  -5  -4  299.97   22.00
  -1  -5  -4  290.67   27.20
   1   5   4  320.17   19.80
   1   5   4  317.97   22.80
  -2  -5  -4    9.70    6.00
  -2  -5  -4   17.00    9.20
  -2  -5  -4   10.60    5.50
  -2  -5  -4   18.50    6.30
   2   5   4   20.60    4.70
   2   5   4   24.00    7.20
  -3  -5  -4  123.59   16.80
  -3  -5  -4  126.79   10.90
  -3  -5  -4   93.69   20.20
  -3  -5  -4  125.79   17.40
  -3  -5  -4  116.69   17.80
   3   5   4  153.08   14.70
   3   5   4  104.39   15.60
  -4  -5  -4   56.59   12.30
  -4  -5  -4   63.39   12.10
  -4  -5  -4   62.29   17.80
  -4  -5  -4   63.39   13.30
   4   5   4   48.80   11.70
   4   5   4   68.09   10.10
  -5  -5  -4   42.60   12.70
  -5  -5  -4   32.90   14.30
  -5  -5  -4   18.00    8.80
   5   5   4   23.40   10.10
  -6  -5  -4  118.59   18.90
  -6  -5  -4  130.79   27.70
   6   5   4  123.09   21.00
  -7  -5  -4   13.00   14.50
  -7  -5  -4    8.00    8.40
   7   5   4    5.00    9.40
  -8  -5  -4  -21.20   11.90
   8   5   4   21.80   12.50
  12  -6  -4   28.70   11.90
 -12   6   4   34.00    9.80
  11  -6  -4   18.50    9.50
 -11   6   4   28.80    9.40
  10  -6  -4   21.00    9.50
 -10   6   4   15.80    7.30
 -10   6   4   25.30    9.90
   9  -6  -4   42.30   11.80
  -9   6   4   63.59   12.40
  -9   6   4   41.50    9.50
   8  -6  -4   86.59   14.60
  -8   6   4   74.29   11.70
  -8   6   4   63.49   10.90
   7  -6  -4   56.59    9.60
   7  -6  -4   41.60   10.70
  -7   6   4   41.50    8.20
  -7   6   4   51.29    9.20
   6  -6  -4   35.30    9.40
   6  -6  -4   35.50    6.90
  -6   6   4   24.20    5.50
  -6   6   4   33.50    5.70
   5  -6  -4  128.19   10.80
   5  -6  -4  100.19   15.50
  -5   6   4  122.29   15.00
  -5   6   4  106.09    8.70
  -5   6   4  117.89    9.40
   4  -6  -4    3.20    5.40
   4  -6  -4   -0.80    2.30
  -4   6   4    3.40    2.20
  -4   6   4    1.60    2.30
  -4   6   4   -4.80    3.00
   3  -6  -4   -1.00    4.10
   3  -6  -4   -0.60    2.00
  -3   6   4   -0.80    1.50
  -3   6   4    0.80    1.90
   2  -6  -4   43.70   10.80
   2  -6  -4   40.80    7.30
   2  -6  -4   43.00   11.80
  -2   6   4   36.20    4.90
  -2   6   4   33.70    5.80
  -2   6   4   33.30    7.80
   1  -6  -4    0.70    3.30
   1  -6  -4    4.30    5.90
   1  -6  -4    2.50    5.30
  -1   6   4   -1.00    3.80
  -1   6   4    0.10    1.70
  -1   6   4    0.20    2.60
   0  -6  -4  142.49   20.40
   0  -6  -4  161.38   22.90
   0   6   4  143.89   13.40
   0   6   4  150.18   17.30
   0   6   4  135.49   11.00
  -1  -6  -4  220.68   15.70
  -1  -6  -4  207.58   24.90
  -1  -6  -4  256.77   18.80
  -1  -6  -4  247.88   31.10
   1   6   4  217.38   19.10
   1   6   4  251.27   16.80
  -2  -6  -4    8.50    5.10
  -2  -6  -4   19.80    9.70
  -2  -6  -4   18.20    9.10
  -2  -6  -4   18.60    6.40
   2   6   4    4.40    3.40
   2   6   4   10.20    6.10
  -3  -6  -4  153.78   18.80
  -3  -6  -4  127.99   24.20
  -3  -6  -4  154.58   20.60
   3   6   4  200.38   22.70
   3   6   4  142.39   14.80
  -4  -6  -4    1.60   10.30
  -4  -6  -4   -3.90    5.30
  -4  -6  -4   12.70    7.70
   4   6   4   -1.10    5.40
  -5  -6  -4   98.89   17.20
  -5  -6  -4   81.59   22.50
   5   6   4  108.29   18.30
  -6  -6  -4   16.30   14.90
  -6  -6  -4   63.79   14.70
   6   6   4   84.79   17.70
  -7  -6  -4   98.39   27.60
  -7  -6  -4   73.99   16.90
   7   6   4   54.49   16.60
  -8  -6  -4   56.39   25.50
   8   6   4   21.80   13.20
  12  -7  -4    5.40    8.10
 -12   7   4    4.20    6.80
  11  -7  -4   11.50    9.00
 -11   7   4    3.50    5.80
  10  -7  -4   48.90   13.60
 -10   7   4   46.40   10.60
 -10   7   4   33.30   10.60
   9  -7  -4  185.18   24.00
  -9   7   4  175.78   20.10
  -9   7   4  174.48   19.30
   8  -7  -4   19.20    8.50
  -8   7   4   10.80    5.50
  -8   7   4    5.50    5.80
   7  -7  -4  316.07   28.60
  -7   7   4  325.37   23.30
  -7   7   4  360.56   35.90
   6  -7  -4   11.00    7.20
   6  -7  -4   23.00    6.00
  -6   7   4   16.50    4.90
  -6   7   4   14.80    5.00
  -6   7   4   13.30    6.70
  -6   7   4   17.80    9.20
   5  -7  -4  213.88   16.00
   5  -7  -4  165.28   22.10
  -5   7   4  225.98   22.60
  -5   7   4  188.98   13.60
  -5   7   4  178.68   13.70
  -5   7   4  186.28   19.30
   4  -7  -4  105.49   16.80
   4  -7  -4  105.19   12.00
  -4   7   4   92.99    7.90
  -4   7   4   73.09    8.40
  -4   7   4   65.19   11.00
  -4   7   4   89.29   11.90
   3  -7  -4  349.96   30.10
   3  -7  -4  372.46   24.70
  -3   7   4  349.07   21.80
  -3   7   4  365.56   22.50
  -3   7   4  357.46   21.90
   2  -7  -4   34.70   12.00
   2  -7  -4   23.90    9.80
   2  -7  -4   26.00    7.00
  -2   7   4   31.10    5.90
  -2   7   4   24.80    7.60
  -2   7   4   20.40    4.60
   1  -7  -4   35.40   12.30
   1  -7  -4   17.70    9.00
   1  -7  -4   20.60    6.80
  -1   7   4   25.70    7.90
  -1   7   4   25.00    6.20
  -1   7   4   15.50    3.90
   0  -7  -4    2.70    6.20
   0  -7  -4    1.30    5.80
   0   7   4    3.80    6.30
   0   7   4    4.40    4.30
   0   7   4    5.10    3.20
  -1  -7  -4    5.00    7.40
  -1  -7  -4   23.70   10.10
   1   7   4   12.20    4.50
   1   7   4   35.80    9.00
  -2  -7  -4    1.80    4.50
  -2  -7  -4   -5.50    6.50
  -2  -7  -4    6.60    7.30
   2   7   4    7.70    5.40
   2   7   4    6.60    3.90
  -3  -7  -4   16.50   12.50
  -3  -7  -4   13.50    8.80
  -3  -7  -4   14.70    7.70
   3   7   4   19.30    9.20
  -4  -7  -4  -12.20    6.40
  -4  -7  -4   11.60   12.90
   4   7   4    1.00    6.90
  -5  -7  -4   13.60    8.90
  -5  -7  -4   -0.30   12.80
   5   7   4   -2.50    6.40
  -6  -7  -4   23.50   19.20
  -6  -7  -4   50.59   14.60
   6   7   4   16.80   11.40
  -7  -7  -4   29.60   20.40
   7   7   4   24.00   13.50
  12  -8  -4   12.60   10.60
 -12   8   4   13.30    8.60
  11  -8  -4    2.30    7.70
 -11   8   4    6.60    6.10
  10  -8  -4   18.50    9.70
 -10   8   4   -3.30    5.60
 -10   8   4   14.20    8.60
   9  -8  -4  152.98   22.80
  -9   8   4  159.08   19.10
  -9   8   4  140.09   18.40
   8  -8  -4   20.70    9.30
  -8   8   4   20.70    7.70
  -8   8   4   31.20    8.20
   7  -8  -4   53.89   14.20
  -7   8   4   60.29    9.70
  -7   8   4  133.39   20.90
   6  -8  -4    0.30    5.90
  -6   8   4    0.70    6.70
  -6   8   4   -1.20    5.40
  -6   8   4    2.30    3.70
   5  -8  -4   41.80   12.30
   5  -8  -4   72.49   10.70
  -5   8   4   44.60    7.40
  -5   8   4   63.59   12.10
  -5   8   4   78.49   11.90
   4  -8  -4  121.59   14.30
   4  -8  -4  131.69   21.40
  -4   8   4  161.78   15.40
  -4   8   4  112.89   11.70
  -4   8   4  113.19   11.90
   3  -8  -4    8.70    4.70
   3  -8  -4   10.00    8.00
  -3   8   4    4.80    3.60
  -3   8   4    6.90    3.40
  -3   8   4   -1.50    4.10
   2  -8  -4    6.90    5.10
   2  -8  -4   11.10    8.80
  -2   8   4    1.90    3.60
  -2   8   4    7.60    3.20
  -2   8   4    9.70    6.40
   1  -8  -4   45.10   14.10
  -1   8   4   69.59   12.10
  -1   8   4   39.00    6.60
  -1   8   4   58.79   10.10
   0  -8  -4  133.49   24.60
   0  -8  -4  148.09   23.80
   0   8   4  179.18   19.60
   0   8   4  115.79   17.30
   0   8   4  146.09   14.30
  -1  -8  -4  142.19   25.90
  -1  -8  -4  141.29   23.30
   1   8   4  127.79   17.70
   1   8   4  155.58   15.60
  -2  -8  -4  308.57   35.30
  -2  -8  -4  310.07   40.10
   2   8   4  290.77   26.40
  -3  -8  -4   16.20   10.10
  -3  -8  -4   12.90   12.40
   3   8   4   10.60    7.50
  -4  -8  -4  314.07   45.80
  -4  -8  -4  224.48   30.30
   4   8   4  240.68   28.70
  -5  -8  -4  228.78   41.10
  -5  -8  -4  233.08   31.60
   5   8   4  254.67   32.70
  -6  -8  -4  -20.20   13.90
  -6  -8  -4    0.90   16.00
   6   8   4   -1.60    8.30
  11  -9  -4   17.30   10.00
 -11   9   4   16.70    9.40
  10  -9  -4   16.40   10.30
 -10   9   4    5.00    6.90
 -10   9   4    9.70    7.80
   9  -9  -4  161.68   25.00
  -9   9   4  171.28   19.90
  -9   9   4  151.78   21.30
   8  -9  -4  104.69   19.50
  -8   9   4   75.79   12.40
   7  -9  -4    3.20    6.80
  -7   9   4    5.50    4.60
   6  -9  -4  128.09   21.50
  -6   9   4  161.28   21.00
  -6   9   4  101.99   12.60
  -6   9   4  112.09   15.10
   5  -9  -4  841.72   61.39
  -5   9   4  857.11   49.90
  -5   9   4  915.31   53.29
  -5   9   4  897.41   53.39
   4  -9  -4   10.20    9.60
  -4   9   4    4.70    4.00
  -4   9   4    4.50    3.50
   3  -9  -4   28.50   12.00
  -3   9   4   38.40    6.80
  -3   9   4   55.89    9.70
  -3   9   4   23.60    8.50
   2  -9  -4   -1.90    6.60
  -2   9   4    1.00    6.10
  -2   9   4    8.40    5.00
   1  -9  -4   56.09   16.60
  -1   9   4   55.59   10.70
  -1   9   4   56.99    8.70
  -1   9   4   53.99   12.50
   0  -9  -4   54.59   16.20
   0  -9  -4   25.10   13.00
   0   9   4   41.30    9.90
   0   9   4   29.70   10.50
   0   9   4   28.40    6.50
  -1  -9  -4  142.99   27.00
  -1  -9  -4  195.58   28.80
   1   9   4  174.48   21.70
  -2  -9  -4   -1.60    8.70
  -2  -9  -4    6.20   12.60
   2   9   4    1.50    6.00
  -3  -9  -4   23.40   12.30
  -3  -9  -4    2.30   11.60
   3   9   4    5.70    8.20
  -4  -9  -4    0.20    9.90
  -4  -9  -4   33.50   20.30
   4   9   4   29.20   13.30
  -5  -9  -4   -1.30   10.60
  -5  -9  -4   -0.50   13.60
   5   9   4    2.90    9.10
  -6  -9  -4   32.20   21.00
   6   9   4    7.90   11.20
  11 -10  -4  -17.10    5.90
 -11  10   4    4.40    7.70
  10 -10  -4   14.70    9.20
 -10  10   4   10.40    8.10
   9 -10  -4  176.68   27.10
  -9  10   4  156.78   19.40
  -9  10   4  129.09   20.50
   8 -10  -4    5.10    9.10
  -8  10   4    4.90    5.40
   7 -10  -4   74.59   18.50
  -7  10   4   43.00    9.30
   6 -10  -4   58.99   16.30
  -6  10   4   51.69   10.90
  -6  10   4   45.00    8.50
   5 -10  -4    9.70   10.40
  -5  10   4    4.60    6.10
  -5  10   4    6.00    4.40
   4 -10  -4   83.09   19.70
  -4  10   4   96.09   11.40
   3 -10  -4    9.60   10.80
  -3  10   4    1.20    6.20
  -3  10   4    4.80    3.90
   2 -10  -4    9.80   10.00
  -2  10   4   12.90    5.00
  -2  10   4    7.60    7.90
   1 -10  -4   20.80   13.20
  -1  10   4   33.50   10.80
  -1  10   4   40.20    8.00
   0 -10  -4  216.58   34.30
   0  10   4  254.17   28.40
  -1 -10  -4   42.80   16.00
  -1 -10  -4  116.29   27.50
  -2 -10  -4   12.40   13.10
  -2 -10  -4   16.10   12.60
  -3 -10  -4    4.70   11.10
  -3 -10  -4   -4.00   13.10
  -4 -10  -4   82.39   20.50
  -4 -10  -4   60.59   23.30
  -5 -10  -4   62.49   27.90
  10 -11  -4   10.00   11.50
 -10  11   4    0.10    8.30
  -9  11   4  183.98   22.20
  -9  11   4  155.08   23.10
   8 -11  -4   22.10   11.10
  -8  11   4   28.00    8.50
   7 -11  -4   40.20   14.70
  -7  11   4   14.00    6.70
   6 -11  -4   31.50   15.00
  -6  11   4   36.80    8.30
   5 -11  -4  276.87   39.40
  -5  11   4  302.37   22.50
   4 -11  -4   23.10   13.20
  -4  11   4   12.20    8.00
  -4  11   4   14.70    5.50
   3 -11  -4  118.19   27.30
  -3  11   4  141.59   19.90
  -3  11   4  100.79   12.50
   2 -11  -4   79.19   21.50
  -2  11   4  133.09   19.10
  -2  11   4  102.79   15.20
   1 -11  -4   37.40   17.50
  -1  11   4   85.59   16.80
   0 -11  -4    8.40   14.10
  -1 -11  -4  111.19   29.20
  -2 -11  -4   -7.40   11.20
  -3 -11  -4   30.30   16.40
  -3 -11  -4   18.50   18.40
  -4 -11  -4  -13.00   13.00
  -4 -11  -4   14.00   18.10
  10 -12  -4   11.60   10.80
 -10  12   4   11.30   10.30
   9 -12  -4   33.00   15.20
   8 -12  -4   10.70   11.40
   7 -12  -4   11.90   12.90
  -7  12   4   18.00    7.10
   6 -12  -4    2.20   10.30
  -6  12   4    0.10    4.40
   5 -12  -4    0.00    9.80
  -5  12   4   13.40    8.90
  -5  12   4   11.60    5.80
   4 -12  -4    3.10   10.50
  -4  12   4    8.90    8.90
   3 -12  -4   14.30   13.30
  -3  12   4    6.40    9.00
   2 -12  -4   10.20   13.60
  -2  12   4    5.40    8.30
   1 -12  -4  130.49   29.80
  -1  12   4   90.89   20.30
   0 -12  -4   31.80   17.60
  -1 -12  -4   29.90   19.60
  -2 -12  -4  -12.70   14.80
   9 -13  -4    4.00   10.90
   8 -13  -4   -2.70    9.60
   7 -13  -4    9.20   14.00
   6 -13  -4    3.10   11.30
   5 -13  -4  147.89   31.50
  -5  13   4  168.88   23.80
  -4  13   4   64.39   15.80
   3 -13  -4   58.89   23.20
  -3  13   4   47.40   14.40
   2 -13  -4  191.98   38.40
   1 -13  -4    4.60   14.10
   0 -13  -4    5.20   15.60
  -1 -13  -4   33.00   21.20
   7 -14  -4    3.10   13.30
   6 -14  -4    7.10   12.20
  -6  14   4    8.50   10.80
   5 -14  -4   10.60   14.00
  -5  14   4   -4.40    9.50
   4 -14  -4   18.30   16.50
  -4  14   4   -4.00   13.70
   3 -14  -4   22.00   17.40
   2 -14  -4   26.20   19.10
   1 -14  -4   21.90   20.50
   0  15  -5   36.10   15.70
   0 -15   5   36.00   24.80
   1 -15   5   -2.60   16.40
   2 -15   5  -18.40   14.30
   3 -15   5   17.20   22.20
   4 -15   5   43.40   23.80
   5 -15   5   50.29   21.70
   6 -15   5   -0.10   13.60
   2  14  -5   -5.80    9.80
  -2 -14   5   -8.80   19.80
   1  14  -5    5.10   10.60
  -1 -14   5  -10.00   16.20
   0  14  -5   -0.10    7.70
   0 -14   5    4.50   18.60
  -1  14  -5    9.80    9.60
   1 -14   5    4.30   16.50
  -2  14  -5   -7.10    8.30
   2 -14   5   13.90   17.90
  -3  14  -5  174.88   25.80
   3 -14   5  201.18   43.00
   4 -14   5    7.00   17.90
   5 -14   5    2.40   16.90
   6 -14   5   15.60   17.20
   7 -14   5  161.18   34.10
   8 -14   5  -11.30   13.50
   3  13  -5   45.60   15.30
  -3 -13   5   34.10   25.50
   2  13  -5   28.20   12.90
  -2 -13   5   -3.30   19.60
   1  13  -5   70.09   16.70
  -1 -13   5   44.00   25.80
   0  13  -5   20.10   10.30
   0 -13   5   30.00   21.60
  -1  13  -5   -1.00    7.20
   1 -13   5   15.50   18.20
  -2  13  -5    9.00    9.90
   2 -13   5   30.60   20.40
  -3  13  -5   36.10   11.40
   3 -13   5   14.70   17.00
  -4  13  -5  201.08   26.50
   4 -13   5  169.88   26.30
   4 -13   5  181.48   38.50
  -5  13  -5   14.30    9.00
   5 -13   5  -11.10   12.90
   5 -13   5    9.20   10.50
   6 -13   5    2.60   13.80
   7 -13   5   63.49   24.50
   8 -13   5  149.29   33.70
   9 -13   5  -15.00   13.40
   4  12  -5    2.90    9.70
  -4 -12   5   13.40   19.70
   3  12  -5   12.30    9.70
  -3 -12   5   16.10   19.30
   2  12  -5   -4.90    8.70
  -2 -12   5  -15.20   13.80
   1  12  -5   24.90   11.00
  -1 -12   5   -2.80   14.30
   0  12  -5   52.29   13.50
   0 -12   5   55.69   14.50
   0 -12   5   16.70   17.20
  -1  12  -5    3.90    6.40
   1 -12   5    3.40    8.30
   1 -12   5  -11.40    9.80
  -2  12  -5   82.89   17.10
   2 -12   5   67.29   15.70
   2 -12   5  113.29   30.80
  -3  12  -5  183.38   23.70
   3 -12   5  144.19   31.80
   3 -12   5  119.59   20.90
  -4  12  -5   22.10    9.10
   4 -12   5   34.30   13.00
   4 -12   5   63.89   23.20
  -5  12  -5    4.70    6.60
   5 -12   5  -12.90   11.00
   5 -12   5    9.80    9.00
  -6  12  -5    2.30    7.10
   6 -12   5   -1.30   12.60
   7 -12   5  203.78   38.00
   8 -12   5  246.58   42.20
   9 -12   5   39.60   19.30
  10 -12   5   72.09   27.30
  -6 -11   5   56.99   27.40
   5  11  -5    0.10    8.70
  -5 -11   5   19.40   17.50
   4  11  -5   19.10   10.80
  -4 -11   5   37.60   24.10
   3  11  -5   82.89   18.00
  -3 -11   5   62.99   24.80
  -3 -11   5   79.59   17.70
   2  11  -5  244.38   29.90
  -2 -11   5  233.68   28.70
  -2 -11   5  135.79   34.70
   1  11  -5   16.70    9.40
  -1 -11   5    3.90    7.70
  -1 -11   5   14.40   16.90
   0  11  -5   92.29   16.60
   0 -11   5   73.59   24.00
   0 -11   5   95.59   17.60
  -1  11  -5   33.30   11.20
   1 -11   5   59.99   21.70
   1 -11   5   51.89   12.90
  -2  11  -5   44.90   11.70
   2 -11   5   29.80   18.20
   2 -11   5   32.20   11.40
  -3  11  -5   71.19   15.00
  -3  11  -5   80.89   15.20
   3 -11   5   56.99   19.40
   3 -11   5   59.89   14.50
  -4  11  -5  124.49   18.60
   4 -11   5  153.58   33.60
   4 -11   5  160.58   24.40
  -5  11  -5   30.90   12.10
  -5  11  -5    2.20    5.50
   5 -11   5    3.60    7.50
   5 -11   5   -9.20   10.10
  -6  11  -5   31.10   10.20
   6 -11   5   38.70   17.20
   6 -11   5    9.10    9.20
  -7  11  -5  107.59   19.30
   7 -11   5  129.39   28.80
   8 -11   5   22.10   16.00
   9 -11   5   16.00   13.80
  10 -11   5   27.90   15.40
   6  10  -5  188.38   30.00
  -6 -10   5  146.69   38.80
   5  10  -5   23.80   12.70
  -5 -10   5    0.00   14.40
   4  10  -5   39.30   13.20
  -4 -10   5   75.69   24.90
  -4 -10   5   44.60   14.10
   3  10  -5    1.70    8.10
  -3 -10   5   -2.90    6.30
  -3 -10   5   -6.00   11.70
   2  10  -5   86.29   17.20
  -2 -10   5  126.59   19.80
  -2 -10   5  111.59   29.30
   1  10  -5    0.10    6.60
  -1 -10   5   -0.40    7.20
  -1 -10   5    4.40   13.00
   0  10  -5    4.20    5.10
   0  10  -5    7.90    6.40
   0 -10   5   -7.00   10.40
   0 -10   5    7.00    6.80
  -1  10  -5  239.78   17.30
  -1  10  -5  201.68   24.40
   1 -10   5  260.27   29.00
   1 -10   5  215.48   37.10
  -2  10  -5   59.19    9.60
  -2  10  -5   78.49   14.70
   2 -10   5   91.69   25.40
   2 -10   5   79.19   16.10
  -3  10  -5   77.99   16.20
  -3  10  -5   69.09   10.80
  -3  10  -5  114.89   17.30
   3 -10   5   79.39   16.20
   3 -10   5  107.29   25.50
  -4  10  -5   67.69   14.80
  -4  10  -5   28.90    9.30
  -4  10  -5   31.30   14.40
   4 -10   5   62.49   19.90
   4 -10   5   23.20   10.60
  -5  10  -5   98.59   16.20
  -5  10  -5   57.69   15.30
   5 -10   5   84.49   17.60
   5 -10   5  113.49   25.70
  -6  10  -5   44.70   12.00
  -6  10  -5   15.40   10.20
   6 -10   5   21.10   14.70
   6 -10   5   25.20   11.70
  -7  10  -5  213.18   28.70
  -7  10  -5  184.78   24.80
   7 -10   5  246.28   38.30
  -8  10  -5  277.47   34.00
   9 -10   5   62.49   22.90
  10 -10   5   67.19   23.00
  11 -10   5    5.10   14.00
   7   9  -5  145.29   27.80
  -7  -9   5   91.49   28.60
   6   9  -5   79.89   19.60
  -6  -9   5   22.80   18.70
   5   9  -5    1.90    7.80
  -5  -9   5  -10.60   10.30
   4   9  -5   15.80   10.40
  -4  -9   5   55.09   20.70
   3   9  -5  206.78   25.60
  -3  -9   5  215.08   37.00
  -3  -9   5  259.47   28.80
   2   9  -5  959.80   62.19
  -2  -9   5 1029.90   63.19
  -2  -9   5  891.51   74.49
   1   9  -5   22.70    8.30
   1   9  -5   12.10    5.00
  -1  -9   5   25.90    7.40
  -1  -9   5   20.30    9.10
  -1  -9   5    8.60   12.30
   0   9  -5  339.87   24.90
   0   9  -5  335.97   28.60
   0   9  -5  379.16   24.90
   0  -9   5  351.76   30.60
   0  -9   5  482.75   53.09
   0  -9   5  363.06   26.10
  -1   9  -5  208.98   15.20
  -1   9  -5  152.68   19.70
  -1   9  -5  211.28   16.70
   1  -9   5  178.68   23.90
   1  -9   5  217.28   18.10
   1  -9   5  274.37   38.40
  -2   9  -5   73.49   12.70
  -2   9  -5   85.29   11.20
  -2   9  -5  112.09   17.50
   2  -9   5   94.59   13.50
   2  -9   5  101.19   24.20
   2  -9   5  108.19   17.90
  -3   9  -5    9.50    4.60
  -3   9  -5   14.50    7.10
  -3   9  -5   19.40    8.80
   3  -9   5    6.30    4.70
   3  -9   5   15.40    8.30
   3  -9   5    5.20   10.60
  -4   9  -5   17.80   10.60
  -4   9  -5    7.80    7.60
  -4   9  -5   30.80    8.90
   4  -9   5   25.80   10.60
   4  -9   5   43.70   16.70
   4  -9   5   20.80    6.80
  -5   9  -5   -1.80    2.50
  -5   9  -5   -2.10    5.90
  -5   9  -5    1.10    5.40
   5  -9   5   -3.80    4.50
   5  -9   5    2.10    9.60
  -6   9  -5  132.09   19.70
  -6   9  -5  140.29   20.10
   6  -9   5  117.69   25.30
   6  -9   5  119.89   22.00
  -7   9  -5   39.10   13.60
  -7   9  -5   46.90   12.80
  -7   9  -5   55.99   13.10
   7  -9   5   17.60   13.20
  -8   9  -5   82.59   18.00
   8  -9   5   74.79   21.30
  -9   9  -5   13.30   16.10
   9  -9   5    0.30    8.80
  10  -9   5    6.50   12.30
  11  -9   5   65.89   22.30
   8   8  -5   12.70   11.60
  -8  -8   5   -6.20   18.00
   7   8  -5   31.50   12.90
  -7  -8   5   39.10   21.80
   6   8  -5  249.78   31.70
  -6  -8   5  208.48   40.90
   5   8  -5    5.70    8.40
  -5  -8   5   25.60   16.80
   4   8  -5   81.19   15.40
  -4  -8   5   29.50   17.30
   3   8  -5   50.79    9.20
   3   8  -5   38.00   11.00
  -3  -8   5   71.49   21.50
  -3  -8   5   52.19    9.40
   2   8  -5  128.59   18.50
   2   8  -5  130.79   19.00
  -2  -8   5  109.29   17.10
  -2  -8   5  100.39   23.40
  -2  -8   5   99.89   12.20
   1   8  -5   72.59   11.60
   1   8  -5   87.29   14.60
   1   8  -5   55.09    8.30
  -1  -8   5   64.79    9.90
  -1  -8   5   61.69   18.60
  -1  -8   5   72.59   13.50
   0   8  -5   11.50    6.70
   0   8  -5   14.80    5.30
   0   8  -5   15.20    4.50
   0  -8   5   10.70   10.90
   0  -8   5   16.90    8.00
   0  -8   5   19.40    6.10
  -1   8  -5  106.89   14.70
  -1   8  -5  111.69   11.00
  -1   8  -5  139.69   14.00
   1  -8   5  114.09   13.70
   1  -8   5   87.89   21.40
   1  -8   5  120.49   18.50
  -2   8  -5   44.80   11.30
  -2   8  -5   32.20    7.00
  -2   8  -5   23.80    7.80
   2  -8   5   42.00   11.40
   2  -8   5   14.80   11.20
   2  -8   5   57.29    9.90
  -3   8  -5  196.38   16.80
  -3   8  -5  230.28   27.40
  -3   8  -5  221.18   19.90
  -3   8  -5  224.18   24.60
   3  -8   5  188.48   29.70
   3  -8   5  209.08   20.50
   3  -8   5  187.48   24.40
  -4   8  -5   17.40    8.80
  -4   8  -5   36.90   12.30
  -4   8  -5   13.90    6.80
   4  -8   5   13.90    8.40
   4  -8   5   23.30    7.00
   4  -8   5   17.30   10.80
  -5   8  -5    9.30    6.20
  -5   8  -5   -2.70    1.80
  -5   8  -5    3.70    5.70
   5  -8   5    1.10    9.00
   5  -8   5    3.00    6.10
   5  -8   5    3.20    5.70
  -6   8  -5   10.90    8.40
  -6   8  -5   10.00    7.00
  -6   8  -5    5.30    5.20
  -6   8  -5   19.60    8.00
   6  -8   5    3.30    2.50
   6  -8   5    1.20    6.80
   6  -8   5   10.40   11.20
  -7   8  -5  292.07   28.70
  -7   8  -5  292.97   32.80
   7  -8   5  227.48   34.20
  -8   8  -5  204.88   29.00
   8  -8   5  276.07   39.00
  -9   8  -5   -7.50    8.50
   9  -8   5    1.60   10.50
  10  -8   5   96.99   25.00
  11  -8   5   82.39   22.60
   9   7  -5   27.70   12.40
   8   7  -5    8.20    9.90
  -8  -7   5    3.00   15.30
   7   7  -5   49.70   15.20
  -7  -7   5   25.60   19.20
   6   7  -5   -5.20    5.70
  -6  -7   5   -8.90   11.00
   5   7  -5    5.70    7.20
  -5  -7   5   15.80   11.90
   4   7  -5  167.18   22.00
   4   7  -5  183.98   14.60
  -4  -7   5  197.68   32.70
  -4  -7   5  224.28   17.30
   3   7  -5   42.60   10.70
   3   7  -5   58.09    8.90
  -3  -7   5   51.19    8.60
  -3  -7   5   30.20   14.30
   2   7  -5  746.43   43.70
   2   7  -5  802.72   46.70
   2   7  -5  710.23   48.80
  -2  -7   5  815.72   45.20
  -2  -7   5  835.82   50.99
  -2  -7   5  681.03   57.79
   1   7  -5    3.40    5.00
   1   7  -5    0.70    2.30
   1   7  -5    0.00    4.60
  -1  -7   5   -3.90    6.70
  -1  -7   5    2.10    5.00
  -1  -7   5    5.20    3.20
   0   7  -5  212.68   16.20
   0   7  -5  219.88   15.70
   0   7  -5  156.68   18.80
   0  -7   5  242.98   17.20
   0  -7   5  280.17   34.00
   0  -7   5  174.98   22.10
  -1   7  -5   62.19    9.00
  -1   7  -5   84.99   13.20
  -1   7  -5   79.49    8.30
  -1   7  -5   59.89   11.60
   1  -7   5   77.09   14.40
   1  -7   5   56.89   16.40
   1  -7   5   69.39   10.10
  -2   7  -5  676.73   42.90
  -2   7  -5  677.83   45.70
  -2   7  -5  664.03   39.50
   2  -7   5  645.54   40.60
   2  -7   5  735.03   53.69
   2  -7   5  668.33   46.50
  -3   7  -5   22.40    6.80
  -3   7  -5   23.80    8.40
  -3   7  -5   31.00    6.40
  -3   7  -5   27.90   10.30
   3  -7   5   31.30    7.20
   3  -7   5   19.10   10.90
   3  -7   5   18.80    9.10
  -4   7  -5 1625.64   92.79
  -4   7  -5 1480.95   86.59
  -4   7  -5 1508.35   85.39
   4  -7   5 1539.55   90.99
   4  -7   5 1446.76   83.89
   4  -7   5 1472.35   94.69
  -5   7  -5   65.89   12.20
  -5   7  -5   66.29   12.80
   5  -7   5   63.39   15.40
   5  -7   5   48.90   15.30
   5  -7   5   84.09   12.90
  -6   7  -5  138.59   21.00
  -6   7  -5   98.09   15.60
  -6   7  -5   46.80   11.70
   6  -7   5   43.40   14.60
   6  -7   5   50.89   12.00
   6  -7   5   28.50   11.10
  -7   7  -5    9.60    6.40
  -7   7  -5   11.80    8.60
   7  -7   5    1.30    8.80
  -8   7  -5   72.49   16.30
   8  -7   5   40.80   15.90
  -9   7  -5   10.40   11.00
   9  -7   5   -1.00   10.80
  10  -7   5   10.10   13.40
  11  -7   5   77.59   23.50
   9   6  -5    5.80    9.80
   8   6  -5   28.70   11.90
  -8  -6   5   78.99   25.00
   7   6  -5   78.49   17.60
  -7  -6   5   89.69   24.70
   6   6  -5  164.38   22.40
  -6  -6   5  164.58   32.30
  -6  -6   5  203.98   23.90
   5   6  -5  104.19   17.10
  -5  -6   5  197.08   32.80
  -5  -6   5  153.68   16.10
   4   6  -5   13.20    7.20
   4   6  -5   14.40    3.10
  -4  -6   5   14.40   11.60
  -4  -6   5    7.90    4.40
   3   6  -5   -0.90    4.10
   3   6  -5    1.10    2.80
  -3  -6   5   -0.30    2.60
  -3  -6   5   -3.00    6.20
   2   6  -5   35.50    5.80
   2   6  -5   35.00    8.90
   2   6  -5   25.30    6.60
   2   6  -5   24.90    7.80
  -2  -6   5   27.80    5.40
  -2  -6   5   32.50   13.30
   1   6  -5   -0.20    1.90
   1   6  -5    8.80    5.20
   1   6  -5   -0.70    3.60
  -1  -6   5    1.60    7.80
  -1  -6   5    5.90    5.30
  -1  -6   5    4.60    2.80
   0   6  -5  145.19   16.60
   0   6  -5  154.88   11.90
   0   6  -5  140.49   13.80
   0  -6   5  134.79   19.00
   0  -6   5  162.88   25.30
   0  -6   5  155.28   15.00
  -1   6  -5  158.68   18.90
  -1   6  -5  127.69   14.80
  -1   6  -5  136.49   11.40
   1  -6   5  168.28   26.00
   1  -6   5  108.99   16.80
   1  -6   5  141.69   14.30
  -2   6  -5  160.78   18.70
  -2   6  -5  224.68   24.30
  -2   6  -5  178.78   14.70
  -2   6  -5  227.18   18.10
   2  -6   5  179.98   22.00
   2  -6   5  250.77   30.20
   2  -6   5  203.68   16.20
  -3   6  -5  350.96   26.70
  -3   6  -5  400.76   32.00
  -3   6  -5  403.56   28.70
  -3   6  -5  380.76   25.10
   3  -6   5  362.96   30.90
   3  -6   5  391.96   26.20
   3  -6   5  374.56   34.20
   3  -6   5  363.86   20.70
  -4   6  -5   39.00    8.70
  -4   6  -5   35.80    7.20
  -4   6  -5   38.20    9.60
  -4   6  -5   17.60    9.10
   4  -6   5   37.70    8.30
   4  -6   5   47.40   12.70
   4  -6   5   50.79   14.70
  -5   6  -5  319.37   38.20
  -5   6  -5  285.57   22.80
  -5   6  -5  285.07   25.00
  -5   6  -5  176.28   20.00
  -5   6  -5  276.57   22.50
   5  -6   5  296.17   22.80
   5  -6   5  334.17   33.60
   5  -6   5  149.49   26.00
  -6   6  -5  136.79   17.10
  -6   6  -5  153.38   21.30
   6  -6   5  168.68   20.80
   6  -6   5  141.69   25.70
   6  -6   5   99.89   19.20
  -7   6  -5   86.09   18.10
  -7   6  -5  115.09   15.90
   7  -6   5   68.19   17.10
  -8   6  -5   -4.30    6.70
   8  -6   5   -7.00    8.60
  -9   6  -5   -0.60   10.60
   9  -6   5   14.40   11.20
 -10   6  -5   22.30   13.80
  10  -6   5    9.50   10.90
 -11   6  -5    1.80    6.80
  11  -6   5    4.40   11.50
  10   5  -5   17.70   12.50
   9   5  -5   31.60   13.10
   8   5  -5   65.29   16.40
  -8  -5   5   50.39   19.80
   7   5  -5    1.20    6.70
  -7  -5   5   -7.10    8.90
  -7  -5   5    1.70    4.50
   6   5  -5   50.09   13.00
  -6  -5   5   39.80   15.80
  -6  -5   5   27.70    7.10
   5   5  -5   -1.70    5.10
  -5  -5   5    6.00    4.10
  -5  -5   5   -6.30    7.00
   4   5  -5    8.00    5.70
  -4  -5   5    1.30    7.70
  -4  -5   5    4.10    3.00
   3   5  -5   15.70    3.60
   3   5  -5    4.80    4.40
  -3  -5   5   21.00   11.10
  -3  -5   5    6.40    3.20
   2   5  -5   49.50    6.40
   2   5  -5   41.30    8.50
   2   5  -5   50.59    9.70
  -2  -5   5   68.59   16.30
  -2  -5   5   39.10    6.30
   1   5  -5    0.90    2.10
   1   5  -5   -2.70    3.30
   1   5  -5    0.40    4.00
   1   5  -5   -1.60    1.50
  -1  -5   5    3.10    4.60
  -1  -5   5    3.80    6.70
  -1  -5   5    2.30    2.70
   0   5  -5   -0.40    3.50
   0   5  -5    3.60    2.40
   0   5  -5    4.70    3.70
   0  -5   5   12.50    9.30
   0  -5   5    7.20    5.10
   0  -5   5    4.60    3.00
  -1   5  -5   16.70    6.40
  -1   5  -5   24.40    6.70
  -1   5  -5   30.40    9.00
  -1   5  -5   25.00    5.00
   1  -5   5   27.30    5.80
   1  -5   5    7.20    8.60
   1  -5   5   25.80    9.00
   1  -5   5   36.80    5.40
  -2   5  -5 3107.19  153.08
  -2   5  -5 2905.91  156.38
  -2   5  -5 2865.51  149.09
  -2   5  -5 2776.52  151.28
   2  -5   5 2733.03  159.18
   2  -5   5 2954.20  146.69
   2  -5   5 2936.31  156.88
   2  -5   5 2862.91  150.08
  -3   5  -5   15.10    8.40
  -3   5  -5   17.30    4.80
  -3   5  -5   17.80    5.80
  -3   5  -5   24.30    7.00
   3  -5   5   10.20    7.30
   3  -5   5   18.70    5.80
   3  -5   5   11.80    8.40
  -4   5  -5  470.75   30.90
  -4   5  -5  554.14   39.20
  -4   5  -5  473.85   32.50
  -4   5  -5  451.35   31.80
   4  -5   5  454.25   36.70
   4  -5   5  496.85   39.70
   4  -5   5  481.75   32.30
  -5   5  -5  101.29   19.40
  -5   5  -5   88.19   15.60
  -5   5  -5   98.19   13.70
  -5   5  -5   71.89   12.80
  -5   5  -5   78.39   12.10
   5  -5   5   77.69   16.70
   5  -5   5   92.29   14.70
   5  -5   5   71.49   15.70
  -6   5  -5   93.79   13.30
  -6   5  -5   90.49   13.90
  -6   5  -5   56.69   13.30
   6  -5   5   68.29   13.30
   6  -5   5   79.89   17.80
  -7   5  -5   55.79   12.00
  -7   5  -5   46.00    9.90
  -7   5  -5   61.09   14.90
   7  -5   5   51.79   16.00
  -8   5  -5   13.80   11.10
   8  -5   5   20.30   11.80
  -9   5  -5   35.70   14.00
   9  -5   5   21.30   12.90
 -10   5  -5   -1.60    5.50
 -10   5  -5   -9.00    8.60
  10  -5   5    4.20   10.10
 -11   5  -5   97.29   17.00
  11  -5   5  114.19   26.40
  10   4  -5   15.90   11.00
   9   4  -5   11.40    9.00
   8   4  -5  460.95   38.50
  -8  -4   5  469.35   53.09
   7   4  -5  139.09   20.50
  -7  -4   5   78.39   11.10
  -7  -4   5   94.29   22.50
   6   4  -5   28.80    8.70
  -6  -4   5   16.40   11.40
  -6  -4   5   34.10    6.80
   5   4  -5  204.88   22.60
  -5  -4   5  227.38   16.70
  -5  -4   5  246.98   30.90
   4   4  -5   41.20    8.60
  -4  -4   5   31.00    5.40
  -4  -4   5   15.60    9.10
   3   4  -5  335.37   25.70
   3   4  -5  358.76   18.70
   3   4  -5  290.57   23.80
  -3  -4   5  337.37   19.10
  -3  -4   5  339.57   21.10
  -3  -4   5  318.37   30.00
   2   4  -5  217.18   17.90
   2   4  -5  206.38   17.10
   2   4  -5  218.18   13.80
  -2  -4   5  190.18   14.10
  -2  -4   5  326.87   32.10
   1   4  -5  579.54   32.00
   1   4  -5  581.34   35.50
   1   4  -5  544.75   34.50
   1   4  -5  597.44   31.60
  -1  -4   5  549.35   37.50
  -1  -4   5  616.14   42.60
  -1  -4   5  585.04   32.70
   0   4  -5  228.68   19.00
   0   4  -5  216.98   14.20
   0   4  -5  215.78   16.70
   0   4  -5  216.48   17.70
   0  -4   5  225.38   15.70
   0  -4   5  254.27   27.80
   0  -4   5  207.18   21.80
   0  -4   5  222.58   15.10
  -1   4  -5  376.46   28.50
  -1   4  -5  400.76   23.10
  -1   4  -5  370.26   25.20
   1  -4   5  387.36   23.80
   1  -4   5  374.46   28.80
   1  -4   5  395.76   22.90
   1  -4   5  333.67   30.10
  -2   4  -5  744.33   44.70
  -2   4  -5  763.02   44.60
  -2   4  -5  739.33   42.70
  -2   4  -5  768.42   49.00
   2  -4   5  757.02   50.59
   2  -4   5  775.12   46.30
   2  -4   5  800.82   44.00
   2  -4   5  716.43   48.70
  -3   4  -5   84.59   15.00
  -3   4  -5   76.79    9.80
  -3   4  -5   95.99   12.50
  -3   4  -5   75.39   10.10
   3  -4   5  103.19   16.50
   3  -4   5   91.99   11.70
   3  -4   5  115.69   15.10
   3  -4   5   81.39   16.10
  -4   4  -5   37.30    9.50
  -4   4  -5   45.40   12.60
  -4   4  -5   38.70    8.30
  -4   4  -5   49.20    8.80
  -4   4  -5   41.20    7.40
   4  -4   5   41.90    8.30
   4  -4   5   31.00    8.40
   4  -4   5   42.30   11.80
   4  -4   5   56.99   12.80
  -5   4  -5  279.27   28.40
  -5   4  -5  224.08   28.00
  -5   4  -5  203.58   17.70
  -5   4  -5  197.58   19.70
   5  -4   5  213.38   21.80
   5  -4   5  232.78   27.60
   5  -4   5  238.88   29.00
   5  -4   5  210.78   22.40
  -6   4  -5 1217.98   74.99
  -6   4  -5 1114.59   69.39
  -6   4  -5 1207.48   68.29
   6  -4   5 1257.77   72.29
   6  -4   5 1186.88   76.89
  -7   4  -5   32.00   11.80
  -7   4  -5   27.80    8.40
  -7   4  -5   24.10    6.90
   7  -4   5   31.40   12.40
  -8   4  -5  148.69   26.30
  -8   4  -5  140.69   17.90
   8  -4   5  151.88   26.40
  -9   4  -5   16.30   11.50
  -9   4  -5   12.30    6.70
   9  -4   5    2.50    8.90
 -10   4  -5   86.59   14.90
 -10   4  -5   54.59   18.30
  10  -4   5   40.10   16.10
 -11   4  -5  126.89   18.90
  11  -4   5  100.59   25.00
  11   3  -5   53.29   17.50
  10   3  -5   19.20   12.30
   9   3  -5   13.70    9.40
   8   3  -5  152.38   22.60
  -8  -3   5  209.98   32.60
  -8  -3   5  263.97   19.40
   7   3  -5   82.69   15.20
  -7  -3   5   90.49   11.20
  -7  -3   5   70.19   18.50
   6   3  -5   38.00    9.80
  -6  -3   5   60.19   16.20
  -6  -3   5   68.49    9.00
   5   3  -5   46.90    9.90
  -5  -3   5   69.09   15.40
  -5  -3   5   42.50    6.50
   4   3  -5  539.65   36.60
   4   3  -5  496.55   33.80
  -4  -3   5  538.35   30.40
  -4  -3   5  520.85   40.10
   3   3  -5    1.90    5.70
   3   3  -5    2.50    4.30
   3   3  -5   -3.40    2.70
  -3  -3   5    1.70    1.90
  -3  -3   5    3.50    5.70
  -3  -3   5    3.20    2.50
   2   3  -5  262.87   15.70
   2   3  -5  351.56   25.90
   2   3  -5  243.28   19.60
   2   3  -5  251.27   18.70
   2   3  -5  268.57   14.90
  -2  -3   5  270.77   16.60
  -2  -3   5  219.08   25.40
  -2  -3   5  262.87   16.30
   1   3  -5  483.45   26.90
   1   3  -5  481.35   30.00
   1   3  -5  499.15   29.80
   1   3  -5  502.15   36.00
   1   3  -5  529.45   28.00
   1   3  -5  477.95   29.80
  -1  -3   5  474.15   32.50
  -1  -3   5  510.95   27.70
  -1  -3   5  427.26   34.20
  -1  -3   5  500.65   30.50
   0   3  -5  755.62   45.00
   0   3  -5  839.12   48.50
   0   3  -5  835.62   42.80
   0   3  -5  814.92   45.10
   0   3  -5  835.42   52.09
   0  -3   5  754.82   44.70
   0  -3   5  843.22   49.50
   0  -3   5  749.53   50.19
   0  -3   5  814.02   43.50
  -1   3  -5  160.48   11.10
  -1   3  -5  161.98   12.50
  -1   3  -5  140.39   18.90
  -1   3  -5  160.68   12.90
  -1   3  -5  170.68   19.10
   1  -3   5  152.28   18.30
   1  -3   5  103.99   12.90
   1  -3   5  150.58   11.60
   1  -3   5  156.38   19.00
  -2   3  -5 2794.32  144.69
  -2   3  -5 2719.33  139.09
  -2   3  -5 2741.53  137.79
  -2   3  -5 2701.33  137.09
   2  -3   5 2543.55  144.09
   2  -3   5 2611.84  139.29
   2  -3   5 2580.24  143.89
   2  -3   5 2624.34  138.09
  -3   3  -5   11.30    5.30
  -3   3  -5   11.30    7.10
  -3   3  -5    3.60    3.20
  -3   3  -5    6.70    3.80
  -3   3  -5    6.20    5.30
   3  -3   5    5.60    4.50
   3  -3   5    3.30    3.40
   3  -3   5   -0.90    5.80
   3  -3   5    6.00    5.70
  -4   3  -5  228.18   21.70
  -4   3  -5  251.67   19.40
  -4   3  -5  302.67   30.70
  -4   3  -5  248.48   18.60
   4  -3   5  253.57   20.90
   4  -3   5  265.67   20.70
   4  -3   5  227.38   26.20
   4  -3   5  293.07   25.40
  -5   3  -5  112.59   14.80
  -5   3  -5   84.69   17.90
  -5   3  -5  101.99   11.80
  -5   3  -5   82.79   16.10
   5  -3   5   88.59   16.80
   5  -3   5  110.99   15.00
   5  -3   5   70.69   15.20
   5  -3   5  118.49   15.60
  -6   3  -5  104.59   13.70
  -6   3  -5  104.79   13.70
  -6   3  -5  115.69   16.50
  -6   3  -5  100.49   17.50
   6  -3   5   92.39   17.60
   6  -3   5  106.39   17.10
  -7   3  -5  154.18   24.60
  -7   3  -5  170.08   18.40
  -7   3  -5  192.58   19.50
  -7   3  -5  181.18   23.80
   7  -3   5  193.08   27.50
  -8   3  -5   90.69   14.20
  -8   3  -5  195.08   29.40
   8  -3   5   98.29   22.00
  -9   3  -5    9.90   10.60
  -9   3  -5   -1.10    5.70
   9  -3   5    3.80    8.80
 -10   3  -5   48.90   11.90
 -10   3  -5   52.29   18.90
  10  -3   5   54.09   17.80
 -11   3  -5   20.40    9.40
 -11   3  -5    6.90   17.40
  11  -3   5   -0.80   12.00
  11   2  -5    7.10    8.70
  10   2  -5   -0.60    7.30
   9   2  -5    2.10    6.40
  -9  -2   5   -0.80    4.40
   8   2  -5  957.60   60.59
  -8  -2   5  904.61   53.19
  -8  -2   5  885.91   66.69
   7   2  -5   57.39   12.00
  -7  -2   5   79.99   10.00
  -7  -2   5   98.99   20.40
   6   2  -5  152.48   19.20
  -6  -2   5  137.49   21.80
  -6  -2   5  174.18   13.20
   5   2  -5  500.55   33.10
   5   2  -5  507.35   36.40
  -5  -2   5  498.15   28.90
  -5  -2   5  453.65   36.80
   4   2  -5  123.49   14.00
   4   2  -5  120.99   15.50
   4   2  -5  175.18   20.80
  -4  -2   5  114.59    9.40
  -4  -2   5  153.58   19.80
   3   2  -5   42.30    7.10
   3   2  -5   48.80    6.20
   3   2  -5   60.39   11.60
   3   2  -5   47.00    8.80
  -3  -2   5   59.29   11.10
  -3  -2   5   50.49    5.50
   2   2  -5  921.21   48.10
   2   2  -5  966.60   53.69
   2   2  -5  969.40   48.50
   2   2  -5  960.40   51.59
   2   2  -5  931.01   56.49
   2   2  -5  958.50   49.50
  -2  -2   5  931.21   50.39
  -2  -2   5  946.01   53.79
  -2  -2   5  878.21   48.80
  -2  -2   5  958.40   56.19
   1   2  -5 1373.66   70.09
   1   2  -5 1345.37   72.39
   1   2  -5 1387.86   71.09
   1   2  -5 1403.36   71.29
   1   2  -5 1396.46   78.19
   1   2  -5 1369.76   72.99
  -1  -2   5 1411.36   74.49
  -1  -2   5 1364.16   70.79
  -1  -2   5 1391.56   77.39
  -1  -2   5 1391.76   73.49
  -1  -2   5 1371.46   76.49
   0   2  -5  136.49   16.50
   0   2  -5  131.79   11.80
   0   2  -5  125.29   10.70
   0   2  -5  131.59    9.50
   0   2  -5  141.19    9.80
   0   2  -5  159.78   16.40
   0   2  -5  129.09    8.60
   0  -2   5  123.39   15.40
   0  -2   5  130.99    9.40
   0  -2   5  118.49   14.60
   0  -2   5  129.89   10.80
  -1   2  -5   37.60    5.20
  -1   2  -5   37.90    5.80
  -1   2  -5   42.50    5.70
  -1   2  -5   34.70    6.10
  -1   2  -5   47.90   10.40
  -1   2  -5   29.30    8.20
   1  -2   5   24.90    7.80
   1  -2   5   38.90    9.40
   1  -2   5   57.29    7.60
   1  -2   5   35.70    5.80
  -2   2  -5    1.60    5.20
  -2   2  -5    4.80    3.30
  -2   2  -5    5.60    2.80
  -2   2  -5    2.10    2.40
  -2   2  -5    6.60    4.00
   2  -2   5    5.40    6.20
   2  -2   5    6.20    3.60
   2  -2   5   18.70    7.20
   2  -2   5   -0.20    1.10
  -3   2  -5    8.70    5.00
  -3   2  -5   15.10    4.60
  -3   2  -5    5.20    6.10
  -3   2  -5   17.80    4.70
  -3   2  -5   25.10    5.40
   3  -2   5    2.40    5.70
   3  -2   5    8.40    4.40
   3  -2   5   16.00    7.40
   3  -2   5   21.00    5.80
  -4   2  -5    7.30    3.50
  -4   2  -5    6.30    6.30
  -4   2  -5   13.20    5.20
  -4   2  -5   21.90    9.80
  -4   2  -5   13.40    4.40
   4  -2   5    4.20    5.90
   4  -2   5   12.40    7.40
   4  -2   5   10.80    5.00
   4  -2   5   11.60    5.60
  -5   2  -5   -4.60    5.50
  -5   2  -5    4.40    4.30
  -5   2  -5    1.10    2.80
  -5   2  -5   -2.20    4.50
  -5   2  -5    1.20    3.30
   5  -2   5   -4.00    3.20
   5  -2   5   -1.70    4.80
   5  -2   5   -1.90    4.30
  -6   2  -5  476.95   30.20
  -6   2  -5  451.55   30.30
  -6   2  -5  460.15   33.40
  -6   2  -5  454.95   37.80
   6  -2   5  498.85   36.10
   6  -2   5  395.56   35.40
   6  -2   5  414.66   36.50
  -7   2  -5   25.60    7.50
  -7   2  -5   10.40    8.70
  -7   2  -5   15.90    6.30
   7  -2   5   24.10   11.30
  -8   2  -5  353.96   28.00
  -8   2  -5  394.96   46.60
   8  -2   5  420.86   38.20
  -9   2  -5   16.80    8.20
  -9   2  -5   24.80   13.70
   9  -2   5   23.10   12.30
 -10   2  -5   26.00   10.20
 -10   2  -5   47.40   19.40
  10  -2   5   11.60   11.20
 -11   2  -5    7.10   16.00
 -11   2  -5    3.30    7.40
  11  -2   5    1.40   10.90
  11   1  -5  139.19   25.10
  10   1  -5   -3.50    5.50
 -10  -1   5    1.90    4.40
   9   1  -5   54.39   13.60
  -9  -1   5   44.10    8.90
   8   1  -5   37.40   10.50
  -8  -1   5   30.50    6.80
  -8  -1   5   43.90   14.80
   7   1  -5  165.58   20.30
  -7  -1   5  136.59   13.90
  -7  -1   5  178.68   25.50
   6   1  -5   22.00    6.90
  -6  -1   5   18.20    4.40
  -6  -1   5   19.30    8.50
   5   1  -5    4.40    5.10
   5   1  -5    2.10    4.70
   5   1  -5    3.30    3.50
  -5  -1   5   13.10    6.30
  -5  -1   5   -0.40    1.70
   4   1  -5 1316.57   74.09
   4   1  -5 1244.28   70.39
   4   1  -5 1338.37   74.89
  -4  -1   5 1332.87   65.59
  -4  -1   5 1323.27   74.79
  -4  -1   5 1259.07   67.29
   3   1  -5   -2.30    1.70
   3   1  -5   -4.10    3.30
   3   1  -5    0.50    2.30
   3   1  -5    2.70    4.00
  -3  -1   5   -0.50    3.80
  -3  -1   5    0.10    1.30
  -3  -1   5   -0.50    1.20
   2   1  -5  711.33   39.00
   2   1  -5  706.53   39.80
   2   1  -5  698.53   42.60
   2   1  -5  787.92   44.10
  -2  -1   5  763.22   43.30
  -2  -1   5  710.83   40.60
  -2  -1   5  727.03   39.40
  -2  -1   5  751.82   43.10
  -2  -1   5  764.72   38.50
  -2  -1   5  722.63   37.70
  -2  -1   5  743.53   40.80
   1   1  -5  197.88   13.40
   1   1  -5  235.98   15.30
   1   1  -5  196.38   17.20
   1   1  -5  203.78   13.80
  -1  -1   5  210.38   13.20
  -1  -1   5  209.58   15.60
  -1  -1   5  206.88   17.10
  -1  -1   5  212.48   16.20
  -1  -1   5  217.48   12.10
  -1  -1   5  207.68   15.90
  -1  -1   5  240.98   13.80
  -1  -1   5  216.28   13.00
   0   1  -5  672.53   36.50
   0   1  -5  639.44   39.90
   0   1  -5  607.54   39.70
   0   1  -5  653.93   34.10
   0   1  -5  656.53   33.90
   0   1  -5  671.93   38.40
   0   1  -5  659.33   36.20
   0  -1   5  692.83   36.10
   0  -1   5  669.33   41.20
   0  -1   5  655.93   36.20
   0  -1   5  646.34   35.30
   0  -1   5  654.93   35.00
  -1   1  -5    8.60    5.20
  -1   1  -5    6.80    3.10
  -1   1  -5    6.90    3.30
  -1   1  -5    8.00    5.90
  -1   1  -5    7.80    2.60
  -1   1  -5    2.90    1.90
   1  -1   5   10.20    3.10
   1  -1   5    7.80    2.90
   1  -1   5    3.50    5.20
   1  -1   5    7.20    4.20
  -2   1  -5  103.49    8.10
  -2   1  -5  100.19    9.90
  -2   1  -5   90.49    9.90
  -2   1  -5   96.69   14.40
  -2   1  -5  104.69   12.90
   2  -1   5  103.69   14.50
   2  -1   5   74.59   12.00
   2  -1   5   85.89   10.20
   2  -1   5   88.79    9.30
  -3   1  -5   25.00    5.70
  -3   1  -5   32.10    6.10
  -3   1  -5   19.60    8.20
  -3   1  -5   34.60    5.30
   3  -1   5   27.30    7.20
   3  -1   5   12.70    3.80
   3  -1   5   28.30    8.70
   3  -1   5   18.20    7.10
  -4   1  -5    4.40    6.20
  -4   1  -5    6.80    4.50
  -4   1  -5    4.70    5.60
  -4   1  -5   -0.50    2.50
  -4   1  -5    7.60    3.90
   4  -1   5    4.60    5.00
   4  -1   5    3.90    6.20
   4  -1   5    3.40    5.40
   4  -1   5    7.60    4.10
  -5   1  -5   39.60    7.10
  -5   1  -5   30.70   10.90
  -5   1  -5   46.30    8.10
  -5   1  -5   30.50   10.30
  -5   1  -5   62.59   10.90
   5  -1   5   70.49   10.80
   5  -1   5   54.89   11.40
   5  -1   5   46.60   11.90
  -6   1  -5  761.62   54.89
  -6   1  -5  814.12   50.29
  -6   1  -5  704.23   45.60
  -6   1  -5  729.23   44.90
   6  -1   5  756.22   52.19
   6  -1   5  774.92   53.79
   6  -1   5  846.22   48.70
  -7   1  -5   81.09   18.40
  -7   1  -5   99.99   14.00
   7  -1   5   90.79   18.20
  -8   1  -5   91.39   23.00
  -8   1  -5   84.69   13.90
   8  -1   5  104.89   22.50
  -9   1  -5    6.70    6.60
  -9   1  -5    5.70   11.50
   9  -1   5  -11.30    6.50
 -10   1  -5    6.80    7.70
 -10   1  -5   28.00   16.30
  10  -1   5    5.60   11.50
 -11   1  -5   25.20   19.90
  11  -1   5   44.20   19.40
  11   0  -5   22.70   11.50
  10   0  -5   31.10   11.30
 -10   0   5   28.20    7.40
   9   0  -5   22.30    9.20
  -9   0   5    7.00    5.00
   8   0  -5   89.39   15.70
  -8   0   5   87.49   11.10
  -8   0   5   78.69   17.40
  -8   0   5  114.49    8.20
   7   0  -5  298.37   25.90
  -7   0   5  370.96   30.70
  -7   0   5  348.37   22.60
  -7   0   5  361.56   22.20
   6   0  -5   38.20    8.40
   6   0  -5   33.20    9.60
  -6   0   5   49.40    6.70
  -6   0   5   44.70   11.00
  -6   0   5   53.69    6.90
   5   0  -5    3.20    5.10
   5   0  -5   -3.30    3.20
   5   0  -5    5.60    3.50
  -5   0   5    1.40    4.10
  -5   0   5    2.60    2.40
  -5   0   5    4.50    2.10
   4   0  -5  322.17   24.50
   4   0  -5  346.27   23.80
   4   0  -5  294.07   20.50
  -4   0   5  348.57   19.50
  -4   0   5  327.97   23.00
  -4   0   5  323.47   18.30
   3   0  -5  849.32   46.80
   3   0  -5  816.82   43.90
   3   0  -5  811.52   44.90
   3   0  -5  778.42   47.70
  -3   0   5  808.92   45.40
  -3   0   5  787.82   43.20
  -3   0   5  835.12   43.70
  -3   0   5  875.21   48.90
   2   0  -5  511.35   26.70
   2   0  -5  464.85   28.10
  -2   0   5  479.35   30.80
  -2   0   5  493.05   27.00
  -2   0   5  494.25   27.50
  -2   0   5  485.05   25.80
  -2   0   5  500.65   29.40
   1   0  -5   17.70    3.10
   1   0  -5   15.50    4.30
   1   0  -5   24.40    5.20
   1   0  -5   14.70    3.50
  -1   0   5   10.90    4.00
  -1   0   5   21.00    3.70
  -1   0   5   24.10    3.30
  -1   0   5    9.60    4.80
  -1   0   5   23.40    4.10
   0   0  -5    0.60    3.20
   0   0  -5    1.20    2.20
   0   0  -5    1.80    3.60
   0   0  -5    3.40    2.10
   0   0  -5    1.70    3.50
   0   0   5    1.90    2.50
   0   0   5    4.10    2.40
   0   0   5   -0.30    4.00
   0   0   5    1.70    1.90
   0   0   5    3.30    1.40
   0   0   5    4.30    1.70
  -1   0  -5   39.00    7.00
  -1   0  -5   48.10    5.40
  -1   0  -5   46.10    6.70
  -1   0  -5   45.20    8.80
  -1   0  -5   46.50    4.60
  -1   0  -5   41.80    8.20
   1   0   5   44.10    7.50
   1   0   5   49.30    6.70
   1   0   5   44.20    6.10
   1   0   5   54.19   10.20
   1   0   5   56.99    6.00
  -2   0  -5   93.09    7.50
  -2   0  -5   81.09    8.80
  -2   0  -5  105.39   10.90
  -2   0  -5   83.49   13.30
  -2   0  -5   79.89   11.60
   2   0   5   84.89   12.90
   2   0   5   78.79    9.90
   2   0   5   87.49   10.40
   2   0   5   72.49   10.90
   2   0   5   78.99    8.30
  -3   0  -5    2.00    6.20
  -3   0  -5    3.80    3.70
  -3   0  -5   -0.40    2.90
  -3   0  -5   -1.70    2.00
  -3   0  -5   -0.80    4.20
   3   0   5    3.80    5.00
   3   0   5   -1.50    4.30
   3   0   5    0.10    5.10
   3   0   5   -0.40    0.80
  -4   0  -5   23.90    6.30
  -4   0  -5   26.60    5.30
  -4   0  -5   24.20    9.50
  -4   0  -5   18.10    6.40
  -4   0  -5   35.20   10.30
   4   0   5   23.80    7.20
   4   0   5   25.40    6.30
   4   0   5   20.30    7.80
  -5   0  -5    9.40    4.30
  -5   0  -5    9.50    7.30
  -5   0  -5   11.80    6.60
  -5   0  -5   13.70    7.50
  -5   0  -5    3.20    4.60
   5   0   5   10.70    6.40
   5   0   5   10.50    4.80
   5   0   5    7.00    7.00
  -6   0  -5  678.23   52.29
  -6   0  -5  716.73   47.10
  -6   0  -5  731.63   43.90
  -6   0  -5  685.43   42.10
   6   0   5  702.23   50.59
   6   0   5  701.93   44.60
  -7   0  -5    3.10    8.80
  -7   0  -5    5.20    5.20
   7   0   5   -4.80    5.60
  -8   0  -5    3.40   10.00
  -8   0  -5    3.10    5.20
   8   0   5   10.30    9.10
  -9   0  -5  106.29   16.80
  -9   0  -5   99.99   25.80
   9   0   5  134.89   25.50
 -10   0  -5  151.28   33.80
 -10   0  -5  104.29   18.20
  10   0   5  106.09   25.20
  12  -1  -5   13.10   10.40
  11  -1  -5   64.59   17.40
 -11   1   5  106.79   14.50
  10  -1  -5   15.30    8.50
 -10   1   5    0.40    3.90
   9  -1  -5   67.29   13.80
  -9   1   5   52.79    9.40
   8  -1  -5   -0.40    4.80
  -8   1   5   -0.40    6.60
  -8   1   5    1.50    2.90
   7  -1  -5   29.20    8.00
   7  -1  -5   33.00    9.60
  -7   1   5   40.30   11.00
  -7   1   5   43.10    8.10
  -7   1   5   22.70    5.10
   6  -1  -5   47.70    8.70
   6  -1  -5   50.39   11.20
   6  -1  -5   58.59   11.00
  -6   1   5   65.09    9.30
  -6   1   5   45.90    6.20
  -6   1   5   43.00    9.20
   5  -1  -5  101.89   14.70
   5  -1  -5  101.29   11.40
   5  -1  -5   96.79   12.60
  -5   1   5  109.19   11.50
  -5   1   5  107.29   12.70
  -5   1   5  103.39    7.80
   4  -1  -5 1739.13   98.79
   4  -1  -5 1826.22   94.39
  -4   1   5 1873.71   95.49
  -4   1   5 1835.82   99.79
  -4   1   5 1820.12   94.09
   3  -1  -5  221.18   17.00
   3  -1  -5  234.98   14.90
   3  -1  -5  220.48   13.20
  -3   1   5  242.08   15.90
  -3   1   5  214.58   17.80
   2  -1  -5  324.07   18.20
   2  -1  -5  318.17   21.20
   2  -1  -5  332.97   17.10
  -2   1   5  321.17   22.10
  -2   1   5  299.37   20.80
  -2   1   5  311.67   20.20
   1  -1  -5   19.00    5.00
   1  -1  -5   28.60    3.70
   1  -1  -5   23.20    5.40
  -1   1   5   23.00    5.60
  -1   1   5   32.10    5.40
  -1   1   5   37.10    3.30
  -1   1   5   15.00    5.50
  -1   1   5   27.20    3.10
   0  -1  -5  284.47   19.00
   0  -1  -5  264.57   19.90
   0  -1  -5  287.87   18.80
   0  -1  -5  273.87   18.90
   0  -1  -5  275.87   19.80
   0   1   5  282.57   16.30
   0   1   5  296.17   20.90
   0   1   5  316.37   19.00
   0   1   5  281.07   17.80
   0   1   5  252.77   20.20
   0   1   5  279.67   15.50
  -1  -1  -5  133.49   15.30
  -1  -1  -5  159.28   10.70
  -1  -1  -5  150.78   16.50
  -1  -1  -5  160.28    9.80
  -1  -1  -5  168.88   14.80
  -1  -1  -5  152.28   16.10
  -1  -1  -5  163.58   13.30
   1   1   5  161.48   13.50
   1   1   5  162.58   12.50
   1   1   5  155.18   12.40
   1   1   5  164.78   10.70
   1   1   5  154.48   16.70
  -2  -1  -5  783.72   49.70
  -2  -1  -5  773.82   46.20
  -2  -1  -5  874.41   50.49
  -2  -1  -5  852.91   43.60
  -2  -1  -5  818.62   45.40
   2   1   5  811.62   44.40
   2   1   5  824.02   48.50
   2   1   5  791.22   48.90
   2   1   5  751.52   47.00
  -3  -1  -5  197.98   22.50
  -3  -1  -5  136.79   19.20
  -3  -1  -5  156.58   15.80
  -3  -1  -5  126.99   14.60
  -3  -1  -5  170.18   12.00
   3   1   5  144.69   12.30
   3   1   5  228.58   21.80
   3   1   5  141.29   17.70
   3   1   5  197.58   20.10
  -4  -1  -5   17.80    8.30
  -4  -1  -5   10.30    7.30
  -4  -1  -5    9.80    3.70
  -4  -1  -5   12.10    5.00
  -4  -1  -5   17.90    6.20
   4   1   5   14.30    4.60
   4   1   5   12.30    6.20
   4   1   5   24.60    8.40
  -5  -1  -5   19.50   10.40
  -5  -1  -5    5.20    7.50
  -5  -1  -5    7.90    5.70
  -5  -1  -5    7.00    3.80
  -5  -1  -5   12.70    5.40
   5   1   5    8.80    6.90
   5   1   5   11.00    5.50
   5   1   5   21.10    8.50
  -6  -1  -5  292.57   23.80
  -6  -1  -5  237.78   33.00
  -6  -1  -5  359.06   35.30
   6   1   5  360.96   31.00
   6   1   5  303.57   24.40
  -7  -1  -5  102.59   23.60
  -7  -1  -5   68.19   12.70
   7   1   5  115.89   21.20
  -8  -1  -5   66.59   13.50
  -8  -1  -5   40.00   17.20
   8   1   5   46.80   15.50
  -9  -1  -5   29.50   16.90
  -9  -1  -5   15.50    8.50
   9   1   5    7.40   11.20
 -10  -1  -5    1.00   14.70
  10   1   5    0.00   10.60
  12  -2  -5   25.90   12.50
  11  -2  -5   34.30   12.20
 -11   2   5   57.09   10.80
  10  -2  -5    3.30    6.20
 -10   2   5    3.10    4.40
   9  -2  -5  143.19   20.50
  -9   2   5  138.29   20.40
  -9   2   5  118.49   13.60
   8  -2  -5  203.68   22.40
  -8   2   5  225.68   17.00
   7  -2  -5  795.52   48.50
   7  -2  -5  714.03   46.20
  -7   2   5  741.03   47.30
  -7   2   5  765.22   42.90
  -7   2   5  768.02   46.50
   6  -2  -5   45.50    8.70
   6  -2  -5   46.70   10.80
   6  -2  -5   43.90    8.20
  -6   2   5   47.10    9.10
  -6   2   5   51.09    8.80
  -6   2   5   52.79    6.40
   5  -2  -5    8.10    3.70
   5  -2  -5    9.80    3.90
   5  -2  -5   12.40    6.10
  -5   2   5   14.80    2.80
  -5   2   5   31.90    7.20
  -5   2   5   16.60    4.10
   4  -2  -5  374.66   22.50
   4  -2  -5  409.76   23.00
   4  -2  -5  366.16   26.70
  -4   2   5  401.06   27.60
  -4   2   5  396.16   25.80
   3  -2  -5 1401.36   78.19
  -3   2   5 1440.36   76.69
  -3   2   5 1412.16   78.09
   2  -2  -5   99.79    6.10
   2  -2  -5  121.09   13.50
   2  -2  -5   98.49    6.20
  -2   2   5  103.99   11.30
  -2   2   5   90.59   11.00
   1  -2  -5   15.30    4.50
   1  -2  -5    9.60    4.60
   1  -2  -5   15.10    3.70
  -1   2   5    9.70    4.80
  -1   2   5   13.90    4.60
  -1   2   5   17.50    5.20
  -1   2   5   16.00    2.50
  -1   2   5   13.30    2.40
   0  -2  -5   50.99    8.00
   0  -2  -5   30.30    6.60
   0  -2  -5   44.20    7.70
   0  -2  -5   35.40    6.80
   0  -2  -5   43.60    7.10
   0   2   5   40.30    5.30
   0   2   5   34.20    6.40
   0   2   5   31.90    8.00
   0   2   5   30.10    5.30
   0   2   5   39.30    4.00
   0   2   5   41.00    7.50
  -1  -2  -5  354.46   23.60
  -1  -2  -5  352.56   18.90
  -1  -2  -5  346.37   24.40
  -1  -2  -5  355.26   24.40
  -1  -2  -5  328.27   24.50
  -1  -2  -5  364.86   24.40
   1   2   5  315.47   23.10
   1   2   5  279.87   21.80
   1   2   5  341.17   19.90
   1   2   5  336.17   22.50
  -2  -2  -5    9.30    5.70
  -2  -2  -5    1.60    5.00
  -2  -2  -5    3.50    3.90
  -2  -2  -5   -2.80    4.00
  -2  -2  -5    6.30    2.40
   2   2   5    7.90    4.60
   2   2   5    9.60    5.20
   2   2   5    5.20    2.80
   2   2   5    4.20    5.10
  -3  -2  -5   26.80    5.00
  -3  -2  -5    6.80    4.60
  -3  -2  -5    8.60    6.50
  -3  -2  -5   13.50    7.40
   3   2   5   14.20    6.20
   3   2   5   11.10    5.70
   3   2   5   23.30    5.20
  -4  -2  -5   83.59    9.50
  -4  -2  -5   91.69   12.90
  -4  -2  -5   95.89   16.80
  -4  -2  -5  100.99   18.60
   4   2   5   76.69   10.00
   4   2   5   75.49   14.10
  -5  -2  -5   24.40   11.10
  -5  -2  -5   10.20    8.90
  -5  -2  -5   11.30    6.00
  -5  -2  -5   16.50    5.00
   5   2   5   16.60    8.10
   5   2   5   18.30    5.60
  -6  -2  -5  302.77   38.70
  -6  -2  -5  236.58   24.10
   6   2   5  235.88   29.80
  -7  -2  -5    2.60    9.50
  -7  -2  -5   13.60    7.50
   7   2   5   10.70    9.00
  -8  -2  -5    5.30   13.30
  -8  -2  -5    2.40    5.80
   8   2   5   -2.10    7.60
  -9  -2  -5    9.40   14.40
  -9  -2  -5    4.00    8.30
   9   2   5    4.80    9.90
 -10  -2  -5  184.88   37.90
  10   2   5  121.69   26.30
  12  -3  -5   25.90   11.20
 -12   3   5   28.20    8.90
  11  -3  -5  105.99   20.00
 -11   3   5  117.89   15.20
  10  -3  -5  155.48   22.00
 -10   3   5  144.09   22.00
 -10   3   5  140.09   16.40
   9  -3  -5   16.30    7.90
  -9   3   5   26.80    6.90
  -9   3   5   25.10    9.90
   8  -3  -5   78.99   13.40
  -8   3   5   76.99   10.20
   7  -3  -5  167.48   18.50
   7  -3  -5  140.39   16.40
  -7   3   5  174.18   17.60
  -7   3   5  125.49   12.80
   6  -3  -5    0.90    2.90
   6  -3  -5   -1.40    4.10
   6  -3  -5    1.70    3.30
  -6   3   5    5.00    3.50
  -6   3   5    0.80    2.40
   5  -3  -5    1.80    2.70
   5  -3  -5    0.10    1.60
   5  -3  -5    3.00    4.70
  -5   3   5    9.90    5.80
   4  -3  -5  611.84   32.00
   4  -3  -5  612.94   33.50
   4  -3  -5  595.64   32.50
  -4   3   5  580.94   37.80
  -4   3   5  587.94   39.30
   3  -3  -5   43.00    5.00
   3  -3  -5   41.10    3.30
   3  -3  -5   48.60   10.40
  -3   3   5   32.40    7.80
  -3   3   5   32.40    7.80
   2  -3  -5  295.57   18.20
   2  -3  -5  301.17   17.00
   2  -3  -5  284.87   23.00
  -2   3   5  294.87   21.10
  -2   3   5  302.67   23.60
   1  -3  -5    1.50    3.00
   1  -3  -5   -0.10    2.00
   1  -3  -5    3.10    4.40
  -1   3   5    3.60    1.30
  -1   3   5    7.50    4.00
  -1   3   5    0.90    3.80
  -1   3   5    0.50    1.00
  -1   3   5    2.10    1.90
   0  -3  -5 2828.22  143.09
   0  -3  -5 2821.52  143.89
   0  -3  -5 2674.73  141.49
   0  -3  -5 2614.84  144.29
   0  -3  -5 2654.73  144.89
   0   3   5 2855.51  141.59
   0   3   5 2844.12  142.39
   0   3   5 2812.62  138.99
   0   3   5 2730.33  141.29
   0   3   5 2652.23  144.99
  -1  -3  -5  895.41   51.19
  -1  -3  -5  894.91   50.59
  -1  -3  -5  833.72   53.09
  -1  -3  -5  866.61   51.19
  -1  -3  -5  874.01   51.69
   1   3   5  891.61   50.69
   1   3   5  846.52   49.20
   1   3   5  880.21   46.80
   1   3   5  839.92   49.50
  -2  -3  -5  347.37   25.80
  -2  -3  -5  331.47   24.90
  -2  -3  -5  351.26   25.90
  -2  -3  -5  338.27   20.30
  -2  -3  -5  328.57   28.20
   2   3   5  329.17   24.80
   2   3   5  346.87   26.20
   2   3   5  351.16   21.60
  -3  -3  -5  275.87   17.90
  -3  -3  -5  297.97   31.50
  -3  -3  -5  289.47   22.20
  -3  -3  -5  265.57   23.60
   3   3   5  268.97   27.80
   3   3   5  273.97   19.10
   3   3   5  240.88   22.40
  -4  -3  -5  176.78   26.10
  -4  -3  -5  160.48   18.60
  -4  -3  -5  174.68   13.90
  -4  -3  -5  184.08   23.10
   4   3   5  179.38   17.80
   4   3   5  225.48   25.30
  -5  -3  -5    1.70    7.30
  -5  -3  -5   -4.50    7.40
  -5  -3  -5   -3.80    3.70
   5   3   5    6.70    6.80
   5   3   5   -2.60    3.50
  -6  -3  -5   -8.20    9.50
  -6  -3  -5   -9.10    4.20
   6   3   5    6.40    7.70
  -7  -3  -5   37.90   10.80
  -7  -3  -5   26.40   14.60
   7   3   5   33.00   12.60
  -8  -3  -5  -10.20   11.50
  -8  -3  -5   -7.00    6.60
   8   3   5    9.70    9.50
  -9  -3  -5    7.90   16.80
   9   3   5   39.30   15.50
  12  -4  -5    0.40    7.50
 -12   4   5    5.40    6.00
  11  -4  -5    2.70    7.30
 -11   4   5   -6.50    3.90
  10  -4  -5   36.20   11.00
 -10   4   5   42.20   12.20
 -10   4   5   34.40    8.60
   9  -4  -5   96.99   16.00
  -9   4   5   68.19   10.30
  -9   4   5   76.19   13.80
   8  -4  -5   61.59   12.00
  -8   4   5   62.99    9.40
  -8   4   5   81.89   13.00
   7  -4  -5  206.08   18.60
   7  -4  -5  224.18   17.40
   7  -4  -5  225.38   18.90
  -7   4   5  223.98   16.70
  -7   4   5  227.98   16.60
   6  -4  -5   -0.30    1.60
   6  -4  -5   -1.80    3.80
   6  -4  -5    2.40    3.30
   5  -4  -5  262.67   16.40
   5  -4  -5  258.97   18.70
  -5   4   5  263.07   21.80
   4  -4  -5   23.60    5.60
   4  -4  -5   18.90    3.40
  -4   4   5   20.90    6.80
   3  -4  -5  670.23   44.50
   3  -4  -5  677.73   35.60
   3  -4  -5  652.13   38.10
   2  -4  -5   13.30    4.60
   2  -4  -5    6.10    5.80
  -2   4   5    8.40    2.10
  -2   4   5    3.80    4.20
  -2   4   5    8.50    1.90
   1  -4  -5  328.97   22.00
   1  -4  -5  325.37   24.30
   1  -4  -5  307.87   25.60
  -1   4   5  351.06   20.80
  -1   4   5  322.57   21.10
  -1   4   5  356.46   20.60
  -1   4   5  356.16   19.00
  -1   4   5  346.47   24.80
   0  -4  -5   17.00    5.70
   0  -4  -5   13.50    5.20
   0  -4  -5   15.70    3.90
   0  -4  -5   12.10    6.40
   0  -4  -5   12.10    6.40
   0   4   5   24.10    4.70
   0   4   5   19.50    5.50
   0   4   5   24.80    7.60
   0   4   5   17.50    4.80
   0   4   5   16.40    3.30
  -1  -4  -5  212.48   16.70
  -1  -4  -5  198.18   23.10
  -1  -4  -5  197.88   17.60
  -1  -4  -5  208.28   21.70
   1   4   5  214.18   17.20
   1   4   5  225.38   14.60
   1   4   5  199.88   20.40
  -2  -4  -5    0.60    4.20
  -2  -4  -5    7.30    6.00
  -2  -4  -5    1.60    4.20
  -2  -4  -5    0.90    5.60
   2   4   5   -1.40    3.10
   2   4   5   -1.30    2.00
  -3  -4  -5   98.19   10.00
  -3  -4  -5   89.29   14.30
  -3  -4  -5   89.19   18.10
  -3  -4  -5  123.39   16.90
   3   4   5  106.19   15.70
   3   4   5   79.19   10.40
  -4  -4  -5   71.79   17.00
  -4  -4  -5   71.79   13.00
  -4  -4  -5   44.50   12.20
  -4  -4  -5   66.99    9.10
   4   4   5   74.09   14.40
   4   4   5   53.09    9.20
  -5  -4  -5    6.10    8.10
  -5  -4  -5    1.30    9.40
  -5  -4  -5    0.90    4.90
   5   4   5    2.70    6.00
  -6  -4  -5   12.80    8.10
  -6  -4  -5   16.90   13.80
   6   4   5   19.00   10.10
  -7  -4  -5   19.80    8.90
  -7  -4  -5   10.10   13.30
   7   4   5    0.10    7.90
  -8  -4  -5   18.10   10.20
  -8  -4  -5   12.60   15.50
   8   4   5   -2.80    8.40
  -9  -4  -5    3.30   17.10
   9   4   5    8.50   10.70
  12  -5  -5    5.40    7.60
 -12   5   5    6.20    6.20
  11  -5  -5   77.29   16.70
 -11   5   5   72.79   13.00
  10  -5  -5   16.60    8.60
 -10   5   5   30.00   10.60
 -10   5   5   38.50    8.80
   9  -5  -5   83.19   14.70
  -9   5   5   83.09   11.80
  -9   5   5   78.79   14.10
   8  -5  -5    4.60    5.40
  -8   5   5    7.60    5.20
  -8   5   5    9.20    5.10
   7  -5  -5  147.29   17.20
   7  -5  -5  157.48   13.40
  -7   5   5  151.38   14.70
  -7   5   5  142.69   14.80
   6  -5  -5   27.20    7.20
  -6   5   5   28.70    8.40
   5  -5  -5  113.99    9.30
   5  -5  -5  104.69   13.20
  -5   5   5  133.69   16.60
   4  -5  -5  152.98   11.10
   4  -5  -5  148.09   16.10
  -4   5   5  195.48   19.00
   3  -5  -5   77.09   15.50
   3  -5  -5   99.49   12.90
   2  -5  -5    3.80    2.80
   2  -5  -5    1.20    3.90
   2  -5  -5    0.60    5.10
  -2   5   5    0.50    4.10
  -2   5   5    2.80    1.60
  -2   5   5    2.20    2.60
  -2   5   5    4.00    2.40
  -2   5   5   -0.40    1.70
   1  -5  -5   -7.20    3.40
   1  -5  -5    4.00    3.20
   1  -5  -5    3.10    4.40
  -1   5   5    0.10    1.50
  -1   5   5    1.00    1.70
  -1   5   5   -5.00    2.90
  -1   5   5   -2.50    2.00
  -1   5   5    2.90    2.80
   0  -5  -5 1506.45   83.39
   0  -5  -5 1487.15   87.29
   0  -5  -5 1555.44   86.99
   0   5   5 1446.76   80.69
   0   5   5 1432.66   84.29
   0   5   5 1575.44   78.49
  -1  -5  -5  318.47   29.90
  -1  -5  -5  334.67   25.00
  -1  -5  -5  359.46   23.20
   1   5   5  367.16   25.40
   1   5   5  358.46   22.20
  -2  -5  -5  432.26   32.70
  -2  -5  -5  427.56   36.60
  -2  -5  -5  446.86   29.90
   2   5   5  401.26   30.30
   2   5   5  431.16   27.00
  -3  -5  -5  111.19   16.60
  -3  -5  -5   90.39   19.90
  -3  -5  -5   80.59   15.20
   3   5   5   92.79   15.00
   3   5   5  127.09   13.70
  -4  -5  -5   62.39   14.00
  -4  -5  -5   65.79   14.30
  -4  -5  -5   61.09   18.80
   4   5   5   74.49   16.00
  -5  -5  -5   72.89   21.80
  -5  -5  -5   26.00   13.00
  -5  -5  -5   34.50   11.40
   5   5   5   43.70   12.90
  -6  -5  -5   67.89   15.40
  -6  -5  -5   34.60   17.20
   6   5   5   54.29   15.00
  -7  -5  -5  130.39   21.60
  -7  -5  -5   96.19   26.60
   7   5   5  135.89   23.70
  -8  -5  -5   -8.30   13.70
   8   5   5   10.20   11.30
  12  -6  -5    4.70    8.80
 -12   6   5   10.60    6.20
  11  -6  -5    1.60    6.60
 -11   6   5    4.80    6.40
  10  -6  -5  160.18   22.50
 -10   6   5  171.28   18.90
 -10   6   5  146.59   20.40
   9  -6  -5  202.98   23.40
  -9   6   5  199.98   21.80
  -9   6   5  207.28   21.00
   8  -6  -5   59.19   12.40
  -8   6   5   60.49   10.60
  -8   6   5   61.69   10.40
   7  -6  -5  126.19   16.60
   7  -6  -5  111.69   14.60
  -7   6   5  127.69   13.30
   6  -6  -5   51.89   10.60
  -6   6   5   54.69    6.80
  -6   6   5   61.29   11.70
   5  -6  -5  149.88   17.70
  -5   6   5  123.29    8.80
  -5   6   5  160.18   17.90
   4  -6  -5   32.40    8.90
  -4   6   5   33.50    3.90
  -4   6   5   31.10    8.10
   3  -6  -5 1228.58   75.39
   3  -6  -5 1128.59   69.49
   3  -6  -5 1229.88   64.79
  -3   6   5 1243.88   61.89
  -3   6   5 1139.29   61.69
   2  -6  -5   55.29    8.60
   2  -6  -5   54.69   11.40
   2  -6  -5   51.59   12.70
  -2   6   5   55.69    6.20
  -2   6   5   52.99    7.20
  -2   6   5   53.59   10.00
   1  -6  -5  145.29   16.30
   1  -6  -5  133.79   20.20
   1  -6  -5  160.08   21.00
  -1   6   5  127.59   16.50
  -1   6   5  139.99   10.30
  -1   6   5  136.49   12.10
   0  -6  -5   52.59   12.90
   0  -6  -5   53.69   13.10
   0   6   5   87.19   11.70
   0   6   5   71.59    8.40
   0   6   5   82.29   13.90
  -1  -6  -5   59.09   15.10
  -1  -6  -5   64.89    8.30
  -1  -6  -5   54.09   13.50
   1   6   5   66.19    8.80
   1   6   5   55.79   10.10
  -2  -6  -5   18.70    6.80
  -2  -6  -5    8.70    7.90
  -2  -6  -5   21.80    9.50
   2   6   5   13.00    6.60
   2   6   5   13.70    4.70
  -3  -6  -5   39.60   11.80
  -3  -6  -5   49.30   11.70
  -3  -6  -5   71.79   18.90
   3   6   5   55.89    8.90
   3   6   5   57.99   12.80
  -4  -6  -5   -7.90    9.20
  -4  -6  -5   -2.10    7.20
  -4  -6  -5    9.50    8.10
   4   6   5    4.20    7.30
  -5  -6  -5   63.79   15.40
  -5  -6  -5   32.60   17.60
   5   6   5   60.19   14.30
  -6  -6  -5  138.69   32.70
  -6  -6  -5  132.89   22.10
   6   6   5  136.09   23.00
  -7  -6  -5   25.80   17.90
  -7  -6  -5   11.90   11.60
   7   6   5   18.00   11.20
  12  -7  -5   57.99   15.30
 -12   7   5   89.19   14.50
  11  -7  -5   95.59   18.50
 -11   7   5   92.89   15.20
  10  -7  -5    6.00    6.60
 -10   7   5    8.70    6.30
 -10   7   5   -1.90    6.20
   9  -7  -5    3.80    6.10
  -9   7   5   16.00    6.90
  -9   7   5   20.70    7.80
   8  -7  -5   53.69   11.30
  -8   7   5   31.20    8.50
  -8   7   5   56.29   10.10
   7  -7  -5   58.39   12.50
  -7   7   5   96.79   11.20
   6  -7  -5   31.50    9.50
   6  -7  -5   40.00    7.30
  -6   7   5   29.40    5.70
  -6   7   5   33.30    9.50
   5  -7  -5   31.70   10.20
   5  -7  -5   45.00    7.60
  -5   7   5   38.10    5.80
  -5   7   5   34.90    9.30
   4  -7  -5   40.10    7.20
   4  -7  -5   38.40   10.40
  -4   7   5   43.70    8.30
  -4   7   5   26.40    4.70
  -4   7   5   41.50    4.70
   3  -7  -5  166.28   21.70
   3  -7  -5  176.98   14.00
  -3   7   5  136.89   11.00
  -3   7   5  152.38   11.00
  -3   7   5  140.79   10.90
  -3   7   5  121.89   16.10
   2  -7  -5   42.40    8.60
   2  -7  -5   37.20   10.60
   2  -7  -5   20.60   10.70
  -2   7   5   28.70    5.10
  -2   7   5   31.90    6.10
  -2   7   5   30.20    8.40
   1  -7  -5   14.30    5.90
   1  -7  -5   20.50   10.70
   1  -7  -5   15.30    8.60
  -1   7   5   31.00    6.70
  -1   7   5   17.70    7.70
  -1   7   5   12.90    3.70
   0  -7  -5   16.20   10.90
   0  -7  -5    6.60    7.90
   0   7   5   11.60    3.90
   0   7   5   10.00    5.20
   0   7   5   14.10    8.20
  -1  -7  -5  122.89   20.40
  -1  -7  -5  138.49   24.90
   1   7   5  151.88   15.00
   1   7   5  183.18   20.70
  -2  -7  -5  228.38   33.30
  -2  -7  -5  216.98   17.20
  -2  -7  -5  149.59   22.70
   2   7   5  179.28   21.30
   2   7   5  171.28   17.20
  -3  -7  -5   13.90   12.30
  -3  -7  -5    5.50    9.10
   3   7   5   14.40    7.80
  -4  -7  -5   89.39   17.60
  -4  -7  -5   65.49   21.70
   4   7   5  132.99   21.40
  -5  -7  -5   62.99   16.00
  -5  -7  -5   44.70   19.80
   5   7   5   73.99   17.50
  -6  -7  -5   77.89   27.00
  -6  -7  -5   30.20   13.50
   6   7   5   61.89   18.50
  -7  -7  -5   28.00   20.20
   7   7   5   14.50   12.10
  12  -8  -5   27.10   11.40
  11  -8  -5   -0.10    7.30
 -11   8   5   10.30    6.80
  10  -8  -5    3.00    7.10
 -10   8   5   -2.00    5.50
 -10   8   5    5.00    6.40
   9  -8  -5  335.77   30.20
  -9   8   5  358.36   27.30
  -9   8   5  323.47   27.70
   8  -8  -5    4.50    6.40
  -8   8   5    0.60    4.40
   7  -8  -5  127.39   19.40
  -7   8   5  140.89   14.90
  -7   8   5  160.08   23.20
   6  -8  -5   47.80   12.60
  -6   8   5   47.60   11.10
  -6   8   5   32.60    6.50
  -6   8   5   65.19   13.50
   5  -8  -5  279.67   30.80
  -5   8   5  306.27   23.90
  -5   8   5  281.37   23.70
  -5   8   5  292.77   19.40
   4  -8  -5   57.29   14.10
   4  -8  -5   64.69   10.40
  -4   8   5   64.99    9.50
  -4   8   5   64.79    8.20
   3  -8  -5  106.09   19.10
   3  -8  -5  125.89   14.90
  -3   8   5  127.09   11.10
  -3   8   5  123.99   10.50
  -3   8   5  109.79   15.60
   2  -8  -5   22.90   10.70
   2  -8  -5   33.70   14.10
   2  -8  -5   31.60    8.50
  -2   8   5   30.70    5.60
  -2   8   5   26.00    9.30
  -2   8   5   23.90    5.90
   1  -8  -5    0.10    6.10
   1  -8  -5   -7.90    7.10
  -1   8   5   -6.10    5.60
  -1   8   5   -1.60    3.30
  -1   8   5    0.10    2.00
   0  -8  -5   55.69   15.00
   0  -8  -5   51.59   16.20
   0   8   5   56.69   11.00
   0   8   5   47.70    7.80
   0   8   5   58.89   13.30
  -1  -8  -5   46.00   15.30
  -1  -8  -5   34.60   12.40
   1   8   5   38.10    7.80
   1   8   5   42.30   10.10
  -2  -8  -5   30.10   14.20
  -2  -8  -5   20.60   12.10
   2   8   5   19.90    8.50
  -3  -8  -5   15.50   13.70
  -3  -8  -5   32.60   13.60
   3   8   5   47.30   12.20
  -4  -8  -5   14.80   11.40
  -4  -8  -5    3.20   13.70
   4   8   5    6.70    8.30
  -5  -8  -5   -2.50   13.00
  -5  -8  -5   -0.40   10.20
   5   8   5   16.00   10.80
  -6  -8  -5  -15.00   12.20
  -6  -8  -5    9.70   13.30
   6   8   5   11.20   12.00
  11  -9  -5   15.30   10.40
 -11   9   5    3.70    7.20
  10  -9  -5   35.60   11.70
 -10   9   5   14.80    8.20
 -10   9   5   16.00    8.20
   9  -9  -5  104.99   19.00
  -9   9   5   93.79   14.40
  -9   9   5   88.69   16.00
   8  -9  -5   94.59   18.40
  -8   9   5  144.09   16.00
   7  -9  -5   22.20   10.00
  -7   9   5   12.50    8.30
  -7   9   5   25.00    6.70
   6  -9  -5    2.70    7.70
  -6   9   5   -8.00    2.10
  -6   9   5    7.60    6.00
   5  -9  -5   -4.60    6.60
  -5   9   5    0.10    5.60
  -5   9   5    2.50    3.10
   4  -9  -5  119.89   21.70
  -4   9   5  127.59   17.60
  -4   9   5  104.19   11.50
   3  -9  -5    0.40    7.30
  -3   9   5   -0.20    2.70
  -3   9   5    2.50    6.40
   2  -9  -5    2.00    8.20
  -2   9   5   -3.10    6.20
  -2   9   5    2.30    2.70
   1  -9  -5   33.90   14.10
   1  -9  -5   71.09   18.90
  -1   9   5   51.39    8.10
  -1   9   5   38.80   11.80
   0  -9  -5    6.50    9.60
   0  -9  -5    0.60    8.00
   0   9   5   -0.30    4.70
   0   9   5    6.20    4.00
   0   9   5    5.60    8.60
  -1  -9  -5  108.49   25.30
  -1  -9  -5   83.29   19.40
   1   9   5  103.49   15.80
  -2  -9  -5   25.50   15.20
  -2  -9  -5   63.99   17.80
   2   9   5   56.59   13.80
  -3  -9  -5   10.10   14.10
  -3  -9  -5    2.70   10.00
   3   9   5   14.80   11.10
  -4  -9  -5  181.98   29.40
  -4  -9  -5  187.38   39.50
  -5  -9  -5   58.49   20.10
  -5  -9  -5  134.29   34.50
  11 -10  -5   15.60   11.30
 -11  10   5   -6.70    7.20
  10 -10  -5   -1.40    7.90
 -10  10   5   -6.90    6.70
 -10  10   5   -1.40    5.90
   9 -10  -5  167.08   25.80
  -9  10   5  157.48   19.50
  -9  10   5  165.68   21.50
   8 -10  -5   36.40   13.10
  -8  10   5   29.20    8.10
   7 -10  -5    7.50    8.50
  -7  10   5   -4.00    3.70
   6 -10  -5    8.10    9.30
  -6  10   5    6.60    6.00
  -6  10   5   13.50    5.20
   5 -10  -5  252.07   34.00
  -5  10   5  289.37   23.90
  -5  10   5  275.07   20.30
   4 -10  -5    5.90    9.10
  -4  10   5   19.70    9.10
  -4  10   5    6.40    4.40
   3 -10  -5  136.99   26.20
  -3  10   5  119.69   18.80
  -3  10   5  131.49   13.40
   2 -10  -5    5.60    9.70
  -2  10   5    5.20    3.60
  -2  10   5   -3.50    5.50
   1 -10  -5    1.20   10.00
  -1  10   5   19.50    6.00
  -1  10   5   23.10   10.70
   0 -10  -5    7.70   11.30
   0 -10  -5  -11.30    8.30
  -1 -10  -5   78.59   23.10
  -1 -10  -5   61.09   19.50
  -2 -10  -5   -9.10   11.80
  -2 -10  -5   -3.10   10.30
  -3 -10  -5    6.50   13.40
  -3 -10  -5   -0.90   15.50
  -4 -10  -5  -12.50   13.60
  -4 -10  -5   11.70   13.90
  10 -11  -5    1.70    9.50
 -10  11   5   -2.40    8.00
   9 -11  -5  103.19   21.70
  -9  11   5  130.59   17.70
   8 -11  -5    9.60    9.90
  -8  11   5   11.30    6.80
   7 -11  -5   15.80   11.40
  -7  11   5   32.30    8.00
   6 -11  -5   -6.20    8.60
  -6  11   5    0.90    4.00
   5 -11  -5  -12.30    8.10
  -5  11   5   -4.00    4.80
  -5  11   5    1.80    4.40
   4 -11  -5    1.50    9.10
  -4  11   5    0.70    3.50
  -4  11   5  -14.60    5.30
   3 -11  -5    1.50   10.80
  -3  11   5   -2.10    2.90
  -3  11   5    6.50    8.50
   2 -11  -5   26.20   14.90
  -2  11   5   38.80   12.40
   1 -11  -5  172.28   31.70
  -1  11   5  153.18   23.60
   0 -11  -5   21.10   15.70
  -1 -11  -5   63.79   20.00
  -1 -11  -5   80.09   24.00
  -2 -11  -5   -1.60   13.70
  -2 -11  -5   11.80   15.10
  -3 -11  -5    8.00   16.50
  -3 -11  -5    7.50   13.30
   9 -12  -5  108.29   23.40
   8 -12  -5   20.50   12.70
  -8  12   5   12.40    7.10
   7 -12  -5   40.90   16.90
  -7  12   5   24.00    7.80
   6 -12  -5    4.20   10.90
  -6  12   5   14.60    6.30
   5 -12  -5  165.48   31.30
  -5  12   5  131.39   16.20
  -5  12   5  179.28   24.40
   4 -12  -5   84.99   23.50
  -4  12   5   77.89   17.00
   3 -12  -5   56.79   21.90
  -3  12   5  136.99   21.40
   2 -12  -5   44.20   20.70
  -2  12   5   84.09   18.10
   1 -12  -5   32.70   17.60
  -1  12   5   41.00   15.40
   0 -12  -5   21.80   16.40
  -1 -12  -5   26.80   16.90
  -2 -12  -5   24.50   18.70
   8 -13  -5   96.99   23.70
   7 -13  -5    0.70   10.90
   6 -13  -5    2.70   12.90
  -6  13   5   18.50   11.10
   5 -13  -5  -13.10   10.40
  -5  13   5    8.90   10.30
   4 -13  -5   20.20   15.60
  -4  13   5   45.10   14.50
   3 -13  -5    3.00   13.60
  -3  13   5   -2.70   10.00
   2 -13  -5   -0.50   13.30
   1 -13  -5   56.39   22.50
   0 -13  -5   11.40   17.50
   6 -14  -5    9.50   14.70
  -6  14   5   26.80   14.20
   5 -14  -5  185.78   37.80
  -5  14   5  175.08   27.80
   4 -14  -5   16.80   18.30
  -4  14   5   26.40   19.80
   3 -14  -5    3.50   14.80
   2 -14  -5   43.20   23.70
   0  15  -6    2.40    9.50
   0 -15   6   -7.70   17.50
  -1  15  -6    4.80   11.00
   1 -15   6   59.79   30.10
  -2  15  -6    4.90    9.80
   2 -15   6  -16.80   14.30
   3 -15   6   97.19   32.90
   4 -15   6   22.10   20.80
   5 -15   6   48.60   25.90
   6 -15   6   56.89   25.60
   2  14  -6    6.90   10.50
  -2 -14   6   -3.40   19.40
   1  14  -6   59.29   16.10
  -1 -14   6   51.59   27.10
   0  14  -6    3.40    8.90
   0 -14   6   -2.40   18.70
  -1  14  -6   15.00   11.00
   1 -14   6   21.50   20.10
  -2  14  -6   10.80    9.80
   2 -14   6   -3.90   16.60
  -3  14  -6   22.30   11.00
   3 -14   6   40.00   22.70
  -4  14  -6   21.70   10.70
   4 -14   6   68.79   28.90
   5 -14   6   -2.60   16.40
   6 -14   6    1.50   15.00
   7 -14   6    5.20   14.50
   8 -14   6   16.40   18.00
   3  13  -6   26.90   14.00
  -3 -13   6    8.40   22.40
   2  13  -6    0.00    9.50
  -2 -13   6   23.20   21.20
   1  13  -6    2.00    8.30
  -1 -13   6    2.90   15.10
   0  13  -6   49.00   12.80
   0 -13   6   14.80   18.00
  -1  13  -6   13.70   10.20
   1 -13   6   21.10   20.00
  -2  13  -6   22.80   10.20
   2 -13   6   32.90   22.00
  -3  13  -6  374.06   33.40
   3 -13   6  382.86   39.60
   3 -13   6  319.07   49.90
  -4  13  -6   96.79   18.40
   4 -13   6   80.49   19.70
   4 -13   6   83.69   27.10
  -5  13  -6   -1.80    6.40
   5 -13   6    7.70   10.10
   5 -13   6    2.60   13.80
  -6  13  -6  116.89   24.30
   6 -13   6  124.69   24.20
   6 -13   6   82.59   27.50
   7 -13   6  307.17   46.90
   8 -13   6   50.59   22.50
   9 -13   6   30.00   20.80
   4  12  -6   48.00   16.90
  -4 -12   6   29.90   23.40
   3  12  -6   21.10   12.80
  -3 -12   6   75.89   28.60
   2  12  -6   28.30   11.60
  -2 -12   6   55.09   24.90
   1  12  -6   28.60   12.30
  -1 -12   6   -0.40   14.20
  -1 -12   6   39.10   13.60
   0  12  -6  145.39   23.70
   0 -12   6  136.69   33.00
   0 -12   6  157.08   24.30
  -1  12  -6    3.90    6.70
   1 -12   6   34.00   19.80
   1 -12   6    7.10    9.00
  -2  12  -6   13.90    9.90
   2 -12   6   16.40   19.10
   2 -12   6   22.40   12.00
  -3  12  -6   60.89   13.40
   3 -12   6   29.60   12.80
   3 -12   6   55.49   22.80
  -4  12  -6  204.98   26.10
   4 -12   6  334.17   36.60
   4 -12   6  357.46   50.29
  -5  12  -6   28.30   11.20
   5 -12   6   36.90   13.60
   5 -12   6   20.90   14.70
  -6  12  -6   -0.50    6.00
   6 -12   6   -9.40    7.50
   6 -12   6   11.70   14.70
  -7  12  -6   22.50   10.30
   7 -12   6   27.30   18.40
   8 -12   6  139.49   32.30
   9 -12   6   -5.80   13.40
  -6 -11   6  100.39   33.00
   5  11  -6   12.60   10.60
  -5 -11   6   -5.10   16.10
   4  11  -6   34.10   14.20
  -4 -11   6   37.10   18.50
  -4 -11   6    8.00   17.10
   3  11  -6   23.30   11.10
  -3 -11   6   57.39   23.70
  -3 -11   6   29.00   13.50
   2  11  -6   14.10   10.30
  -2 -11   6   14.50   16.00
  -2 -11   6   23.40   11.60
   1  11  -6   53.09   14.40
  -1 -11   6   42.80   21.80
  -1 -11   6   30.00   12.20
   0  11  -6   11.80    8.20
   0 -11   6    6.40    9.50
   0 -11   6   25.50   18.20
  -1  11  -6    0.70    5.60
   1 -11   6    9.60    8.60
   1 -11   6    2.30   15.20
  -2  11  -6   31.10   11.10
   2 -11   6   14.10    9.20
   2 -11   6   38.60   18.50
  -3  11  -6  138.49   20.10
   3 -11   6  130.39   29.50
   3 -11   6  150.98   23.70
  -4  11  -6   38.30   11.90
   4 -11   6   59.59   15.50
   4 -11   6   44.90   18.60
  -5  11  -6   25.80   10.00
   5 -11   6   33.70   16.80
   5 -11   6   38.50   13.90
  -6  11  -6   -0.10    5.80
   6 -11   6   12.00   14.50
   6 -11   6    6.30    8.80
  -7  11  -6  153.98   23.20
   7 -11   6  151.98   32.50
  -8  11  -6  230.38   45.90
  -8  11  -6  228.98   46.10
   9 -11   6   92.79   27.40
  10 -11   6  104.79   26.90
   6  10  -6   75.49   18.90
  -6 -10   6   93.59   31.40
   5  10  -6    2.80    8.40
  -5 -10   6    8.50   14.90
   4  10  -6   38.20   13.20
  -4 -10   6   23.30   17.80
  -4 -10   6   39.70   13.80
   3  10  -6   78.69   17.40
  -3 -10   6  101.99   29.90
  -3 -10   6   88.39   18.40
   2  10  -6  980.60   63.59
  -2 -10   6  883.41   76.99
  -2 -10   6  964.60   64.49
   1  10  -6   59.19   11.90
   1  10  -6   34.10   11.00
  -1 -10   6   64.59   15.50
  -1 -10   6   78.29   25.20
   0  10  -6  315.57   29.10
   0  10  -6  361.76   25.50
   0 -10   6  378.16   37.60
   0 -10   6  349.96   49.99
  -1  10  -6  151.38   20.30
  -1  10  -6  159.58   13.50
   1 -10   6  193.28   35.00
   1 -10   6  162.58   23.40
  -2  10  -6   95.79   17.40
  -2  10  -6   91.89   15.80
   2 -10   6   80.89   17.20
   2 -10   6   76.79   23.00
  -3  10  -6   33.00   11.70
  -3  10  -6   63.89   14.00
  -3  10  -6   32.90   13.80
   3 -10   6   34.30   12.50
   3 -10   6   55.59   20.60
  -4  10  -6  129.29   21.50
  -4  10  -6  120.19   18.40
   4 -10   6  136.29   30.10
   4 -10   6  111.19   21.00
  -5  10  -6   16.80   10.40
  -5  10  -6   27.30    9.80
   5 -10   6   26.30   15.80
   5 -10   6   18.10   10.60
  -6  10  -6  147.29   21.80
   6 -10   6  166.28   33.20
   6 -10   6  142.09   25.30
  -7  10  -6   26.70   10.80
  -7  10  -6   12.80   11.70
   7 -10   6   39.30   16.90
  -8  10  -6   62.49   18.00
   8 -10   6   41.40   19.10
   9 -10   6    7.70   12.10
  10 -10   6    9.30   15.40
   7   9  -6    6.40   10.00
  -7  -9   6   12.30   19.30
   6   9  -6  205.88   29.60
  -6  -9   6  306.07   49.70
   5   9  -6   21.40   11.00
  -5  -9   6   37.80   18.80
   4   9  -6   39.90   12.30
  -4  -9   6   52.19   22.30
   3   9  -6    1.90    7.20
  -3  -9   6  -13.20    9.60
  -3  -9   6    8.30    8.20
   2   9  -6   18.20    8.80
  -2  -9   6   20.60    9.40
  -2  -9   6    9.00   12.80
   1   9  -6   -3.80    4.90
   1   9  -6    0.30    5.40
   1   9  -6   -0.70    4.00
  -1  -9   6   -3.50    9.90
  -1  -9   6    0.60    3.90
  -1  -9   6   -1.60    5.70
   0   9  -6    1.20    3.00
   0   9  -6   -1.70    3.90
   0   9  -6    5.00    6.30
   0  -9   6   -1.00    4.60
   0  -9   6   -1.60    9.40
   0  -9   6   -1.20    6.50
  -1   9  -6   35.00    7.20
  -1   9  -6   30.80    9.40
  -1   9  -6   37.20    6.70
   1  -9   6   39.40    8.30
   1  -9   6   28.20   13.20
   1  -9   6   19.00    9.60
  -2   9  -6   76.69   14.90
  -2   9  -6   47.20    8.30
  -2   9  -6   48.10   10.50
   2  -9   6   28.10   14.60
   2  -9   6   43.90    9.50
   2  -9   6   43.70   13.20
  -3   9  -6  120.59   17.70
  -3   9  -6  169.68   23.90
  -3   9  -6  182.88   17.90
  -3   9  -6  158.98   22.20
   3  -9   6  166.08   30.90
   3  -9   6  186.38   25.50
   3  -9   6  155.38   17.40
  -4   9  -6   20.60   10.40
  -4   9  -6   20.60    8.00
  -4   9  -6    5.50    4.60
   4  -9   6   13.10    6.00
   4  -9   6   20.80   13.20
   4  -9   6    6.40    7.20
  -5   9  -6    4.30    5.80
  -5   9  -6    5.40    7.70
   5  -9   6    9.70    8.50
   5  -9   6    1.40   10.00
  -6   9  -6  122.79   19.20
  -6   9  -6   72.59   15.40
   6  -9   6  138.19   28.10
   6  -9   6  117.39   22.10
  -7   9  -6  225.38   30.70
  -7   9  -6  273.47   30.30
  -8   9  -6  359.26   40.00
   8  -9   6  209.98   35.30
  -9   9  -6   49.40   17.30
   9  -9   6   25.60   14.50
  10  -9   6   85.39   25.20
  11  -9   6   24.40   16.70
   8   8  -6   56.79   17.60
   7   8  -6   -5.50    6.20
  -7  -8   6   -1.80   16.10
   6   8  -6   -3.50    7.40
  -6  -8   6    4.20   15.20
   5   8  -6   -0.60    6.50
  -5  -8   6   10.50   13.50
   4   8  -6    0.60    6.60
  -4  -8   6    7.00   11.80
   3   8  -6  272.07   29.80
  -3  -8   6  307.37   43.80
  -3  -8   6  295.47   31.30
  -3  -8   6  282.27   21.90
   2   8  -6  929.51   56.89
   2   8  -6  941.51   58.99
  -2  -8   6  897.71   53.49
  -2  -8   6  937.51   60.59
  -2  -8   6  904.61   70.79
   1   8  -6    7.50    5.10
   1   8  -6   -1.60    2.50
   1   8  -6   -2.50    3.80
  -1  -8   6   -0.80    8.90
  -1  -8   6   -2.60    4.90
  -1  -8   6    6.00    4.50
   0   8  -6  546.55   40.00
   0   8  -6  617.24   36.70
   0   8  -6  640.04   36.40
   0  -8   6  607.94   37.60
   0  -8   6  620.84   52.59
   0  -8   6  539.25   42.60
  -1   8  -6   41.50    9.90
  -1   8  -6   59.59    9.10
   1  -8   6   27.40   14.80
   1  -8   6   48.50   12.00
   1  -8   6   56.49    9.30
  -2   8  -6    5.70    6.60
  -2   8  -6    7.90    6.80
  -2   8  -6   -5.30    3.40
  -2   8  -6    1.70    3.30
   2  -8   6   -1.60    7.70
   2  -8   6    4.80    7.10
   2  -8   6   -2.00    3.40
  -3   8  -6    3.30    6.90
  -3   8  -6    3.00    4.80
  -3   8  -6    2.00    5.90
  -3   8  -6    1.40    3.40
   3  -8   6    6.40    7.60
   3  -8   6    3.00    4.30
   3  -8   6    5.50    9.60
  -4   8  -6   55.79   13.00
  -4   8  -6   35.10    9.60
  -4   8  -6   43.50    8.40
   4  -8   6   58.19   17.40
   4  -8   6   45.30   13.40
   4  -8   6   40.30    9.00
  -5   8  -6   -0.70    5.70
  -5   8  -6   -0.10    5.00
  -5   8  -6    2.80    3.90
   5  -8   6   -1.10    5.40
   5  -8   6  -11.60    7.60
   5  -8   6   12.50    8.90
  -6   8  -6   17.60    7.90
  -6   8  -6   31.80   10.80
  -6   8  -6   15.50    7.30
   6  -8   6    1.00   10.40
   6  -8   6   20.20   10.80
  -7   8  -6    5.50    8.40
   7  -8   6   14.60   13.00
  -8   8  -6   48.90   15.90
   8  -8   6   76.49   20.50
  -9   8  -6  -15.20    8.40
   9  -8   6   -0.70   10.10
  10  -8   6   30.70   16.50
  11  -8   6   70.89   23.70
   9   7  -6   40.40   16.50
   8   7  -6   21.00   12.60
   7   7  -6   -0.70    6.90
  -7  -7   6   -1.60   14.40
   6   7  -6  316.37   35.30
  -6  -7   6  233.18   38.10
   5   7  -6   83.59   17.10
  -5  -7   6   95.39   15.90
  -5  -7   6   84.99   23.20
   4   7  -6   12.30    7.40
  -4  -7   6   29.00    6.80
  -4  -7   6   16.30   12.90
   3   7  -6    8.00    4.00
   3   7  -6   -6.10    4.60
  -3  -7   6    2.00   10.50
  -3  -7   6    1.80    3.00
   2   7  -6   31.40    9.00
   2   7  -6   34.40    8.30
   2   7  -6   29.60    8.40
  -2  -7   6   20.50   12.30
  -2  -7   6   30.70    9.70
  -2  -7   6   15.80    5.00
   1   7  -6  122.79   16.10
   1   7  -6  135.19   13.30
   1   7  -6  131.79   15.30
   1   7  -6  136.89    8.40
  -1  -7   6  118.69   13.20
  -1  -7   6  150.28   26.40
  -1  -7   6  164.88   21.30
   0   7  -6   66.09    8.40
   0   7  -6   92.09   10.90
   0   7  -6   70.99   12.30
   0  -7   6   85.59   16.00
   0  -7   6   75.59   10.80
   0  -7   6   70.49   18.10
  -1   7  -6   30.90    5.90
  -1   7  -6   37.10    9.70
  -1   7  -6   32.00    8.60
   1  -7   6   33.60    7.10
   1  -7   6   26.00   10.20
   1  -7   6   18.90   11.20
  -2   7  -6  183.68   23.20
  -2   7  -6  172.18   19.90
  -2   7  -6  220.88   23.00
  -2   7  -6  181.88   14.90
   2  -7   6  164.28   22.90
   2  -7   6  150.78   25.60
   2  -7   6  186.58   18.50
  -3   7  -6  434.66   35.00
  -3   7  -6  356.06   28.60
  -3   7  -6  359.96   29.80
  -3   7  -6  389.46   26.30
   3  -7   6  456.85   47.10
   3  -7   6  406.16   28.20
   3  -7   6  412.16   34.40
  -4   7  -6  108.49   13.80
  -4   7  -6  131.19   17.10
  -4   7  -6  138.69   22.70
  -4   7  -6  108.29   16.00
   4  -7   6   93.59   13.10
   4  -7   6   93.29   17.40
   4  -7   6   92.89   20.20
  -5   7  -6  103.99   16.30
  -5   7  -6   69.09   12.70
  -5   7  -6   81.29   12.80
   5  -7   6  120.99   20.90
   5  -7   6   88.09   20.50
   5  -7   6   82.79   13.70
  -6   7  -6    6.10    5.70
  -6   7  -6    3.00    5.60
  -6   7  -6   -0.80    6.60
  -6   7  -6   16.90    7.10
   6  -7   6   -2.40    8.20
   6  -7   6    0.80    7.50
  -7   7  -6  266.37   32.70
  -7   7  -6  207.18   24.30
   7  -7   6  195.48   32.30
  -8   7  -6  277.17   35.00
   8  -7   6  267.67   37.00
  -9   7  -6    7.00    9.00
   9  -7   6   13.40   12.90
 -10   7  -6   17.30   15.10
  10  -7   6   33.90   16.50
 -11   7  -6   48.20   13.40
  11  -7   6   31.70   19.40
   9   6  -6   24.40   12.30
   8   6  -6   18.30   10.50
   7   6  -6   24.80   11.50
  -7  -6   6   41.50   18.00
   6   6  -6   18.90    9.20
  -6  -6   6   22.40    6.50
  -6  -6   6   16.90   12.80
   5   6  -6   84.29   15.60
  -5  -6   6   85.39   11.60
  -5  -6   6   80.09   22.80
   4   6  -6   15.80    2.70
   4   6  -6   16.00    7.50
  -4  -6   6   12.60    4.40
  -4  -6   6   24.40   11.50
   3   6  -6  116.69   16.70
   3   6  -6  140.29   11.50
   3   6  -6  154.38   18.00
  -3  -6   6  125.89   13.00
  -3  -6   6  110.59   21.80
   2   6  -6  984.60   55.99
   2   6  -6  906.51   54.09
  -2  -6   6  886.21   50.69
  -2  -6   6  849.12   63.69
  -2  -6   6  867.51   56.79
   1   6  -6    3.20    4.70
   1   6  -6   -1.40    2.00
   1   6  -6    2.00    3.50
   1   6  -6    1.10    2.10
  -1  -6   6   -1.70    1.90
  -1  -6   6   -0.70    4.70
  -1  -6   6   -1.10    6.80
   0   6  -6   34.80    8.20
   0   6  -6   28.30    6.30
   0   6  -6   38.00    6.00
   0  -6   6   42.60    6.70
   0  -6   6   33.30    9.70
   0  -6   6   50.89   14.90
  -1   6  -6   61.09    8.00
  -1   6  -6   85.79   11.90
  -1   6  -6   61.49   12.90
  -1   6  -6   72.59   11.60
   1  -6   6   69.49   13.60
   1  -6   6   73.89   16.90
   1  -6   6   86.89   10.40
  -2   6  -6 1726.83   97.19
  -2   6  -6 1646.04   91.89
  -2   6  -6 1637.84   92.79
  -2   6  -6 1697.93   88.69
   2  -6   6 1577.24   96.49
   2  -6   6 1695.83   86.19
   2  -6   6 1639.44   89.99
   2  -6   6 1638.94  101.29
  -3   6  -6  113.59   14.80
  -3   6  -6   88.69   10.90
  -3   6  -6   97.89   17.30
  -3   6  -6  111.69   14.90
   3  -6   6   97.59   13.20
   3  -6   6   82.29   16.10
  -4   6  -6  758.02   54.49
  -4   6  -6  779.22   48.50
  -4   6  -6  767.22   45.80
  -4   6  -6  830.62   48.70
   4  -6   6  735.93   53.49
   4  -6   6  713.03   47.10
   4  -6   6  765.32   56.29
  -5   6  -6    6.70    4.90
  -5   6  -6   15.10    8.20
  -5   6  -6   11.70    6.20
  -5   6  -6    8.60    6.20
   5  -6   6    8.40    9.40
   5  -6   6   12.00    6.70
   5  -6   6   19.10   10.00
  -6   6  -6   11.60    6.80
  -6   6  -6   12.00    6.20
  -6   6  -6   15.20    8.80
   6  -6   6   13.40    7.50
   6  -6   6   13.90    9.20
   6  -6   6   -0.10    7.20
  -7   6  -6   30.00   12.10
  -7   6  -6   34.90    9.50
   7  -6   6   61.19   18.20
  -8   6  -6   11.60    9.50
   8  -6   6   12.60   11.40
  -9   6  -6   -5.00    9.00
   9  -6   6    5.00    9.90
 -10   6  -6    2.10    6.80
 -10   6  -6   -1.20    9.70
  10  -6   6    3.50   11.20
 -11   6  -6   16.30    9.40
  11  -6   6   45.80   19.80
  10   5  -6   84.09   21.20
   9   5  -6   39.80   15.00
   8   5  -6  115.39   21.20
  -8  -5   6  120.59   46.70
   7   5  -6   86.69   17.00
  -7  -5   6   66.89   10.70
  -7  -5   6   69.39   22.00
   6   5  -6  243.68   27.40
  -6  -5   6  191.98   17.00
  -6  -5   6  243.38   34.90
   5   5  -6  107.99   17.10
  -5  -5   6   80.59   10.40
  -5  -5   6   82.79   20.80
  -5  -5   6   91.19    7.60
   4   5  -6   70.39   12.40
  -4  -5   6   84.29    6.60
  -4  -5   6  102.89   10.80
  -4  -5   6   74.19   17.30
   3   5  -6    6.80    5.00
   3   5  -6   10.60    3.70
   3   5  -6   25.30    7.40
  -3  -5   6   10.00    3.80
  -3  -5   6   10.10    8.90
   2   5  -6   94.99   13.30
  -2  -5   6   95.09   19.30
  -2  -5   6   85.09    9.20
   1   5  -6    7.00    4.80
   1   5  -6   13.00    5.70
   1   5  -6    6.50    2.80
   1   5  -6   11.50    3.30
  -1  -5   6   14.10    6.80
  -1  -5   6    8.20    3.50
  -1  -5   6   -0.30    7.40
   0   5  -6  210.78   20.60
   0   5  -6  213.58   14.20
   0   5  -6  201.58   17.20
   0  -5   6  214.38   23.70
   0  -5   6  142.29   22.40
   0  -5   6  199.48   15.10
  -1   5  -6  183.98   16.40
  -1   5  -6  188.98   13.70
  -1   5  -6  191.58   18.30
  -1   5  -6  165.48   20.60
   1  -5   6  145.19   20.60
   1  -5   6  176.58   14.50
   1  -5   6  201.38   14.00
   1  -5   6  201.78   26.70
  -2   5  -6  221.78   26.70
  -2   5  -6  277.87   19.00
  -2   5  -6  279.27   21.40
  -2   5  -6  292.57   21.80
   2  -5   6  293.37   30.10
   2  -5   6  272.17   20.10
   2  -5   6  241.08   29.40
  -3   5  -6   42.00    8.70
  -3   5  -6   56.69   13.60
  -3   5  -6   57.99    8.10
  -3   5  -6   55.09    9.20
   3  -5   6   56.69    8.90
   3  -5   6   49.00   12.80
   3  -5   6   49.80   13.70
  -4   5  -6   10.40    8.30
  -4   5  -6   14.70    5.30
  -4   5  -6    6.00    4.20
  -4   5  -6    6.20    5.00
   4  -5   6    4.80    3.70
   4  -5   6    6.30    7.80
   4  -5   6    0.80    4.90
   4  -5   6    5.60    6.90
  -5   5  -6  166.98   18.10
  -5   5  -6  187.08   20.50
  -5   5  -6  173.08   19.20
  -5   5  -6  165.78   21.90
   5  -5   6  184.38   22.10
   5  -5   6  207.18   22.30
   5  -5   6  156.88   23.70
   5  -5   6  133.39   23.30
  -6   5  -6  173.48   19.20
  -6   5  -6  180.48   24.50
  -6   5  -6  151.28   19.20
   6  -5   6  139.79   23.30
   6  -5   6  194.18   23.20
   6  -5   6  109.69   22.10
  -7   5  -6   71.19   16.30
  -7   5  -6   67.29   12.20
   7  -5   6   42.70   15.60
  -8   5  -6   20.40   12.00
   8  -5   6    4.70    9.90
  -9   5  -6   17.10   11.30
  -9   5  -6   -2.90    5.50
   9  -5   6   12.60   11.70
 -10   5  -6   14.40    8.40
 -10   5  -6   27.60   15.80
  10  -5   6    4.50   10.80
 -11   5  -6   19.70    9.90
  11  -5   6   38.60   18.30
  10   4  -6    2.00    8.40
   9   4  -6   25.60   12.40
   8   4  -6   33.90   11.30
  -8  -4   6   21.90   16.80
  -8  -4   6   46.90    9.10
   7   4  -6    6.80    6.40
  -7  -4   6   -1.50    8.40
  -7  -4   6    4.20    3.80
   6   4  -6   19.10    8.20
  -6  -4   6   37.70   15.20
  -6  -4   6   27.90    6.20
   5   4  -6   47.90   10.50
  -5  -4   6   39.60    6.60
  -5  -4   6   48.00   15.20
   4   4  -6   16.00    7.90
   4   4  -6   20.20    7.10
  -4  -4   6   28.90    5.20
  -4  -4   6   37.70    5.30
  -4  -4   6   37.10   11.70
   3   4  -6    2.40    3.50
   3   4  -6    2.30    1.30
   3   4  -6    5.10    4.80
  -3  -4   6    3.20    2.60
  -3  -4   6    4.20    2.70
  -3  -4   6   11.60    7.80
   2   4  -6 1011.30   59.09
   2   4  -6 1072.69   59.19
  -2  -4   6 1040.20   65.99
  -2  -4   6 1001.40   55.19
   1   4  -6    5.70    3.10
   1   4  -6    3.90    2.00
   1   4  -6   10.60    4.90
   1   4  -6    8.00    4.40
   1   4  -6    8.30    4.60
  -1  -4   6   -2.10    4.20
  -1  -4   6    2.40    2.50
  -1  -4   6    0.70    3.80
  -1  -4   6   -1.10    6.20
   0   4  -6    2.50    3.90
   0   4  -6    0.50    1.70
   0   4  -6    0.30    3.40
   0   4  -6   -3.50    3.70
   0  -4   6    3.50    2.70
   0  -4   6    0.20    5.00
   0  -4   6   -1.50    3.00
   0  -4   6    5.30    7.00
  -1   4  -6  323.37   20.40
  -1   4  -6  312.17   22.60
  -1   4  -6  347.57   22.90
  -1   4  -6  338.97   27.10
   1  -4   6  318.77   21.00
   1  -4   6  360.96   28.60
   1  -4   6  325.47   28.70
   1  -4   6  310.97   21.20
  -2   4  -6 4288.07  215.78
  -2   4  -6 4269.77  221.48
  -2   4  -6 4251.37  214.58
  -2   4  -6 4043.30  212.78
   2  -4   6 4096.79  221.38
   2  -4   6 4175.58  216.98
   2  -4   6 4186.18  214.28
   2  -4   6 4149.78  222.28
  -3   4  -6    7.80    7.80
  -3   4  -6   29.70    6.20
  -3   4  -6   23.40    5.90
  -3   4  -6   30.80    7.20
   3  -4   6    3.90    7.10
   3  -4   6   27.90    8.00
   3  -4   6   31.60    7.20
   3  -4   6   24.60    8.90
  -4   4  -6  379.76   28.30
  -4   4  -6  356.86   26.00
  -4   4  -6  365.06   32.70
  -4   4  -6  377.76   30.20
  -4   4  -6  402.26   26.50
   4  -4   6  335.07   35.60
   4  -4   6  439.46   29.90
   4  -4   6  411.36   28.50
   4  -4   6  394.86   33.60
  -5   4  -6   65.69   11.10
  -5   4  -6   44.20    8.30
  -5   4  -6   36.50   10.70
   5  -4   6   33.60   11.10
   5  -4   6   50.69   11.30
   5  -4   6   25.10    8.30
   5  -4   6   46.20   13.10
  -6   4  -6   48.50   13.60
  -6   4  -6   50.99   10.60
  -6   4  -6   52.09   10.00
   6  -4   6   51.99   12.00
   6  -4   6   21.80   10.90
  -7   4  -6   76.09   12.60
  -7   4  -6   65.79   17.10
  -7   4  -6   83.19   12.30
   7  -4   6   87.49   18.60
  -8   4  -6   72.29   12.50
  -8   4  -6   72.29   19.00
   8  -4   6   64.69   17.70
  -9   4  -6   -3.30    4.80
  -9   4  -6   -2.40    9.30
   9  -4   6    6.30   10.20
 -10   4  -6    7.40   12.00
 -10   4  -6    2.60    6.60
  10  -4   6    8.30   12.60
 -11   4  -6   59.49   14.10
 -11   4  -6   34.80   21.50
  11  -4   6   80.69   25.10
  11   3  -6   49.60   16.10
  10   3  -6   10.40    9.20
   9   3  -6    1.00    6.90
  -9  -3   6   -0.50    5.30
   8   3  -6  318.57   32.70
  -8  -3   6  263.17   44.00
  -8  -3   6  264.57   21.20
   7   3  -6  216.18   25.60
  -7  -3   6  240.78   33.10
  -7  -3   6  236.88   18.20
   6   3  -6   99.49   15.90
  -6  -3   6  104.09   11.30
  -6  -3   6  100.79   20.50
   5   3  -6  135.49   17.30
  -5  -3   6  175.18   24.60
  -5  -3   6  192.08   13.60
   4   3  -6   21.30    6.00
   4   3  -6   22.00    7.80
  -4  -3   6   20.10    8.50
  -4  -3   6   25.70    4.90
  -4  -3   6   15.50    3.80
   3   3  -6  321.37   24.90
   3   3  -6  359.06   18.20
   3   3  -6  362.86   29.80
   3   3  -6  336.27   23.60
  -3  -3   6  329.27   20.20
  -3  -3   6  330.87   20.80
  -3  -3   6  282.47   27.60
   2   3  -6  382.56   25.90
   2   3  -6  390.96   27.50
   2   3  -6  382.76   24.50
   2   3  -6  389.16   22.10
   2   3  -6  409.66   32.10
  -2  -3   6  425.56   31.90
  -2  -3   6  429.86   24.80
  -2  -3   6  406.06   23.10
   1   3  -6  605.04   34.30
   1   3  -6  676.13   43.50
   1   3  -6  588.04   32.90
   1   3  -6  616.34   34.40
   1   3  -6  614.64   32.20
   1   3  -6  562.44   35.30
  -1  -3   6  585.44   36.40
  -1  -3   6  634.04   41.70
  -1  -3   6  512.65   38.40
  -1  -3   6  622.34   33.30
   0   3  -6  156.28   20.30
   0   3  -6  183.18   11.20
   0   3  -6  163.88   12.60
   0   3  -6  178.58   19.30
   0   3  -6  160.98   13.50
   0  -3   6  161.58   11.90
   0  -3   6  163.48   20.00
   0  -3   6  146.89   15.30
   0  -3   6  161.48   13.50
   0  -3   6  172.98   19.70
  -1   3  -6    8.60    6.10
  -1   3  -6    0.10    2.10
  -1   3  -6    3.10    3.30
  -1   3  -6    2.30    2.80
   1  -3   6    6.30    3.60
   1  -3   6    3.20    3.80
   1  -3   6   -3.00    4.70
   1  -3   6    1.60    5.30
  -2   3  -6  394.06   28.20
  -2   3  -6  462.75   27.30
  -2   3  -6  471.75   34.00
  -2   3  -6  424.26   26.50
   2  -3   6  463.05   34.40
   2  -3   6  457.15   28.30
  -3   3  -6    6.70    4.60
  -3   3  -6   -0.50    5.80
  -3   3  -6   10.20    3.70
  -3   3  -6    8.90    5.70
  -3   3  -6    5.70    3.60
   3  -3   6    7.40    3.70
   3  -3   6    7.50    6.50
   3  -3   6    6.00    6.40
   3  -3   6    5.20    4.70
  -4   3  -6    4.40    7.00
  -4   3  -6    1.80    3.40
  -4   3  -6   -3.00    2.80
  -4   3  -6    0.40    4.30
  -4   3  -6   -0.90    3.30
   4  -3   6   -1.10    3.30
   4  -3   6    1.00    4.20
   4  -3   6    7.20    6.90
   4  -3   6    0.40    6.00
  -5   3  -6    8.10    6.90
  -5   3  -6   -1.90    2.80
  -5   3  -6    5.20    4.20
  -5   3  -6    6.20    4.30
   5  -3   6    4.00    5.00
   5  -3   6    4.10    7.00
   5  -3   6    2.40    5.10
   5  -3   6    1.60    6.50
  -6   3  -6  509.45   35.80
  -6   3  -6  597.34   44.80
  -6   3  -6  612.44   39.50
  -6   3  -6  581.44   36.40
   6  -3   6  527.65   43.80
   6  -3   6  469.55   52.89
   6  -3   6  646.74   42.60
  -7   3  -6   22.30    7.50
  -7   3  -6   52.69   14.40
   7  -3   6   20.50   10.50
  -8   3  -6  411.06   30.50
  -8   3  -6  350.66   44.90
   8  -3   6  437.96   47.30
  -9   3  -6   16.60   13.30
  -9   3  -6   13.60    8.30
   9  -3   6   25.60   13.40
 -10   3  -6   50.09   19.10
 -10   3  -6   27.00   10.00
  10  -3   6    2.50   12.40
 -11   3  -6   62.49   14.60
 -11   3  -6  130.99   30.30
  11  -3   6   92.19   24.40
  11   2  -6   45.60   15.50
  10   2  -6    5.30    8.70
   9   2  -6   -1.30    5.70
  -9  -2   6   -3.20    3.80
   8   2  -6  155.88   22.00
  -8  -2   6  204.08   18.90
   7   2  -6   38.90   10.00
  -7  -2   6   41.60   13.60
  -7  -2   6   38.90    7.10
   6   2  -6   34.20    8.50
  -6  -2   6   30.00    5.40
  -6  -2   6   29.60   11.00
   5   2  -6   29.30    7.40
   5   2  -6   10.70    8.80
  -5  -2   6   25.90    4.80
  -5  -2   6   20.00    9.10
   4   2  -6  675.33   44.70
   4   2  -6  653.63   42.40
   4   2  -6  648.84   39.10
  -4  -2   6  645.64   35.70
  -4  -2   6  624.84   43.60
   3   2  -6   77.99    6.30
   3   2  -6   69.09   13.20
   3   2  -6   87.29   12.20
   3   2  -6   73.49    9.80
  -3  -2   6   89.89   13.90
  -3  -2   6   75.79    8.90
  -3  -2   6   84.79    6.70
   2   2  -6  170.78   14.30
   2   2  -6  232.38   20.00
   2   2  -6  185.28   12.30
   2   2  -6  210.08   16.90
  -2  -2   6  193.28   12.10
  -2  -2   6  181.58   18.50
  -2  -2   6  226.48   22.80
  -2  -2   6  216.08   15.00
   1   2  -6  274.37   14.80
   1   2  -6  279.27   18.40
   1   2  -6  274.67   23.20
   1   2  -6  272.97   16.70
   1   2  -6  290.17   18.30
   1   2  -6  268.87   15.30
  -1  -2   6  250.27   19.50
  -1  -2   6  256.17   15.80
  -1  -2   6  252.87   21.50
  -1  -2   6  266.07   22.10
  -1  -2   6  277.77   18.50
   0   2  -6   23.60    8.50
   0   2  -6   16.70    7.30
   0   2  -6   13.00    4.10
   0   2  -6   17.70    5.70
   0   2  -6   13.90    2.60
   0   2  -6   17.20    4.20
   0   2  -6   14.80    3.20
   0  -2   6   19.80    4.00
   0  -2   6    8.50    3.70
   0  -2   6   15.80    7.60
   0  -2   6   19.80    7.30
  -1   2  -6   60.99   12.70
  -1   2  -6   61.69    8.60
  -1   2  -6   44.60    6.80
  -1   2  -6   45.60    5.50
  -1   2  -6   27.60    8.60
  -1   2  -6   49.90    5.90
[truncated: 487,807 more chars]
