# Supplementary material for: Investigating the geometrical preferences of a flexible benzimidazolone-based linker in the synthesis of coordination polymers
Source: R Soc Open Sci. 2017 Dec 6;4(12):171064. doi: 10.1098/rsos.171064 (PMC5750013; doi:10.1098/rsos.171064)
Supplement: MgL.cif [file rsos171064supp5.cif]

data_te1709c
# start Validation Reply Form
_vrf_PLAT097_te1709c             
;
PROBLEM: Large Reported Max.  (Positive) Residual Density       1.72 eA-3
RESPONSE: The noise level of the data as a whole resulted in certain areas of abnormal electron density (peaks and troughs). Multiple attempts were made to grow better crystals, and the collection was taken at 150K to obtain this data.
;
_vrf_PLAT930_te1709c             
;
PROBLEM: Check Twin Law ( 1 0  0)[ 1 0  0] Estimated BASF       0.25
RESPONSE: This twin law has been checked and the BASF refines to 0. The reason for the alert is due to the noise level of the diffraction data.
;
_vrf_DIFMX02_te1709c             
;
PROBLEM: The maximum difference density is > 0.1*ZMAX*0.75
RESPONSE: This is due to the weak diffraction data from the poor crystals, and resultant noise which leads to spurious electron peaks and troughs.
;
_vrf_PLAT077_te1709c             
;
PROBLEM: Unitcell contains non-integer number of atoms ..     Please Check
RESPONSE: There is a non-fully occupied DMF molecule binding to the metal centre.
;
# Added during the CSD deposition process: Friday 04 August 2017 03:22 PM
# end Validation Reply Form

_refine_special_details          
;
 Refined as a 2-component twin.
;
_audit_creation_date             2017-08-04
_audit_creation_method           
;
Olex2 1.2
(compiled 2017.07.20 svn.r3457 for OlexSys, GUI svn.r5370)
;
_publ_contact_author_address     ?
_publ_contact_author_email       ?
_publ_contact_author_id_orcid    ?
_publ_contact_author_phone       ?
_publ_section_references         
;
Dolomanov, O.V., Bourhis, L.J., Gildea, R.J, Howard, J.A.K. & Puschmann, H.
 (2009), J. Appl. Cryst. 42, 339-341.

Sheldrick, G.M. (2008). Acta Cryst. A64, 112-122.

Sheldrick, G.M. (2015). Acta Cryst. C71, 3-8.
;
_chemical_name_common            ?
_chemical_name_systematic        ?
_chemical_formula_moiety         'C13.25 H15.25 Mg N2.75 O6.75'
_chemical_formula_sum            'C13.25 H15.25 Mg N2.75 O6.75'
_chemical_formula_weight         345.34
_chemical_melting_point          ?
_chemical_oxdiff_formula         'C11 H10 N2 O5 Mg'
loop_
_atom_type_symbol
_atom_type_description
_atom_type_scat_dispersion_real
_atom_type_scat_dispersion_imag
_atom_type_scat_source
C C 0.0033 0.0016 'International Tables Vol C Tables 4.2.6.8 and 6.1.1.4'
H H 0.0000 0.0000 'International Tables Vol C Tables 4.2.6.8 and 6.1.1.4'
Mg Mg 0.0486 0.0363 'International Tables Vol C Tables 4.2.6.8 and 6.1.1.4'
N N 0.0061 0.0033 'International Tables Vol C Tables 4.2.6.8 and 6.1.1.4'
O O 0.0106 0.0060 'International Tables Vol C Tables 4.2.6.8 and 6.1.1.4'

_shelx_space_group_comment       
;
The symmetry employed for this shelxl refinement is uniquely defined
by the following loop, which should always be used as a source of
symmetry information in preference to the above space-group names.
They are only intended as comments.
;
_space_group_crystal_system      triclinic
_space_group_IT_number           2
_space_group_name_H-M_alt        'P -1'
_space_group_name_Hall           '-P 1'
loop_
_space_group_symop_operation_xyz
'x, y, z'
'-x, -y, -z'

_cell_length_a                   4.8920(5)
_cell_length_b                   11.6429(10)
_cell_length_c                   13.6762(14)
_cell_angle_alpha                101.100(8)
_cell_angle_beta                 96.884(8)
_cell_angle_gamma                100.184(8)
_cell_volume                     742.74(13)
_cell_formula_units_Z            2
_cell_measurement_reflns_used    1295
_cell_measurement_temperature    149.99(10)
_cell_measurement_theta_max      26.3000
_cell_measurement_theta_min      3.6240
_shelx_estimated_absorpt_T_max   ?
_shelx_estimated_absorpt_T_min   ?
_exptl_absorpt_coefficient_mu    0.162
_exptl_absorpt_correction_T_max  1.00000
_exptl_absorpt_correction_T_min  0.48234
_exptl_absorpt_correction_type   multi-scan
_exptl_absorpt_process_details   
;
CrysAlisPro 1.171.38.43f (Rigaku Oxford Diffraction, 2015)
Empirical absorption correction using spherical harmonics,
 implemented in SCALE3 ABSPACK scaling algorithm.
;
_exptl_absorpt_special_details   ?
_exptl_crystal_colour            'clear colourless'
_exptl_crystal_colour_lustre     clear
_exptl_crystal_colour_modifier   .
_exptl_crystal_colour_primary    colourless
_exptl_crystal_density_diffrn    1.544
_exptl_crystal_density_meas      ?
_exptl_crystal_density_method    ?
_exptl_crystal_description       needle
_exptl_crystal_F_000             360
loop_
_exptl_crystal_face_index_h
_exptl_crystal_face_index_k
_exptl_crystal_face_index_l
_exptl_crystal_face_perp_dist
0 -15 -3 0.0338
0 15 3 0.0286
-7 2 3 0.1835
0 0 -19 0.0347
0 0 19 0.0347
2 15 -5 0.0457
-2 -15 5 0.0457
-1 16 -2 0.0447
6 -3 8 0.1138
-1 6 -18 0.0444

_exptl_crystal_recrystallization_method 
"Crystals grown from DMF and HCl at 80 'C"
_exptl_crystal_size_max          0.336
_exptl_crystal_size_mid          0.097
_exptl_crystal_size_min          0.062
loop_
_exptl_oxdiff_crystal_face_indexfrac_h
_exptl_oxdiff_crystal_face_indexfrac_k
_exptl_oxdiff_crystal_face_indexfrac_l
_exptl_oxdiff_crystal_face_x
_exptl_oxdiff_crystal_face_y
_exptl_oxdiff_crystal_face_z
0.0046 -15.0002 -3.0169 -0.2364 -0.0724 -0.9681
-0.0046 15.0002 3.0169 0.2364 0.0724 0.9681
-6.9981 1.6805 3.3373 0.9334 0.2653 -0.3086
0.0088 0.1700 -18.6766 0.1165 -0.9344 -0.3289
-0.0088 -0.1700 18.6766 -0.1165 0.9344 0.3289
1.9982 14.8309 -5.3213 0.0199 -0.3741 0.9410
-1.9982 -14.8309 5.3213 -0.0199 0.3741 -0.9410
-1.0021 16.1698 -1.6511 0.4169 -0.1516 0.8871
5.9936 -2.6804 7.6677 -0.8852 0.3053 0.3802
-0.9920 5.8389 -18.3372 0.3429 -0.9317 -0.0449

_exptl_transmission_factor_max   ?
_exptl_transmission_factor_min   ?
_diffrn_reflns_av_R_equivalents  0.0503
_diffrn_reflns_av_unetI/netI     0.1274
_diffrn_reflns_Laue_measured_fraction_full 0.999
_diffrn_reflns_Laue_measured_fraction_max 0.831
_diffrn_reflns_limit_h_max       6
_diffrn_reflns_limit_h_min       -6
_diffrn_reflns_limit_k_max       13
_diffrn_reflns_limit_k_min       -15
_diffrn_reflns_limit_l_max       18
_diffrn_reflns_limit_l_min       -18
_diffrn_reflns_number            6310
_diffrn_reflns_point_group_measured_fraction_full 0.999
_diffrn_reflns_point_group_measured_fraction_max 0.831
_diffrn_reflns_theta_full        25.242
_diffrn_reflns_theta_max         29.569
_diffrn_reflns_theta_min         3.075
_diffrn_ambient_environment      N~2~
_diffrn_ambient_temperature      149.99(10)
_diffrn_detector                 'CCD area detector'
_diffrn_detector_area_resol_mean 10.3613
_diffrn_detector_type            'Agilent Diffraction Atlas detector'
_diffrn_measured_fraction_theta_full 0.999
_diffrn_measured_fraction_theta_max 0.831
_diffrn_measurement_details      
;
List of Runs (angles in degrees, time in seconds):

  # Type    Start    End  Width  t~exp~   \w     \q     \k     \f   Frames
#--------------------------------------------------------------------------
  1  \w    -13.00  82.00   1.00   90.00    --   10.66  57.00 -60.00   95
  2  \w    -56.00  38.00   1.00   90.00    --   10.66 -57.00 150.00   94
  3  \w     49.00  75.00   1.00   90.00    --   10.66 178.00 120.00   26
  4  \w    -77.00  13.00   1.00   90.00    --  -11.21 -77.00  30.00   90
;
_diffrn_measurement_device       '\k-geometry diffractometer'
_diffrn_measurement_device_type  'SuperNova-Duo, Atlas'
_diffrn_measurement_method       '\w scans'
_diffrn_orient_matrix_type       
'CrysAlisPro convention (1999,Acta A55,543-557)'
_diffrn_orient_matrix_UB_11      -0.1322443000
_diffrn_orient_matrix_UB_12      0.0169573000
_diffrn_orient_matrix_UB_13      -0.0061463000
_diffrn_orient_matrix_UB_21      -0.0153330000
_diffrn_orient_matrix_UB_22      -0.0052260000
_diffrn_orient_matrix_UB_23      0.0499732000
_diffrn_orient_matrix_UB_31      0.0673969000
_diffrn_orient_matrix_UB_32      0.0608995000
_diffrn_orient_matrix_UB_33      0.0181955000
_diffrn_radiation_collimation    'focusing mirrors'
_diffrn_radiation_monochromator  mirror
_diffrn_radiation_probe          x-ray
_diffrn_radiation_type           MoK\a
_diffrn_radiation_wavelength     0.71073
_diffrn_radiation_wavelength_determination fundamental
_diffrn_radiation_xray_symbol    K-L~2,3~
_diffrn_source                   'microfocus sealed tube'
_diffrn_source_current           0.8
_diffrn_source_power             0.04
_diffrn_source_target            Cu
_diffrn_source_type              'Agilent Diffraction microfocus tube'
_diffrn_source_voltage           50
_reflns_Friedel_coverage         0.000
_reflns_Friedel_fraction_full    .
_reflns_Friedel_fraction_max     .
_reflns_number_gt                1975
_reflns_number_total             3459
_reflns_odcompleteness_completeness 99.87
_reflns_odcompleteness_iscentric 1
_reflns_odcompleteness_theta     26.32
_reflns_special_details          
;
 Reflections were merged by SHELXL according to the crystal
 class for the calculation of statistics and refinement.
 
 _reflns_Friedel_fraction is defined as the number of unique
 Friedel pairs measured divided by the number that would be
 possible theoretically, ignoring centric projections and
 systematic absences.
;
_reflns_threshold_expression     'I > 2\s(I)'
_computing_cell_refinement       'CrysAlisPro 1.171.38.43f (Rigaku OD, 2015)'
_computing_data_collection       'CrysAlisPro 1.171.38.43f (Rigaku OD, 2015)'
_computing_data_reduction        'CrysAlisPro 1.171.38.43f (Rigaku OD, 2015)'
_computing_molecular_graphics    'Olex2 (Dolomanov et al., 2009)'
_computing_publication_material  'Olex2 (Dolomanov et al., 2009)'
_computing_structure_refinement  'ShelXL (Sheldrick, 2015)'
_computing_structure_solution    'ShelXS (Sheldrick, 2008)'
_refine_diff_density_max         1.716
_refine_diff_density_min         -0.747
_refine_diff_density_rms         0.164
_refine_ls_extinction_coef       .
_refine_ls_extinction_method     none
_refine_ls_goodness_of_fit_ref   1.027
_refine_ls_hydrogen_treatment    constr
_refine_ls_matrix_type           full
_refine_ls_number_parameters     218
_refine_ls_number_reflns         3459
_refine_ls_number_restraints     2
_refine_ls_R_factor_all          0.1757
_refine_ls_R_factor_gt           0.1101
_refine_ls_restrained_S_all      1.027
_refine_ls_shift/su_max          0.001
_refine_ls_shift/su_mean         0.000
_refine_ls_structure_factor_coef Fsqd
_refine_ls_weighting_details     
'w=1/[\s^2^(Fo^2^)+(0.1953P)^2^+1.5087P] where P=(Fo^2^+2Fc^2^)/3'
_refine_ls_weighting_scheme      calc
_refine_ls_wR_factor_gt          0.2922
_refine_ls_wR_factor_ref         0.3421
_olex2_refinement_description    
;
1. Twinned data refinement
 Scales: 0.9980(8)
 0.0020(8)
2. Fixed Uiso
 At 1.2 times of:
  All C(H) groups, All C(H,H) groups
 At 1.5 times of:
  All C(H,H,H) groups, All O(H,H) groups
3. Restrained distances
 Mg1-O2_$1 = Mg1-O4
 2.06 with sigma of 0.02
4. Uiso/Uaniso restraints and constraints
Uanis(C1) = Uanis(C24) = Uanis(C21)
5. Others
 Fixed Sof: C21(0.75) H21(0.75) N22(0.75) C24(0.75) H24A(0.75) H24B(0.75)
 H24C(0.75) C1(0.75) H1A(0.75) H1B(0.75) H1C(0.75) O0AA(0.75)
6.a Rotating group:
 O4(H4A,H4B)
6.b Secondary CH2 refined with riding coordinates:
 C11(H11A,H11B), C17(H17A,H17B)
6.c Aromatic/amide H refined with riding coordinates:
 C14(H14), C16(H16), C19(H19), C20(H20), C21(H21)
6.d Idealised Me refined as rotating group:
 C24(H24A,H24B,H24C), C1(H1A,H1B,H1C)
;
_atom_sites_solution_hydrogens   mixed
_atom_sites_solution_primary     direct
_atom_sites_solution_secondary   ?
loop_
_atom_site_label
_atom_site_type_symbol
_atom_site_fract_x
_atom_site_fract_y
_atom_site_fract_z
_atom_site_U_iso_or_equiv
_atom_site_adp_type
_atom_site_occupancy
_atom_site_site_symmetry_order
_atom_site_calc_flag
_atom_site_refinement_flags_posn
_atom_site_refinement_flags_adp
_atom_site_refinement_flags_occupancy
_atom_site_disorder_assembly
_atom_site_disorder_group
Mg1 Mg -0.3256(4) -0.75630(15) 0.38629(15) 0.0201(5) Uani 1 1 d D . . . .
O1 O 0.8125(8) 0.0830(3) 0.3786(3) 0.0173(9) Uani 1 1 d . . . . .
O2 O 0.3990(9) -0.2366(3) 0.4721(3) 0.0213(9) Uani 1 1 d D . . . .
O3 O 0.5078(9) -0.6049(3) 0.3905(3) 0.0230(10) Uani 1 1 d . . . . .
O4 O -0.6882(9) -0.8564(4) 0.2967(3) 0.0304(11) Uani 1 1 d D . . . .
H4A H -0.8268 -0.8566 0.3278 0.046 Uiso 1 1 d GR . . . .
H4B H -0.6939 -0.9348 0.2902 0.046 Uiso 1 1 d GR . . . .
O5 O 0.4591(9) -0.0635(3) 0.2899(3) 0.0249(10) Uani 1 1 d . . . . .
O6 O 0.0742(9) -0.6705(3) 0.4189(4) 0.0294(11) Uani 1 1 d . . . . .
N7 N 0.6962(10) -0.2373(4) 0.3533(3) 0.0153(10) Uani 1 1 d . . . . .
N8 N 0.3800(10) -0.4026(4) 0.3419(4) 0.0180(10) Uani 1 1 d . . . . .
C9 C 0.6873(12) -0.0258(4) 0.3482(4) 0.0149(11) Uani 1 1 d . . . . .
C10 C 0.7232(12) -0.3175(4) 0.2661(4) 0.0154(11) Uani 1 1 d . . . . .
C11 C 0.8438(12) -0.1145(4) 0.3875(4) 0.0156(11) Uani 1 1 d . . . . .
H11A H 1.0266 -0.1064 0.3658 0.019 Uiso 1 1 calc R . . . .
H11B H 0.8746 -0.0943 0.4607 0.019 Uiso 1 1 calc R . . . .
C12 C 0.4842(11) -0.2875(4) 0.3979(4) 0.0156(11) Uani 1 1 d . . . . .
C13 C 0.2586(12) -0.5962(4) 0.3939(4) 0.0182(12) Uani 1 1 d . . . . .
C14 C 0.4944(13) -0.5195(5) 0.1809(5) 0.0242(13) Uani 1 1 d . . . . .
H14 H 0.3604 -0.5888 0.1756 0.029 Uiso 1 1 calc R . . . .
C15 C 0.5223(12) -0.4217(5) 0.2590(4) 0.0190(12) Uani 1 1 d . . . . .
C16 C 0.9030(13) -0.3084(5) 0.1970(4) 0.0219(13) Uani 1 1 d . . . . .
H16 H 1.0365 -0.2390 0.2021 0.026 Uiso 1 1 calc R . . . .
C17 C 0.1615(12) -0.4875(4) 0.3664(5) 0.0209(13) Uani 1 1 d . . . . .
H17A H 0.0109 -0.5145 0.3091 0.025 Uiso 1 1 calc R . . . .
H17B H 0.0852 -0.4474 0.4226 0.025 Uiso 1 1 calc R . . . .
C19 C 0.6742(15) -0.5106(5) 0.1101(5) 0.0298(15) Uani 1 1 d . . . . .
H19 H 0.6589 -0.5747 0.0560 0.036 Uiso 1 1 calc R . . . .
C20 C 0.8764(15) -0.4076(5) 0.1190(5) 0.0289(15) Uani 1 1 d . . . . .
H20 H 0.9971 -0.4050 0.0715 0.035 Uiso 1 1 calc R . . . .
C21 C -0.374(4) -0.7923(14) 0.1483(11) 0.081(3) Uani 0.75 1 d . . P A 1
H21 H -0.5613 -0.7892 0.1516 0.097 Uiso 0.75 1 calc R . P A 1
N22 N -0.304(2) -0.8270(8) 0.0554(7) 0.051(2) Uani 0.75 1 d . . P A 1
C24 C -0.023(3) -0.8312(14) 0.0484(11) 0.081(3) Uani 0.75 1 d . . P A 1
H24A H 0.0809 -0.8197 0.1149 0.122 Uiso 0.75 1 calc GR . P A 1
H24B H 0.0551 -0.7692 0.0166 0.122 Uiso 0.75 1 calc GR . P A 1
H24C H -0.0133 -0.9077 0.0091 0.122 Uiso 0.75 1 calc GR . P A 1
C1 C -0.495(3) -0.8509(14) -0.0366(10) 0.081(3) Uani 0.75 1 d . . P A 1
H1A H -0.6784 -0.8422 -0.0220 0.122 Uiso 0.75 1 calc GR . P A 1
H1B H -0.5044 -0.9310 -0.0730 0.122 Uiso 0.75 1 calc GR . P A 1
H1C H -0.4316 -0.7955 -0.0768 0.122 Uiso 0.75 1 calc GR . P A 1
O0AA O -0.2012(15) -0.7636(5) 0.2317(4) 0.0351(15) Uani 0.75 1 d . . P A 1

loop_
_atom_site_aniso_label
_atom_site_aniso_U_11
_atom_site_aniso_U_22
_atom_site_aniso_U_33
_atom_site_aniso_U_23
_atom_site_aniso_U_13
_atom_site_aniso_U_12
Mg1 0.0126(11) 0.0105(8) 0.0386(12) 0.0094(8) 0.0030(8) 0.0020(7)
O1 0.018(2) 0.0070(16) 0.026(2) 0.0055(15) 0.0023(17) -0.0004(14)
O2 0.026(2) 0.0114(17) 0.031(2) 0.0059(16) 0.0159(18) 0.0086(16)
O3 0.017(2) 0.0133(17) 0.045(3) 0.0146(17) 0.0124(19) 0.0060(15)
O4 0.024(3) 0.029(2) 0.035(2) -0.0035(19) -0.004(2) 0.0148(19)
O5 0.019(2) 0.0153(18) 0.036(2) 0.0046(17) -0.0059(19) 0.0007(16)
O6 0.016(2) 0.0131(18) 0.067(3) 0.0186(19) 0.018(2) 0.0056(16)
N7 0.019(3) 0.012(2) 0.018(2) 0.0075(17) 0.0059(19) 0.0048(17)
N8 0.015(3) 0.014(2) 0.028(2) 0.0081(18) 0.005(2) 0.0031(17)
C9 0.015(3) 0.015(2) 0.018(3) 0.010(2) 0.007(2) 0.001(2)
C10 0.017(3) 0.014(2) 0.017(3) 0.006(2) 0.001(2) 0.005(2)
C11 0.015(3) 0.011(2) 0.022(3) 0.006(2) 0.005(2) 0.0016(19)
C12 0.009(3) 0.012(2) 0.028(3) 0.008(2) 0.005(2) 0.0016(19)
C13 0.017(3) 0.005(2) 0.035(3) 0.008(2) 0.007(2) 0.0021(19)
C14 0.020(3) 0.018(3) 0.030(3) 0.000(2) -0.004(3) 0.005(2)
C15 0.015(3) 0.019(3) 0.024(3) 0.007(2) -0.001(2) 0.007(2)
C16 0.027(3) 0.021(3) 0.021(3) 0.009(2) 0.007(2) 0.007(2)
C17 0.013(3) 0.009(2) 0.041(3) 0.006(2) 0.008(3) 0.002(2)
C19 0.043(4) 0.020(3) 0.023(3) -0.003(2) -0.004(3) 0.010(3)
C20 0.044(4) 0.029(3) 0.020(3) 0.008(2) 0.008(3) 0.019(3)
C21 0.099(7) 0.087(6) 0.056(5) 0.025(4) 0.011(5) 0.004(5)
N22 0.041(6) 0.056(5) 0.053(6) 0.020(4) 0.004(4) -0.003(4)
C24 0.099(7) 0.087(6) 0.056(5) 0.025(4) 0.011(5) 0.004(5)
C1 0.099(7) 0.087(6) 0.056(5) 0.025(4) 0.011(5) 0.004(5)
O0AA 0.050(4) 0.035(3) 0.021(3) 0.005(3) 0.007(3) 0.011(3)

_geom_special_details            
;
 All esds (except the esd in the dihedral angle between two l.s. planes)
 are estimated using the full covariance matrix.  The cell esds are taken
 into account individually in the estimation of esds in distances, angles
 and torsion angles; correlations between esds in cell parameters are only
 used when they are defined by crystal symmetry.  An approximate (isotropic)
 treatment of cell esds is used for estimating esds involving l.s. planes.
;
loop_
_geom_bond_atom_site_label_1
_geom_bond_atom_site_label_2
_geom_bond_distance
_geom_bond_site_symmetry_2
_geom_bond_publ_flag
Mg1 O1 2.087(4) 1_445 ?
Mg1 O2 2.027(4) 2_546 ?
Mg1 O3 2.063(4) 1_455 ?
Mg1 O4 2.050(5) . ?
Mg1 O6 1.988(5) . ?
Mg1 O0AA 2.259(6) . ?
O1 Mg1 2.087(4) 1_665 ?
O1 C9 1.271(6) . ?
O2 Mg1 2.026(4) 2_546 ?
O2 C12 1.229(6) . ?
O3 Mg1 2.063(4) 1_655 ?
O3 C13 1.247(7) . ?
O5 C9 1.246(7) . ?
O6 C13 1.261(6) . ?
N7 C10 1.401(7) . ?
N7 C11 1.442(6) . ?
N7 C12 1.365(7) . ?
N8 C12 1.382(7) . ?
N8 C15 1.402(7) . ?
N8 C17 1.439(7) . ?
C9 C11 1.528(7) . ?
C10 C15 1.400(8) . ?
C10 C16 1.373(8) . ?
C13 C17 1.524(7) . ?
C14 C15 1.378(8) . ?
C14 C19 1.389(9) . ?
C16 C20 1.389(8) . ?
C19 C20 1.388(9) . ?
C21 N22 1.361(16) . ?
C21 O0AA 1.285(17) . ?
N22 C24 1.394(18) . ?
N22 C1 1.424(17) . ?

loop_
_geom_angle_atom_site_label_1
_geom_angle_atom_site_label_2
_geom_angle_atom_site_label_3
_geom_angle
_geom_angle_site_symmetry_1
_geom_angle_site_symmetry_3
_geom_angle_publ_flag
O1 Mg1 O0AA 84.9(2) 1_445 . ?
O2 Mg1 O1 88.20(16) 2_546 1_445 ?
O2 Mg1 O3 91.46(17) 2_546 1_455 ?
O2 Mg1 O4 103.5(2) 2_546 . ?
O2 Mg1 O0AA 172.3(2) 2_546 . ?
O3 Mg1 O1 175.76(18) 1_455 1_445 ?
O3 Mg1 O0AA 95.7(2) 1_455 . ?
O4 Mg1 O1 86.30(17) . 1_445 ?
O4 Mg1 O3 89.67(18) . 1_455 ?
O4 Mg1 O0AA 79.4(2) . . ?
O6 Mg1 O1 88.55(16) . 1_445 ?
O6 Mg1 O2 99.0(2) . 2_546 ?
O6 Mg1 O3 95.68(17) . 1_455 ?
O6 Mg1 O4 156.8(2) . . ?
O6 Mg1 O0AA 77.6(2) . . ?
C9 O1 Mg1 132.7(4) . 1_665 ?
C12 O2 Mg1 144.7(4) . 2_546 ?
C13 O3 Mg1 127.5(3) . 1_655 ?
C13 O6 Mg1 144.5(4) . . ?
C10 N7 C11 126.5(4) . . ?
C12 N7 C10 110.1(4) . . ?
C12 N7 C11 123.0(4) . . ?
C12 N8 C15 108.8(4) . . ?
C12 N8 C17 124.8(5) . . ?
C15 N8 C17 126.4(5) . . ?
O1 C9 C11 114.4(5) . . ?
O5 C9 O1 125.9(5) . . ?
O5 C9 C11 119.7(5) . . ?
C15 C10 N7 106.3(4) . . ?
C16 C10 N7 131.8(5) . . ?
C16 C10 C15 121.9(5) . . ?
N7 C11 C9 113.5(5) . . ?
O2 C12 N7 125.3(5) . . ?
O2 C12 N8 127.3(5) . . ?
N7 C12 N8 107.3(4) . . ?
O3 C13 O6 125.5(5) . . ?
O3 C13 C17 118.7(4) . . ?
O6 C13 C17 115.7(5) . . ?
C15 C14 C19 117.4(6) . . ?
C10 C15 N8 107.4(5) . . ?
C14 C15 N8 131.6(5) . . ?
C14 C15 C10 121.0(5) . . ?
C10 C16 C20 116.9(6) . . ?
N8 C17 C13 114.1(5) . . ?
C20 C19 C14 121.1(5) . . ?
C19 C20 C16 121.7(6) . . ?
O0AA C21 N22 125.0(15) . . ?
C21 N22 C24 118.5(12) . . ?
C21 N22 C1 123.9(12) . . ?
C24 N22 C1 117.4(11) . . ?
C21 O0AA Mg1 125.0(8) . . ?

_shelx_res_file                  
;
    te1709c.res created by SHELXL-2014/7

TITL TE1709C in P-1 #2
REM reset to P-1 #2
CELL 0.71073 4.892043 11.642941 13.676162 101.0997 96.8837 100.1844
ZERR 2 0.000483 0.001019 0.001364 0.0079 0.0082 0.008
LATT 1
SFAC C H Mg N O
UNIT 26.5 30.5 2 5.5 13.5
EQIV $1 -X,-1-Y,1-Z
DFIX 2.06 Mg1 O2_$1 Mg1 O4
EADP C1 C24 C21

L.S. 8
PLAN  20
BOND
fmap 2
acta
TWIN 1 0 0 -0.842 -1 0 -0.67 0 -1 2
REM <olex2.extras>
REM <HklSrc "%.\\TE1709C.hkl">
REM </olex2.extras>

WGHT    0.195300    1.508700
BASF   0.00201
FVAR       1.46649
MG1   3   -0.325649   -0.756300    0.386293    11.00000    0.01255    0.01045 =
         0.03861    0.00943    0.00295    0.00198
O1    5    0.812544    0.083023    0.378565    11.00000    0.01839    0.00703 =
         0.02579    0.00549    0.00233   -0.00045
O2    5    0.399027   -0.236589    0.472053    11.00000    0.02632    0.01144 =
         0.03146    0.00595    0.01588    0.00856
O3    5    0.507825   -0.604850    0.390529    11.00000    0.01672    0.01331 =
         0.04532    0.01462    0.01241    0.00595
O4    5   -0.688160   -0.856445    0.296666    11.00000    0.02378    0.02939 =
         0.03486   -0.00349   -0.00431    0.01478
AFIX   7
H4A   2   -0.826754   -0.856609    0.327758    11.00000   -1.50000
H4B   2   -0.693905   -0.934805    0.290248    11.00000   -1.50000
AFIX   0
O5    5    0.459143   -0.063473    0.289885    11.00000    0.01933    0.01531 =
         0.03608    0.00461   -0.00587    0.00075
O6    5    0.074244   -0.670544    0.418885    11.00000    0.01565    0.01312 =
         0.06736    0.01864    0.01802    0.00555
N7    4    0.696198   -0.237269    0.353274    11.00000    0.01889    0.01162 =
         0.01836    0.00748    0.00587    0.00478
N8    4    0.379965   -0.402569    0.341927    11.00000    0.01452    0.01378 =
         0.02769    0.00809    0.00482    0.00307
C9    1    0.687304   -0.025818    0.348217    11.00000    0.01510    0.01482 =
         0.01770    0.00990    0.00718    0.00100
C10   1    0.723194   -0.317450    0.266143    11.00000    0.01693    0.01381 =
         0.01706    0.00615    0.00115    0.00547
C11   1    0.843826   -0.114489    0.387480    11.00000    0.01463    0.01092 =
         0.02225    0.00578    0.00546    0.00156
AFIX  23
H11A  2    1.026623   -0.106379    0.365808    11.00000   -1.20000
H11B  2    0.874598   -0.094340    0.460682    11.00000   -1.20000
AFIX   0
C12   1    0.484217   -0.287516    0.397876    11.00000    0.00908    0.01153 =
         0.02791    0.00768    0.00482    0.00159
C13   1    0.258571   -0.596224    0.393910    11.00000    0.01663    0.00514 =
         0.03519    0.00796    0.00740    0.00208
C14   1    0.494394   -0.519497    0.180855    11.00000    0.02023    0.01802 =
         0.03044    0.00007   -0.00424    0.00467
AFIX  43
H14   2    0.360359   -0.588756    0.175630    11.00000   -1.20000
AFIX   0
C15   1    0.522298   -0.421722    0.259033    11.00000    0.01467    0.01899 =
         0.02448    0.00705   -0.00128    0.00689
C16   1    0.903017   -0.308363    0.196995    11.00000    0.02668    0.02134 =
         0.02113    0.00935    0.00673    0.00673
AFIX  43
H16   2    1.036497   -0.238953    0.202141    11.00000   -1.20000
AFIX   0
C17   1    0.161502   -0.487463    0.366405    11.00000    0.01339    0.00939 =
         0.04083    0.00560    0.00843    0.00217
AFIX  23
H17A  2    0.010926   -0.514521    0.309080    11.00000   -1.20000
H17B  2    0.085170   -0.447397    0.422643    11.00000   -1.20000
AFIX   0
C19   1    0.674242   -0.510598    0.110150    11.00000    0.04268    0.01997 =
         0.02276   -0.00294   -0.00373    0.01036
AFIX  43
H19   2    0.658908   -0.574696    0.056012    11.00000   -1.20000
AFIX   0
C20   1    0.876413   -0.407637    0.118970    11.00000    0.04380    0.02901 =
         0.02020    0.00815    0.00758    0.01920
AFIX  43
H20   2    0.997100   -0.405032    0.071459    11.00000   -1.20000
AFIX   0
PART 1
C21   1   -0.373922   -0.792328    0.148282    10.75000    0.09874    0.08674 =
         0.05612    0.02515    0.01141    0.00385
AFIX  43
H21   2   -0.561301   -0.789186    0.151609    10.75000   -1.20000
AFIX   0
N22   4   -0.303582   -0.827040    0.055383    10.75000    0.04143    0.05564 =
         0.05328    0.02003    0.00413   -0.00343
C24   1   -0.023430   -0.831229    0.048436    10.75000    0.09874    0.08674 =
         0.05612    0.02515    0.01141    0.00385
AFIX 137
H24A  2    0.080919   -0.819656    0.114870    10.75000   -1.50000
H24B  2    0.055064   -0.769246    0.016557    10.75000   -1.50000
H24C  2   -0.013319   -0.907670    0.009094    10.75000   -1.50000
AFIX   0
C1    1   -0.495103   -0.850874   -0.036583    10.75000    0.09874    0.08674 =
         0.05612    0.02515    0.01141    0.00385
AFIX 137
H1A   2   -0.678399   -0.842183   -0.021955    10.75000   -1.50000
H1B   2   -0.504401   -0.931030   -0.072993    10.75000   -1.50000
H1C   2   -0.431620   -0.795477   -0.076796    10.75000   -1.50000
AFIX   0
O0AA  5   -0.201167   -0.763574    0.231725    10.75000    0.05014    0.03515 =
         0.02084    0.00540    0.00654    0.01083
HKLF 4

REM  TE1709C in P-1 #2
REM R1 =  0.1101 for    1975 Fo > 4sig(Fo)  and  0.1757 for all    3459 data
REM    218 parameters refined using      2 restraints

END

WGHT      0.1952      1.5188

REM Highest difference peak  1.716,  deepest hole -0.747,  1-sigma level  0.164
Q1    1  -0.4387 -0.9629  0.0190  11.00000  0.05    1.72
Q2    1  -0.4438 -0.9404 -0.0609  11.00000  0.05    1.67
Q3    1  -0.2619 -0.8846  0.1083  11.00000  0.05    1.07
Q4    1  -0.6392 -0.7593  0.3842  11.00000  0.05    0.99
Q5    1  -0.0899 -0.7581  0.3822  11.00000  0.05    0.98
Q6    1  -0.0751 -0.6003  0.3922  11.00000  0.05    0.73
Q7    1   0.7508 -0.6027  0.3958  11.00000  0.05    0.61
Q8    1  -0.9035 -0.9216  0.3775  11.00000  0.05    0.61
Q9    1  -0.6122 -0.9199  0.3767  11.00000  0.05    0.59
Q10   1   0.4813 -0.6608  0.3990  11.00000  0.05    0.52
Q11   1   0.6140  0.0912  0.3724  11.00000  0.05    0.51
Q12   1   0.0352 -0.6829  0.3610  11.00000  0.05    0.51
Q13   1   0.1693 -0.2399  0.4788  11.00000  0.05    0.50
Q14   1  -0.4842 -0.8627  0.2952  11.00000  0.05    0.49
Q15   1   0.3872 -0.4157  0.2822  11.00000  0.05    0.48
Q16   1   0.6648 -0.0568  0.2933  11.00000  0.05    0.48
Q17   1  -0.1727 -0.6675  0.4227  11.00000  0.05    0.47
Q18   1  -0.2498 -0.6687  0.4222  11.00000  0.05    0.47
Q19   1   0.5846 -0.2360  0.4674  11.00000  0.05    0.46
Q20   1   0.6994 -0.4321  0.1158  11.00000  0.05    0.46
;
_shelx_res_checksum              60675
_shelx_hkl_file                  
;
   0   0  -2 1569.94 35.7434   1
   0   0  -3 15980.5 137.112   1
   0   0   3 15825.6 148.465   1
   0   0  -4 13022.5 141.462   1
   0   0   4 13211.5 160.003   1
   0   0   5 3320.36 91.9065   1
   0   0  -5 3203.45 78.1880   1
   0   0  -6 1000.91 49.6034   1
   0   0   6 1113.96 62.6165   1
   0   0   6 981.830 35.1598   3
   0   0   7 612.098 53.7424   1
   0   0   7 584.437 29.2534   3
   0   0  -7 646.641 44.2285   1
   0   0  -8 2401.35 86.4092   1
   0   0   8 2405.89 58.3210   3
   0   0   8 2559.41 108.038   1
   0   0   9 2527.78 115.748   1
   0   0   9 2514.75 60.9986   3
   0   0  -9 2599.60 94.0835   1
   0   0 -10 385.149 46.8591   4
   0   0  10 360.736 51.0844   1
   0   0 -10 338.062 41.1079   1
   0   0  11 237.181 46.7470   1
   0   0 -11 181.355 32.4410   1
   0   0 -11 247.453 42.4890   4
   0   0 -12 867.621 74.4368   4
   0   0 -12 911.196 66.8990   1
   0   0  12 1087.15 93.9321   1
   0   0  13 39.7264 31.9521   1
   0   0 -13 112.887 35.1915   4
   0   0 -13 23.3331 21.4816   1
   0   0  14 367.507 72.2109   2
   0   0 -14 335.694 53.0244   4
   0   0 -15 118.893 40.3417   4
   0   0  15 16.0103 29.5381   2
   0   0  16 64.1723 57.1860   2
   0   0 -16-24.4986 31.0084   4
   0   0  17 29.9644 38.6153   2
   0   0 -17 28.9883 30.0551   4
   0   0 -18 79.6073 39.7239   4
   0   0  18 14.7407 54.1584   2
   0  -1  18 27.0382 58.9663   2
   0   1 -17 44.5868 33.8121   4
   0  -1  17 39.9229 46.1117   2
   0   1 -16 127.346 37.2041   4
   0  -1  16 207.567 68.0206   2
   0   1 -15 364.318 56.0653   4
   0  -1  15 373.564 64.5261   1
   0  -1  14 1306.57 115.632   1
   0   1 -14 1243.20 90.7315   4
   0   1 -13 126.016 33.7709   4
   0  -1  13 105.929 39.1475   1
   0   1 -12 1835.38 97.5409   4
   0  -1  12 2142.43 133.653   1
   0   1 -12 1840.29 95.7946   1
   0   1 -11 48.6650 21.4781   4
   0  -1  11 3.63417 29.6288   1
   0   1 -11 13.9638 16.9614   1
   0  -1  10 16.2466 21.7185   1
   0  -1  10 9.63311 7.18198   3
   0   1 -10 9.31708 18.2161   1
   0   1  -9 1143.13 66.1449   1
   0  -1   9 1099.23 37.5861   3
   0  -1   9 1288.35 85.7373   1
   0   1  -8 909.744 56.1791   1
   0  -1   8 797.800 62.9524   1
   0  -1   7 1436.77 76.3229   1
   0   1  -7 1555.20 68.6174   1
   0  -1   6 3104.31 101.532   1
   0   1  -6 3181.28 90.7721   1
   0   1  -5 945.622 45.8771   1
   0  -1   5 893.294 49.4009   1
   0   1  -4 1155.80 45.8421   1
   0  -1   4 1025.92 48.0736   1
   0  -1   3 13296.4 141.045   1
   0   1  -3 13225.0 135.822   1
   0  -1   2 54.9997 11.6033   1
   0  -1  -2 946.686 30.4075   3
   0   1   2 934.775 34.5742   2
   0  -1  -2 931.587 27.7504   1
   0   1   2 969.584 29.7791   3
   0  -1  -3 271.394 18.1650   1
   0   1   3 247.376 18.7776   1
   0   1   3 298.656 18.9781   3
   0   1   4 2937.77 60.8047   3
   0   1   4 2980.27 75.7345   1
   0  -1  -4 3067.08 66.8622   1
   0  -1  -5 765.297 38.2599   1
   0   1   5 746.946 44.2676   1
   0   1   5 769.008 33.9564   3
   0   1   6 104.576 22.1380   1
   0   1   6 140.362 18.4497   3
   0  -1  -6 173.684 24.7440   1
   0   1   7 1239.03 68.9689   1
   0   1   7 1272.55 47.3689   3
   0  -1  -7 1209.18 55.4029   1
   0   1   8 2722.27 109.652   1
   0  -1  -8 2661.36 86.5696   1
   0   1   8 2712.36 70.7337   3
   0  -1  -9 31.0991 17.1603   1
   0  -1  -9 55.1550 23.6684   4
   0   1   9-13.7510 22.3973   1
   0  -1 -10 58.5376 17.5903   1
   0   1  10 33.1315 24.8201   1
   0  -1 -10 105.526 30.2932   4
   0  -1 -11 94.4569 32.7591   4
   0   1  11 115.842 39.5934   2
   0  -1 -11 135.397 27.1441   1
   0  -1 -12 90.5860 23.7938   1
   0   1  12 117.914 46.5672   2
   0  -1 -12 128.011 39.2198   4
   0  -1 -13 499.877 64.2954   4
   0  -1 -13 428.618 49.4497   1
   0   1  13 552.380 81.2983   2
   0  -1 -14 80.0395 33.1181   4
   0   1  14 100.804 46.5688   2
   0   1  15-37.7943 41.2215   2
   0  -1 -15-18.5608 32.0857   4
   0   1  16-9.24666 33.8433   2
   0  -1 -16 51.0534 38.3587   4
   0  -1 -17 22.3788 34.5313   4
   0   1  17-23.0297 44.2693   2
   0  -1 -18 36.7088 34.4813   4
   0  -2  18 16.5745 43.2507   2
   0   2 -17 41.6767 31.2977   4
   0  -2  17-38.6220 59.2021   1
   0   2 -16 38.6389 27.3383   4
   0  -2  16 18.7900 49.3484   1
   0  -2  15 180.120 61.4330   1
   0   2 -15 187.688 41.0993   4
   0   2 -14 10.6186 22.2929   4
   0  -2  14-6.11920 36.3603   1
   0  -2  13 500.275 71.9944   1
   0   2 -13 509.756 55.2367   4
   0   2 -12 201.834 36.1149   4
   0  -2  12 174.124 49.6856   1
   0   2 -11 141.543 31.6125   1
   0  -2  11 183.552 47.8998   1
   0  -2  11 80.6457 9.46209   3
   0  -2  10-43.2360 29.7515   1
   0   2 -10-4.60453 19.9672   1
   0  -2   9 889.547 70.7959   1
   0   2  -9 945.785 62.5885   1
   0  -2   8 335.975 42.8067   1
   0   2  -8 375.852 39.1539   1
   0  -2   7 352.532 42.5599   1
   0   2  -7 368.543 37.5878   1
   0  -2   6 12.8565 17.6771   1
   0   2  -6-6.87118 16.9756   1
   0   2  -5 2157.78 71.6749   1
   0  -2   5 1988.74 74.6429   1
   0  -2   4 378.426 31.4907   1
   0  -2   3 790.549 39.1553   1
   0  -2   2 492.717 27.8285   1
   0  -2   1 9410.97 90.9388   4
   0  -2   1 9702.63 94.8507   1
   0   2  -1 9555.53 82.0911   4
   0   2  -1 9675.01 96.7510   1
   0   2   0 944.293 31.6901   4
   0  -2   0 953.241 35.3413   2
   0  -2   0 956.324 27.6044   1
   0  -2   0 970.281 34.3349   4
   0   2   0 974.389 29.9522   1
   0  -2  -1-9.17111 9.26233   2
   0   2   1 24.1247 10.1402   2
   0   2   2 5273.57 85.7654   3
   0   2   2 5235.19 85.7291   2
   0  -2  -2 5380.52 89.5996   3
   0  -2  -2 5288.30 83.0907   2
   0   2   3 5348.02 100.771   2
   0   2   3 5263.15 90.4913   3
   0  -2  -3 5263.15 79.7723   1
   0  -2  -3 5316.21 96.8440   3
   0   2   4 5572.99 97.7932   3
   0  -2  -4 5540.74 90.0490   1
   0   2   4 5556.91 116.346   2
   0   2   5 1126.47 47.5725   3
   0  -2  -5 1013.64 42.7256   1
   0   2   5 1093.09 60.4046   2
   0   2   6 1182.32 50.3055   3
   0   2   6 1081.37 66.1438   2
   0  -2  -6 1121.60 48.5532   1
   0   2   7 58.0844 22.5970   2
   0  -2  -7 49.6495 18.0438   1
   0   2   8 49.7845 21.3782   2
   0  -2  -8 69.8293 26.2451   4
   0  -2  -8 65.3655 17.9892   1
   0  -2  -9 22.3638 23.6367   4
   0   2   9 16.8321 20.7939   2
   0  -2  -9-3.60611 13.0392   1
   0  -2 -10 6.25536 13.9000   1
   0   2  10-44.1723 31.1768   2
   0  -2 -10 4.23522 22.9180   4
   0  -2 -11 327.295 37.4510   1
   0  -2 -11 309.566 51.1732   4
   0   2  11 298.130 53.7407   2
   0   2  12 5.26682 31.8440   2
   0  -2 -12 47.6900 30.0127   4
   0  -2 -12 21.7422 18.6323   1
   0  -2 -13 91.8586 26.6317   1
   0  -2 -13 105.385 37.1549   4
   0   2  13 69.6036 34.0513   2
   0   2  14 40.3409 40.8086   2
   0  -2 -14 68.2176 33.7371   4
   0   2  15-3.09903 30.9969   2
   0  -2 -15 14.0934 29.7586   4
   0  -2 -16 21.0211 38.8970   4
   0   2  16 38.7990 38.2565   2
   0  -2 -17 72.2643 42.2398   4
   0  -3  18-71.3507 64.5851   1
   0  -3  17-37.3130 54.6275   1
   0  -3  16 5.11393 36.5576   1
   0   3 -16-18.3643 24.3123   4
   0  -3  15 346.417 70.2578   1
   0   3 -15 254.000 45.2552   4
   0   3 -14 2.54184 17.6296   4
   0  -3  14 41.1901 38.7293   1
   0  -3  13 58.4321 38.6702   1
   0   3 -13 32.4861 19.9513   4
   0  -3  12 318.164 59.6042   1
   0   3 -11 235.684 39.6965   1
   0  -3  11 191.146 37.0697   1
   0  -3  10 112.495 34.2261   1
   0   3 -10 165.399 32.7383   1
   0  -3   9 69.1637 26.8468   1
   0   3  -9 90.0411 25.9061   1
   0   3  -8 46.1365 20.3988   1
   0  -3   8 6.93110 20.4167   1
   0   3  -7 1429.18 72.1262   1
   0  -3   7 1373.97 78.5319   1
   0  -3   6 71.1453 25.9121   1
   0  -3   5 507.717 41.7784   1
   0  -3   4 1662.51 63.7903   1
   0   3  -4 1672.47 47.3615   4
   0  -3   3 1073.36 47.0436   1
   0  -3   3 1119.97 38.0975   4
   0   3  -3 1028.40 31.5117   4
   0  -3   2 1751.09 53.8150   1
   0   3  -2 1667.89 52.3910   1
   0   3  -2 1695.64 39.3433   4
   0  -3   2 1615.31 46.4345   4
   0  -3   1 7280.00 103.317   4
   0  -3   1 7497.72 97.9239   1
   0   3  -1 7368.85 91.2992   4
   0   3  -1 7454.14 101.736   1
   0  -3   0 949.507 33.4675   1
   0   3   0 910.208 35.3649   1
   0  -3   0 932.207 41.1615   4
   0  -3   0 967.729 42.8963   2
   0  -3  -1 739.651 28.8362   1
   0  -3  -1 697.701 35.2867   2
   0   3   1 786.800 36.1174   2
   0  -3  -1 716.984 40.1600   4
   0  -3  -2 81.2114 15.3426   2
   0  -3  -2 91.7020 17.5378   3
   0   3   2 88.2015 14.6900   2
   0   3   3 688.211 39.0821   2
   0  -3  -3 696.371 41.6415   3
   0  -3  -3 673.672 36.7048   2
   0  -3  -4 1304.89 59.4746   3
   0  -3  -4 1220.68 44.0487   1
   0   3   4 1227.44 58.1705   2
   0  -3  -5 894.663 40.0300   1
   0   3   5 855.326 54.6913   2
   0   3   6 673.449 52.1481   2
   0  -3  -6 610.803 35.7479   1
   0  -3  -7 114.579 32.4401   4
   0  -3  -7 106.309 18.1074   1
   0   3   7 100.507 25.4085   2
   0   3   8 19.8567 18.1321   2
   0  -3  -8 32.1976 14.7664   1
   0  -3  -8 42.9161 26.5388   4
   0  -3  -9 204.097 43.0745   4
   0  -3  -9 154.607 24.2255   1
   0   3   9 118.025 28.3870   2
   0  -3 -10 123.922 23.0132   1
   0   3  10 197.002 42.1944   2
   0  -3 -10 197.274 42.5932   4
   0  -3 -11 14.1107 26.1938   4
   0  -3 -11 80.9039 21.0903   1
   0   3  11 86.3907 32.1205   2
   0   3  12 135.470 42.8626   2
   0  -3 -12 145.754 25.8265   1
   0  -3 -12 110.904 39.8621   4
   0   3  13 179.881 51.3137   2
   0  -3 -13 141.999 39.5658   4
   0  -3 -14 111.931 43.8337   4
   0   3  14 154.068 49.7980   2
   0  -3 -15 74.6725 38.6270   4
   0  -3 -16 81.9608 48.4743   4
   0  -4  18 4.78844 46.6558   1
   0  -4  17 278.956 74.2339   1
   0  -4  16 139.116 54.1700   1
   0   4 -15 11.3150 20.1883   4
   0  -4  15 6.08535 37.1981   1
   0  -4  14 30.8481 36.8833   1
   0   4 -14 19.3012 17.8037   4
   0  -4  13 157.119 49.0057   1
   0  -4  12 115.484 35.0383   1
   0   4 -12 163.664 28.6507   4
   0  -4  11-17.8203 32.1583   1
   0  -4  10 2.22089 28.5546   1
   0   4 -10 51.6447 25.7452   1
   0  -4   9 1370.55 90.8909   1
   0   4  -9 1337.95 77.6095   1
   0   4  -8 89.7453 24.1622   1
   0  -4   8 79.0268 28.2784   1
   0  -4   7 1772.39 90.4511   1
   0   4  -6 360.204 28.8943   4
   0  -4   6 315.235 41.6795   1
   0   4  -5 6.24050 8.51807   4
   0  -4   5 54.2958 24.7105   1
   0  -4   4 312.489 32.1370   1
   0   4  -4 292.397 18.5532   4
   0   4  -3 210.552 23.8751   1
   0  -4   3 254.229 21.9411   4
   0   4  -3 241.345 17.6048   4
   0  -4   3 245.288 26.1489   1
   0  -4   2 646.382 36.9149   1
   0  -4   2 626.848 35.2978   4
   0   4  -2 618.221 37.5269   1
   0   4  -2 678.629 30.2803   4
   0  -4   1 3951.18 89.9738   4
   0   4  -1 4038.71 80.4823   4
   0  -4   1 3975.06 80.8479   1
   0   4  -1 3954.04 86.2152   1
   0   4   0 187.349 20.1359   1
   0  -4   0 193.109 23.9919   2
   0  -4   0 188.205 18.7681   1
   0  -4   0 178.858 23.1398   4
   0  -4  -1 1234.40 41.6617   1
   0  -4  -1 1167.36 58.9285   4
   0  -4  -1 1247.03 55.4493   2
   0  -4  -2 242.693 20.1240   1
   0  -4  -2 261.080 30.1102   3
   0  -4  -2 269.121 33.5790   4
   0   4   2 260.130 26.1403   2
   0  -4  -2 260.400 27.3571   2
   0  -4  -3 3192.51 84.9018   2
   0  -4  -3 3242.74 98.3961   3
   0   4   3 3004.76 84.1055   2
   0  -4  -4 1.72408 20.2914   3
   0  -4  -4 36.9944 14.4908   2
   0   4   4 6.19311 16.2946   2
   0   4   5 517.999 42.6619   2
   0  -4  -5 412.917 39.6431   3
   0  -4  -5 472.642 30.4186   1
   0  -4  -6 444.964 29.0746   1
   0   4   6 497.959 45.3040   2
   0  -4  -7 532.471 58.3163   4
   0   4   7 550.811 53.5601   2
   0  -4  -7 583.108 34.4881   1
   0   4   8 1209.87 82.7527   2
   0  -4  -8 1259.21 91.2126   4
   0  -4  -8 1325.99 53.0059   1
   0  -4  -9 105.543 19.0038   1
   0   4   9 56.0171 27.3908   2
   0  -4  -9 105.689 38.2137   4
   0   4  10 383.619 56.1686   2
   0  -4 -10 344.714 55.5193   4
   0  -4 -10 352.453 30.3902   1
   0  -4 -11 450.142 66.2549   4
   0   4  11 398.006 59.0733   2
   0  -4 -11 355.333 33.0033   1
   0  -4 -12 65.2872 37.8586   4
   0   4  12 34.3539 30.0009   2
   0   4  13 17.5331 33.5123   2
   0  -4 -13-52.0126 35.2418   4
   0  -4 -14-4.18584 31.8586   4
   0  -4 -15 72.5090 44.3639   4
   0  -5  17 40.2863 45.5771   1
   0  -5  16 68.3931 43.6144   1
   0  -5  15 83.0876 41.2892   1
   0  -5  14 279.619 65.8936   1
   0  -5  13 22.9852 43.6221   1
   0   5 -13 63.6332 19.1613   4
   0  -5  12-56.8390 46.0489   1
   0   5 -12 22.4544 16.1342   4
   0  -5  12 4.93529 9.04074   3
   0  -5  11-21.4569 35.7869   1
   0   5 -11 38.1467 14.5918   4
   0  -5  10 1008.04 85.3130   1
   0   5  -9 335.406 43.1555   1
   0   5  -9 384.743 37.5327   4
   0  -5   9 304.184 48.5920   1
   0   5  -8 597.200 38.1040   4
   0  -5   8 619.169 61.8024   1
   0   5  -8 609.969 54.5282   1
   0  -5   7 3041.20 119.817   1
   0   5  -7 2991.29 68.4488   4
   0  -5   6 3916.95 126.553   1
   0   5  -6 3573.34 64.4637   4
   0  -5   5 1396.12 71.1827   1
   0   5  -5 1242.25 36.6443   4
   0  -5   4 1642.69 61.2423   4
   0  -5   4 1566.89 70.6973   1
   0   5  -4 1575.45 43.1164   4
   0   5  -4 1669.69 71.8555   1
   0   5  -3 72.1141 13.8945   4
   0  -5   3 66.4509 20.2442   1
   0  -5   3 70.2317 18.3340   4
   0   5  -3 91.3912 20.7020   1
   0  -5   2 1897.54 69.1593   1
   0  -5   2 1932.14 71.4539   4
   0   5  -2 2018.89 73.4416   1
   0   5  -2 2037.40 60.1600   4
   0   5  -1 170.045 24.3503   1
   0  -5   1 188.457 22.2749   1
   0  -5   1 159.265 26.9871   4
   0  -5   0 22.5400 14.1389   1
   0  -5   0 6.38938 16.9427   2
   0  -5   0 27.4249 19.3349   4
   0   5   0 8.69105 15.4013   1
   0  -5  -1 896.439 53.1766   2
   0  -5  -1 765.331 56.3809   4
   0  -5  -1 845.914 39.5056   1
   0  -5  -2 34.3304 22.0896   4
   0  -5  -2 86.9518 16.2906   1
   0  -5  -2 104.446 23.5426   2
   0  -5  -3 27.6200 14.5427   2
   0  -5  -3 60.9732 14.2557   1
   0   5   3 52.9768 16.3322   2
   0  -5  -4 1138.93 43.1684   1
   0   5   4 1217.83 59.7270   2
   0  -5  -4 1173.04 56.8573   2
   0  -5  -5-4.57329 11.8894   1
   0   5   5 0.71386 14.0498   2
   0   5   6 802.087 55.3424   2
   0  -5  -6 842.600 75.5263   4
   0  -5  -6 835.752 38.7896   1
   0   5   7 375.319 42.1720   2
   0  -5  -7 413.632 56.7981   4
   0  -5  -7 395.743 27.5243   1
   0  -5  -8 31.9767 12.6984   1
   0  -5  -8 40.0474 29.5606   4
   0   5   8 11.4368 22.2599   2
   0   5   9 99.4864 32.1290   2
   0  -5  -9 94.1891 36.5034   4
   0  -5  -9 81.1313 15.7041   1
   0  -5 -10 409.578 63.5930   4
   0   5  10 371.708 52.9159   2
   0  -5 -10 394.480 29.2891   1
   0   5  11 573.976 67.7058   2
   0  -5 -11 492.625 73.4922   4
   0  -5 -12 265.774 57.9807   4
   0   5  12 328.160 58.9440   2
   0  -5 -13 136.044 48.3924   4
   0  -5 -14 98.0956 50.1616   4
   0  -6  17 35.9359 43.8901   1
   0  -6  16 571.967 92.4943   1
   0  -6  15 500.783 86.9667   1
   0  -6  14 256.961 60.3628   1
   0   6 -13 409.342 32.9976   4
   0  -6  13 520.746 76.4459   1
   0  -6  12 2.05775 35.4121   1
   0   6 -12 51.5203 21.0662   4
   0   6 -12 40.4952 12.4809   4
   0  -6  12 84.9347 17.9205   3
   0   6 -11 132.787 23.7112   4
   0   6 -11 87.9158 14.5052   4
   0  -6  11 72.5548 36.1854   1
   0   6 -10 267.152 24.9133   4
   0  -6  10 354.927 58.0968   1
   0   6 -10 205.345 16.9823   4
   0  -6   9 505.899 63.1389   1
   0   6  -9 375.939 23.5778   4
   0  -6   8 718.392 66.6355   1
   0   6  -8 636.110 58.5432   1
   0   6  -7 216.456 13.8149   4
   0   6  -7 316.447 40.8474   1
   0  -6   7 336.948 45.7222   1
   0  -6   6 3182.47 118.977   1
   0   6  -6 2867.95 51.7774   4
   0  -6   5 215.312 36.3182   1
   0  -6   5 220.294 27.6409   4
   0   6  -5 192.529 16.7121   4
   0  -6   4 12.2374 19.5266   1
   0  -6   4 0.24671 18.2658   4
   0   6  -4 20.1896 11.1767   4
   0  -6   3 101.653 24.9070   1
   0  -6   3 117.121 27.2630   4
   0   6  -3 72.0094 21.4916   1
   0  -6   2 95.1677 20.3293   4
   0  -6   2 114.966 22.7458   1
   0  -6   2 117.609 27.6664   3
   0   6  -2 135.904 25.3920   1
   0  -6   1 4635.79 127.580   4
   0   6  -1 4551.30 118.812   1
   0  -6   1 4731.24 140.393   2
   0  -6   1 4480.54 106.951   1
   0  -6   0 3865.02 94.7555   1
   0  -6   0 3912.54 124.413   2
   0  -6   0 4069.77 125.498   4
   0  -6  -1 3343.79 83.5221   1
   0  -6  -1 3513.96 123.565   4
   0  -6  -1 3459.43 113.004   2
   0  -6  -2 155.020 27.9419   2
   0  -6  -2 147.893 18.6263   1
   0  -6  -2 130.836 30.8991   4
   0  -6  -3 1944.83 58.2007   1
   0  -6  -3 1919.56 80.4877   2
   0  -6  -3 2048.17 95.9683   3
   0  -6  -3 1886.76 102.081   4
   0   6   4 4131.04 110.663   2
   0  -6  -4 4177.85 83.5193   1
   0  -6  -4 4122.40 112.069   2
   0  -6  -4 4172.26 140.559   3
   0  -6  -4 3899.96 152.444   4
   0  -6  -5 646.297 33.2465   1
   0  -6  -5 692.785 69.6858   4
   0  -6  -5 574.692 55.1447   3
   0   6   5 595.619 44.6066   2
   0  -6  -6 655.826 34.6940   1
   0  -6  -6 612.787 68.2971   4
   0   6   6 710.706 51.5038   2
   0  -6  -6 670.458 33.7960   1
   0   6   7 2044.50 89.1000   2
   0  -6  -7 2328.10 134.486   4
   0  -6  -7 2047.07 55.3172   1
   0  -6  -8 2700.92 61.3888   1
   0   6   8 2871.45 111.334   2
   0  -6  -8 2797.98 155.135   4
   0   6   9 170.748 34.3942   2
   0  -6  -9 84.0822 12.6102   1
   0  -6  -9 138.972 45.5887   4
   0   6  10-9.31107 20.0429   2
   0  -6 -10 7.13773 28.7071   4
   0   6  11 5.01874 21.3840   2
   0  -6 -11 41.3632 34.3879   4
   0  -6 -12 381.655 71.6059   4
   0  -6 -13 419.927 78.7874   4
   0  -7  16 395.258 84.8036   1
   0  -7  15 395.190 80.3344   1
   0  -7  14 262.222 60.6568   1
   0  -7  13 97.5106 43.0167   1
   0  -7  12 383.402 36.4221   3
   0  -7  12 411.045 64.6649   1
   0  -7  11 978.907 96.7122   1
   0  -7  11 1158.16 64.0678   3
   0  -7  10 454.849 65.3781   1
   0  -7   9 52.9888 32.1682   1
   0  -7   8 1056.99 83.7604   1
   0  -7   7 2881.79 127.812   1
   0   7  -7 2917.38 123.199   1
   0  -7   6 2079.28 102.395   1
   0   7  -6 2134.26 101.401   1
   0   7  -5 37.8685 21.6892   1
   0  -7   5 54.3166 25.7611   1
   0  -7   5 58.6211 19.2488   4
   0  -7   4 552.183 48.9725   1
   0  -7   4 625.278 49.9356   4
   0   7  -4 581.316 49.7392   1
   0  -7   4 722.639 56.2972   3
   0  -7   3 386.333 41.6430   1
   0  -7   3 406.606 44.9517   3
   0  -7   3 416.443 43.2462   4
   0   7  -2 728.250 55.0769   1
   0  -7   2 745.636 56.3921   4
   0  -7   2 847.661 61.1083   3
   0  -7   2 745.984 51.3402   1
   0  -7   1 71.0159 26.1357   2
   0  -7   1 56.0446 16.8980   1
   0   7  -1 37.9092 17.4909   1
   0  -7   1 44.1193 20.0811   4
   0  -7   0 389.221 46.2514   4
   0  -7   0 367.778 33.4351   1
   0  -7   0 349.448 43.2547   2
   0  -7  -1 806.676 45.1039   1
   0  -7  -1 835.173 62.1637   2
   0  -7  -1 779.425 64.1028   4
   0  -7  -2 1226.54 86.1547   4
   0  -7  -2 1176.95 77.8104   3
   0  -7  -2 1310.85 76.1589   2
   0  -7  -2 1349.26 54.9988   1
   0  -7  -3 7.53636 16.9792   2
   0  -7  -3 13.0986 21.8302   3
   0  -7  -3 11.0479 22.1333   4
   0  -7  -3 0.62875 9.11050   1
   0  -7  -4 77.5401 21.7420   2
   0  -7  -4 51.6770 21.7828   3
   0  -7  -4 54.5823 29.3304   4
   0  -7  -4 44.6598 11.5848   1
   0  -7  -5 44.6393 25.2819   3
   0  -7  -5 55.2294 28.0015   4
   0  -7  -5 61.5835 12.8548   1
   0  -7  -6 372.925 23.2795   1
   0  -7  -6 523.205 68.7029   4
   0  -7  -6 413.692 26.9390   1
   0   7   6 396.852 37.6847   2
   0   7   7 453.488 40.9954   2
   0  -7  -7 421.671 64.6960   4
   0  -7  -7 349.352 20.7200   1
   0  -7  -7 354.136 20.6089   1
   0   7   8 28.8350 14.2992   2
   0  -7  -8 76.8284 38.0150   4
   0  -7  -8 36.4388 7.34930   1
   0  -7  -9-12.7920 30.8066   4
   0   7   9 21.1743 19.3217   2
   0  -7 -10 90.5265 43.8062   4
   0  -7 -11 32.5847 40.9156   4
   0  -7 -12 29.9543 48.6368   4
   0  -8  16 109.467 69.6471   1
   0  -8  15-0.74616 46.3048   1
   0  -8  14-47.8773 56.0487   1
   0  -8  13 178.737 53.1083   1
   0  -8  12 328.770 62.1467   1
   0  -8  11 97.4957 39.1742   1
   0  -8  11 143.678 29.8667   3
   0  -8  10 68.5350 36.2119   1
   0  -8  10 96.0026 27.2788   3
   0  -8   9 10.8243 29.8309   1
   0  -8   9 13.0827 22.6776   3
   0  -8   8 1065.51 88.8824   1
   0  -8   8 1290.11 79.2630   3
   0  -8   7 322.665 43.4798   3
   0  -8   7 253.377 46.2462   1
   0  -8   6 56.1364 24.4667   3
   0   8  -6 83.7085 29.5533   1
   0  -8   6 154.552 35.4296   1
   0  -8   6 81.5818 23.4942   4
   0  -8   5 1162.29 78.0295   1
   0  -8   5 1191.25 72.7724   4
   0  -8   5 1318.15 81.0590   3
   0   8  -5 1249.45 81.7322   1
   0  -8   4 1243.21 79.5445   3
   0  -8   4 1150.49 74.4557   4
   0   8  -4 1172.14 77.4895   1
   0  -8   4 1126.75 73.6913   1
   0  -8   3-20.3109 21.5762   4
   0   8  -3 20.6151 20.9165   1
   0  -8   3 21.1535 20.9173   3
   0  -8   3 36.6785 22.6725   1
   0  -8   2 70.4617 28.5882   2
   0  -8   2 81.0485 23.7180   1
   0  -8   2 79.1384 27.4124   3
   0  -8   2 31.6110 17.0055   4
   0  -8   1 3056.40 105.196   1
   0  -8   1 3025.87 133.818   2
   0  -8   1 3284.70 129.937   3
   0  -8   1 2931.83 130.323   4
   0  -8   0 667.374 65.1236   2
   0  -8   0 589.943 44.4879   1
   0  -8   0 602.073 64.8622   4
   0  -8   0 669.160 63.0367   3
   0  -8  -1 83.8555 21.7003   1
   0  -8  -1 65.6415 25.3226   2
   0  -8  -1 42.2125 26.6771   4
   0  -8  -1 62.3324 27.2532   3
   0  -8  -2 326.819 43.1339   2
   0  -8  -2 320.732 31.5947   1
   0  -8  -2 291.664 54.9566   4
   0  -8  -3 171.779 42.1529   4
   0  -8  -3 152.537 20.4365   1
   0  -8  -3 139.421 31.9364   2
   0  -8  -4 1767.35 119.570   4
   0  -8  -4 1725.21 56.9734   1
   0  -8  -4 1829.88 85.2113   2
   0  -8  -5-4.27948 7.74803   1
   0  -8  -5-12.7922 15.4493   2
   0  -8  -6 173.234 14.6803   1
   0  -8  -6 229.373 57.4179   4
   0  -8  -7 804.554 93.8120   4
   0  -8  -8 185.663 55.7076   4
   0  -8  -9 42.1086 37.7320   4
   0  -8 -10 239.138 65.8114   4
   0  -8 -11 103.776 53.0318   4
   0  -9  15 154.958 51.0938   1
   0  -9  14 7.59066 40.1929   1
   0  -9  13 101.530 47.5577   1
   0  -9  12 206.598 55.0181   1
   0  -9  11 250.057 41.1242   3
   0  -9  11 241.002 55.9438   1
   0  -9  10 82.0541 41.7009   1
   0  -9  10 114.727 32.0136   3
   0  -9   9 134.560 45.4428   1
   0  -9   9 148.552 36.7377   3
   0  -9   8 506.291 66.9206   1
   0  -9   8 509.798 56.8170   3
   0  -9   7 214.840 48.6345   1
   0  -9   7 269.721 44.4820   3
   0  -9   6 327.031 50.2027   3
   0  -9   6 343.314 52.9996   1
   0  -9   6 320.291 43.6682   4
   0  -9   5 617.428 59.1348   4
   0  -9   5 541.258 59.6279   1
   0   9  -5 487.708 58.7101   1
   0  -9   5 617.161 65.1827   3
   0  -9   4 243.561 39.3974   4
   0  -9   4 241.086 41.6386   1
   0  -9   4 281.157 47.3430   3
   0   9  -4 263.243 42.4464   1
   0  -9   3 2020.89 102.155   1
   0  -9   3 2234.64 136.235   2
   0  -9   3 2105.48 111.029   4
   0   9  -3 2081.72 109.058   1
   0   9  -2 249.634 44.2926   1
   0  -9   2 196.929 38.4270   4
   0  -9   2 273.705 38.2673   1
   0  -9   2 276.729 50.9264   2
   0  -9   1 170.463 37.8511   2
   0  -9   1 130.668 29.2550   1
   0  -9   1 94.2271 33.7975   4
   0  -9   0 45.4776 30.4237   2
   0  -9   0 65.9059 21.0158   1
   0  -9   0 101.076 35.3357   4
   0  -9  -1 1723.23 116.362   4
   0  -9  -1 1735.80 76.6507   1
   0  -9  -1 1833.09 109.014   2
   0  -9  -2 113.743 38.2005   2
   0  -9  -2 129.184 45.3185   4
   0  -9  -2 132.226 24.1905   1
   0  -9  -3 61.1830 17.2529   1
   0  -9  -3 74.6743 37.3135   4
   0  -9  -3 25.9856 22.7774   2
   0  -9  -4 54.8407 14.9348   1
   0  -9  -4 57.4726 38.1492   4
   0  -9  -4 55.9678 22.3780   2
   0  -9  -5 2.95044 7.76067   1
   0  -9  -5-29.8834 19.4700   2
   0  -9  -6 64.3702 38.6464   4
   0  -9  -7 48.3507 39.6362   4
   0  -9  -8 31.7775 37.2737   4
   0  -9  -9 208.620 57.6380   4
   0  -9 -10 96.7529 44.6325   4
   0 -10  14 4.74261 44.7767   1
   0 -10  13 45.9592 45.1414   1
   0 -10  12 107.248 48.1125   1
   0 -10  11 36.1362 40.7200   1
   0 -10  10 482.184 73.3677   1
   0 -10   9 350.300 62.9711   1
   0 -10   8 769.717 85.8826   1
   0 -10   7 114.522 42.8355   1
   0 -10   6 78.5789 34.5409   1
   0 -10   6 72.9262 31.0791   4
   0 -10   5 404.068 54.8064   4
   0 -10   5 384.494 56.9932   1
   0 -10   4 1107.19 86.5355   4
   0  10  -4 925.083 82.4925   1
   0 -10   4 1103.67 84.4356   1
   0 -10   4 1140.15 110.010   2
   0  10  -3-2.78769 29.0009   1
   0 -10   3 28.7102 32.4822   2
   0 -10   3-12.6821 29.7467   4
   0 -10   3 34.5662 26.3542   1
   0 -10   2 109.425 31.1839   4
   0 -10   2 148.290 35.6400   1
   0 -10   2 148.329 47.3480   2
   0 -10   1 18.9360 21.2658   1
   0 -10   1 76.0456 34.9563   2
   0 -10   1 48.9189 28.0410   4
   0 -10   0 108.145 25.9458   1
   0 -10   0 51.2630 27.1901   2
   0 -10   0 106.279 35.2546   4
   0 -10  -1 288.541 35.2301   1
   0 -10  -1 282.754 50.4087   2
   0 -10  -1 262.907 55.6934   4
   0 -10  -2 21.5990 18.8156   1
   0 -10  -2 7.61419 28.8026   2
   0 -10  -2 59.1220 38.2420   4
   0 -10  -3 69.5873 22.2158   1
   0 -10  -3 64.4172 23.2441   2
   0 -10  -3 43.7395 42.8277   4
   0 -10  -4 337.712 70.8311   4
   0 -10  -4 341.486 30.0335   1
   0 -10  -5 44.0503 33.3617   4
   0 -10  -6-10.9488 34.4314   4
   0 -10  -7 88.1808 53.7662   4
   0 -10  -8 128.553 54.8714   4
   0 -10  -9 272.234 68.2295   4
   0 -11  13 105.304 50.8624   1
   0 -11  12 63.3379 48.9584   1
   0 -11  11 114.381 48.7521   1
   0 -11  10-7.46917 39.3818   1
   0 -11   9-17.6511 31.4702   1
   0 -11   8 287.183 61.9320   1
   0 -11   7 473.878 69.2184   1
   0 -11   7 439.173 49.4230   4
   0 -11   6 880.238 86.5345   1
   0 -11   6 952.103 80.1642   4
   0 -11   5 160.280 43.7272   1
   0 -11   5 170.249 42.4475   4
   0 -11   4 265.766 48.4438   1
   0 -11   4 175.794 41.9967   4
   0 -11   3 897.300 100.907   2
   0 -11   3 906.821 87.2945   4
   0 -11   3 1055.30 85.6986   1
   0 -11   2 2200.50 114.099   1
   0 -11   2 2171.83 136.460   4
   0 -11   2 2129.91 144.665   2
   0 -11   1 141.896 34.5204   1
   0 -11   1 102.587 45.8610   2
   0 -11   1 107.916 43.5920   4
   0 -11   0 2955.54 119.110   1
   0 -11   0 3112.19 172.499   4
   0 -11   0 2914.26 159.476   2
   0 -11  -1 672.308 82.0035   2
   0 -11  -1 766.946 99.5474   4
   0 -11  -1 705.313 57.3861   1
   0 -11  -2 233.287 34.6645   1
   0 -11  -2 191.674 53.1266   4
   0 -11  -3 74.4719 42.2963   4
   0 -11  -3 221.028 31.6086   1
   0 -11  -4 43.4288 39.1395   4
   0 -11  -5 24.3845 47.7095   4
   0 -11  -6 624.434 99.9740   4
   0 -11  -7 236.854 71.1242   4
   0 -11  -8 50.7607 48.6283   4
   0 -12  12 50.4558 39.2621   1
   0 -12  11-41.1662 43.2686   1
   0 -12  10 33.4393 40.8312   1
   0 -12   9 20.8113 36.6709   1
   0 -12   8 30.1314 41.7471   1
   0 -12   7 287.524 60.1837   1
   0 -12   6 987.056 88.0370   4
   0 -12   6 966.893 97.5814   1
   0 -12   5 278.180 59.2924   1
   0 -12   5 235.106 52.3133   4
   0 -12   4 15.3061 27.9062   4
   0 -12   4 62.7733 39.5795   1
   0 -12   3 47.5871 30.5258   1
   0 -12   3-27.8825 32.7091   4
   0 -12   2 272.166 51.1628   1
   0 -12   2 99.6659 36.4823   4
   0 -12   1 517.493 84.3671   4
   0 -12   1 586.348 63.7698   1
   0 -12   0 1359.68 128.840   4
   0 -12   0 1370.28 88.2742   1
   0 -12  -1 65.4948 21.3059   1
   0 -12  -1 65.7975 41.3144   4
   0 -12  -2 43.5468 43.9911   4
   0 -12  -3 685.293 99.7221   4
   0 -12  -4 451.113 86.7924   4
   0 -12  -5-31.9287 47.1430   4
   0 -12  -6 3.25440 39.9401   4
   0 -13  11 591.811 96.2587   1
   0 -13  10-5.74449 45.6217   1
   0 -13   9 852.651 105.271   1
   0 -13   8 1080.42 113.330   1
   0 -13   7 1265.42 117.690   1
   0 -13   6 543.447 83.1657   1
   0 -13   5 288.047 62.9242   1
   0 -13   4 457.940 69.2555   1
   0 -13   4 402.179 72.9231   4
   0 -13   3 691.727 79.2702   1
   0 -13   3 634.447 85.8059   4
   0 -13   2 209.047 46.8534   1
   0 -13   2 235.816 62.0508   4
   0 -13   1-34.4949 38.8624   4
   0 -13   1 55.2278 31.4238   1
   0 -13   0 377.250 75.6358   4
   0 -13  -1 299.666 69.0482   4
   0 -13  -2 85.2279 52.9114   4
   0 -13  -3 194.212 63.8022   4
   0 -13  -4 295.058 76.0346   4
   0 -13  -5 8.23968 46.7971   4
   0 -14   9 200.227 64.2291   1
   0 -14   8 21.9396 40.6892   1
   0 -14   7 27.6013 47.4701   1
   0 -14   6 214.734 59.4434   1
   0 -14   5 486.164 75.3520   1
   0 -14   4 816.869 91.3600   1
   0 -14   3 131.688 47.2357   1
   0 -14   2 237.422 65.4626   4
   0 -14   1 274.857 72.6388   4
   0 -14   0 401.550 84.1161   4
   0 -14  -1 124.350 59.8043   4
   0 -14  -2 39.3857 48.2522   4
   0 -14  -3-55.7171 66.5626   4
   0 -15   8 75.4676 47.5971   1
   0 -15   7 726.638 101.003   1
   0 -15   6 150.327 53.9680   1
   0 -15   5 15.1800 38.2146   1
   0 -15   0 69.9945 62.8502   4
   0 -15  -1 60.7568 58.2515   4
   1 -15  -2 126.722 88.5866   4
   1 -15  -1-12.4365 53.6017   4
   1 -15   0 25.8361 48.6655   4
   1 -15   1 267.187 85.6789   4
   1 -15   2 300.618 83.9315   4
   1 -15   5 91.4314 54.5831   1
   1 -15   6 7.97353 49.4654   1
   1 -15   7 72.2465 62.7252   1
   1 -15   8 5.50449 47.4359   1
   1 -14  -3 50.3876 64.2919   4
   1 -14  -2 209.655 76.3826   4
   1 -14  -1 149.245 74.5849   4
   1 -14   0 22.8926 49.0445   4
   1 -14   1-6.87590 44.1165   4
   1 -14   2 179.268 67.9982   4
   1 -14   3 278.902 74.3361   4
   1 -14   3 382.992 64.9593   1
   1 -14   4 290.642 80.9553   4
   1 -14   4 101.089 45.2442   1
   1 -14   5 180.051 58.7371   1
   1 -14   6 178.765 53.9930   1
   1 -14   7 13.3847 44.0758   1
   1 -14   8 25.5685 43.7860   1
   1 -14   9 373.409 83.3932   1
   1 -14  10 209.034 82.6267   1
   1 -13  -5-59.5073 64.2594   4
   1 -13  -4 68.1071 66.0372   4
   1 -13  -3-43.8645 54.3360   4
   1 -13  -2 32.1713 45.4269   4
   1 -13  -1 179.878 59.2503   4
   1 -13   0 222.145 70.8264   4
   1 -13   1 219.043 45.9734   1
   1 -13   1 140.998 60.6286   4
   1 -13   2 298.599 67.1110   4
   1 -13   2 236.877 43.1993   1
   1 -13   3 249.794 49.7987   1
   1 -13   3 287.849 71.0590   4
   1 -13   4 107.617 51.4171   4
   1 -13   4 105.602 39.5621   1
   1 -13   5-20.3101 36.3056   4
   1 -13   5-17.9178 38.4360   1
   1 -13   6-52.9919 45.3793   1
   1 -13   7 109.791 44.9232   1
   1 -13   8 154.533 48.4093   1
   1 -13   9 323.054 73.5024   1
   1 -13  10 106.761 58.1110   1
   1 -13  11 326.401 85.0594   1
   1 -12  -7 141.388 69.6586   4
   1 -12  -6 157.044 66.8766   4
   1 -12  -5 199.873 63.6323   4
   1 -12  -4 34.9129 45.9212   4
   1 -12  -3 54.7659 47.9186   4
   1 -12  -2 57.4347 41.8683   4
   1 -12  -1 368.350 72.8192   4
   1 -12  -1 359.021 43.6140   1
   1 -12   0 10.2365 47.9813   4
   1 -12   0 34.6663 26.3408   1
  -1  12  -1 62.5391 30.2063   1
   1 -12   1 77.7103 48.7213   4
   1 -12   1-31.9424 28.3846   1
   1 -12   2 120.980 45.6425   2
   1 -12   2 73.6637 53.3957   4
   1 -12   2 44.1225 28.0246   1
  -1  12  -2 38.1823 23.8976   1
   1 -12   3 160.114 51.3045   2
   1 -12   3 143.568 58.2178   4
   1 -12   3 76.8235 32.5623   1
   1 -12   4 408.908 59.3427   1
   1 -12   4 507.857 84.1910   4
   1 -12   5 49.1978 43.4701   4
   1 -12   5-23.8760 45.7648   1
   1 -12   6 458.323 75.1637   4
   1 -12   6 344.196 61.2268   1
   1 -12   7 774.485 94.9128   1
   1 -12   8 76.0395 38.1112   1
   1 -12   9 39.4365 37.1347   1
   1 -12  10 36.5302 40.0894   1
   1 -12  11 149.304 69.1207   1
   1 -12  12 83.6460 63.6549   1
   1 -11  -8-41.7108 54.5277   4
   1 -11  -7 131.805 65.9014   4
   1 -11  -6-30.5778 52.4904   4
   1 -11  -5 216.053 62.1315   4
   1 -11  -4 89.0146 57.1172   4
   1 -11  -3-65.4066 46.1478   4
   1 -11  -2 221.807 62.6834   4
   1 -11  -2 258.133 32.1601   1
   1 -11  -1 9.80573 20.7397   1
   1 -11  -1 6.88149 23.4580   2
   1 -11  -1 74.5464 50.0257   4
   1 -11   0 750.672 69.5640   2
   1 -11   0 700.030 60.9568   1
   1 -11   0 768.902 95.7651   4
   1 -11   1 1438.66 100.806   2
  -1  11  -1 1366.17 83.2080   1
   1 -11   1 1419.71 126.517   4
   1 -11   1 1536.65 94.1579   1
   1 -11   2 191.229 37.7444   1
   1 -11   2 323.395 60.9997   2
   1 -11   2 187.403 50.9543   4
  -1  11  -2 281.730 43.3594   1
  -1  11  -3 528.070 54.2215   4
  -1  11  -3 441.798 54.3308   1
   1 -11   3 502.487 59.9331   1
   1 -11   3 476.895 74.6287   4
   1 -11   4-4.63148 36.8903   1
   1 -11   4-8.45017 36.0012   4
  -1  11  -4 24.1942 22.9130   4
  -1  11  -5 23.8415 22.4090   4
   1 -11   5 23.9800 51.7880   4
   1 -11   5-68.8477 45.6522   1
   1 -11   6 41.6078 40.2724   4
   1 -11   6-41.7435 39.2386   1
  -1  11  -6 67.0062 23.0945   4
  -1  11  -7 19.3737 16.0511   4
   1 -11   7-11.1455 37.7840   1
   1 -11   8 153.729 49.8568   1
   1 -11   9 487.706 78.7605   1
   1 -11  10 14.2784 38.6083   1
   1 -11  11 46.4267 44.5632   1
   1 -11  12 428.335 82.2784   1
   1 -11  13 170.489 62.7588   1
   1 -10  -9-43.7686 61.6912   4
   1 -10  -8 155.624 61.8840   4
   1 -10  -7 224.711 69.3814   4
   1 -10  -6 580.342 97.4933   4
   1 -10  -5 205.122 68.4267   4
   1 -10  -4 27.6969 38.0801   4
   1 -10  -3 667.183 35.4405   1
   1 -10  -3 761.127 96.9430   4
   1 -10  -2 759.778 52.9961   2
   1 -10  -2 566.867 78.8144   4
   1 -10  -2 627.869 44.4250   1
   1 -10  -1 79.2159 22.3850   1
   1 -10  -1 136.446 52.2088   4
   1 -10  -1 81.5848 25.2439   2
   1 -10   0 993.797 73.9421   2
   1 -10   0 1027.02 101.472   4
   1 -10   0 890.135 63.8171   1
   1 -10   1 113.834 40.0394   2
  -1  10  -1 68.4009 30.6162   4
   1 -10   1 52.4223 25.6596   1
   1 -10   1 99.1981 48.9951   4
   1 -10   2 251.740 56.5424   4
  -1  10  -2 219.724 36.4697   1
  -1  10  -2 216.660 37.3465   4
   1 -10   2 172.660 36.9573   1
  -1  10  -3 90.0092 29.0505   4
   1 -10   3-6.53867 29.0642   1
   1 -10   3 27.5368 35.5205   4
  -1  10  -3 75.5196 27.6207   1
   1 -10   4 303.722 60.4645   4
   1 -10   4 242.334 52.8510   1
  -1  10  -4 326.024 48.6013   1
  -1  10  -4 266.400 39.4890   4
  -1  10  -5 196.669 38.1158   4
   1 -10   5 205.086 58.0026   4
   1 -10   5 139.799 49.0444   1
   1 -10   6 828.208 87.4159   4
  -1  10  -6 838.009 60.9165   4
   1 -10   6 734.121 85.1588   1
   1 -10   7 32.9093 25.8219   3
   1 -10   7 18.8559 40.6143   1
  -1  10  -7 64.2476 22.6909   4
   1 -10   8 28.2657 37.2004   1
   1 -10   8 55.9731 28.2250   3
  -1  10  -8 60.5798 21.4307   4
  -1  10  -9 267.965 39.7375   4
   1 -10   9 62.5830 48.2340   1
   1 -10  10 5.67747 37.4219   1
   1 -10  11 3.02103 36.3554   1
   1 -10  12 126.481 59.1839   1
   1 -10  13 44.6019 51.2279   1
   1 -10  14 50.1029 52.1965   1
   1  -9 -11 49.4947 51.4048   4
   1  -9 -10-29.2470 56.4874   4
   1  -9  -9 86.1570 50.8415   4
   1  -9  -8 33.8733 42.7690   4
   1  -9  -7 61.3626 45.0200   4
   1  -9  -6-38.6225 46.8321   4
   1  -9  -5 4.34467 44.1379   4
   1  -9  -4 99.7453 43.1993   4
   1  -9  -3 732.628 35.1989   1
   1  -9  -3 921.566 98.1078   4
   1  -9  -2-0.51717 34.1679   4
   1  -9  -2-6.26876 15.0923   2
   1  -9  -2 14.4151 13.9863   1
  -1   9   1 151.777 24.5904   1
   1  -9  -1 152.016 46.8301   4
   1  -9  -1 193.233 31.8663   2
  -1   9   1 219.161 41.6739   4
   1  -9  -1 193.124 28.5916   1
  -1   9   0 193.354 37.6326   4
   1  -9   0 217.762 36.5368   2
   1  -9   0 213.821 49.7811   4
  -1   9   0 164.310 27.3107   1
   1  -9   0 180.386 28.7130   1
   1  -9   1-10.0612 23.0633   1
  -1   9  -1 15.6940 21.9883   4
   1  -9   1-3.35580 28.4979   4
   1  -9   2 249.009 42.0036   3
   1  -9   2 225.503 49.5258   4
   1  -9   2 262.421 40.1066   1
  -1   9  -2 241.137 38.6757   4
   1  -9   3 767.622 66.9437   1
  -1   9  -3 739.840 59.2745   4
  -1   9  -3 720.088 56.6577   1
   1  -9   3 753.216 80.0064   4
   1  -9   3 868.614 76.5751   3
  -1   9  -4 236.595 37.7622   1
  -1   9  -4 277.732 36.6748   4
   1  -9   4 197.898 37.8111   1
   1  -9   4 228.651 42.0230   3
   1  -9   4 225.664 52.0235   4
   1  -9   5 80.0633 28.7134   3
  -1   9  -5 99.3237 25.5267   4
  -1   9  -5 65.1173 23.7574   1
   1  -9   5 38.0593 26.3025   1
   1  -9   5 81.3185 35.1246   4
  -1   9  -6 434.414 49.5252   4
   1  -9   6 329.137 62.7388   1
   1  -9   6 458.044 67.4484   4
   1  -9   6 443.566 56.0397   3
   1  -9   7 54.5207 20.7861   3
  -1   9  -7 63.4122 21.1833   4
   1  -9   7 46.3091 32.0788   1
   1  -9   8 907.511 92.1703   1
   1  -9   8 970.602 69.7403   3
  -1   9  -8 1032.61 64.8847   4
  -1   9  -9 104.074 26.9538   4
   1  -9   9 23.4231 33.8296   1
   1  -9  10 70.3318 43.3459   1
  -1   9 -10-9.27984 20.4856   4
   1  -9  11 110.767 57.7814   1
   1  -9  12 35.1193 50.1542   1
   1  -9  13 137.653 64.6701   1
   1  -9  14 106.386 58.7066   1
   1  -8 -12 41.4379 49.0685   4
   1  -8 -11-3.91762 44.8076   4
   1  -8 -10 4.02738 46.8815   4
   1  -8  -9 187.379 57.5375   4
   1  -8  -8 169.881 53.9730   4
   1  -8  -7 394.532 74.9491   4
   1  -8  -6 743.985 93.0816   4
   1  -8  -5 2.69418 32.6523   4
   1  -8  -4 3.42226 34.0544   4
   1  -8  -3 8.74897 31.0295   4
   1  -8  -2-19.1084 35.1194   4
   1  -8  -2 94.8943 17.0202   1
   1  -8  -2 68.5867 15.9362   2
  -1   8   2 98.5259 30.6467   4
   1  -8  -1 36.2633 16.7434   1
   1  -8  -1 49.9634 19.4184   2
  -1   8   1 28.2502 23.0359   4
   1  -8  -1 48.2444 26.5329   4
  -1   8   1 40.3583 15.8815   1
  -1   8   0 133.727 22.6740   1
   1  -8   0 178.640 27.1670   1
   1  -8   0 227.034 49.4196   4
  -1   8   0 145.796 32.9295   4
   1  -8   1 265.376 34.5989   1
  -1   8  -1 280.011 31.4115   1
   1  -8   1 304.335 52.6299   4
   1  -8   1 223.104 34.7406   3
  -1   8  -1 282.989 37.5655   4
   1  -8   2 952.389 66.9782   1
  -1   8  -2 1085.09 71.1054   4
   1  -8   2 1056.59 88.4084   4
   1  -8   2 1119.99 78.8305   3
  -1   8  -3 483.336 48.9252   4
   1  -8   3 554.399 66.7717   4
   1  -8   3 510.642 53.4913   3
   1  -8   3 489.666 50.1470   1
   1  -8   4 42.6388 21.4801   3
   1  -8   4 34.2477 33.0708   1
  -1   8  -4 69.9127 29.5893   4
   1  -8   4 86.7020 40.2902   4
  -1   8  -4 64.3520 25.1615   1
  -1   8  -5 1466.56 79.8362   4
   1  -8   5 1466.83 96.4047   1
   1  -8   5 1622.09 110.779   4
  -1   8  -5 1458.18 83.4794   1
   1  -8   5 1462.74 83.9300   3
  -1   8  -6 414.085 47.7424   1
  -1   8  -6 331.927 41.5590   4
   1  -8   6 340.709 49.5115   1
   1  -8   6 309.949 43.4315   3
  -1   8  -7 47.4030 18.7972   4
   1  -8   7 38.3941 27.8167   1
   1  -8   7 68.7480 21.1803   3
  -1   8  -8 403.246 44.7612   4
   1  -8   8 306.251 53.9431   1
  -1   8  -9 34.8415 21.8014   4
   1  -8   9-19.3651 32.6600   1
   1  -8  10 42.1937 39.5344   1
  -1   8 -10 66.0116 28.9476   4
   1  -8  11 43.8691 47.7577   1
  -1   8 -11-9.91594 21.8959   4
   1  -8  12 84.8002 57.1527   1
   1  -8  13 328.575 77.5620   1
   1  -8  14 35.0010 47.7079   1
   1  -8  15 97.0102 54.5058   1
   1  -7 -13 79.2317 55.7025   4
   1  -7 -12 42.5792 50.2342   4
   1  -7 -11 53.0493 42.3127   4
   1  -7 -10 25.1400 35.8497   4
   1  -7  -9 25.2539 40.0816   4
   1  -7  -8 264.840 65.7211   4
   1  -7  -7 43.9813 36.6445   4
  -1   7   7 82.4039 28.2100   3
   1  -7  -6 9.61602 29.7007   4
  -1   7   6 19.0249 28.2329   3
   1  -7  -5 200.424 50.3180   4
  -1   7   5 170.499 36.6410   3
   1  -7  -4 166.815 42.8168   4
  -1   7   4 132.680 30.4122   3
   1  -7  -3 1183.50 96.4216   4
  -1   7   3 1147.94 78.3824   4
  -1   7   3 1121.94 72.7698   3
   1  -7  -2-15.7733 23.3703   4
  -1   7   2 1.51091 8.93936   1
   1  -7  -2 11.7681 9.85617   2
  -1   7   2 35.5484 22.4917   3
  -1   7   2 24.2459 23.7751   4
   1  -7  -2-1.03644 9.40728   1
  -1   7   1 18.0865 10.5396   1
  -1   7   1 54.9808 28.7776   3
  -1   7   1 12.5372 20.1748   4
   1  -7  -1 30.7243 17.2318   1
   1  -7  -1-42.2019 32.9244   4
   1  -7  -1 14.2597 13.7927   2
  -1   7   0 633.534 38.6698   1
   1  -7   0 639.452 45.1007   1
   1  -7   0 634.723 66.6138   4
  -1   7   0 611.863 54.0039   4
   1  -7   1 477.667 49.4817   3
   1  -7   1 370.424 38.1144   1
   1  -7   1 437.628 59.9929   4
  -1   7  -1 448.380 45.5614   4
  -1   7  -1 346.736 32.1322   1
   1  -7   2 470.169 46.9750   3
  -1   7  -2 416.074 36.3053   1
   1  -7   2 411.289 54.5629   4
   1  -7   2 434.606 42.9913   1
  -1   7  -2 457.348 46.0704   4
   1  -7   3 17.4717 19.7378   1
   1  -7   3 38.1388 20.3785   3
   1  -7   3 79.8868 30.1539   4
  -1   7  -3 48.6599 21.3028   4
  -1   7  -4 49.2449 20.0557   1
   1  -7   4 0.76999 26.9598   4
  -1   7  -4 1.63925 17.7719   4
   1  -7   4-23.8973 27.7941   1
   1  -7   4 16.6586 17.6441   3
   1  -7   5 92.4099 28.3747   1
  -1   7  -5 116.545 26.3757   1
  -1   7  -5 87.8489 21.2177   4
   1  -7   5 87.2323 33.0519   4
   1  -7   5 98.0244 22.9783   3
  -1   7  -6 141.080 32.4021   1
   1  -7   6 66.1630 24.8043   1
  -1   7  -6 125.125 28.5727   4
   1  -7   6 103.122 22.9805   3
  -1   7  -7 400.410 48.2931   1
   1  -7   7 344.025 48.1021   1
  -1   7  -7 459.328 48.5059   4
  -1   7  -8 485.015 53.5299   4
   1  -7   8 322.625 56.7565   1
   1  -7   9 103.229 45.2470   1
  -1   7  -9 44.7302 23.9702   4
   1  -7  10 149.185 55.0459   1
  -1   7 -10 53.1639 26.6775   4
  -1   7 -11 130.532 36.7019   4
   1  -7  11 238.872 58.4924   1
   1  -7  12 105.127 50.8697   1
  -1   7 -12 28.8120 29.6504   4
   1  -7  13 21.4860 41.5364   1
   1  -7  14 52.5017 51.9215   1
   1  -7  15 43.8565 50.2859   1
   1  -7  16-155.532 71.5163   1
   1  -6 -14 470.362 86.7728   4
   1  -6 -13 134.999 56.7020   4
   1  -6 -12 57.1249 47.1497   4
   1  -6 -11 193.512 54.8472   4
   1  -6 -10 6.40314 34.6530   4
  -1   6  10 22.9207 7.97557   2
  -1   6   9 66.2978 34.4619   3
   1  -6  -9-29.0706 32.7356   4
   1  -6  -8 527.780 77.1243   4
  -1   6   8 445.255 51.5463   3
   1  -6  -7 2236.13 140.731   4
  -1   6   7 1956.05 101.554   3
   1  -6  -6 655.461 79.4976   4
  -1   6   6 559.605 55.3271   3
   1  -6  -5 70.0456 32.4842   4
  -1   6   5 71.0760 24.4454   3
   1  -6  -4 927.943 82.6436   4
  -1   6   4 954.486 65.9973   3
  -1   6   4 1031.27 73.2933   4
   1  -6  -3 2541.61 126.299   4
  -1   6   3 2443.80 100.651   3
  -1   6   3 2606.73 110.631   4
  -1   6   2 628.186 52.9619   3
  -1   6   2 629.435 55.1431   4
  -1   6   2 543.292 26.9140   1
   1  -6  -2 505.563 58.6240   4
   1  -6  -2 453.761 25.3859   2
   1  -6  -2 583.382 30.9721   1
   1  -6  -1 690.744 64.3514   4
   1  -6  -1 715.304 39.8730   1
  -1   6   1 728.402 56.3735   4
  -1   6   1 640.913 32.2062   1
  -1   6   1 730.946 54.3807   3
  -1   6   0 427.855 45.8112   4
  -1   6   0 366.661 27.9437   1
   1  -6   0 385.165 33.5590   1
  -1   6   0 352.273 38.8599   3
   1  -6   0 397.645 52.5295   4
  -1   6  -1 2258.90 95.1054   4
   1  -6   1 2029.48 80.9313   1
   1  -6   1 2172.94 111.480   4
  -1   6  -1 2152.77 70.3098   1
  -1   6  -1 1997.77 82.4206   3
   1  -6   2 3147.30 108.597   1
  -1   6  -2 3400.86 95.5905   1
  -1   6  -2 3432.99 117.732   4
   1  -6   2 3303.34 136.853   4
   1  -6   2 3408.68 113.677   3
   1  -6   3 271.635 33.2019   3
   1  -6   3 356.342 49.6019   4
  -1   6  -3 360.744 37.0929   1
  -1   6  -3 266.557 34.8162   4
   1  -6   3 268.339 37.3469   1
  -1   6  -4 5.10536 18.8767   4
   1  -6   4 10.4240 30.0939   4
   1  -6   4-18.8393 19.6526   3
   1  -6   4-37.8452 29.1164   1
   1  -6   5 772.512 68.0031   1
  -1   6  -5 1014.08 66.7418   1
  -1   6  -5 863.408 68.6232   4
   1  -6   5 900.423 58.4377   3
   1  -6   6 1445.02 94.5226   1
  -1   6  -6 1542.40 82.9481   1
  -1   6  -6 1429.65 83.8669   4
   1  -6   7 1790.81 110.086   1
  -1   6  -7 1863.67 98.6068   4
  -1   6  -7 1815.19 92.1370   1
  -1   6  -8 287.805 44.5802   4
   1  -6   8 274.448 52.6113   1
  -1   6  -8 233.798 36.3940   1
   1  -6   9 116.714 46.1234   1
  -1   6  -9 48.2413 34.9020   4
  -1   6 -10 44.1076 30.0309   4
   1  -6  10 53.7903 37.4681   1
   1  -6  11 79.7755 44.3842   1
  -1   6 -11 50.7916 31.6743   4
   1  -6  12 612.177 88.6771   1
  -1   6 -12 591.871 70.1540   4
   1  -6  13 17.6965 35.3251   1
   1  -6  14 153.060 55.0093   1
   1  -6  15 92.6449 50.3853   1
   1  -6  16-72.5511 59.1366   1
   1  -5 -15 151.583 62.0982   4
   1  -5 -14 9.69096 35.7768   4
   1  -5 -13 14.0672 35.6364   4
  -1   5  12 150.607 31.8984   2
   1  -5 -12 184.357 55.9519   4
  -1   5  11 23.7031 16.7859   2
  -1   5  11 32.1485 28.9110   3
   1  -5 -11 21.5695 34.2036   4
   1  -5 -10 67.9786 43.4571   4
  -1   5  10 34.3133 17.1284   2
  -1   5  10 78.9693 32.2482   3
  -1   5   9 151.592 33.2297   3
  -1   5   9 160.407 24.1014   2
   1  -5  -9 188.753 47.3208   4
   1  -5  -8 119.332 41.3360   4
  -1   5   8 67.4766 12.9151   2
  -1   5   8 88.7363 30.9617   3
   1  -5  -7 104.070 39.8239   4
  -1   5   7 96.1981 27.4164   3
   1  -5  -6 859.778 80.7666   4
  -1   5   6 1088.48 69.6507   3
  -1   5   5 1476.13 79.7861   3
  -1   5   4 171.200 34.9980   4
  -1   5   4 118.838 25.9673   3
  -1   5   3 0.70000 18.5577   3
  -1   5   3 10.6013 17.0681   4
  -1   5   2 117.035 11.7024   1
  -1   5   2 169.652 31.9248   4
  -1   5   2 153.169 28.8639   3
  -1   5   1 3870.75 120.872   4
   1  -5  -1 3743.34 138.401   4
  -1   5   1 3653.67 67.1869   1
  -1   5   1 3705.79 110.007   3
   1  -5  -1 3713.52 83.9506   1
  -1   5   0 9330.41 123.726   1
  -1   5   0 9340.74 165.223   3
  -1   5   0 9576.12 190.254   4
   1  -5   0 9229.09 147.381   1
   1  -5   0 9388.72 216.187   4
  -1   5  -1 7134.51 138.539   3
  -1   5  -1 7208.11 122.214   1
   1  -5   1 7141.11 142.024   1
  -1   5  -1 7259.24 165.473   4
   1  -5   1 6946.79 188.037   4
   1  -5   2 61.3232 22.9729   1
  -1   5  -2 69.7571 21.4158   1
   1  -5   2-12.2168 25.4244   4
  -1   5  -2-1.77936 20.6132   4
  -1   5  -2 68.2569 26.4710   3
  -1   5  -3 3290.25 98.3838   1
   1  -5   3 3085.70 126.597   4
   1  -5   3 3077.41 111.899   1
  -1   5  -3 3179.64 111.754   4
  -1   5  -3 3131.75 87.1811   3
   1  -5   4 2266.80 102.561   1
  -1   5  -4 2444.71 90.9721   1
  -1   5  -4 2354.45 101.152   4
   1  -5   4 2353.18 109.369   4
   1  -5   5 1109.77 76.2396   1
  -1   5  -5 1042.64 73.0737   4
   1  -5   6 42.6737 30.7476   1
  -1   5  -6 6.75534 23.2313   4
   1  -5   7 471.344 61.9281   1
  -1   5  -7 444.973 57.6012   4
  -1   5  -8 1430.52 96.3362   4
   1  -5   8 1295.32 97.9753   1
  -1   5  -8 1303.56 81.2724   1
  -1   5  -9 1077.81 85.6068   4
   1  -5   9 1056.48 93.5005   1
   1  -5  10 172.030 44.8279   1
   1  -5  11 70.5170 41.3326   1
   1  -5  12 111.027 49.2035   1
   1  -5  13 945.604 109.121   1
   1  -5  14 17.4347 39.7723   1
   1  -5  15 1.70779 57.0306   1
   1  -5  16 210.641 57.5551   1
   1  -4 -16 11.8902 44.7662   4
   1  -4 -15-19.2845 39.3049   4
   1  -4 -14 15.2416 36.1926   4
  -1   4  13-3.49773 21.2884   2
   1  -4 -13 9.35821 30.9410   4
  -1   4  12 150.503 34.6497   2
   1  -4 -12 192.351 56.7200   4
  -1   4  12 162.369 33.2983   3
  -1   4  11 11.9512 19.8042   3
  -1   4  11 46.3184 22.1830   2
   1  -4 -11 70.3720 45.6001   4
   1  -4 -11 43.7026 15.5570   1
  -1   4  10 410.648 47.6899   3
   1  -4 -10 350.523 28.0660   1
   1  -4 -10 331.780 59.0115   4
  -1   4  10 338.529 43.0351   2
  -1   4   9 562.044 47.7965   2
   1  -4  -9 605.798 72.8595   4
  -1   4   9 591.875 54.2557   3
  -1   4   8 784.791 50.1328   2
   1  -4  -8 841.424 82.3083   4
  -1   4   8 879.081 64.4447   3
   1  -4  -7 384.626 53.4338   4
  -1   4   7 368.464 30.6601   2
  -1   4   7 312.414 38.0989   3
  -1   4   6 52.0344 11.2779   2
   1  -4  -6 9.47204 22.5312   4
  -1   4   6 58.7917 19.3480   3
  -1   4   5 613.500 54.6084   4
  -1   4   5 451.837 43.7222   3
  -1   4   4 572.295 50.6318   4
  -1   4   4 515.367 44.4331   3
  -1   4   3 61.0172 19.8577   3
  -1   4   3 174.095 30.6125   4
  -1   4   2 568.952 20.1167   1
  -1   4   2 648.615 50.5673   4
  -1   4   2 531.146 42.7991   3
   1  -4  -1 3730.83 128.409   4
  -1   4   1 3691.02 114.370   4
   1  -4  -1 3620.93 71.8087   2
  -1   4   1 3580.32 63.6165   1
  -1   4   1 3555.31 99.1397   3
   1  -4   0 95.2019 28.3597   4
   1  -4   0 79.4675 16.1538   1
  -1   4   0 101.596 15.4341   1
  -1   4   0 77.6278 21.2957   4
  -1   4   0 92.3042 19.4100   3
  -1   4  -1 7893.46 127.507   1
   1  -4   1 8065.31 186.530   4
  -1   4  -1 8041.42 168.267   4
  -1   4  -1 7896.42 135.262   3
   1  -4   1 7751.34 144.179   1
  -1   4  -2 7712.19 126.788   3
  -1   4  -2 7738.19 137.458   1
   1  -4   2 7885.39 157.323   1
   1  -4   2 7044.59 175.562   4
  -1   4  -2 7453.39 167.737   4
   1  -4   3 2205.85 92.3929   1
  -1   4  -3 2223.59 65.1698   3
  -1   4  -3 2269.47 82.3223   1
  -1   4  -3 2076.47 90.9983   4
   1  -4   3 2138.00 100.518   4
   1  -4   4 2038.57 95.0598   1
  -1   4  -4 1827.36 93.7530   4
   1  -4   5 1298.91 83.3872   1
  -1   4  -5 1393.51 87.4349   4
   1  -4   6 13.8382 27.2644   1
  -1   4  -6 2.69608 23.7194   4
   1  -4   7 1447.89 97.1222   1
  -1   4  -8 87.1103 29.2856   1
   1  -4   8 79.4500 31.0664   1
  -1   4  -9 161.110 34.8127   1
   1  -4   9 90.2554 36.2643   1
   1  -4  10 321.171 61.8201   1
   1  -4  11 15.4561 35.6820   1
   1  -4  12-5.14065 33.4980   1
   1  -4  13 158.834 48.8833   1
   1  -4  14 233.393 63.6608   1
   1  -4  15 104.744 47.1390   1
   1  -4  16 209.794 76.6279   2
   1  -4  17 135.705 66.8773   2
   1  -3 -17-33.1425 48.3256   4
   1  -3 -16 38.7414 45.9943   4
   1  -3 -15 39.7509 36.4887   4
   1  -3 -14 85.2688 41.8984   4
  -1   3  14 89.9158 37.4534   2
   1  -3 -13 336.141 64.6221   4
  -1   3  13 309.890 42.3504   3
  -1   3  13 312.552 56.1847   2
  -1   3  12 337.725 52.3857   2
   1  -3 -12 405.137 65.6167   4
   1  -3 -12 380.574 39.8185   1
  -1   3  12 344.498 42.3608   3
   1  -3 -11-17.1163 26.0308   4
   1  -3 -11 4.53153 17.9399   1
  -1   3  11 24.6025 25.9822   2
  -1   3  11 9.42140 19.9869   3
  -1   3  10 845.896 63.0539   3
   1  -3 -10 879.840 50.2267   1
   1  -3 -10 713.337 76.5564   4
   1  -3  -9 34.5084 14.8989   1
   1  -3  -9 63.2270 32.8825   4
  -1   3   9 19.9753 15.9612   1
  -1   3   9-15.8030 19.6191   3
  -1   3   8 50.1714 14.9367   1
   1  -3  -8 48.2528 28.9618   4
   1  -3  -8 47.4070 14.7694   1
  -1   3   8 39.5069 16.4680   3
  -1   3   7-15.5064 18.0338   3
   1  -3  -7 16.1268 10.8211   1
  -1   3   7 0.08396 9.92847   1
  -1   3   6 26.3016 18.6904   3
  -1   3   6 50.3474 11.6853   1
  -1   3   5 448.650 45.5183   4
  -1   3   5 340.287 16.9615   1
  -1   3   4 765.411 29.8853   2
  -1   3   4 906.588 57.5483   4
  -1   3   3 313.630 35.3477   4
  -1   3   2 624.771 47.2893   4
  -1   3   2 615.521 24.2301   1
  -1   3   1 688.214 30.9370   1
  -1   3   1 701.398 48.6132   4
   1  -3  -1 715.152 32.7459   2
  -1   3   0 1864.74 77.5427   4
   1  -3   0 1989.70 87.8877   4
  -1   3   0 1775.23 55.5754   1
   1  -3   0 1870.76 60.9153   2
   1  -3   1 778.696 45.7258   1
  -1   3  -1 798.298 43.5299   1
  -1   3  -1 831.012 54.8143   4
   1  -3   1 808.267 57.8481   4
  -1   3  -2 117.915 15.7753   3
  -1   3  -2 124.347 21.0644   1
  -1   3  -2 122.455 26.4195   4
   1  -3   2 115.974 21.7963   1
   1  -3   2 113.535 28.3977   4
   1  -3   3 26563.3 303.985   1
  -1   3  -3 26838.0 277.587   1
  -1   3  -3 25976.5 338.884   4
  -1   3  -3 26423.2 192.953   3
   1  -3   4 2866.24 108.593   1
  -1   3  -4 2992.68 58.2894   3
  -1   3  -4 3030.17 120.818   4
   1  -3   5 67.0658 29.8422   1
   1  -3   6 880.849 71.3729   1
   1  -3   7 970.525 80.7305   1
  -1   3  -8 15.3856 23.5242   1
   1  -3   8 15.0953 26.6086   1
   1  -3   9 67.9895 35.5181   1
  -1   3  -9 54.2122 26.6910   1
  -1   3 -10 81.5481 34.5588   1
   1  -3  10 57.6646 34.7558   1
   1  -3  11 385.112 64.5787   1
   1  -3  12 118.500 43.0122   1
   1  -3  13 18.6079 42.3859   1
   1  -3  14 151.730 63.5431   2
   1  -3  15 124.992 58.0852   2
   1  -3  16 56.7472 37.5353   2
   1  -3  17 72.0622 55.7979   2
  -1   3 -17 42.0516 34.0922   4
   1  -2 -18-4.30716 41.1121   4
   1  -2 -17 135.731 58.0209   4
   1  -2 -16 6.40907 34.6335   4
   1  -2 -15 22.7149 35.5296   4
  -1   2  15-8.29640 26.0683   2
  -1   2  14 22.9959 20.1122   3
   1  -2 -14 27.5585 33.6940   4
  -1   2  13 315.716 41.0968   3
   1  -2 -13 250.597 55.0832   4
  -1   2  13 160.352 34.6464   1
   1  -2 -12 72.2450 26.7837   1
  -1   2  12 87.9600 27.0761   3
  -1   2  12 51.0923 21.0365   1
   1  -2 -12 66.5377 35.4855   4
   1  -2 -11 460.894 44.5574   1
  -1   2  11 418.606 48.6196   1
   1  -2 -11 456.990 62.7047   4
  -1   2  11 438.870 44.9598   3
  -1   2  10 43.0427 18.1843   3
   1  -2 -10 59.5940 29.9681   4
   1  -2 -10 42.6139 17.7978   1
  -1   2  10 61.3464 23.8631   1
   1  -2  -9 92.3367 32.2962   4
  -1   2   9 72.6201 22.2289   1
   1  -2  -9 58.1991 18.1986   1
  -1   2   8 315.801 29.6513   1
   1  -2  -8 362.728 48.5075   4
   1  -2  -8 359.708 31.8330   1
   1  -2  -7 777.876 41.8809   1
  -1   2   7 769.992 40.7415   1
  -1   2   6 2993.51 67.8556   1
   1  -2  -6 2880.20 114.888   4
   1  -2  -6 3062.55 75.3855   1
  -1   2   5 653.173 27.5775   1
  -1   2   5 631.987 48.0109   4
   1  -2  -5 541.040 50.4840   4
  -1   2   4 652.267 33.7569   2
  -1   2   4 577.678 42.9735   4
   1  -2  -4 586.778 49.4404   4
  -1   2   4 608.329 22.6580   1
  -1   2   3 0.22185 6.89343   1
  -1   2   3 19.5992 16.6436   4
   1  -2  -3-10.7461 18.0076   4
  -1   2   3 3.71532 9.53353   2
  -1   2   2 982.853 36.7480   2
   1  -2  -2 924.038 34.9020   2
  -1   2   2 1037.42 56.2199   4
  -1   2   1 675.551 33.7552   2
   1  -2  -1 663.833 34.2174   2
  -1   2   1 710.614 45.1011   4
   1  -2   0 2154.26 68.1316   2
  -1   2   0 2256.72 85.9206   4
  -1   2   0 2211.45 66.8496   2
  -1   2  -1 9858.21 150.735   1
   1  -2   1 9950.00 189.161   4
  -1   2  -1 10335.4 186.865   4
   1  -2   1 9864.23 164.186   2
   1  -2   2 8933.35 166.868   2
  -1   2  -2 8853.29 189.705   4
   1  -2   3 3362.88 106.958   1
   1  -2   4 175.762 38.7556   1
   1  -2   5 275.060 45.1487   1
  -1   2  -6 12.5813 19.8397   1
   1  -2   6 13.0413 23.5394   1
  -1   2  -7 116.719 28.6089   1
   1  -2   7 60.2747 27.3606   1
  -1   2  -8 13.2021 23.4191   1
   1  -2   8-28.8704 32.7092   1
  -1   2  -9 51.6075 25.3694   1
   1  -2   9-0.61202 26.4024   1
   1  -2  10-7.71157 36.4511   1
  -1   2 -10 98.0623 34.2648   1
   1  -2  11 112.036 36.6070   1
   1  -2  12-12.2345 34.9603   2
   1  -2  13 235.050 65.4465   2
   1  -2  14 28.8335 36.1863   2
   1  -2  15 36.0263 51.5556   2
  -1   2 -16 308.463 56.0872   4
   1  -2  16 195.838 62.7019   2
   1  -2  17 1.17962 46.3497   2
  -1   2 -17 102.391 42.2582   4
   1  -1 -18-83.8551 48.2562   4
   1  -1 -17-2.75617 35.8741   4
   1  -1 -16 51.4091 34.9462   4
  -1   1  15-50.4729 27.4086   1
   1  -1 -15 9.82131 33.2090   4
  -1   1  14 45.2051 20.2716   3
  -1   1  14-15.3620 31.9534   1
   1  -1 -14-13.2809 26.4866   4
   1  -1 -13 369.904 61.1228   4
  -1   1  13 443.524 55.8670   1
  -1   1  13 416.241 43.1154   3
   1  -1 -13 407.840 49.2666   1
  -1   1  12 188.260 29.6138   3
  -1   1  12 184.446 39.7854   1
   1  -1 -12 186.491 42.0138   4
   1  -1 -12 201.303 35.2038   1
  -1   1  11 803.326 66.7549   1
   1  -1 -11 859.980 60.8850   1
   1  -1 -11 962.017 79.7786   4
   1  -1 -10 35.1503 19.7673   1
   1  -1 -10 36.4722 29.9282   4
  -1   1  10-14.7706 25.0358   1
   1  -1  -9 696.110 48.0309   1
  -1   1   9 626.482 48.5706   1
  -1   1   8 187.668 27.4474   1
   1  -1  -8 180.561 25.8149   1
  -1   1   7 29.6463 17.9054   1
   1  -1  -7 5.66206 13.0538   1
   1  -1  -7 19.5262 21.1304   4
   1  -1  -6 1430.94 57.0217   1
  -1   1   6 1375.74 50.3069   1
  -1   1   6 1459.08 66.0539   4
   1  -1  -6 1427.95 74.4361   4
   1  -1  -5 86.3244 23.7101   4
   1  -1  -5 105.400 18.0297   1
  -1   1   5 136.063 23.3625   4
  -1   1   5 114.211 15.7307   1
  -1   1   4 244.086 19.1318   1
  -1   1   4 258.359 28.1385   4
   1  -1  -4 222.785 29.9540   4
   1  -1  -3 2794.41 91.1059   4
  -1   1   3 2958.84 86.3275   4
  -1   1   3 2759.34 61.5935   1
  -1   1   3 2878.53 76.5669   2
   1  -1  -2 3307.70 76.8727   2
  -1   1   2 3214.14 79.8412   2
   1  -1  -2 3201.02 97.7704   4
  -1   1   2 3278.43 91.5100   4
   1  -1  -1 2287.78 67.9791   2
  -1   1   1 2110.71 74.8693   4
  -1   1   1 2268.46 68.6079   2
  -1   1   0-9.94925 15.3614   2
  -1   1   0 22.5536 18.4009   4
   1  -1   0-11.3873 15.8482   2
  -1   1  -1 61.9750 24.1196   4
   1  -1   1 65.9946 20.4485   2
   1  -1   2 19465.5 249.359   2
   1  -1   3 2985.68 109.528   2
  -1   1  -4 290.306 35.1075   1
   1  -1   4 233.094 36.7812   2
   1  -1   5 247.315 41.9688   2
  -1   1  -5 256.960 37.6852   1
   1  -1   6 1778.98 103.812   2
  -1   1  -6 1519.76 81.5203   1
  -1   1  -7 118.188 25.8531   1
   1  -1   7 173.809 39.2669   2
  -1   1  -8 77.1220 23.3812   1
   1  -1   8 81.2001 32.6542   2
  -1   1  -9 621.433 58.7778   1
   1  -1   9 589.102 73.4907   2
   1  -1  10-8.83392 29.4808   2
  -1   1 -10 52.5786 30.1029   1
  -1   1 -11 43.5866 38.3089   1
   1  -1  11 21.3345 29.3707   2
   1  -1  12 122.810 55.0167   2
   1  -1  13 132.355 58.2055   2
   1  -1  14 26.9600 43.1920   2
   1  -1  15 362.389 85.6746   2
  -1   1 -16 81.9662 39.8349   4
   1  -1  16-54.1371 63.5595   2
  -1   1 -17 51.3482 39.5074   4
   1  -1  17 12.5332 43.1853   2
  -1   1 -18 54.3870 42.1407   4
   1   0 -17-18.2094 42.4411   4
  -1   0  16 82.1820 41.1857   1
   1   0 -16 104.150 42.5536   4
  -1   0  15 18.9878 31.5646   1
   1   0 -15 16.9070 28.9548   4
  -1   0  14 106.302 33.3302   1
   1   0 -14 34.6336 29.6470   4
  -1   0  14 32.0184 17.1444   3
  -1   0  13-32.6876 21.3670   3
  -1   0  13 42.3050 32.0298   1
   1   0 -13 19.8112 25.6736   4
   1   0 -13-20.6041 27.9451   1
   1   0 -12 78.0303 33.1412   4
  -1   0  12 61.4296 25.6215   1
   1   0 -12 49.4212 22.9527   1
   1   0 -11 199.959 34.5936   1
   1   0 -11 205.419 38.9721   4
  -1   0  11 176.243 31.1283   1
  -1   0  10 38.0030 22.7421   1
   1   0 -10 62.7226 21.4111   1
  -1   0   9 2.02280 17.4510   1
   1   0  -9 16.0501 17.1266   1
  -1   0   8 25.0995 17.1071   1
   1   0  -8 14.3105 13.3367   1
   1   0  -8 46.8144 21.5004   4
  -1   0   7 1524.60 62.8341   1
   1   0  -7 1552.35 67.5170   1
   1   0  -7 1514.20 74.6750   4
  -1   0   6 3824.65 90.7524   1
  -1   0   6 3880.80 96.5663   4
   1   0  -6 4023.20 114.939   4
   1   0  -6 3921.86 99.9624   1
   1   0  -5 1518.99 66.9080   4
  -1   0   5 1525.19 53.5530   1
  -1   0   5 1492.93 56.6319   4
   1   0  -5 1576.48 61.0013   1
  -1   0   4 39.0574 11.5107   1
   1   0  -4 45.6456 12.7691   1
   1   0  -4 72.7328 20.2018   4
  -1   0   4 66.3734 16.4537   4
  -1   0   3 4805.24 101.364   4
  -1   0   3 4735.78 109.459   2
   1   0  -3 4581.06 107.634   4
  -1   0   3 4688.38 91.5833   1
   1   0  -2 9.78117 13.8240   2
  -1   0   2 12.2668 18.0189   2
   1   0  -2 2.36616 14.5005   4
  -1   0   2 7.08054 14.5253   4
   1   0  -1 1364.48 58.4076   2
  -1   0   1 1375.05 60.7078   2
   1   0  -1 1348.02 64.1160   4
  -1   0   1 1353.11 62.4330   4
   1   0   0 9115.73 162.605   2
   1   0   1 6271.26 141.574   2
   1   0   2 1198.49 66.3787   2
   1   0   3 9.69611 17.6898   2
  -1   0  -3-3.48250 16.1989   2
  -1   0  -4 14.4889 16.9813   1
   1   0   4 29.0310 19.7015   2
  -1   0  -5 27.6238 24.8882   1
   1   0   5-1.98182 22.2992   2
   1   0   6 1215.58 87.1898   2
  -1   0  -6 1413.91 79.8337   1
  -1   0  -6 1145.51 33.2041   3
  -1   0  -7 2395.85 103.156   1
   1   0   7 2358.24 125.954   2
   1   0   8 174.317 39.4287   2
  -1   0  -8 166.091 30.9115   1
  -1   0  -9 2253.94 108.769   1
   1   0   9 2171.89 135.509   2
  -1   0 -10 71.6159 27.7842   1
   1   0  10 60.2192 33.0954   2
  -1   0 -11 12.8726 31.8606   1
   1   0  11-19.0882 30.9544   2
   1   0  12-9.04655 35.3829   2
   1   0  13 66.9763 41.9494   2
   1   0  14 59.5969 42.6266   2
   1   0  15 212.035 67.1948   2
  -1   0 -15 213.333 47.9116   4
  -1   0 -16 219.909 58.2044   4
   1   0  16 275.709 79.3833   2
  -1   0 -17 48.1192 41.7727   4
   1   0  17-19.0806 48.9579   2
   1   1 -17 74.3024 38.3182   4
  -1  -1  17 11.8237 31.7033   1
  -1  -1  16 74.3425 42.1862   1
   1   1 -16 24.5159 26.4550   4
  -1  -1  15 85.7086 39.1448   1
   1   1 -15 54.5838 25.6458   4
  -1  -1  14 918.197 88.6552   1
   1   1 -14 994.237 86.9059   4
   1   1 -13 831.397 74.9724   4
  -1  -1  13 668.672 68.9634   1
   1   1 -12 130.973 36.1139   4
   1   1 -12 72.6434 30.3209   1
  -1  -1  12 26.8673 27.8471   1
  -1  -1  11 88.9230 30.2479   1
   1   1 -11 118.121 30.4047   1
  -1  -1  10 138.555 30.3494   1
   1   1 -10 97.1171 27.4602   1
   1   1  -9 369.363 41.0348   4
   1   1  -9 389.115 40.6277   1
  -1  -1   9 414.252 42.1814   1
  -1  -1   8 778.160 52.5237   1
   1   1  -8 722.712 51.5745   1
   1   1  -8 722.057 52.3234   4
  -1  -1   7 502.534 40.0764   1
   1   1  -7 547.780 44.9735   1
   1   1  -7 529.707 43.1506   4
   1   1  -6 6447.77 137.496   1
   1   1  -6 6542.85 133.761   4
  -1  -1   6 6535.66 126.016   1
  -1  -1   5 12924.5 166.442   1
  -1  -1   5 13077.6 142.914   4
   1   1  -5 12936.2 176.496   4
   1   1  -5 12763.0 185.480   1
  -1  -1   4 3.55717 9.42439   4
   1   1  -4 4.15035 11.2052   4
  -1  -1   4 10.1025 13.8340   1
   1   1  -4-4.17619 13.8023   1
  -1  -1   3 3762.29 107.144   2
  -1  -1   3 3915.19 92.0482   1
  -1  -1   3 3758.75 83.5075   4
   1   1  -3 3819.59 91.8993   4
   1   1  -2 4973.57 118.855   2
  -1  -1   2 5072.90 108.330   4
   1   1  -1 593.364 46.4577   2
   1   1   0 92.1956 21.4398   2
   1   1   1 13.9892 18.3813   2
  -1  -1  -1 4.17876 14.7815   2
  -1  -1  -2 208.381 31.3609   2
   1   1   2 202.403 32.6108   2
  -1  -1  -3 267.369 36.2520   2
   1   1   3 252.597 37.7497   2
  -1  -1  -4 2218.19 100.019   2
   1   1   4 2179.91 104.605   2
   1   1   5 113.769 35.9822   2
  -1  -1  -5 52.3781 21.3318   1
   1   1   6 2326.07 118.914   2
  -1  -1  -6 2450.43 103.584   1
  -1  -1  -6 2385.93 60.9585   3
  -1  -1  -7 1920.31 58.1633   3
  -1  -1  -7 2053.74 98.2931   1
   1   1   7 1990.41 118.352   2
  -1  -1  -8 590.178 53.1496   1
   1   1   8 561.981 67.2933   2
  -1  -1  -9 78.6089 22.9985   1
   1   1   9 48.4711 25.7207   2
   1   1  10 156.899 47.9889   2
  -1  -1 -10 223.806 39.8984   1
  -1  -1 -11-1.67255 30.9805   1
   1   1  11 15.6281 32.7232   2
   1   1  12 46.3953 36.0929   2
   1   1  13 119.520 49.8249   2
   1   1  14 135.657 52.8693   2
   1   1  15-53.8499 53.9031   2
  -1  -1 -15 14.2150 30.6898   4
  -1  -1 -16 142.240 43.9664   4
   1   1  16 200.560 66.6680   2
  -1  -1 -17 53.7630 37.7691   4
   1   1  17 16.2616 49.8117   2
  -1  -2  18 3.94983 43.3939   1
  -1  -2  17 55.6596 39.7393   1
  -1  -2  16 37.9734 37.9052   1
   1   2 -16 6.03275 24.8509   4
   1   2 -15 17.7824 24.3573   4
  -1  -2  15-11.1647 30.9334   1
   1   2 -14 49.0637 32.7150   4
  -1  -2  14-54.4679 45.7492   1
   1   2 -13-22.7486 19.1745   4
  -1  -2  13-34.3591 29.9817   1
   1   2 -12 382.668 51.6278   1
  -1  -2  12 341.575 53.4874   1
  -1  -2  11 108.028 30.5903   1
   1   2 -11 124.092 28.1167   4
   1   2 -11 104.928 30.2162   1
  -1  -2  10 295.504 42.9748   1
   1   2 -10 288.522 36.4286   4
   1   2 -10 270.283 40.3177   1
  -1  -2   9 309.202 39.3139   1
   1   2  -9 281.144 33.5124   4
   1   2  -9 240.419 36.9588   1
   1   2  -8 2155.52 79.3236   4
  -1  -2   8 2209.22 90.2855   1
   1   2  -8 2040.19 91.6342   1
  -1  -2   7 353.975 36.7394   1
   1   2  -7 324.047 38.4049   1
   1   2  -7 312.490 30.4304   4
   1   2  -6 1020.58 61.2851   1
   1   2  -6 1082.42 49.5876   4
  -1  -2   6 953.140 52.9930   1
  -1  -2   5 147.534 25.5926   1
  -1  -2   5 136.059 14.0199   4
   1   2  -5 171.471 28.7355   1
   1   2  -5 112.073 18.7189   4
  -1  -2   4 603.702 42.1693   1
   1   2  -4 513.603 42.3805   1
  -1  -2   4 471.652 25.4089   4
   1   2  -4 530.921 33.0932   4
  -1  -2   3 161.487 23.6140   1
  -1  -2   3 183.992 20.1113   4
   1   2  -2 3242.21 105.174   2
  -1  -2   2 3201.51 90.9713   1
   1   2  -1 465.264 43.9335   2
   1   2   0 377.574 39.9098   2
  -1  -2   0 298.459 34.8334   2
   1   2   1 4294.50 127.305   2
  -1  -2  -1 4234.88 125.611   2
   1   2   2 2364.96 100.847   2
  -1  -2  -2 2422.27 99.1216   2
   1   2   3 197.223 36.4325   2
  -1  -2  -3 165.357 31.3781   2
   1   2   4 923.824 72.0036   2
  -1  -2  -4 842.875 64.9871   2
   1   2   5 718.867 67.0905   2
  -1  -2  -5 789.332 66.4131   2
   1   2   6 3709.19 155.249   2
  -1  -2  -6 3677.27 89.4233   3
  -1  -2  -6 3717.90 128.806   1
   1   2   7 21.5221 21.7206   2
  -1  -2  -7-1.15482 17.0480   1
  -1  -2  -7-1.96800 11.8655   3
   1   2   8 314.111 55.1501   2
  -1  -2  -8 340.370 43.9393   1
   1   2   9 355.632 61.8651   2
  -1  -2  -9 320.237 41.5169   1
   1   2  10 95.8413 38.6296   2
  -1  -2 -10 134.614 32.8479   1
  -1  -2 -11 217.551 40.3780   1
   1   2  11 190.692 51.4124   2
  -1  -2 -12 30.3791 32.0279   1
   1   2  12-5.71883 32.3666   2
   1   2  13 254.565 67.3516   2
  -1  -2 -14 114.810 38.6514   4
   1   2  14 75.1003 45.3802   2
  -1  -2 -15 68.4801 40.9412   4
   1   2  15 189.292 67.6114   2
  -1  -2 -16 7.11025 29.6234   4
   1   2  16 1.55996 51.7834   2
  -1  -3  18 245.443 64.9391   1
  -1  -3  17 51.3368 46.5866   1
  -1  -3  16-1.76266 37.4124   1
  -1  -3  15-16.4077 37.5258   1
   1   3 -15 38.9384 24.1917   4
  -1  -3  14 223.586 49.6470   1
  -1  -3  13 816.680 80.3044   1
  -1  -3  12 71.3047 34.8275   1
   1   3 -12 70.2818 22.9032   4
   1   3 -11 6.26901 15.5844   4
  -1  -3  11 66.3031 30.9438   1
   1   3 -11 44.2011 28.8562   1
   1   3 -10 3.46000 24.5435   1
  -1  -3  10 43.8745 27.5868   1
   1   3 -10 0.28916 14.6545   4
  -1  -3   9 220.803 37.1609   1
   1   3  -9 124.738 21.7413   4
   1   3  -9 211.596 36.6441   1
   1   3  -8 428.283 47.4168   1
  -1  -3   8 376.253 40.4255   1
   1   3  -8 419.657 32.1540   4
   1   3  -7 52.4363 24.1266   1
  -1  -3   7 34.1240 16.9816   1
   1   3  -7 43.7221 12.4846   4
   1   3  -6 1204.41 41.4272   4
  -1  -3   6 1220.18 62.9024   1
  -1  -3   5 33.2553 19.2272   1
  -1  -3   4 752.082 48.3730   1
  -1  -3   4 636.705 27.4008   4
  -1  -3   3 349.973 35.0895   1
  -1  -3   2 204.717 28.7575   1
  -1  -3   2 191.459 33.6088   2
   1   3  -1 1024.34 66.3046   2
  -1  -3   1 979.612 67.8258   2
   1   3   0 224.180 34.2498   2
  -1  -3   0 255.063 36.9308   2
   1   3   1 1085.84 70.3690   2
  -1  -3  -1 1019.03 66.5095   2
   1   3   2 451.996 48.4265   2
  -1  -3  -2 418.263 46.5459   2
   1   3   3 158.058 35.4097   2
  -1  -3  -3 148.015 32.7609   2
   1   3   4 123.960 31.3114   2
  -1  -3  -4 109.732 27.9404   2
   1   3   5 91.0003 28.5959   2
  -1  -3  -5 121.762 30.8495   2
  -1  -3  -5 106.656 21.2606   3
  -1  -3  -6 135.524 27.3652   1
   1   3   6 209.046 41.4694   2
  -1  -3  -6 179.450 25.4577   3
   1   3   7 52.9223 31.1367   2
  -1  -3  -7 32.3238 15.7861   3
  -1  -3  -7 52.0342 21.4371   1
  -1  -3  -8 801.080 63.4793   1
   1   3   8 732.091 79.1134   2
  -1  -3  -8 830.527 53.6116   3
   1   3   9 295.577 56.7691   2
  -1  -3  -9 173.522 27.5520   1
  -1  -3 -10 175.883 36.2281   1
   1   3  10 186.822 50.5036   2
  -1  -3 -11 401.928 50.4694   1
   1   3  11 387.332 70.1130   2
   1   3  12-23.3138 37.2714   2
   1   3  13 171.327 58.0368   2
  -1  -3 -13 286.510 54.9689   4
  -1  -3 -14 32.4110 36.5167   4
   1   3  14 61.9198 46.7653   2
  -1  -3 -15 41.3366 36.7000   4
   1   3  15-33.4868 50.4232   2
  -1  -4  18 91.0858 56.6787   1
  -1  -4  17 17.6970 45.1977   1
  -1  -4  16-67.6262 50.3997   1
  -1  -4  15 185.999 49.3542   1
  -1  -4  14 47.6307 34.4613   1
   1   4 -14 20.8353 17.3342   4
  -1  -4  13 35.4664 32.2247   1
   1   4 -13-2.95143 16.5019   4
  -1  -4  12 123.550 43.3674   1
   1   4 -12 121.117 23.5399   4
  -1  -4  11 113.267 36.3538   1
   1   4 -11 45.5491 17.0559   4
  -1  -4  10 101.079 34.4296   1
   1   4 -10 16.9862 23.9614   1
   1   4 -10 37.3296 13.5910   4
  -1  -4   9 115.778 27.8603   1
   1   4  -9 79.8412 13.1035   4
   1   4  -9 118.032 32.6843   1
   1   4  -8 875.509 67.4949   1
  -1  -4   8 841.437 62.1876   1
  -1  -4   7 12.8156 17.3046   1
  -1  -4   6 322.687 36.5137   1
  -1  -4   5 8.39422 19.3403   1
  -1  -4   4 187.395 31.0873   1
  -1  -4   3 4656.72 122.575   1
  -1  -4   2 369.393 40.1743   1
  -1  -4   2 342.065 44.9013   2
   1   4  -1 107.333 39.4891   2
  -1  -4   1 72.7518 30.1209   2
  -1  -4   1 30.7536 20.9647   1
  -1  -4   0 1838.15 95.7287   2
   1   4   0 1781.89 93.0433   2
  -1  -4  -1 414.617 46.9181   2
   1   4   1 502.493 53.0078   2
   1   4   2 580.303 55.7773   2
  -1  -4  -2 583.300 57.2870   2
  -1  -4  -3-2.81583 19.6623   2
   1   4   3 18.3102 24.3291   2
   1   4   4 391.999 47.7658   2
  -1  -4  -4 406.175 48.5844   2
   1   4   5 270.837 45.3753   2
  -1  -4  -5 246.116 40.2694   2
  -1  -4  -6 177.830 37.7172   2
   1   4   6 216.087 46.8528   2
   1   4   7 112.065 39.0299   2
  -1  -4  -7 102.465 24.0412   1
   1   4   8 320.323 56.9915   2
  -1  -4  -8 339.352 46.5493   1
  -1  -4  -9 24.6942 21.7286   1
   1   4   9 35.3630 28.4710   2
   1   4  10 227.527 56.2520   2
  -1  -4 -10 165.984 33.0145   1
   1   4  11 172.282 55.4141   2
   1   4  12-12.3637 35.2993   2
  -1  -4 -12 54.6458 33.4160   4
   1   4  13 114.577 56.9934   2
  -1  -4 -13 88.9458 35.8601   4
  -1  -4 -14 64.6712 42.4610   4
  -1  -5  18 25.6859 46.2538   1
  -1  -5  17-86.6535 62.0705   1
  -1  -5  16 165.083 50.8762   1
  -1  -5  15 22.4349 39.1903   1
  -1  -5  14 205.394 51.1166   1
  -1  -5  13 669.156 80.5354   1
  -1  -5  12 332.305 58.7151   1
  -1  -5  11 120.305 41.0319   1
  -1  -5  10 37.7808 27.7413   1
   1   5  -9 152.122 38.0430   1
  -1  -5   9 111.504 32.5408   1
   1   5  -8 62.4286 27.8817   1
  -1  -5   8 47.8572 22.5875   1
  -1  -5   7 329.865 40.2689   1
  -1  -5   6 1646.35 82.5950   1
  -1  -5   5 24.7723 18.3062   1
  -1  -5   4 607.564 27.6255   4
  -1  -5   4 597.514 48.7121   1
  -1  -5   3 1399.24 92.2006   2
  -1  -5   3 1497.90 75.0107   1
  -1  -5   2 980.750 76.8525   2
  -1  -5   2 1048.35 63.8777   1
  -1  -5   1 910.704 75.4003   2
  -1  -5   1 855.740 57.9097   1
   1   5   0 212.301 43.3486   2
  -1  -5   0 150.292 34.6596   2
  -1  -5   0 159.872 30.0828   1
   1   5   1 198.762 35.6309   2
  -1  -5  -1 166.124 32.4498   2
   1   5   2 77.9439 27.8888   2
  -1  -5  -2 50.0506 20.8303   2
  -1  -5  -3 12.1346 17.2093   2
   1   5   3 28.7477 23.7578   2
   1   5   4 17.8809 21.7571   2
  -1  -5  -4 30.6071 25.1155   2
  -1  -5  -4 16.9206 17.1607   3
  -1  -5  -5 172.776 36.3604   2
   1   5   5 145.406 34.7113   2
  -1  -5  -5 172.595 31.7434   3
  -1  -5  -6 24.5944 23.9402   2
   1   5   6-28.1386 28.8335   2
  -1  -5  -6 32.0298 21.6529   3
  -1  -5  -7 548.706 54.2875   1
   1   5   7 496.399 63.8793   2
  -1  -5  -7 557.436 53.8504   3
   1   5   8 53.5699 34.5248   2
  -1  -5  -8 55.9943 29.4696   1
  -1  -5  -8 12.2598 20.8459   3
   1   5   9 105.179 39.3844   2
  -1  -5  -9 125.609 28.7086   1
  -1  -5 -10 1120.67 97.3436   4
   1   5  10 1287.57 113.563   2
  -1  -5 -11 254.689 54.6253   4
   1   5  11 124.465 47.6060   2
   1   5  12 41.7317 36.5158   2
  -1  -5 -12 74.6031 36.8004   4
  -1  -5 -13 13.1626 37.8975   4
  -1  -6  17-87.9272 57.0592   1
  -1  -6  16 70.3310 36.9433   1
  -1  -6  15 4.88741 38.2448   1
  -1  -6  14 245.414 58.2373   1
  -1  -6  13 2.38193 32.3095   1
  -1  -6  12 71.4327 38.4794   1
  -1  -6  11 99.5933 38.2602   1
  -1  -6  10 26.3912 30.3813   1
  -1  -6   9 530.119 59.0237   1
   1   6  -8 208.217 41.3547   1
  -1  -6   8 170.284 35.9679   1
  -1  -6   7-5.80525 18.8201   1
   1   6  -7 14.5646 20.5416   1
  -1  -6   6 11.9241 16.9933   1
   1   6  -6-11.5332 20.3377   1
  -1  -6   5 131.810 28.0400   1
  -1  -6   5 207.389 50.8644   2
   1   6  -5 188.877 37.0186   1
  -1  -6   5 138.524 14.4963   4
  -1  -6   4 96.4482 15.6541   4
  -1  -6   4 77.6950 21.4168   1
  -1  -6   4 141.725 41.6335   2
   1   6  -4 76.1204 25.0555   1
  -1  -6   3 353.562 30.6983   4
  -1  -6   3 329.376 52.4206   2
  -1  -6   3 309.052 38.3666   1
  -1  -6   2 1872.88 111.899   2
  -1  -6   2 1879.22 86.8581   1
  -1  -6   2 2059.10 75.8483   4
  -1  -6   1 71.2191 22.3473   1
  -1  -6   1 106.712 33.6057   2
  -1  -6   0 3167.14 140.284   2
  -1  -6   0 3131.59 113.047   1
   1   6   1 4795.19 164.739   2
  -1  -6  -1 4678.76 169.560   2
  -1  -6  -1 4644.86 136.505   1
   1   6   2 399.889 50.2697   2
  -1  -6  -2 380.975 51.2397   2
  -1  -6  -2 424.155 43.4154   1
  -1  -6  -3 125.677 25.3754   2
   1   6   3 150.316 32.8060   2
   1   6   4 94.6859 29.4295   2
  -1  -6  -4 67.1211 25.9326   2
  -1  -6  -4 115.665 30.2319   3
   1   6   5 496.630 60.7913   2
  -1  -6  -5 433.773 57.5952   2
  -1  -6  -5 409.648 47.1599   3
  -1  -6  -6 644.086 68.8468   2
   1   6   6 564.699 64.5488   2
  -1  -6  -6 586.079 57.6847   3
  -1  -6  -7 91.4279 26.8882   3
   1   6   7 75.7595 29.5906   2
  -1  -6  -7 79.1225 26.2874   1
  -1  -6  -8 74.8123 38.1234   4
  -1  -6  -8 8.35458 26.8830   3
   1   6   8 28.6766 24.5209   2
  -1  -6  -8 20.7209 23.6620   1
  -1  -6  -9 326.853 58.9815   4
   1   6   9 258.196 51.1075   2
  -1  -6 -10 114.372 40.8518   4
   1   6  10 125.127 42.4973   2
   1   6  11 55.9452 30.3729   2
  -1  -6 -11 125.102 40.2623   4
  -1  -6 -12 46.8837 38.0471   4
  -1  -7  16-65.9709 37.3114   1
  -1  -7  15 128.541 51.9495   1
  -1  -7  14 354.043 69.8203   1
  -1  -7  13-8.82865 32.7077   1
  -1  -7  12 670.093 81.8617   1
  -1  -7  11 123.036 42.5194   1
  -1  -7  10 51.6083 36.8893   1
  -1  -7   9 42.2983 28.5773   1
  -1  -7   8 152.066 36.0209   1
  -1  -7   7 934.305 72.4401   1
  -1  -7   6 901.604 94.2633   2
  -1  -7   6 915.892 69.9709   1
   1   7  -6 921.901 75.9903   1
  -1  -7   5 1227.57 103.356   2
  -1  -7   5 1205.30 49.7889   4
  -1  -7   5 1261.28 77.3273   1
   1   7  -5 1188.47 84.2490   1
  -1  -7   4 6.02947 16.7495   1
  -1  -7   4 17.7933 30.0923   2
  -1  -7   4 6.59180 12.8978   4
  -1  -7   3 89.3289 25.5136   1
  -1  -7   3 105.244 20.8406   4
  -1  -7   3 111.498 36.0476   2
  -1  -7   2 681.698 77.0209   2
  -1  -7   2 670.059 48.6441   4
  -1  -7   2 637.830 55.8018   1
  -1  -7   1 2647.56 139.968   2
  -1  -7   1 2781.63 108.886   1
  -1  -7   1 2801.61 104.414   4
  -1  -7   0 449.507 46.7451   4
  -1  -7   0 435.315 45.3552   1
  -1  -7   0 420.072 57.7891   2
  -1  -7  -1 113.998 28.5393   4
  -1  -7  -1 115.107 33.0822   2
  -1  -7  -1 134.965 28.4672   1
   1   7   2 1331.22 93.8810   2
  -1  -7  -2 1445.86 103.610   2
  -1  -7  -2 1276.47 84.8821   4
  -1  -7  -2 1385.29 78.0252   1
  -1  -7  -3 1596.54 81.8669   1
   1   7   3 1492.52 98.4916   2
  -1  -7  -3 1427.58 104.787   2
  -1  -7  -3 1493.85 89.2926   3
  -1  -7  -3 1545.93 94.7362   4
  -1  -7  -4-0.66651 19.7024   1
   1   7   4 18.1330 27.3496   2
  -1  -7  -4 30.0934 22.4330   2
  -1  -7  -4 53.4100 31.8651   4
   1   7   5 74.5581 29.8145   2
  -1  -7  -5 60.4983 28.7504   2
  -1  -7  -5 152.752 39.3964   4
   1   7   6 38.3857 34.1626   2
  -1  -7  -6 6.87740 28.2114   4
  -1  -7  -6-20.2811 21.3716   2
   1   7   7 950.909 86.1540   2
  -1  -7  -7 771.754 81.6196   4
  -1  -7  -7 766.012 62.4567   1
   1   7   8 665.679 73.4707   2
  -1  -7  -8 574.734 75.5152   4
   1   7   9 44.1363 27.5190   2
  -1  -7  -9 67.6128 32.3646   4
  -1  -7 -10 80.5293 43.1146   4
   1   7  10-27.5404 23.9045   2
  -1  -7 -11 104.987 48.2175   4
  -1  -8  15-13.7412 37.5485   1
  -1  -8  14 78.0458 42.8929   1
  -1  -8  13 109.546 51.0519   1
  -1  -8  12 480.755 72.7633   1
  -1  -8  11 188.691 48.6915   1
  -1  -8  10 512.311 69.0819   1
  -1  -8   9 75.5803 36.2168   1
  -1  -8   8 198.726 42.2701   1
  -1  -8   7 1342.34 90.4775   1
  -1  -8   6 11.7552 8.48867   4
  -1  -8   6 35.9368 25.1316   1
  -1  -8   5 462.335 74.3923   2
  -1  -8   5 381.349 33.8357   4
   1   8  -5 409.814 54.7894   1
  -1  -8   5 345.983 44.5240   1
  -1  -8   4 1633.28 123.196   2
  -1  -8   4 1611.34 90.0295   1
  -1  -8   4 1574.40 73.0007   4
  -1  -8   3 254.749 36.9919   1
  -1  -8   3 207.178 49.4840   2
  -1  -8   3 234.155 34.1077   4
  -1  -8   2 41.7109 18.8833   1
  -1  -8   2 77.5413 37.0521   2
  -1  -8   2 36.1095 18.3209   4
  -1  -8   1 456.903 48.2899   1
  -1  -8   1 390.485 61.0077   2
  -1  -8   1 414.891 46.2668   4
  -1  -8   0 1191.95 100.505   2
  -1  -8   0 1261.21 76.3727   1
  -1  -8   0 1242.98 80.6718   4
  -1  -8  -1 317.805 46.2346   4
  -1  -8  -1 298.679 51.4131   2
  -1  -8  -1 278.524 40.2730   1
  -1  -8  -2 366.162 44.7205   1
  -1  -8  -2 377.759 54.0674   4
  -1  -8  -2 366.035 60.6903   2
   1   8   3 695.089 73.9436   2
  -1  -8  -3 608.956 74.5895   2
  -1  -8  -3 634.729 69.9172   4
  -1  -8  -3 627.125 53.5620   1
   1   8   4 198.507 41.8369   2
  -1  -8  -4 276.903 52.4476   4
  -1  -8  -4 207.783 34.3647   1
  -1  -8  -4 238.035 43.6015   2
   1   8   5 204.648 42.3114   2
  -1  -8  -5 280.039 52.8438   2
  -1  -8  -5 226.718 47.5002   4
  -1  -8  -5 266.242 36.7369   1
   1   8   6-14.1394 29.1842   2
  -1  -8  -6 25.4928 22.3899   1
  -1  -8  -6-22.2538 27.1624   4
  -1  -8  -6 12.0563 28.7071   2
  -1  -8  -7 27.5943 17.3540   1
   1   8   7-5.99162 24.0451   2
  -1  -8  -7 22.8176 28.9263   4
  -1  -8  -8 124.296 43.7071   4
   1   8   8 126.818 34.9346   2
  -1  -8  -9-15.5723 32.6229   4
  -1  -8 -10 63.8662 44.7143   4
  -1  -9  15 165.241 63.9916   1
  -1  -9  14 737.983 99.6882   1
  -1  -9  13 133.079 47.7962   1
  -1  -9  12 16.8107 40.9278   1
  -1  -9  11 160.229 45.9088   1
  -1  -9  10 1811.04 124.091   1
  -1  -9   9 349.082 56.2486   1
  -1  -9   8 62.9790 32.8702   1
  -1  -9   7 1363.61 98.9269   1
  -1  -9   6 2714.72 131.621   1
  -1  -9   6 3012.90 93.0311   4
  -1  -9   5 1685.90 100.268   1
  -1  -9   5 1723.22 79.9536   4
  -1  -9   4 234.871 35.4972   4
  -1  -9   4 237.175 54.9297   2
  -1  -9   4 263.767 41.3282   1
  -1  -9   3-26.0827 22.9084   1
  -1  -9   3 7.56694 38.2074   2
  -1  -9   3 27.3579 23.5439   4
  -1  -9   2 1490.27 120.034   2
  -1  -9   2 1407.36 88.9811   1
  -1  -9   2 1511.53 90.4899   4
  -1  -9   1 1886.91 131.880   2
  -1  -9   1 1814.95 95.4364   1
  -1  -9   1 1842.51 103.142   4
  -1  -9   0 852.534 65.3376   1
  -1  -9   0 732.111 69.4093   4
  -1  -9   0 709.910 79.1251   2
  -1  -9  -1 432.276 57.6192   4
  -1  -9  -1 535.389 73.4365   2
  -1  -9  -1 419.861 47.0211   1
  -1  -9  -2 836.594 91.6013   2
  -1  -9  -2 894.833 65.7460   1
  -1  -9  -2 808.066 78.1279   4
  -1  -9  -3-4.25436 38.7622   2
  -1  -9  -3 69.4344 32.6270   4
  -1  -9  -3 37.1045 21.2556   1
  -1  -9  -4 0.14507 25.9301   4
  -1  -9  -4 7.99246 22.7357   1
  -1  -9  -4-43.6766 39.8884   2
  -1  -9  -5 16.2890 26.4943   4
  -1  -9  -5 82.1843 20.8161   1
  -1  -9  -6 32.7033 19.2804   1
   1   9   6 56.0219 33.1145   2
  -1  -9  -6 38.1222 34.1275   4
   1   9   7 46.6926 27.7629   2
  -1  -9  -7-8.95993 27.8482   4
  -1  -9  -8 348.335 65.2143   4
  -1  -9  -9 40.9256 34.0970   4
  -1 -10  14 37.6453 38.2651   1
  -1 -10  13 382.273 78.6620   1
  -1 -10  12 66.9308 42.5974   1
  -1 -10  11 359.505 67.3201   1
  -1 -10  10 104.147 48.4916   1
  -1 -10   9 216.941 50.3387   1
  -1 -10   8 226.556 51.5613   1
  -1 -10   7 52.0542 30.7543   1
  -1 -10   6 657.373 71.6239   1
  -1 -10   6 646.967 51.8679   4
  -1 -10   5 183.040 34.2544   4
  -1 -10   5 198.295 43.5036   1
  -1 -10   4 104.787 27.8175   4
  -1 -10   4 135.097 36.8560   1
  -1 -10   3 22.1461 24.3931   4
  -1 -10   3-23.2866 24.0765   1
  -1 -10   2 238.857 57.2228   2
  -1 -10   2 261.111 44.5552   4
  -1 -10   2 186.608 38.0310   1
  -1 -10   1 102.156 43.4122   2
  -1 -10   1 112.003 32.0006   1
  -1 -10   1 151.301 44.6566   4
  -1 -10   0 221.495 38.6253   1
  -1 -10   0 154.850 40.6308   4
  -1 -10   0 182.107 38.3267   2
  -1 -10  -1 23.9139 19.3050   1
  -1 -10  -1-42.8355 33.5411   4
  -1 -10  -1 29.2762 41.2188   2
  -1 -10  -2 558.214 83.8581   2
  -1 -10  -2 499.918 50.9663   1
  -1 -10  -2 408.960 62.2989   4
  -1 -10  -3 345.391 42.2524   1
  -1 -10  -3 309.387 55.7650   4
  -1 -10  -4 415.496 43.9548   1
  -1 -10  -4 377.456 64.6971   4
  -1 -10  -5 45.1438 37.9481   4
  -1 -10  -6 52.9720 36.6332   4
  -1 -10  -7 35.5830 30.4560   4
  -1 -10  -8-57.6856 43.8015   4
  -1 -11  12 164.531 61.0805   1
  -1 -11  11 6.82046 35.7633   1
  -1 -11  10 52.0388 45.3237   1
  -1 -11   9 124.323 49.5931   1
  -1 -11   8 107.275 41.1750   1
  -1 -11   7 23.0901 28.5495   1
  -1 -11   6 134.329 40.5556   1
  -1 -11   6 122.551 29.4156   4
  -1 -11   5 665.409 74.2687   1
  -1 -11   5 640.656 63.1627   4
  -1 -11   4 94.7314 32.5496   1
  -1 -11   4 66.8470 22.6002   4
  -1 -11   3 38.4398 23.3278   1
  -1 -11   3 41.4382 29.6664   4
  -1 -11   2 60.2865 28.6684   1
  -1 -11   2 34.1241 29.8838   4
  -1 -11   1 59.4651 22.4747   1
  -1 -11   1 97.8193 34.9459   4
  -1 -11   0 20.9459 27.5363   4
  -1 -11   0-0.09826 18.8031   1
  -1 -11  -1 223.220 50.8137   4
  -1 -11  -1 253.938 39.9255   1
  -1 -11  -2 176.343 49.8552   4
  -1 -11  -2 115.009 28.2408   1
  -1 -11  -3 80.3780 44.4691   4
  -1 -11  -3 72.3359 24.2107   1
  -1 -11  -4 43.7031 33.6593   4
  -1 -11  -5 152.802 47.9156   4
  -1 -11  -6 67.1774 44.1550   4
  -1 -12  11 8.47263 39.6810   1
  -1 -12  10 162.047 57.1402   1
  -1 -12   9 150.952 52.1492   1
  -1 -12   8 73.6915 39.4782   1
  -1 -12   7 328.582 60.3234   1
  -1 -12   6-0.23228 32.2483   1
  -1 -12   5 40.6407 30.2819   1
  -1 -12   4 119.988 34.6003   4
  -1 -12   4 201.301 49.0667   1
  -1 -12   3-6.70312 29.3787   4
  -1 -12   3-9.24414 25.2437   1
  -1 -12   2 78.9914 35.5307   4
  -1 -12   2 60.7582 30.6467   1
  -1 -12   1 10.6533 29.0994   4
  -1 -12   1-10.9924 23.9021   1
  -1 -12   0 30.9407 30.2132   4
  -1 -12   0 45.3327 26.0379   1
  -1 -12  -1 91.3344 30.3562   1
  -1 -12  -1 11.8123 30.9047   4
  -1 -12  -2 4.21028 29.9794   4
  -1 -12  -3 27.3207 37.5122   4
  -1 -12  -4 123.065 47.9342   4
  -1 -12  -5 18.4315 31.2141   4
  -1 -13  10 239.108 65.1331   1
  -1 -13   9-42.8921 40.5123   1
  -1 -13   8 139.850 51.6661   1
  -1 -13   7 86.9237 44.9723   1
  -1 -13   6 478.505 73.2999   1
  -1 -13   5 94.2414 43.7221   1
  -1 -13   4 36.9130 30.6349   1
  -1 -13   3 39.1622 32.9544   1
  -1 -13   2 6.97303 24.7124   1
  -1 -13   2-41.9798 42.6608   4
  -1 -13   1 102.865 37.0717   1
  -1 -13   1 19.6995 34.8141   4
  -1 -13   0-14.6609 37.9194   4
  -1 -13  -1 228.542 55.7971   4
  -1 -13  -2 81.8861 44.9707   4
  -1 -13  -3-30.7229 52.0626   4
  -1 -13  -4 3.29881 39.2598   4
  -1 -14   8 152.919 53.2405   1
  -1 -14   7 156.293 50.0133   1
  -1 -14   6 21.0194 32.2497   1
  -1 -14   5 18.5283 32.8540   1
  -1 -14   4 42.3892 34.2522   1
  -1 -14   3 113.928 44.3562   1
  -1 -14   0-13.7199 39.7590   4
  -1 -14  -1 387.373 82.7390   4
  -1 -14  -2 282.154 73.6042   4
  -1 -15   6 211.542 62.7790   1
  -1 -15   5 105.213 50.5304   1
   2 -15  -1 20.7338 69.8990   4
   2 -15   0 17.7548 65.2631   4
   2 -15   1 27.3506 64.0467   4
   2 -15   2-71.9271 61.8730   4
   2 -15   3 25.0322 68.9751   4
   2 -15   6-21.5105 56.0949   1
   2 -15   7 111.693 59.2106   1
   2 -15   8 118.746 60.5102   1
   2 -14  -3 87.1494 76.1339   4
   2 -14  -2 69.4262 60.7509   4
   2 -14  -1 19.5183 54.7292   4
   2 -14   0 13.0219 53.5182   4
   2 -14   1-80.5310 59.9777   4
   2 -14   2 193.503 86.8759   4
   2 -14   3-41.2986 51.7641   4
   2 -14   4 686.323 92.9451   1
   2 -14   4 598.550 116.064   4
   2 -14   5 94.6428 63.2560   4
   2 -14   5 29.8559 36.6022   1
   2 -14   6 50.6130 48.6242   1
   2 -14   7 139.072 54.0915   1
   2 -14   8-30.5116 50.7180   1
   2 -14   9 161.271 67.4620   1
   2 -13  -5 56.6654 72.8723   4
   2 -13  -4 36.3259 50.4543   4
   2 -13  -3 26.7467 63.8203   4
   2 -13  -2 254.649 79.1036   4
   2 -13  -1 323.614 86.5508   4
   2 -13   0 29.1988 45.2385   4
   2 -13   1 208.948 68.6189   4
   2 -13   2 113.231 34.6749   1
   2 -13   2 205.842 74.3483   4
   2 -13   3 124.718 43.4605   1
   2 -13   3 337.049 85.7343   4
   2 -13   4 48.8442 33.4488   1
   2 -13   4 51.1193 59.4017   4
   2 -13   5 26.7845 41.5887   1
   2 -13   5 22.2636 45.8095   4
   2 -13   6 102.280 53.8174   1
   2 -13   6 148.348 76.3764   4
   2 -13   7 209.008 69.0036   1
   2 -13   8 129.739 55.5765   1
   2 -13   9 43.1381 53.9224   1
   2 -13  10 53.2430 50.0476   1
   2 -12  -6 132.111 69.6437   4
   2 -12  -5 10.1535 56.0237   4
   2 -12  -4 224.509 87.3724   4
   2 -12  -3 140.885 66.4984   4
   2 -12  -2 149.415 60.8692   4
   2 -12  -1 266.961 77.5259   4
   2 -12   0 531.117 95.3643   4
   2 -12   1 53.4681 51.8484   4
  -2  12  -1 38.0289 25.0083   1
   2 -12   1 16.6434 21.8160   2
   2 -12   2 8.04910 31.4627   1
   2 -12   2-23.0802 46.1752   4
  -2  12  -2 40.6263 26.7653   1
   2 -12   3 66.4661 32.9128   1
   2 -12   3 113.358 63.1106   4
   2 -12   4 908.273 95.5865   1
   2 -12   4 966.977 127.045   4
   2 -12   5 95.7207 58.1078   4
   2 -12   5 110.074 40.0055   1
   2 -12   6 261.228 61.3371   1
   2 -12   6 294.879 74.1173   4
   2 -12   7 444.507 77.8247   1
   2 -12   8 409.197 78.4149   1
   2 -12   9 19.4135 45.1615   1
   2 -12  10 26.2897 44.8137   1
   2 -12  11-6.92297 51.1926   1
   2 -11  -8 95.6331 70.1142   4
   2 -11  -7 200.938 79.0466   4
   2 -11  -6 228.025 77.9172   4
   2 -11  -5 42.0804 45.5479   4
   2 -11  -4 73.7995 61.8064   4
   2 -11  -3 22.3860 55.8082   4
   2 -11  -2 120.511 59.8099   4
  -2  11   1 110.257 22.3915   1
   2 -11  -1 82.9928 53.5583   4
   2 -11  -1 76.4999 19.6948   2
   2 -11   0 23.2461 21.0269   2
   2 -11   0 93.3361 58.1624   4
   2 -11   1 791.530 73.5005   1
   2 -11   1 801.473 72.4020   2
   2 -11   1 774.279 104.850   4
  -2  11  -1 714.773 55.5238   1
   2 -11   2 1340.17 99.4176   1
  -2  11  -2 1194.51 74.8950   1
   2 -11   2 1425.63 141.329   4
   2 -11   3 76.9460 32.6351   1
   2 -11   3 93.0571 51.9472   4
  -2  11  -3 71.2212 26.4341   1
   2 -11   4 24.1881 43.9092   4
   2 -11   4-4.71919 30.5982   1
  -2  11  -5 123.513 38.2759   4
   2 -11   5 70.6223 31.8864   1
   2 -11   5 57.7037 46.7893   4
   2 -11   6 383.386 69.4585   1
  -2  11  -6 310.210 53.2997   4
   2 -11   6 458.459 85.3029   4
   2 -11   7 248.538 62.7377   1
  -2  11  -7 306.465 54.0456   4
   2 -11   8 506.353 85.0253   1
   2 -11   9 218.569 67.2951   1
   2 -11  10 261.688 70.0175   1
   2 -11  11-9.72706 41.0063   1
   2 -11  12-121.160 75.4489   1
   2 -10  -9 61.8467 49.3062   4
   2 -10  -8 52.2167 60.5152   4
   2 -10  -7 139.804 69.5774   4
   2 -10  -6 301.209 77.7569   4
  -2  10   6 310.987 58.4328   3
   2 -10  -5 1524.31 152.269   4
  -2  10   5 1453.59 108.430   3
  -2  10   4 367.773 56.9361   3
   2 -10  -4 373.656 80.5721   4
  -2  10   3 498.234 65.1845   3
   2 -10  -3 589.331 96.5941   4
   2 -10  -2 652.946 33.0844   2
   2 -10  -2 662.591 32.7038   2
  -2  10   2 820.768 43.4642   1
   2 -10  -2 892.879 111.849   4
  -2  10   2 892.999 81.7898   3
   2 -10  -1 970.214 59.1420   2
  -2  10   1 950.624 51.8009   1
   2 -10  -1 1081.59 120.749   4
  -2  10   1 1111.56 87.0426   3
   2 -10   0 410.219 48.2571   2
   2 -10   0 381.231 75.5662   4
  -2  10   0 347.971 50.3883   3
   2 -10   1 54.2832 25.8019   2
   2 -10   1 97.7617 51.0768   4
   2 -10   1 111.027 31.6749   1
  -2  10  -1 95.6231 24.2320   1
   2 -10   2 321.898 48.5455   1
   2 -10   2 368.638 74.3688   4
  -2  10  -2 285.317 37.2959   1
  -2  10  -3 653.738 57.8768   1
  -2  10  -3 784.651 79.3899   4
   2 -10   3 547.996 67.6344   1
   2 -10   3 666.403 93.1177   4
   2 -10   4 387.849 61.8106   1
   2 -10   4 465.106 84.1130   4
  -2  10  -4 410.717 58.1887   4
  -2  10  -5 112.372 33.8806   4
   2 -10   5 147.945 43.6443   1
   2 -10   5 121.748 57.3880   4
  -2  10  -6 425.235 57.8237   4
   2 -10   6 357.378 62.8991   1
   2 -10   7 252.653 61.7962   1
  -2  10  -7 323.941 49.6443   4
   2 -10   8 111.051 46.4219   1
  -2  10  -8 136.287 37.2760   4
   2 -10   9 77.3000 47.7060   1
  -2  10  -9 190.572 48.3571   4
   2 -10  10 137.329 53.8297   1
   2 -10  11 67.4632 56.0353   1
   2 -10  12-57.2905 58.1388   1
   2 -10  13 33.7099 51.8595   1
   2  -9 -11 4.79580 52.2012   4
  -2   9  10 107.317 42.8904   3
   2  -9 -10 168.795 65.4122   4
   2  -9  -9-15.6266 60.9163   4
  -2   9   9 94.0578 48.9747   3
   2  -9  -8 291.519 78.0838   4
  -2   9   8 229.187 49.7791   3
   2  -9  -7-58.6523 54.0047   4
  -2   9   7 19.4033 28.8086   3
  -2   9   6 491.501 63.4203   3
   2  -9  -6 586.890 101.014   4
  -2   9   5 41.6629 28.6027   3
   2  -9  -5 128.262 61.9947   4
   2  -9  -4 96.5535 57.6034   4
  -2   9   4 81.6871 34.3516   3
  -2   9   3 228.708 18.7990   1
  -2   9   3 249.437 45.5056   3
   2  -9  -3 304.933 68.9964   4
   2  -9  -2 268.543 24.0738   2
   2  -9  -2 263.071 24.7905   2
  -2   9   2 297.748 25.3040   1
   2  -9  -2 310.772 68.2067   4
  -2   9   2 261.721 47.9867   3
  -2   9   1 16.0348 11.5374   1
   2  -9  -1 6.28515 38.6859   4
  -2   9   1 51.8983 29.9255   3
   2  -9  -1 15.1062 13.8937   2
   2  -9   0 503.689 49.2833   2
  -2   9   0 488.833 56.1985   3
  -2   9   0 465.463 38.7921   1
   2  -9   0 552.343 83.2342   4
  -2   9  -1 125.737 36.2269   4
   2  -9   1 18.9889 37.4918   4
   2  -9   1 81.4813 29.2301   2
  -2   9  -1 157.238 36.0546   3
   2  -9   2 984.923 80.4149   1
  -2   9  -2 995.468 64.7310   1
  -2   9  -2 1087.66 90.1309   4
   2  -9   2 1118.97 113.220   4
  -2   9  -2 969.639 72.7087   3
   2  -9   3 172.048 40.8725   1
  -2   9  -3 191.205 35.0805   1
  -2   9  -3 174.562 44.1148   4
   2  -9   3 297.116 63.9273   4
  -2   9  -4 38.2711 30.5483   1
   2  -9   4-31.5872 34.1689   1
  -2   9  -4-50.4904 33.8807   4
   2  -9   4 28.3914 41.2994   4
   2  -9   5 2.23376 35.0818   1
  -2   9  -5-18.5929 29.7081   4
   2  -9   5 38.7294 40.4176   4
   2  -9   6-3.87418 30.3889   1
  -2   9  -6 3.56962 29.7720   4
   2  -9   7 13.0486 33.6868   1
  -2   9  -7 144.846 44.2238   4
   2  -9   8 42.1633 65.5559   1
  -2   9  -8 7.58690 28.6666   4
   2  -9   9-44.7441 54.1096   1
  -2   9  -9 45.9635 31.3988   4
  -2   9 -10 38.6749 31.7063   4
   2  -9  10 70.4541 37.2440   1
   2  -9  11-78.6031 62.2555   1
   2  -9  12-30.3084 51.2169   1
   2  -9  13 148.555 66.9126   1
   2  -8 -12 257.484 79.3719   4
  -2   8  12 248.833 55.0765   3
   2  -8 -11 57.1042 54.9602   4
  -2   8  11 70.5547 38.5600   3
   2  -8 -10 235.397 73.0034   4
  -2   8  10 178.843 46.3985   3
   2  -8  -9 74.1609 56.7809   4
  -2   8   9 23.2384 32.7085   3
   2  -8  -8 138.866 51.4542   4
  -2   8   8 68.6948 32.0128   3
   2  -8  -7 314.287 76.0768   4
  -2   8   7 315.233 54.3561   3
   2  -8  -6 534.878 85.4313   4
  -2   8   6 417.588 56.7142   3
   2  -8  -5 153.979 56.0861   4
  -2   8   5 237.303 46.2911   3
   2  -8  -4 17.2824 35.9296   4
  -2   8   4 59.0780 32.2385   3
  -2   8   3 20.9829 7.86157   1
   2  -8  -3 56.3191 45.9333   4
  -2   8   3 17.8260 28.1478   3
   2  -8  -2 50.0151 39.7550   4
   2  -8  -2 63.5108 16.1940   2
  -2   8   2 39.4356 10.2900   1
  -2   8   2 47.2904 29.0606   3
   2  -8  -1 1315.59 68.3780   2
  -2   8   1 1313.28 56.5566   1
  -2   8   1 1294.34 93.4253   4
   2  -8  -1 1393.40 122.141   4
  -2   8   1 1242.12 83.8749   3
   2  -8   0 877.437 64.7528   2
  -2   8   0 806.260 49.4492   1
  -2   8   0 834.802 75.7757   4
  -2   8   0 826.619 67.4448   3
   2  -8   0 846.302 95.6651   4
  -2   8  -1 4.60825 23.3593   4
   2  -8   1-24.5577 41.6529   4
  -2   8  -1 65.8174 27.0706   3
   2  -8   1 29.9540 22.2249   2
   2  -8   2 98.4953 31.0811   2
   2  -8   2 88.2720 28.0576   1
  -2   8  -2 75.6854 33.4544   4
   2  -8   2 112.652 43.0307   4
  -2   8  -2 88.4690 27.1042   3
  -2   8  -3 154.788 33.7609   1
   2  -8   3 133.698 38.0791   1
  -2   8  -3 91.5274 30.6424   4
   2  -8   3 190.906 57.2578   4
  -2   8  -3 157.920 32.4013   3
  -2   8  -4 23.2630 25.3712   1
  -2   8  -4-4.83697 17.7273   3
   2  -8   4 3.87469 28.0292   1
  -2   8  -4 14.1807 30.9031   4
   2  -8   4 11.4017 39.2766   4
  -2   8  -5 268.124 43.9763   1
   2  -8   5 248.575 51.7310   1
  -2   8  -5 270.966 50.9043   4
   2  -8   6 40.3415 28.4238   1
  -2   8  -6-17.7467 27.3448   4
   2  -8   7 23.3271 36.4003   1
  -2   8  -7 118.053 48.4697   4
  -2   8  -8 81.8344 38.9361   4
   2  -8   8 47.8155 36.8189   1
   2  -8   9 192.287 53.2968   1
  -2   8  -9 235.077 51.2339   4
   2  -8  10-35.6991 47.4142   1
  -2   8 -10-24.7299 35.7734   4
   2  -8  11 8.81893 48.9824   1
  -2   8 -11 33.9050 36.4737   4
   2  -8  12 30.7044 43.9284   1
   2  -8  13-34.2692 62.3032   1
   2  -8  14 61.5235 52.5539   2
   2  -8  14 2.76780 44.6696   1
   2  -7 -13-42.0084 49.3350   4
  -2   7  13 22.9626 31.3051   3
   2  -7 -12-31.5986 53.7396   4
  -2   7  12 30.6333 31.4184   3
   2  -7 -11-0.84867 47.8329   4
  -2   7  11 40.4081 33.1202   3
   2  -7 -10-30.2067 47.5310   4
  -2   7  10 22.9801 31.7018   3
   2  -7  -9 29.3934 40.4466   4
  -2   7   9 9.69647 24.7769   3
   2  -7  -8-59.9165 50.6431   4
  -2   7   8 9.12430 25.3651   3
   2  -7  -7 59.1843 44.0416   4
  -2   7   7 46.1456 28.6855   3
   2  -7  -6 463.968 73.5435   4
  -2   7   6 460.291 58.4343   3
   2  -7  -5 827.792 97.0562   4
  -2   7   5 747.177 70.9807   3
  -2   7   4 112.392 31.2921   3
   2  -7  -4 146.252 50.2603   4
  -2   7   3 321.434 45.4405   3
  -2   7   3 293.201 19.8172   1
  -2   7   3 289.742 50.1324   4
   2  -7  -3 388.910 67.1690   4
  -2   7   2 39.0712 22.7537   3
   2  -7  -2 76.6536 42.7557   4
  -2   7   2 75.5854 14.4774   1
  -2   7   2 65.5419 28.8968   4
   2  -7  -2 94.2041 18.6849   2
  -2   7   1 228.166 36.1828   3
  -2   7   1 218.804 26.7705   1
  -2   7   1 296.042 47.0983   4
   2  -7  -1 132.879 44.6152   4
   2  -7  -1 218.972 30.2173   2
  -2   7   0 201.299 28.5974   1
  -2   7   0 217.625 42.4299   4
   2  -7   0 201.235 33.8374   2
   2  -7   0 171.447 49.2133   4
  -2   7   0 188.204 33.6171   3
  -2   7  -1 2506.92 94.1441   1
   2  -7   1 2648.35 117.760   2
  -2   7  -1 2621.04 130.609   4
   2  -7   1 2628.60 156.878   4
  -2   7  -1 2544.09 107.633   3
   2  -7   2 236.731 41.0553   2
  -2   7  -2 206.002 41.0784   4
   2  -7   2 230.109 55.2273   4
  -2   7  -2 183.158 33.3493   3
   2  -7   3 18.8606 27.0006   2
  -2   7  -3 12.3301 21.2992   1
   2  -7   3 18.0787 22.2652   1
  -2   7  -3 21.4102 26.7112   4
   2  -7   3-16.4798 32.7476   4
  -2   7  -3-19.6153 19.2166   3
  -2   7  -4 70.1066 28.6580   1
  -2   7  -4 101.144 37.8148   4
   2  -7   4 27.7094 33.5847   4
  -2   7  -4 32.4821 18.8173   3
   2  -7   4 14.7686 24.9123   1
  -2   7  -5 119.038 31.4249   1
   2  -7   5 38.5558 28.1072   1
  -2   7  -5 42.2924 30.7381   4
  -2   7  -5 58.4347 20.8640   3
  -2   7  -6 176.838 39.9910   1
   2  -7   6 76.2624 33.0133   1
  -2   7  -6 75.6029 36.7256   4
   2  -7   7 367.560 62.8806   1
  -2   7  -7 452.259 68.0600   4
   2  -7   8-66.8273 47.4180   1
  -2   7  -8 6.27900 36.3661   4
  -2   7  -9 147.021 46.2250   4
   2  -7   9 53.2869 35.8183   1
   2  -7  10 42.7399 38.0671   1
  -2   7 -10-11.1540 31.5087   4
   2  -7  11-2.01009 39.2339   1
  -2   7 -11 31.4612 36.8054   4
   2  -7  12 32.9310 47.6987   1
   2  -7  13 93.7536 54.8653   2
   2  -7  13-16.0021 51.9481   1
   2  -7  14 62.3256 43.0778   2
   2  -6 -14-141.486 72.4761   4
  -2   6  14 54.3219 34.1712   3
   2  -6 -13 150.879 57.0675   4
  -2   6  13 82.0059 37.6102   3
   2  -6 -12-75.6133 61.3157   4
  -2   6  12-6.83074 23.4942   3
   2  -6 -11 45.4524 46.5521   4
  -2   6  11 60.8492 34.5161   3
   2  -6 -10-9.91395 48.6425   4
  -2   6  10-2.29573 23.7966   3
   2  -6  -9 7.30658 34.8579   4
  -2   6   9-12.2192 26.3725   3
   2  -6  -8-26.0342 41.0321   4
  -2   6   8 98.3200 35.4994   3
  -2   6   7-18.9163 23.7334   3
   2  -6  -7-17.4548 39.5075   4
  -2   6   6 70.3692 25.9572   3
   2  -6  -6 191.041 51.6680   4
   2  -6  -5 918.000 96.2359   4
  -2   6   5 1106.32 85.1668   4
  -2   6   5 900.057 73.5279   3
  -2   6   4 410.949 50.0466   3
  -2   6   4 371.881 18.7285   1
  -2   6   4 492.674 57.2953   4
   2  -6  -4 519.943 73.5987   4
  -2   6   3 81.2778 13.6032   1
  -2   6   3 11.6360 21.0014   3
   2  -6  -3 61.2825 11.2115   2
  -2   6   3 87.8917 31.4334   4
   2  -6  -3 38.8427 29.8554   4
  -2   6   2 413.848 47.8885   3
   2  -6  -2 511.342 39.6163   2
  -2   6   2 486.154 33.2743   1
   2  -6  -2 450.281 66.5171   4
  -2   6   2 500.677 56.4197   4
  -2   6   1-31.7512 24.5506   3
   2  -6  -1-10.6427 17.0688   2
  -2   6   1 18.3285 20.7755   4
   2  -6  -1 1.10368 32.0358   4
  -2   6   1-7.81811 14.5566   1
  -2   6   0 221.438 34.3573   3
   2  -6   0 267.303 52.6082   4
  -2   6   0 252.037 41.1891   4
   2  -6   0 215.365 32.6403   2
  -2   6   0 191.921 26.5815   1
  -2   6  -1 849.688 56.6434   1
   2  -6   1 1011.27 71.7860   2
   2  -6   1 990.367 92.8404   4
  -2   6  -1 900.878 77.5613   4
  -2   6  -1 910.786 62.8025   3
  -2   6  -2 26.7709 16.4601   3
  -2   6  -2 82.6919 31.8778   4
   2  -6   2 35.9205 35.0487   4
   2  -6   2 69.9090 26.4999   2
  -2   6  -3 7.99057 16.9440   3
   2  -6   3 58.1218 29.0158   2
  -2   6  -3-4.16338 24.2912   4
   2  -6   3 30.7936 38.5093   4
   2  -6   4 464.399 60.1097   2
  -2   6  -4 472.935 51.1517   1
  -2   6  -4 422.552 61.6814   4
   2  -6   4 282.720 48.4945   1
  -2   6  -4 417.852 38.3394   3
   2  -6   5 86.6638 34.4355   2
   2  -6   5 61.5427 30.5731   1
  -2   6  -5 113.392 21.8223   3
  -2   6  -5 81.3002 30.5711   1
  -2   6  -5 111.245 36.6169   4
  -2   6  -6 821.809 72.5770   1
   2  -6   6 653.093 76.8562   1
  -2   6  -6 776.195 82.7150   4
  -2   6  -6 763.815 46.0003   3
   2  -6   7-31.3192 40.5679   1
  -2   6  -7 70.4758 41.5196   4
   2  -6   8 212.806 47.2845   1
  -2   6  -8 212.912 53.3505   4
  -2   6  -9 391.968 69.8526   4
   2  -6   9 219.361 51.5909   1
   2  -6  10 57.6053 43.5459   2
  -2   6 -10-27.5484 34.1918   4
   2  -6  10-72.8177 57.3713   1
   2  -6  11 31.0671 43.9202   2
   2  -6  11 9.80799 38.8733   1
  -2   6 -11-16.1897 36.2649   4
   2  -6  12 128.947 60.9496   2
   2  -6  13 49.8780 41.0082   2
   2  -6  14-20.8677 39.1908   2
   2  -6  15 85.4496 54.5684   2
   2  -5 -15-26.3723 57.7788   4
   2  -5 -14 76.9372 50.8307   4
  -2   5  14 1.28623 25.6766   3
   2  -5 -13 33.2043 51.6834   4
  -2   5  13 54.9194 32.8151   3
   2  -5 -12 990.078 115.152   4
  -2   5  12 913.178 82.2211   3
  -2   5  11 170.845 38.3870   3
   2  -5 -11 228.736 59.3270   4
  -2   5  11 222.624 28.2800   2
  -2   5  10 96.3963 33.2554   3
   2  -5 -10 86.2801 43.8039   4
  -2   5  10 111.070 18.1791   2
  -2   5   9 295.453 44.9730   3
  -2   5   9 197.198 20.3853   2
  -2   5   9 246.236 21.2208   2
   2  -5  -9 296.932 58.1707   4
   2  -5  -8 1655.32 131.488   4
  -2   5   8 1718.09 104.813   3
   2  -5  -7 152.662 44.6790   4
   2  -5  -6 246.867 51.8356   4
  -2   5   6 215.033 41.5684   4
  -2   5   5 105.974 10.8383   1
   2  -5  -5 147.667 44.1070   4
  -2   5   5 181.539 37.6436   4
  -2   5   5 148.441 14.1398   1
  -2   5   4 59.4125 25.9181   4
  -2   5   4 48.2653 12.1480   1
  -2   5   3 50.5075 13.8583   1
   2  -5  -3 42.3399 14.8896   2
  -2   5   3 51.7069 26.5286   4
   2  -5  -2 292.689 32.4854   2
  -2   5   2 316.173 43.9992   4
  -2   5   2 260.589 28.8569   1
  -2   5   1 348.873 35.5591   1
  -2   5   1 406.656 51.2504   4
   2  -5  -1 388.580 40.9945   2
  -2   5   0 249.954 33.9047   1
  -2   5   0 219.358 43.0340   4
   2  -5   0 245.654 36.8915   2
   2  -5   1 629.631 58.2127   2
  -2   5  -1 762.038 73.1755   4
  -2   5  -1 737.746 57.3963   1
   2  -5   1 762.908 83.0917   4
  -2   5  -2 1269.28 77.2662   1
   2  -5   2 1259.86 85.5595   2
  -2   5  -2 1274.89 96.9782   4
   2  -5   2 1401.16 112.497   4
  -2   5  -3 10.4434 16.2969   3
  -2   5  -3 12.1688 30.2421   4
   2  -5   3 25.7475 30.3273   4
   2  -5   3 46.3660 24.9405   2
  -2   5  -4 1206.80 80.7143   1
   2  -5   4 1217.18 93.1973   2
  -2   5  -4 1305.27 103.068   4
  -2   5  -4 1213.65 60.6679   3
  -2   5  -5 2226.31 113.331   1
  -2   5  -5 2253.26 138.366   4
   2  -5   5 2267.84 132.723   2
  -2   5  -5 2204.52 75.7272   3
  -2   5  -6 1013.24 79.0802   1
   2  -5   6 1209.04 103.756   2
  -2   5  -6 1055.15 100.360   4
  -2   5  -6 1061.24 48.6176   3
  -2   5  -7 1929.53 111.474   1
   2  -5   7 1800.46 130.262   2
  -2   5  -7 1949.61 133.272   4
   2  -5   8 44.4968 31.3015   2
  -2   5  -8 40.1600 34.9666   4
   2  -5   9 119.743 48.1042   2
  -2   5  -9 128.261 45.9905   4
   2  -5  10 912.498 111.326   2
  -2   5 -10 711.474 86.0110   4
   2  -5  11 59.5679 42.3930   2
   2  -5  12 26.0917 37.5929   2
   2  -5  13 59.2388 48.0275   2
   2  -5  14 295.380 79.9514   2
   2  -5  15 131.463 64.2870   2
   2  -4 -16-67.2068 56.1508   4
   2  -4 -15-40.3797 56.4249   4
   2  -4 -14 28.4108 38.6338   4
  -2   4  14 54.3825 30.3929   3
  -2   4  13 58.8295 26.5425   3
   2  -4 -13 27.8440 44.3471   4
  -2   4  12 17.2317 27.6100   3
   2  -4 -12-15.1230 40.6264   4
  -2   4  11 322.263 48.9371   3
  -2   4  11 335.226 31.3925   1
  -2   4  11 271.711 34.9649   2
   2  -4 -11 367.707 65.5775   4
  -2   4  10 108.172 25.8587   2
   2  -4 -10 6.97889 35.7068   4
  -2   4  10 111.593 19.4702   1
  -2   4   9 139.269 28.4033   2
   2  -4  -9 74.2826 36.6819   4
  -2   4   9 103.555 14.6201   1
  -2   4   8 782.614 51.7990   2
  -2   4   8 669.798 31.9291   1
  -2   4   8 807.234 73.7892   4
   2  -4  -8 801.914 87.8970   4
  -2   4   7 60.6531 10.6644   1
  -2   4   7 93.1656 31.3962   4
   2  -4  -7 128.020 42.2587   4
  -2   4   7 63.8255 16.6128   2
  -2   4   6 737.615 43.3288   2
  -2   4   6 730.662 30.2137   1
   2  -4  -6 767.334 82.6374   4
  -2   4   6 840.991 70.1910   4
  -2   4   5 3655.63 93.8072   2
  -2   4   5 3780.43 78.6541   1
  -2   4   5 4026.83 148.079   4
   2  -4  -5 3860.87 172.400   4
  -2   4   4 3153.79 86.7599   2
  -2   4   4 3226.97 132.385   4
   2  -4  -3 288.774 33.4134   2
  -2   4   3 264.879 46.3168   4
  -2   4   3 231.481 27.2914   2
   2  -4  -2 2417.57 89.7338   2
  -2   4   2 2511.48 87.3810   2
  -2   4   2 2466.92 116.631   4
  -2   4   1 2288.86 89.5575   1
   2  -4  -1 2507.04 101.535   2
  -2   4   1 2658.65 96.0453   2
  -2   4   1 2477.34 120.419   4
  -2   4   0 219.771 34.0808   1
  -2   4   0 275.571 50.1951   4
   2  -4   0 235.348 35.5973   2
  -2   4  -1 1415.85 79.1998   1
   2  -4   1 1417.29 86.0939   2
  -2   4  -1 1664.00 105.034   4
   2  -4   1 1492.90 112.607   4
  -2   4  -2 1110.04 72.7403   1
   2  -4   2 1059.84 81.3956   2
  -2   4  -2 1206.26 95.0325   4
   2  -4   2 1200.52 98.9307   4
   2  -4   3 4190.58 161.549   2
  -2   4  -3 4395.24 183.034   4
  -2   4  -4 331.633 60.0608   4
   2  -4   4 378.232 55.8903   2
   2  -4   5 4782.76 189.697   2
  -2   4  -5 4788.65 204.437   4
   2  -4   6 788.967 85.1166   2
  -2   4  -6 794.398 88.6144   4
  -2   4  -6 797.305 39.2283   3
  -2   4  -7 1609.16 103.259   1
   2  -4   7 1609.27 123.795   2
  -2   4  -7 1625.62 118.938   4
  -2   4  -7 1676.90 47.6940   3
   2  -4   8 1419.54 124.521   2
   2  -4   9-0.40593 31.7742   2
   2  -4  10 1050.89 118.421   2
   2  -4  11 527.131 92.8022   2
   2  -4  12 52.6206 50.5806   2
   2  -4  13 120.994 58.6120   2
   2  -4  14 5.77247 40.1247   2
   2  -4  15 10.2690 47.0869   2
   2  -3 -17 66.3526 44.7479   4
   2  -3 -16-51.4598 50.7352   4
   2  -3 -15-77.6497 49.2210   4
  -2   3  15-20.9077 23.4195   3
  -2   3  14 37.2641 24.6901   3
   2  -3 -14-70.4990 54.1042   4
  -2   3  13 20.1997 23.8062   3
   2  -3 -13-4.12453 40.6577   4
  -2   3  13 80.4850 27.5429   1
  -2   3  12 73.3923 24.1759   1
   2  -3 -12 30.8248 34.5794   4
  -2   3  11 416.603 50.9131   2
   2  -3 -11 456.049 68.6313   4
  -2   3  11 380.524 35.6408   1
  -2   3  10 55.1383 18.1458   1
  -2   3  10 41.3336 23.0815   2
   2  -3 -10-33.2075 39.2601   4
  -2   3   9 383.664 32.3087   1
  -2   3   9 323.943 40.1732   2
  -2   3   9 444.286 55.3839   4
   2  -3  -9 304.813 58.2708   4
  -2   3   8 63.8880 30.6741   4
  -2   3   8 118.713 30.1245   2
  -2   3   8 71.6089 15.5372   1
   2  -3  -8 95.7614 37.9058   4
  -2   3   7 173.010 31.4995   2
  -2   3   7 195.620 33.9859   4
   2  -3  -7 187.628 43.6849   4
  -2   3   7 148.744 17.9420   1
  -2   3   6 1694.00 78.7710   2
  -2   3   6 1644.95 55.3065   1
  -2   3   6 1819.61 97.9602   4
   2  -3  -6 1762.72 115.079   4
  -2   3   5-13.0135 19.0204   2
  -2   3   5 13.1055 11.7220   1
  -2   3   5 14.1516 22.0615   4
   2  -3  -4 187.707 27.3693   2
  -2   3   4 171.350 26.5713   2
  -2   3   4 185.340 36.4649   4
  -2   3   3 9.05779 16.0586   2
   2  -3  -3 34.6573 22.7482   2
  -2   3   3-29.4409 27.5898   4
   2  -3  -2 987.874 63.6185   2
  -2   3   2 1262.15 69.7730   2
  -2   3   2 1007.34 75.4849   4
   2  -3  -1 453.552 51.7648   2
  -2   3   1 638.464 57.7996   2
  -2   3   1 493.812 62.3547   4
  -2   3   0 212.753 45.2696   4
   2  -3   0 200.378 36.7233   2
  -2   3   0 209.016 35.0598   2
  -2   3  -1 21.9746 22.6680   2
  -2   3  -1 28.8097 29.1048   4
   2  -3   1 10.9768 24.8732   2
  -2   3  -2 202.683 31.9133   1
  -2   3  -2 205.753 44.8077   4
   2  -3   2 174.847 37.1569   2
   2  -3   3 2978.84 136.647   2
  -2   3  -3 3007.57 153.125   4
   2  -3   4 2368.70 128.583   2
  -2   3  -4 2406.12 136.732   4
   2  -3   5 1582.42 110.792   2
   2  -3   6 508.569 68.2808   2
  -2   3  -7 0.43607 6.05897   3
  -2   3  -7-24.1752 22.3083   1
   2  -3   7 30.0115 31.9822   2
  -2   3  -8 255.585 47.3735   1
   2  -3   8 217.534 49.5657   2
   2  -3   9 500.608 85.2532   2
   2  -3  10 83.2984 43.9382   2
   2  -3  11 8.67748 38.7076   2
   2  -3  12 121.194 52.1951   2
   2  -3  13-8.02634 37.8692   2
   2  -3  14 103.713 60.1725   2
   2  -3  15 236.917 76.6813   2
   2  -3  16 52.6418 58.7079   2
   2  -2 -17 53.2041 48.8396   4
   2  -2 -16 58.7073 45.0081   4
  -2   2  15 17.4772 25.7062   3
   2  -2 -15-0.68921 38.6045   4
  -2   2  14 4.28691 26.4800   3
  -2   2  14-3.53762 21.4373   1
   2  -2 -14-23.9500 40.4135   4
  -2   2  13 96.8779 39.3614   2
   2  -2 -13 88.0777 36.9950   4
  -2   2  13 36.4782 25.2033   1
  -2   2  12 42.4849 29.8870   2
   2  -2 -12 13.8985 38.5214   4
  -2   2  12 15.2703 20.3790   1
  -2   2  11 299.694 38.4858   1
   2  -2 -11 264.686 52.9209   4
  -2   2  10 96.0622 23.2092   1
   2  -2 -10 67.6860 35.2530   4
  -2   2   9 510.237 52.1481   2
  -2   2   9 581.109 40.7640   1
  -2   2   9 633.087 59.7760   4
   2  -2  -9 593.313 71.8234   4
  -2   2   8 36.2756 19.8120   2
  -2   2   8 48.3050 22.2904   4
   2  -2  -8 6.02692 26.1465   4
  -2   2   8 48.4793 16.1821   1
  -2   2   7 507.272 50.7610   2
  -2   2   7 494.023 35.1547   1
  -2   2   7 608.420 55.9129   4
  -2   2   6 958.145 68.5710   2
  -2   2   6 927.494 49.2775   1
  -2   2   6 982.918 69.1024   4
  -2   2   5 390.448 34.8466   1
  -2   2   5 395.949 43.1145   2
  -2   2   5 459.960 48.8474   4
   2  -2  -4 2266.22 89.1942   2
  -2   2   4 2248.49 96.1246   2
  -2   2   4 2332.56 106.071   4
   2  -2  -4 2246.62 121.429   4
   2  -2  -3 162.671 30.6899   2
  -2   2   3 192.179 34.6515   2
  -2   2   3 146.075 33.2494   4
   2  -2  -3 159.480 38.8626   4
   2  -2  -2 415.896 44.1022   2
  -2   2   2 428.671 44.5972   2
  -2   2   2 353.985 48.6230   4
   2  -2  -1 1370.27 80.9354   2
  -2   2   1 1465.01 81.2721   2
  -2   2   1 1387.00 89.5051   4
   2  -2   0 15.8401 23.5214   2
  -2   2   0 20.9251 28.6686   4
  -2   2   0 45.7723 24.6747   2
   2  -2   1 2.19493 23.6620   2
  -2   2  -1 4.80565 35.5592   4
  -2   2  -1 24.8592 22.7896   2
   2  -2   2 1134.49 84.8269   2
  -2   2  -2 1140.17 80.9538   2
  -2   2  -2 1184.54 96.6847   4
   2  -2   3 177.783 45.3869   2
   2  -2   4 889.181 81.9890   2
   2  -2   5 394.578 60.0198   2
  -2   2  -6 73.8865 32.2415   1
   2  -2   6 81.0850 32.8764   2
  -2   2  -7 114.398 37.9266   1
   2  -2   7 108.738 36.5805   2
  -2   2  -8 128.696 36.0177   1
   2  -2   8 166.474 47.6652   2
   2  -2   9 403.863 72.2259   2
   2  -2  10 6.09618 40.4680   2
   2  -2  11 10.0767 37.9284   2
   2  -2  12 10.1169 44.9753   2
   2  -2  13 170.152 59.6983   2
   2  -2  14 56.2691 54.6205   2
   2  -2  15-82.8775 57.6062   2
   2  -2  16 130.157 64.0659   2
   2  -1 -17 74.7520 54.5580   4
   2  -1 -16-14.3963 35.0849   4
   2  -1 -15 43.6215 35.4641   4
  -2   1  15 36.0451 26.4876   1
   2  -1 -14 109.535 47.4442   4
  -2   1  14 21.8001 24.0243   1
  -2   1  13 35.7594 26.2744   2
   2  -1 -13 83.8582 32.6119   4
  -2   1  13 34.4882 22.2734   1
  -2   1  12 401.412 46.3594   1
  -2   1  12 306.034 48.9843   2
   2  -1 -12 485.212 68.5712   4
  -2   1  11 25.3281 25.8447   2
  -2   1  11 47.3636 26.7674   1
   2  -1 -11 11.9680 26.8977   4
  -2   1  10 385.000 39.6506   1
   2  -1 -10 350.246 58.8575   4
  -2   1   9 12.5723 20.4733   4
  -2   1   9 13.4317 14.1104   1
   2  -1  -9 42.1982 30.3643   4
  -2   1   8 79.9042 23.1149   2
  -2   1   8 127.006 27.7934   4
  -2   1   8 101.525 20.4742   1
  -2   1   7 382.986 44.4520   2
  -2   1   7 424.293 36.7733   1
  -2   1   7 412.038 45.1367   4
   2  -1  -6 56.3726 27.1781   4
  -2   1   6 37.0736 25.9818   2
  -2   1   6 56.5315 24.6861   4
  -2   1   6 56.7359 18.2761   1
  -2   1   5 72.5782 21.3437   1
  -2   1   5 138.743 34.0134   2
  -2   1   5 93.3672 26.0866   4
   2  -1  -5 87.8079 32.8467   4
   2  -1  -4 53.7287 25.9743   2
  -2   1   4 18.4684 22.1253   2
  -2   1   4 43.4714 28.3559   4
   2  -1  -4-0.78948 25.6269   4
   2  -1  -3 829.511 59.5288   2
  -2   1   3 783.688 61.6274   2
   2  -1  -3 773.226 72.6550   4
  -2   1   3 871.977 68.1842   4
   2  -1  -2 4689.85 144.364   2
  -2   1   2 4941.67 150.051   2
  -2   1   2 4858.27 157.262   4
   2  -1  -2 4716.82 168.429   4
   2  -1  -1 23.0394 22.5408   2
  -2   1   1 42.4265 22.6038   2
  -2   1   1 66.3524 32.9542   4
   2  -1  -1 69.3748 33.7073   4
   2  -1   0 490.828 56.2349   2
  -2   1   0 491.278 52.4825   2
  -2   1   0 474.158 60.9565   4
   2  -1   1 80.2043 32.9229   2
  -2   1  -1 120.238 47.4690   4
   2  -1   2 517.211 64.0116   2
   2  -1   3 72.0460 33.4751   2
   2  -1   4 39.2072 30.5547   2
  -2   1  -5-20.1423 30.3957   1
   2  -1   5-4.26884 23.6468   2
  -2   1  -6 316.307 48.4145   1
   2  -1   6 297.580 55.9017   2
  -2   1  -7 23.2323 27.8417   1
   2  -1   7-16.2988 27.0795   2
  -2   1  -8 57.1174 39.6666   1
   2  -1   8 60.7513 42.2534   2
   2  -1   9-1.51772 29.0859   2
   2  -1  10-1.44196 36.0717   2
   2  -1  11 203.778 58.9289   2
   2  -1  12 19.1512 39.2529   2
   2  -1  13 26.9991 43.0596   2
   2  -1  14-18.3169 37.1470   2
   2  -1  15 67.3659 58.0826   2
   2  -1  16-8.70917 57.0630   2
   2   0 -16-6.88781 38.1503   4
  -2   0  16-1.19614 28.8365   1
   2   0 -15 43.8906 36.6212   4
  -2   0  15 46.4887 30.4093   1
   2   0 -14 52.2469 44.5069   4
  -2   0  14 6.42188 26.9558   1
   2   0 -13 60.3870 34.9354   4
  -2   0  13 59.3069 30.8139   1
  -2   0  12 251.861 40.2129   1
   2   0 -12 222.247 51.2953   4
  -2   0  11 427.414 57.5025   2
  -2   0  11 512.689 52.5466   1
   2   0 -11 450.818 62.1228   4
  -2   0  10 117.547 30.5285   2
  -2   0  10 83.8666 23.6126   1
  -2   0   9 10.4336 23.9241   2
  -2   0   9 48.9692 22.4248   4
  -2   0   9 17.7946 19.4480   1
  -2   0   8 138.380 25.4056   1
  -2   0   8 135.665 25.6050   4
  -2   0   7 8.79659 13.5363   1
  -2   0   7 20.1822 18.7879   4
   2   0  -7-5.93342 21.5763   4
  -2   0   6 355.482 47.4426   2
  -2   0   6 361.822 38.1951   1
  -2   0   6 419.732 45.2365   4
   2   0  -6 337.023 47.4635   4
  -2   0   5 25.3757 19.9013   1
  -2   0   5-9.52400 23.1741   4
  -2   0   5 61.1620 31.4222   2
   2   0  -5 10.5207 23.6357   4
   2   0  -4 927.629 67.5851   2
  -2   0   4 911.550 72.8774   2
   2   0  -4 824.063 72.8884   4
  -2   0   4 830.849 61.6603   4
   2   0  -3 0.50345 22.6752   2
  -2   0   3 11.3330 27.3170   2
  -2   0   3-32.5497 30.3728   4
   2   0  -3 46.8339 31.6263   4
   2   0  -2 2.91825 23.2793   2
  -2   0   2 7.22656 25.6435   2
  -2   0   2 25.9281 25.4376   4
   2   0  -1 23.4123 23.3004   2
  -2   0   1-0.76061 24.8387   2
  -2   0   1 17.0572 28.0009   4
   2   0   0-11.0267 30.8573   2
  -2   0   0 83.2691 39.7134   4
   2   0   1 748.755 71.4849   2
   2   0   2 519.456 62.2293   2
   2   0   3 2774.20 143.310   2
   2   0   4 682.935 74.4154   2
  -2   0  -5 132.983 41.3346   2
   2   0   5 98.4762 35.8927   2
  -2   0  -6 287.671 47.4085   1
   2   0   6 261.005 50.9376   2
  -2   0  -7 1301.50 95.9709   1
   2   0   7 1203.89 109.091   2
  -2   0  -8 950.108 86.5171   1
   2   0   8 856.753 97.2443   2
  -2   0  -8 900.443 38.6169   3
  -2   0  -9 93.3414 14.3182   3
   2   0   9 64.7104 40.6431   2
   2   0  10 59.7693 47.4012   2
   2   0  11 111.893 50.9568   2
   2   0  12 15.1136 35.9636   2
   2   0  13 10.5265 44.4915   2
   2   0  14 46.2843 53.5568   2
   2   0  15 53.2942 67.8283   2
   2   0  16 55.8153 70.5999   2
  -2  -1  17 5.25988 34.2080   1
   2   1 -16 130.332 51.8521   4
  -2  -1  16-2.12965 28.7805   1
   2   1 -15-27.8114 31.2496   4
  -2  -1  15 38.0566 31.0699   1
  -2  -1  14 44.4310 31.3032   1
   2   1 -14 68.9729 38.9239   4
  -2  -1  13 34.1155 23.7578   1
   2   1 -13 111.603 44.9870   4
  -2  -1  12 551.065 58.6256   1
   2   1 -12 616.211 71.3813   4
   2   1 -12 673.274 71.0497   1
  -2  -1  11 848.505 65.2711   1
   2   1 -11 896.617 79.3285   1
  -2  -1  10 122.004 37.0419   2
  -2  -1  10 60.8377 23.1363   1
  -2  -1   9 459.132 57.0896   2
   2   1  -9 500.486 58.1122   4
  -2  -1   9 608.743 50.5618   1
  -2  -1   9 578.140 47.2066   4
  -2  -1   8 720.997 69.5564   2
  -2  -1   8 819.129 55.8685   1
  -2  -1   8 732.001 51.1279   4
   2   1  -8 773.965 67.5919   4
  -2  -1   7 1210.78 69.1257   1
  -2  -1   7 1251.85 67.2361   4
   2   1  -7 1209.56 80.5030   4
  -2  -1   6 3.91913 18.2717   1
  -2  -1   6 6.37108 19.8527   4
   2   1  -6 16.2687 22.5078   4
  -2  -1   5 4682.70 168.446   2
   2   1  -5 4886.38 161.312   4
  -2  -1   5 4581.15 135.642   1
  -2  -1   5 4879.76 136.796   4
   2   1  -4 1936.68 100.242   2
  -2  -1   4 2056.74 112.930   2
  -2  -1   4 1801.07 87.9223   4
   2   1  -4 1830.32 99.9530   4
  -2  -1   4 1795.18 86.3635   1
   2   1  -3-18.2011 25.5517   2
  -2  -1   3 20.1320 23.8895   2
  -2  -1   3 5.85492 24.7798   4
   2   1  -2 66.9796 32.3361   2
  -2  -1   2 48.5383 30.8452   4
   2   1  -1 51.0493 31.7995   2
   2   1   0 5641.45 181.761   2
   2   1   1 6635.40 207.470   2
   2   1   2 2078.59 123.042   2
   2   1   3 403.291 59.9898   2
   2   1   4 1351.71 107.549   2
  -2  -1  -4 1328.66 96.5656   2
   2   1   5 204.003 47.1680   2
  -2  -1  -5 216.513 43.2654   2
  -2  -1  -6 58.9078 32.6697   2
  -2  -1  -6-9.32496 31.7323   1
   2   1   6 38.1452 31.8125   2
  -2  -1  -7 174.939 39.5521   1
   2   1   7 215.349 56.4273   2
  -2  -1  -8 262.132 49.2743   1
   2   1   8 324.042 64.0463   2
  -2  -1  -8 232.533 24.7810   3
  -2  -1  -9 19.0024 11.2720   3
   2   1   9-8.25961 34.7393   2
   2   1  10 433.657 80.7376   2
   2   1  11 643.512 95.4202   2
   2   1  12 193.996 57.3822   2
   2   1  13-38.2764 51.9522   2
   2   1  14 508.508 100.699   2
   2   1  15 401.766 102.302   2
   2   1  16-3.06222 51.6622   2
  -2  -2  18-0.10190 38.7737   1
  -2  -2  17-12.1747 42.7983   1
  -2  -2  16-28.1845 39.2021   1
  -2  -2  15 25.3752 26.9476   1
   2   2 -15-5.29682 30.6406   4
  -2  -2  14 58.1602 33.9984   1
   2   2 -14 3.96835 26.1384   4
  -2  -2  13 74.4857 38.5531   1
  -2  -2  12 51.8066 27.0072   1
  -2  -2  11 6.78946 25.0465   1
   2   2 -11 11.1178 28.7122   1
   2   2 -11-24.9397 24.6542   4
   2   2 -10 101.935 30.3224   1
  -2  -2  10 81.7810 35.1431   2
  -2  -2  10 93.0627 27.6715   1
   2   2 -10 100.555 30.5179   4
  -2  -2   9 274.217 53.0953   2
  -2  -2   9 281.301 31.2063   4
   2   2  -9 266.800 41.4690   4
  -2  -2   9 272.010 38.0513   1
  -2  -2   8 1521.80 99.0181   2
  -2  -2   8 1590.86 83.3251   1
  -2  -2   8 1666.85 67.7473   4
   2   2  -8 1780.65 95.1016   4
  -2  -2   7 418.277 55.0663   2
  -2  -2   7 355.812 42.4154   1
   2   2  -7 388.605 47.0204   4
  -2  -2   7 356.536 35.0992   4
  -2  -2   6 12.8609 17.6869   4
   2   2  -6 39.5160 23.5815   4
  -2  -2   6 65.2375 29.2804   1
  -2  -2   5 96.0181 23.1858   4
  -2  -2   5 104.030 28.6064   1
   2   2  -4 368.950 54.1753   2
  -2  -2   4 364.693 43.8945   1
  -2  -2   4 342.250 41.2579   4
   2   2  -3 23.1224 27.8484   2
  -2  -2   3-8.48735 24.6137   4
   2   2  -2-13.5253 28.8258   2
   2   2  -1 1600.39 101.511   2
   2   2   0 2109.89 117.607   2
   2   2   1 918.053 80.9184   2
   2   2   2 5266.25 194.734   2
  -2  -2  -2 5010.65 185.343   2
   2   2   3 1155.48 98.6341   2
  -2  -2  -3 1040.08 87.8571   2
   2   2   4 276.476 54.2604   2
  -2  -2  -4 231.241 46.9570   2
   2   2   5 133.650 43.4366   2
  -2  -2  -5 91.4452 28.9007   2
  -2  -2  -6 78.6672 32.9646   2
   2   2   6 68.5647 37.7987   2
  -2  -2  -7 135.714 35.1971   1
   2   2   7 82.0560 33.0080   2
  -2  -2  -8 534.460 65.5781   1
   2   2   8 558.807 83.5029   2
  -2  -2  -8 626.604 45.3822   3
   2   2   9-8.06333 35.3493   2
  -2  -2  -9 9.71050 14.4276   3
  -2  -2 -10 53.3769 18.2919   3
   2   2  10 51.2514 43.5251   2
   2   2  11 101.693 50.1602   2
   2   2  12 42.6307 42.7298   2
   2   2  13 236.544 67.0440   2
   2   2  14 106.020 54.2252   2
   2   2  15 109.352 57.3778   2
  -2  -3  18-24.3181 44.5783   1
  -2  -3  17 32.4915 35.3552   1
  -2  -3  16 7.16727 35.5770   1
  -2  -3  15 21.6364 34.3915   1
  -2  -3  14 25.2389 32.4645   1
  -2  -3  13 1170.68 93.4308   1
   2   3 -13 1225.95 84.8928   4
  -2  -3  12 1123.43 87.8788   1
   2   3 -12 1217.18 81.3169   4
  -2  -3  11 79.1123 32.0040   1
   2   3 -11 27.9387 23.0550   4
  -2  -3  10 836.877 66.8322   1
   2   3 -10 1010.88 72.3040   4
  -2  -3   9 980.750 86.3960   2
  -2  -3   9 1056.96 74.4053   1
   2   3  -9 1177.70 74.6169   4
  -2  -3   8 251.498 25.9114   4
  -2  -3   8 256.377 39.2051   1
  -2  -3   8 264.502 50.9359   2
   2   3  -8 280.140 38.4440   4
  -2  -3   7 49.9843 32.6578   2
  -2  -3   7 31.0310 24.1781   1
  -2  -3   7 2.08327 11.2064   4
  -2  -3   6 37.7131 31.3209   2
  -2  -3   6 17.0286 16.8083   4
  -2  -3   6 77.3774 26.7595   1
  -2  -3   5 1620.08 89.0398   1
  -2  -3   5 1489.40 73.7473   4
  -2  -3   4 3562.23 130.916   1
  -2  -3   4 3504.51 125.710   4
   2   3  -3 373.558 54.9225   2
  -2  -3   3 272.827 41.4323   1
  -2  -3   3 436.584 50.0976   4
   2   3  -2-26.0278 29.6789   2
   2   3  -1 2954.97 140.448   2
   2   3   0 1146.84 91.0551   2
  -2  -3   0 1055.90 86.3226   2
   2   3   1 479.172 61.1104   2
  -2  -3  -1 517.273 66.4370   2
   2   3   2 1301.16 100.508   2
  -2  -3  -2 1179.36 95.0244   2
   2   3   3 97.9445 35.8175   2
  -2  -3  -3 96.9473 37.1161   2
   2   3   4 105.356 36.6029   2
  -2  -3  -4 102.998 27.9438   2
   2   3   5 119.833 46.4010   2
  -2  -3  -5 111.167 29.9315   2
   2   3   6 574.640 79.5023   2
  -2  -3  -6 575.254 73.5499   2
  -2  -3  -7-49.3745 35.3213   1
   2   3   7 114.349 49.4271   2
  -2  -3  -8 28.1628 30.9457   1
   2   3   8 12.5119 35.4933   2
   2   3   9 105.366 46.5508   2
   2   3  10 208.893 62.3571   2
   2   3  11 31.9508 36.7007   2
   2   3  12 26.5419 43.3044   2
   2   3  13 58.9945 43.5736   2
   2   3  14-39.4009 61.6846   2
  -2  -4  18 19.4249 47.3694   1
  -2  -4  17 15.4939 39.2462   1
  -2  -4  16 10.6293 42.5531   1
  -2  -4  15-6.03936 33.3497   1
  -2  -4  14 127.255 42.7048   1
  -2  -4  13 62.8451 38.2549   1
   2   4 -13 14.2003 21.2049   4
  -2  -4  12 58.2532 32.3194   1
   2   4 -12 102.906 24.5247   4
  -2  -4  11 21.2819 24.0679   1
  -2  -4  10 44.4901 28.8073   1
  -2  -4   9 146.564 35.7752   1
  -2  -4   8 37.1386 23.8393   1
  -2  -4   8 15.7533 34.9253   2
  -2  -4   8 4.94309 7.40587   4
  -2  -4   7 348.241 56.6976   2
  -2  -4   7 403.889 45.9378   1
  -2  -4   7 402.542 30.0672   4
  -2  -4   6 1195.46 98.2286   2
  -2  -4   6 1234.46 59.6226   4
  -2  -4   6 1214.89 78.7648   1
  -2  -4   5 2455.41 94.3123   4
  -2  -4   5 2432.42 111.033   1
  -2  -4   4 685.154 62.7664   1
  -2  -4   4 555.717 52.7115   4
  -2  -4   3 32.2731 24.4416   1
   2   4  -3 103.633 38.8506   2
   2   4  -2 444.930 59.6861   2
   2   4  -1 2604.85 137.432   2
  -2  -4   1 2572.99 141.609   2
   2   4   0 213.956 47.2076   2
  -2  -4   0 260.355 50.5214   2
   2   4   1 607.803 72.4844   2
  -2  -4  -1 475.560 63.4565   2
   2   4   2 1040.06 92.9867   2
  -2  -4  -2 1023.77 94.4977   2
   2   4   3 814.196 85.7913   2
  -2  -4  -3 784.536 81.5673   2
   2   4   4 286.319 56.9572   2
  -2  -4  -4 301.406 51.0897   2
   2   4   5-41.5960 36.7168   2
  -2  -4  -5-6.84748 29.3555   2
   2   4   6-24.7884 47.1018   2
  -2  -4  -6-8.27145 32.3378   2
  -2  -4  -7 494.207 77.1395   2
   2   4   7 499.280 80.1384   2
  -2  -4  -7 573.179 52.5386   3
  -2  -4  -8 4.64026 30.0789   1
   2   4   8 79.2359 37.7877   2
  -2  -4  -8 29.2356 20.4948   3
   2   4   9 250.488 62.0078   2
  -2  -4  -9 271.229 42.3127   3
   2   4  10-0.62219 45.4734   2
   2   4  11 38.9987 39.0662   2
   2   4  12 75.7382 57.8681   2
   2   4  13-6.79647 43.7436   2
  -2  -5  17 12.1596 43.3951   1
  -2  -5  16 148.974 54.0391   1
  -2  -5  15 103.584 46.9460   1
  -2  -5  14 50.7303 31.9357   1
  -2  -5  13 305.028 55.8198   1
  -2  -5  12 105.846 38.0322   1
  -2  -5  11 6.02291 22.7992   1
  -2  -5  10 385.051 54.5524   1
  -2  -5   9 11.3847 22.4820   1
  -2  -5   8 182.485 40.2923   1
  -2  -5   7 391.421 65.4390   2
  -2  -5   7 399.495 48.9345   1
  -2  -5   7 301.354 23.2325   4
  -2  -5   6 56.4337 33.9638   2
  -2  -5   6 38.0514 22.0418   1
  -2  -5   6 55.7036 16.0994   4
  -2  -5   5 181.963 45.4854   2
  -2  -5   5 173.548 29.1616   4
  -2  -5   5 161.078 34.3138   1
  -2  -5   4 2.13551 26.0148   2
  -2  -5   4 30.9402 23.2651   1
  -2  -5   3 42.5896 37.9901   2
  -2  -5   3 14.5006 22.6206   1
   2   5  -2 69.5692 34.4816   2
  -2  -5   2 24.2844 26.8525   1
  -2  -5   2 47.0446 30.4936   2
   2   5  -1 96.6844 33.3896   2
  -2  -5   1 65.8419 29.2182   2
   2   5   0 56.1877 32.0302   2
  -2  -5   0 95.4329 38.8786   2
   2   5   1 250.939 49.7163   2
  -2  -5  -1 241.022 47.0668   2
   2   5   2 280.093 53.7135   2
  -2  -5  -2 212.014 48.4038   2
   2   5   3 172.216 45.3343   2
  -2  -5  -3 149.781 43.2119   2
   2   5   4 84.3063 39.3345   2
  -2  -5  -4 37.3962 26.0734   2
   2   5   5 169.821 50.4108   2
  -2  -5  -5 160.358 46.1692   2
   2   5   6 259.947 59.1948   2
  -2  -5  -6 332.742 60.1597   2
   2   5   7 760.039 96.6113   2
  -2  -5  -7 707.091 65.4405   3
   2   5   8 21.1371 38.3432   2
  -2  -5  -8 54.7285 37.7895   1
  -2  -5  -8 90.9882 32.0243   3
   2   5   9 93.8709 41.5518   2
   2   5  10 124.717 52.5778   2
   2   5  11 50.2101 41.8305   2
   2   5  12-96.1787 54.0026   2
  -2  -6  16 106.334 48.1488   1
  -2  -6  15 1.12335 43.0010   1
  -2  -6  14 150.491 51.9277   1
  -2  -6  13 13.0966 32.2948   1
  -2  -6  12 36.0761 33.4479   1
  -2  -6  11 82.1072 34.3461   1
  -2  -6  10 402.966 56.1864   1
  -2  -6   9 142.211 38.4011   1
  -2  -6   8 143.829 37.3672   1
  -2  -6   7 450.441 54.5622   1
  -2  -6   6 116.817 32.7009   1
  -2  -6   6 113.454 22.0727   4
  -2  -6   5 1848.06 136.440   2
  -2  -6   5 1966.34 106.526   1
  -2  -6   4 493.623 78.6318   2
  -2  -6   4 579.388 61.4305   1
  -2  -6   3 411.026 67.1665   2
  -2  -6   3 502.505 57.9126   1
  -2  -6   2 17.2553 23.0202   1
  -2  -6   2 17.7344 30.0476   2
  -2  -6   1 19.3520 23.3407   1
   2   6  -1 16.8227 27.7206   2
  -2  -6   1-12.9474 37.5330   2
   2   6   0-26.4048 28.3306   2
  -2  -6   0-33.7596 37.6081   2
   2   6   1 477.360 67.8958   2
  -2  -6  -1 389.244 66.4580   2
   2   6   2 300.299 55.2186   2
  -2  -6  -2 362.960 62.9476   2
   2   6   3 557.366 80.0176   2
  -2  -6  -3 470.375 72.4774   2
   2   6   4 833.531 94.1249   2
  -2  -6  -4 888.779 95.6875   2
   2   6   5 1757.75 134.753   2
  -2  -6  -5 1659.37 131.688   2
   2   6   6-18.7603 35.4521   2
  -2  -6  -6 11.8566 38.3587   2
   2   6   7 200.496 52.1303   2
   2   6   8 177.552 56.2113   2
   2   6   9 25.1723 38.3302   2
   2   6  10-10.0218 48.1328   2
   2   6  11 17.4074 48.9245   2
  -2  -7  16 22.6204 46.9670   1
  -2  -7  15 88.2481 42.1117   1
  -2  -7  14 170.138 50.9536   1
  -2  -7  13 309.571 57.7200   1
  -2  -7  12 96.3688 42.6519   1
  -2  -7  11-28.3195 28.2009   1
  -2  -7  10 230.083 47.9974   1
  -2  -7   9 6.65488 29.4950   1
  -2  -7   8 1403.51 96.5397   1
  -2  -7   7 482.408 61.6397   1
  -2  -7   6 11.0090 24.6326   1
  -2  -7   6 29.5360 11.8494   4
  -2  -7   6 7.27312 16.5677   4
  -2  -7   5 1036.43 82.4688   1
  -2  -7   4 1152.79 86.3003   1
  -2  -7   3 50.0087 28.6437   1
  -2  -7   3 74.1530 48.5293   2
  -2  -7   2 3.99995 32.1372   2
  -2  -7   2-18.0245 25.2341   1
  -2  -7   1 243.861 53.3930   2
  -2  -7   1 274.247 46.5240   1
   2   7   0 350.279 65.0880   2
  -2  -7   0 321.780 59.6357   2
  -2  -7   0 377.738 54.0851   1
   2   7   1 676.392 81.8355   2
  -2  -7  -1 661.084 67.3841   1
  -2  -7  -1 577.541 79.8342   2
   2   7   2 312.952 61.8396   2
  -2  -7  -2 280.993 61.4810   2
   2   7   3 355.198 64.8849   2
  -2  -7  -3 365.558 70.4205   2
   2   7   4 92.3413 41.5613   2
  -2  -7  -4 146.777 45.8698   2
   2   7   5 49.8328 47.8725   2
   2   7   6 25.4561 35.2312   2
   2   7   7 115.097 49.0577   2
   2   7   8 457.044 77.2236   2
   2   7   9 130.716 49.8489   2
   2   7  10 10.8093 47.5505   2
  -2  -7 -10 73.8193 45.1592   4
  -2  -8  15 72.9497 52.2282   1
  -2  -8  14 100.165 48.6283   1
  -2  -8  13 48.0303 38.6502   1
  -2  -8  12 119.700 49.0612   1
  -2  -8  11 219.455 50.0814   1
  -2  -8  10 70.5987 35.3183   1
  -2  -8   9 30.7504 28.9983   1
  -2  -8   8 384.342 56.9130   1
  -2  -8   7-12.1096 29.6100   1
  -2  -8   6 444.859 59.3339   1
  -2  -8   6 444.019 42.2492   4
  -2  -8   6 405.734 31.3665   4
  -2  -8   5 713.336 71.4101   1
  -2  -8   5 720.474 46.7198   4
  -2  -8   4 370.384 53.8684   1
  -2  -8   3 122.881 38.7605   1
  -2  -8   2-20.1735 25.0539   1
  -2  -8   1 26.6555 29.0115   1
  -2  -8   0 377.305 52.9195   1
  -2  -8  -1-2.71915 25.1256   1
   2   8   1 29.0484 34.2821   2
   2   8   2 367.751 66.5705   2
  -2  -8  -2 300.745 49.8963   1
   2   8   3 584.761 79.9261   2
  -2  -8  -3 620.567 67.1646   1
   2   8   4 62.6337 37.4682   2
   2   8   5 134.012 46.3635   2
   2   8   6 162.285 48.3261   2
   2   8   7 156.451 53.6968   2
   2   8   8 4.28732 30.3671   2
  -2  -8  -8 51.1225 38.5883   4
  -2  -8  -9 40.1158 35.6037   4
  -2  -9  14 36.9473 38.9258   1
  -2  -9  13 438.728 78.2415   1
  -2  -9  12 612.514 83.9602   1
  -2  -9  11 241.391 56.2659   1
  -2  -9  10 90.8496 43.5441   1
  -2  -9   9 513.312 68.0289   1
  -2  -9   8 217.520 47.8195   1
  -2  -9   7-2.49385 28.3197   1
  -2  -9   6 382.533 57.5347   1
  -2  -9   6 380.252 35.0584   4
  -2  -9   5 783.148 54.5564   4
  -2  -9   5 851.792 79.1096   1
  -2  -9   4 95.9109 36.9294   1
  -2  -9   4 99.9310 25.0139   4
  -2  -9   3 43.4707 23.0459   4
  -2  -9   3 111.050 36.9424   1
  -2  -9   2 203.554 37.9841   4
  -2  -9   2 310.425 55.5813   1
  -2  -9   1 765.201 74.3361   1
  -2  -9   1 672.251 63.6055   4
  -2  -9   0 97.5608 34.9727   1
  -2  -9  -1 25.4684 26.6707   1
  -2  -9  -2 24.7777 23.3455   1
   2   9   3 121.132 49.8787   2
  -2  -9  -3 50.7611 29.3230   1
  -2  -9  -4-3.32197 21.6091   1
   2   9   4 51.4090 37.7348   2
  -2  -9  -4 64.2099 32.5734   4
   2   9   5 20.5394 33.5360   2
  -2  -9  -5 59.2394 40.0084   4
  -2  -9  -5 22.3453 27.7291   1
   2   9   6 44.7167 41.0773   2
  -2  -9  -6 106.492 42.7080   4
   2   9   7-15.4629 30.4183   2
  -2  -9  -7 128.974 42.3417   4
  -2 -10  12 172.340 57.0931   1
  -2 -10  11 120.653 54.5340   1
  -2 -10  10 28.8304 32.6802   1
  -2 -10   9 33.3627 32.8941   1
  -2 -10   8-14.2332 30.2042   1
  -2 -10   7-11.9382 26.5086   1
  -2 -10   6 128.449 41.2985   1
  -2 -10   5-14.7845 26.0440   1
  -2 -10   5 45.6405 25.2098   4
  -2 -10   4 234.005 48.3189   1
  -2 -10   4 240.286 39.6209   4
  -2 -10   3-6.59634 29.5195   1
  -2 -10   3-3.21967 18.3434   4
  -2 -10   2 78.0544 35.3411   1
  -2 -10   2 76.3012 29.8267   4
  -2 -10   1 2.58009 20.1619   4
  -2 -10   1 29.4488 28.9193   1
  -2 -10   0 59.4040 29.1430   4
  -2 -10   0 22.5445 25.2100   1
  -2 -10  -1 62.9121 29.3243   4
  -2 -10  -1 126.566 37.6057   1
  -2 -10  -2 170.358 42.0527   4
  -2 -10  -2 170.736 38.2972   1
  -2 -10  -3 32.3137 21.0890   1
  -2 -10  -3 170.852 44.4440   4
  -2 -10  -4 42.4610 27.9042   1
  -2 -10  -4 92.3378 38.0908   4
   2  10   5 177.146 54.6726   2
  -2 -10  -5 89.7986 35.8041   4
  -2 -10  -6 223.757 61.2545   4
  -2 -11  11 75.8713 41.0725   1
  -2 -11  10 72.6192 43.2128   1
  -2 -11   9 54.0529 38.7360   1
  -2 -11   8 54.1005 38.4395   1
  -2 -11   7 73.8108 37.6655   1
  -2 -11   6 110.500 38.9273   1
  -2 -11   5 4.40791 24.2130   1
  -2 -11   4-39.2953 29.5186   1
  -2 -11   4 5.64404 25.6851   4
  -2 -11   3-31.4946 27.6891   1
  -2 -11   3 13.3852 27.2410   4
  -2 -11   2-17.7022 25.0657   1
  -2 -11   2-7.89509 23.5670   4
  -2 -11   1-22.3383 24.2662   1
  -2 -11   1 29.2768 21.1316   4
  -2 -11   0 39.4018 24.8599   1
  -2 -11   0 35.4396 23.4085   4
  -2 -11  -1 598.765 65.3373   1
  -2 -11  -1 479.410 63.7489   4
  -2 -11  -2 39.1532 34.2897   4
  -2 -11  -2-37.0825 30.2610   1
  -2 -11  -3 260.555 55.8846   4
  -2 -11  -4 38.6515 29.3379   4
  -2 -11  -5 14.9351 29.0481   4
  -2 -12   9 74.6753 43.3862   1
  -2 -12   8 130.556 50.2950   1
  -2 -12   7-28.3509 32.7754   1
  -2 -12   6 226.918 56.5137   1
  -2 -12   5 216.243 48.2598   1
  -2 -12   4 153.342 39.4487   1
  -2 -12   3 33.8315 25.8702   1
  -2 -12   2 30.5288 22.9340   1
  -2 -12   2 125.293 40.3391   4
  -2 -12   1 107.711 36.2244   1
  -2 -12   1 101.659 40.1971   4
  -2 -12   0 1.19060 22.5234   1
  -2 -12   0 41.9287 33.9688   4
  -2 -12  -1 5.33446 24.0415   1
  -2 -12  -1-37.9685 29.6122   4
  -2 -12  -2 110.349 35.9489   4
  -2 -12  -3 165.442 48.4772   4
  -2 -13   7 83.7870 43.3679   1
  -2 -13   6 86.3088 45.8052   1
  -2 -13   5 23.3437 27.4539   1
  -2 -13   4 3.23706 27.3336   1
  -2 -13   3 45.9602 33.1725   1
  -2 -13   2 60.8213 35.3509   1
  -2 -13   1 48.1566 30.1156   1
  -2 -13   0 124.536 43.3765   4
  -2 -13  -1-7.50554 32.1231   4
  -2 -13  -2 59.1050 35.7364   4
  -2 -14   5 23.0406 41.7250   1
  -2 -14   4-18.8152 33.2116   1
  -2 -14   3 18.7415 34.3113   1
   3 -15   1 18.9622 93.3701   4
   3 -15   2-2.43400 74.5811   4
   3 -15   3 8.67604 88.7292   4
   3 -15   4 280.990 105.026   4
   3 -14  -1 225.365 83.4290   4
   3 -14   0 133.266 67.3992   4
   3 -14   1 76.8886 68.7777   4
   3 -14   2 34.3671 61.4337   4
   3 -14   3 50.9599 70.6454   4
   3 -14   4-12.8785 69.9174   4
   3 -14   5 105.598 66.3195   4
   3 -14   7 142.598 68.8114   2
   3 -14   8 53.5786 61.1597   2
   3 -14   9-0.17678 64.3656   2
   3 -13  -4-162.839 93.9781   4
   3 -13  -3 16.3665 72.6207   4
   3 -13  -2 94.0370 53.1933   4
   3 -13  -1 81.4577 65.2649   4
   3 -13   0 86.5643 65.5324   4
   3 -13   1 224.248 84.1124   4
   3 -13   2 245.895 89.2425   4
   3 -13   3 233.539 86.3238   4
   3 -13   4 20.0927 55.7564   4
   3 -13   4 45.9125 32.4709   2
   3 -13   5-40.8582 65.9738   4
   3 -13   5 35.8850 42.0791   2
   3 -13   6 52.2071 43.4391   2
   3 -13   7 61.2676 60.0051   2
   3 -13   8 85.4991 53.3275   2
   3 -13   9 136.858 58.5843   2
   3 -13  10 189.940 69.7484   2
   3 -12  -5 46.1407 56.3739   4
  -3  12   5 61.3360 46.2343   3
   3 -12  -4 11.5863 56.9323   4
  -3  12   4 80.1739 41.6503   3
   3 -12  -3 335.259 92.9178   4
  -3  12   3 327.676 64.0062   3
   3 -12  -2-24.4195 66.5704   4
  -3  12   2 61.6911 38.9053   3
   3 -12  -1 108.570 52.7022   4
  -3  12   1 79.4906 39.3118   3
   3 -12   0 491.811 114.675   4
  -3  12   0 323.497 55.7435   3
   3 -12   1 787.278 130.030   4
  -3  12  -1 617.227 74.3167   3
   3 -12   2 162.081 66.4640   4
   3 -12   2 305.003 58.5949   2
   3 -12   3 122.006 69.5040   4
   3 -12   3 165.022 48.8919   2
   3 -12   4 287.481 91.6262   4
   3 -12   4 196.691 55.5401   2
   3 -12   5 3.95565 54.2186   4
   3 -12   5 64.9787 36.5005   2
   3 -12   6 28.3479 41.4008   2
   3 -12   7 83.5298 58.1687   2
   3 -12   8 36.5840 48.2588   2
   3 -12   9 76.4280 67.6192   2
   3 -12  10-10.4776 46.2524   2
   3 -11  -7 26.8181 59.9451   4
  -3  11   7 38.6077 35.2660   3
   3 -11  -6 46.3389 77.3669   4
  -3  11   6 41.2185 37.0666   3
   3 -11  -5 73.8797 52.5022   4
  -3  11   5 48.6354 33.3142   3
   3 -11  -4 362.373 96.5609   4
  -3  11   4 391.272 65.7849   3
   3 -11  -3 184.389 67.3563   4
  -3  11   3 254.842 52.4108   3
   3 -11  -2-16.9557 51.7177   4
  -3  11   2 34.6934 33.4865   3
   3 -11  -1 604.460 115.294   4
  -3  11   1 502.752 66.5288   3
   3 -11   0 169.789 39.9856   2
  -3  11   0 133.281 29.7326   1
   3 -11   0 250.154 79.8564   4
  -3  11   0 246.365 50.6547   3
  -3  11  -1 70.7019 28.6326   1
   3 -11   1 75.4762 27.9141   2
   3 -11   1 97.2018 78.8277   4
  -3  11  -1 54.8453 32.8386   3
   3 -11   2 75.6169 63.0781   4
   3 -11   2 34.2487 33.7818   2
  -3  11  -2 47.1625 34.0725   3
   3 -11   3 346.002 89.7081   4
   3 -11   3 128.145 44.7584   2
  -3  11  -3 159.120 42.6548   3
   3 -11   4 336.882 92.8451   4
   3 -11   4 276.453 62.9873   2
   3 -11   5 39.4262 37.8612   2
   3 -11   6-6.04221 34.1318   2
   3 -11   7 86.6700 43.9037   2
   3 -11   8 711.994 108.668   2
   3 -11   9 79.1206 51.6888   2
   3 -11  10 87.3218 47.5042   2
   3 -11  11 85.6679 61.3697   2
   3 -10  -9 511.081 112.640   4
  -3  10   9 468.225 78.5105   3
   3 -10  -8 628.773 117.170   4
  -3  10   8 572.791 80.1084   3
   3 -10  -7 497.724 109.108   4
  -3  10   7 312.815 60.2018   3
   3 -10  -6 36.9007 48.2923   4
  -3  10   6 75.2622 38.3975   3
   3 -10  -5 31.8802 51.3655   4
  -3  10   5 87.1019 39.7056   3
   3 -10  -4 1741.87 170.140   4
  -3  10   4 1653.34 122.361   3
   3 -10  -3 510.263 98.5205   4
  -3  10   3 553.522 72.3195   3
   3 -10  -2-2.91142 17.5949   2
   3 -10  -2 22.0267 46.6353   4
  -3  10   2-16.4643 16.3854   1
  -3  10   2 22.6909 35.0534   3
   3 -10  -1 331.891 47.1259   2
   3 -10  -1 294.888 74.5698   4
  -3  10   1 312.156 55.4093   3
   3 -10   0 684.021 71.9216   2
  -3  10   0 653.112 54.4682   1
   3 -10   0 710.555 110.532   4
  -3  10   0 657.577 73.0616   3
   3 -10   1 1043.63 90.8129   2
  -3  10  -1 1100.01 75.8951   1
   3 -10   1 1109.57 141.308   4
  -3  10  -1 1095.35 89.6899   3
  -3  10  -2 77.2055 29.6840   1
   3 -10   2 25.5937 54.4330   4
   3 -10   2 52.1200 34.4239   2
  -3  10  -2 65.5118 31.1271   3
   3 -10   3 5.13202 51.8529   4
   3 -10   3 17.0235 31.1323   2
  -3  10  -3 34.8497 29.3291   3
   3 -10   4 9.12529 55.7977   4
   3 -10   4 18.9638 28.6584   2
  -3  10  -4 4.63698 23.0788   3
  -3  10  -5 219.344 41.6226   3
   3 -10   5 202.088 51.4143   2
   3 -10   6 18.9222 31.8778   2
   3 -10   7 13.3891 40.0043   2
   3 -10   8 13.6077 33.8734   2
   3 -10   9 192.036 68.2705   2
   3 -10  10 182.106 70.8667   2
   3 -10  11 35.9405 48.9040   2
  -3   9  11 68.2758 32.7932   3
   3  -9 -10 115.008 69.6751   4
  -3   9  10 31.1471 33.8387   3
   3  -9  -9 112.231 67.9241   4
  -3   9   9 95.3670 42.7211   3
   3  -9  -8 36.2126 66.7579   4
  -3   9   8 66.4187 40.8938   3
   3  -9  -7 226.225 74.5184   4
  -3   9   7 234.485 53.9294   3
   3  -9  -6 156.663 61.7298   4
  -3   9   6 168.980 48.9861   3
   3  -9  -5 730.215 114.013   4
  -3   9   5 546.391 73.3363   3
  -3   9   4 531.612 27.3117   1
   3  -9  -4 751.973 114.068   4
  -3   9   4 630.005 77.4227   3
  -3   9   3 94.6545 39.6763   3
   3  -9  -3 61.2882 15.7743   2
  -3   9   3 47.3082 15.4593   1
   3  -9  -3 105.352 59.5987   4
  -3   9   2 146.062 26.6312   1
   3  -9  -2 110.829 26.0203   2
   3  -9  -2 82.4947 56.2367   4
  -3   9   2 61.6331 29.9107   3
   3  -9  -1 147.326 37.7270   2
   3  -9  -1 172.423 48.8931   4
  -3   9   1 159.650 40.9017   3
  -3   9   0 204.841 37.5604   1
   3  -9   0 82.2569 31.0070   2
   3  -9   0 103.335 56.3478   4
  -3   9   0 103.467 36.6243   3
  -3   9  -1 208.103 39.2181   1
   3  -9   1 193.702 46.4095   2
   3  -9   1 207.940 69.8198   4
  -3   9  -1 222.031 45.8328   3
  -3   9  -2 355.954 48.5463   1
   3  -9   2 288.056 83.5862   4
   3  -9   2 275.464 55.5200   2
  -3   9  -2 366.199 51.7394   3
   3  -9   3 399.959 95.4141   4
   3  -9   3 387.010 64.7300   2
  -3   9  -3 402.090 52.6733   3
   3  -9   4 55.2595 51.7594   4
   3  -9   4 34.8247 42.9451   2
  -3   9  -4-5.30140 20.9811   3
   3  -9   5-37.0520 38.0993   2
  -3   9  -5 2.09480 22.8548   3
  -3   9  -6 46.5803 24.7762   3
   3  -9   6 28.2296 36.0555   2
   3  -9   7 20.6657 34.2813   2
   3  -9   8 232.450 66.3481   2
   3  -9   9 463.439 89.0511   2
   3  -9  10 43.7586 56.7680   2
   3  -9  11 283.345 81.3367   2
   3  -9  12 87.3326 60.9827   2
  -3   8  13 65.2164 46.8877   3
  -3   8  12 51.4513 34.4411   3
   3  -8 -11 80.9370 72.0232   4
  -3   8  11 49.6588 35.5163   3
   3  -8 -10-39.7809 57.6452   4
  -3   8  10 17.5004 34.8869   3
   3  -8  -9 105.941 67.9327   4
  -3   8   9 85.6466 41.3180   3
  -3   8   8 166.302 48.1064   3
   3  -8  -8 88.0912 48.0967   4
  -3   8   7 16.5440 31.4485   3
   3  -8  -7 39.0030 55.6375   4
  -3   8   6 153.652 46.5118   3
   3  -8  -6 264.608 72.5004   4
  -3   8   5 962.076 33.0184   1
   3  -8  -5 1125.89 129.853   4
  -3   8   5 1103.26 97.6303   3
  -3   8   4 5.34417 28.9507   3
  -3   8   4 36.9512 14.9678   1
   3  -8  -4 16.6090 47.3143   4
  -3   8   3 45.2596 33.7974   3
  -3   8   3 70.8403 20.8893   1
   3  -8  -3 62.1314 24.1351   2
   3  -8  -3 52.8282 48.9690   4
  -3   8   2 49.4033 22.6266   1
  -3   8   2 52.6416 28.1876   3
   3  -8  -2-0.92483 24.7321   2
   3  -8  -2-17.4882 45.9255   4
  -3   8   1 42.1133 29.3119   3
   3  -8  -1 28.0177 21.8948   2
   3  -8  -1 12.6439 49.8164   4
  -3   8   0 16.4560 24.7307   3
   3  -8   0 56.8057 24.6912   2
   3  -8   0 83.4912 49.1900   4
  -3   8   0 78.9046 26.4195   1
  -3   8  -1 30.6753 25.6641   3
   3  -8   1 39.8182 25.5005   2
   3  -8   1 3.21335 48.3741   4
  -3   8  -1 56.6979 27.1701   1
  -3   8  -2-2.05685 22.8635   1
  -3   8  -2-38.3530 30.5177   3
   3  -8   2 6.50749 25.6307   2
   3  -8   2-1.73234 44.7036   4
  -3   8  -3 139.855 34.4817   3
  -3   8  -3 166.720 40.8562   1
   3  -8   3 223.348 53.5468   2
   3  -8   3 228.470 71.1212   4
   3  -8   4 97.2540 42.8993   2
  -3   8  -4 114.153 32.1099   3
   3  -8   5 37.9053 39.0887   2
  -3   8  -5-18.3641 20.7032   3
   3  -8   6 61.1743 40.1330   2
  -3   8  -6 70.4946 26.6295   3
   3  -8   7 22.2938 38.8112   2
  -3   8  -7 41.8606 24.1345   3
   3  -8   8 937.203 117.515   2
   3  -8   9 95.6752 52.5075   2
   3  -8  10-159.755 61.1966   2
   3  -8  11 88.0804 64.9328   2
   3  -8  12 64.7605 61.3881   2
  -3   7  14 161.321 54.1949   3
   3  -7 -13 302.007 95.8770   4
  -3   7  13 68.5029 41.1379   3
   3  -7 -12-23.5059 54.7076   4
  -3   7  12-6.22826 32.8372   3
  -3   7  11-37.0496 36.8387   3
   3  -7 -11 28.4604 45.3157   4
  -3   7  10-7.94065 32.2750   3
   3  -7 -10 15.8459 43.7026   4
  -3   7   9-6.51777 34.9175   3
   3  -7  -9 6.71549 43.5103   4
  -3   7   8 75.5619 36.6875   3
   3  -7  -8 226.173 73.5169   4
  -3   7   7 256.716 52.7895   3
   3  -7  -7 257.632 65.0763   4
  -3   7   6 201.957 49.4077   3
  -3   7   6 231.809 18.6156   1
  -3   7   6 205.157 17.0786   1
   3  -7  -6 210.659 62.7558   4
   3  -7  -5 66.3423 47.6885   4
  -3   7   5 11.9489 13.9326   1
   3  -7  -4 46.3526 20.1312   2
   3  -7  -4-12.1303 43.4487   4
  -3   7   4 14.6175 18.2361   1
   3  -7  -3 55.5476 25.5991   2
   3  -7  -3-14.2372 44.1063   4
  -3   7   3 23.3863 18.6406   1
   3  -7  -2 6.26202 23.2795   2
   3  -7  -2 96.2655 51.8164   4
  -3   7   2 48.5090 22.8507   1
   3  -7  -1 1289.04 93.1094   2
   3  -7  -1 1109.81 124.036   4
   3  -7   0 150.119 39.6351   2
  -3   7   0 144.342 29.1248   1
   3  -7   0 264.306 68.6007   4
   3  -7   1 5.93646 24.0636   2
  -3   7  -1-8.52507 31.6305   1
   3  -7   1-59.6779 50.4357   4
  -3   7  -2 65.1836 28.1539   3
   3  -7   2 28.5141 25.0967   2
  -3   7  -2 36.8985 22.1853   1
   3  -7   2 4.27648 42.4843   4
  -3   7  -3 63.9430 25.3698   3
   3  -7   3 95.2749 43.5142   2
  -3   7  -3 53.0387 26.1199   1
  -3   7  -4 82.2732 27.9024   3
   3  -7   4 67.4758 39.0709   2
  -3   7  -5 164.281 33.6368   3
   3  -7   5 116.936 46.6699   2
   3  -7   6 195.324 57.0816   2
  -3   7  -6 228.628 34.1546   3
   3  -7   7 15.6661 42.4364   2
  -3   7  -7 11.6191 17.3640   3
   3  -7   8 912.842 117.687   2
  -3   7  -8 923.678 54.0307   3
   3  -7   9 23.5595 39.0189   2
   3  -7  10 20.3333 54.2258   2
   3  -7  11 90.6262 54.4759   2
   3  -7  12-24.9558 40.6119   2
   3  -7  13 2.94564 43.7099   2
  -3   6  15 10.8910 37.5216   3
   3  -6 -14 126.094 76.0401   4
  -3   6  14 38.4462 31.1768   3
  -3   6  13 56.6449 30.1411   3
   3  -6 -13-17.0280 46.4184   4
  -3   6  12-26.6477 32.3728   3
   3  -6 -12 13.9416 49.8387   4
  -3   6  11 30.2789 29.0364   3
   3  -6 -11 135.237 56.7599   4
  -3   6  10 68.0527 36.9909   3
   3  -6 -10 70.5587 48.5051   4
   3  -6  -9-30.1228 46.0585   4
  -3   6   8 178.223 16.5971   1
  -3   6   8 154.707 12.6939   1
   3  -6  -8 231.569 68.4773   4
  -3   6   7 35.5927 8.83786   1
   3  -6  -7 83.1927 43.2361   4
  -3   6   7 27.0612 11.6153   1
  -3   6   6 357.781 30.1720   1
  -3   6   6 369.081 33.5629   1
   3  -6  -6 285.823 63.9808   4
  -3   6   5 585.852 46.7546   1
   3  -6  -5 623.899 91.8733   4
   3  -6  -4 239.983 33.8253   2
  -3   6   4 210.931 32.8892   1
   3  -6  -4 230.644 58.7445   4
   3  -6  -3 413.664 50.8730   2
  -3   6   3 434.648 46.0185   1
   3  -6  -3 393.722 75.0747   4
  -3   6   2 1147.98 73.8509   1
   3  -6  -2 1081.53 80.4418   2
   3  -6  -2 1271.76 124.084   4
   3  -6  -1 786.718 74.5365   2
  -3   6   1 857.438 88.5989   4
   3  -6  -1 758.681 103.949   4
  -3   6   0 84.8488 41.6449   4
   3  -6   0 46.0365 28.9718   2
   3  -6   0 122.913 53.1104   4
  -3   6  -1 54.4514 30.4575   1
  -3   6  -1 27.7448 28.1065   4
   3  -6   1 1.68013 26.8034   2
   3  -6   1 12.8605 44.0711   4
  -3   6  -2 119.409 37.4993   1
  -3   6  -2 29.2141 39.2735   4
   3  -6   2 36.2699 30.8746   2
   3  -6   2 142.220 59.6596   4
  -3   6  -3 574.380 68.8527   1
  -3   6  -3 493.052 78.4635   4
   3  -6   3 541.032 74.6683   2
  -3   6  -4 481.163 78.6402   4
  -3   6  -4 552.463 70.0041   1
   3  -6   4 551.022 75.4636   2
  -3   6  -5 551.337 84.1493   4
   3  -6   5 588.277 85.6327   2
  -3   6  -5 551.595 50.3871   3
   3  -6   6 1257.00 123.474   2
  -3   6  -6 1280.94 71.0199   3
   3  -6   7 1881.22 154.929   2
  -3   6  -7 1842.48 78.0874   3
   3  -6   8-17.9642 37.2636   2
  -3   6  -8 25.0848 16.2381   3
   3  -6   9 21.1737 46.5834   2
   3  -6  10 49.2591 44.1630   2
   3  -6  11-63.3588 46.1517   2
   3  -6  12 59.3773 62.8071   2
   3  -6  13 41.6667 43.5405   2
  -3   5  15 76.3612 33.7744   3
   3  -5 -15 5.21098 48.8594   4
  -3   5  14-19.9748 38.0485   3
   3  -5 -14 25.8466 53.6626   4
  -3   5  13 20.5618 30.3673   3
   3  -5 -13 41.0612 48.7170   4
  -3   5  12-80.1190 43.9978   3
   3  -5 -12 23.3805 58.8191   4
   3  -5 -11 96.8017 56.3921   4
  -3   5  10 37.5391 13.1754   1
   3  -5 -10 120.082 65.1971   4
  -3   5   9 116.846 16.4055   1
  -3   5   9 108.582 23.6124   2
   3  -5  -9 157.804 60.3073   4
  -3   5   8 772.329 54.2352   2
  -3   5   8 765.789 38.0888   1
   3  -5  -8 882.600 112.448   4
  -3   5   7 623.306 48.8995   2
  -3   5   7 658.569 39.9023   1
   3  -5  -7 542.330 87.0850   4
   3  -5  -6 292.183 65.2984   4
  -3   5   6 244.132 32.3105   2
  -3   5   6 269.955 31.2358   1
   3  -5  -5 254.000 38.7492   2
   3  -5  -5 230.571 64.5386   4
  -3   5   5 186.326 29.8352   2
   3  -5  -4 94.3535 30.8546   2
  -3   5   4 61.2870 34.4640   4
   3  -5  -4 79.1021 38.1870   4
  -3   5   4 101.935 25.5407   2
   3  -5  -3 31.1432 25.3527   2
  -3   5   3-5.79521 26.2676   4
   3  -5  -3 21.4448 39.7055   4
  -3   5   3 3.26786 16.4945   2
   3  -5  -2-24.3225 28.5467   2
  -3   5   2-15.8553 25.1746   4
   3  -5  -2-14.0825 31.8672   4
  -3   5   2-4.48480 19.7456   2
  -3   5   1 172.034 35.9231   2
   3  -5  -1 106.442 32.9963   2
  -3   5   1 173.233 47.7829   4
   3  -5  -1 146.817 52.0832   4
   3  -5   0 67.0077 31.4264   2
  -3   5   0 1.18393 28.4012   4
   3  -5   0 21.3635 40.5837   4
  -3   5  -1-9.88921 24.5611   1
   3  -5   1-27.3442 25.0983   2
  -3   5  -1-18.0538 33.8408   4
   3  -5   1 41.5058 39.0279   4
  -3   5  -2 747.530 74.5518   1
   3  -5   2 696.206 83.2829   2
  -3   5  -2 755.399 93.8178   4
  -3   5  -3 1557.27 106.798   1
   3  -5   3 1394.72 115.650   2
  -3   5  -3 1426.92 127.189   4
  -3   5  -4 960.929 85.9257   1
   3  -5   4 962.923 100.134   2
  -3   5  -4 1051.05 110.883   4
  -3   5  -5 785.292 102.294   4
   3  -5   5 575.617 82.6018   2
   3  -5   6 29.3500 37.2041   2
   3  -5   7 3867.62 223.550   2
  -3   5  -7 3910.73 110.898   3
   3  -5   8 1114.77 125.642   2
  -3   5  -8 1208.17 54.4540   3
   3  -5   9 255.029 69.3625   2
  -3   5  -9 239.092 20.8351   3
   3  -5  10 70.9913 47.8974   2
   3  -5  11 178.088 65.6418   2
   3  -5  12 150.480 70.6196   2
   3  -5  13 207.337 78.0386   2
   3  -4 -16-5.33762 58.6751   4
  -3   4  15 30.3157 31.1490   3
   3  -4 -15-43.2216 55.7580   4
  -3   4  14 125.234 35.7661   3
   3  -4 -14 38.5491 45.4977   4
   3  -4 -13 195.931 63.9638   4
   3  -4 -12 44.1133 66.1307   4
  -3   4  11 87.0325 21.0083   1
   3  -4 -11 213.681 67.4119   4
  -3   4  10-2.74281 12.4419   1
  -3   4  10-30.2753 26.8552   2
   3  -4 -10-20.2345 38.1006   4
  -3   4   9 143.717 32.5549   2
   3  -4  -9 279.796 75.7239   4
  -3   4   9 187.818 23.4468   1
  -3   4   8 264.311 28.5039   1
  -3   4   8 306.697 44.8507   2
   3  -4  -8 241.697 63.2646   4
  -3   4   7 519.363 54.3002   2
  -3   4   7 517.603 42.9005   1
   3  -4  -7 433.335 72.5463   4
  -3   4   6 46.2620 19.8851   1
  -3   4   6 22.8420 21.2525   2
   3  -4  -6 29.9492 34.4186   4
   3  -4  -5 1617.97 91.2720   2
  -3   4   5 1378.62 86.3844   2
  -3   4   5 1498.74 106.789   4
   3  -4  -5 1473.46 130.787   4
   3  -4  -4 2092.16 108.162   2
  -3   4   4 1924.01 101.866   2
  -3   4   4 1977.42 121.749   4
   3  -4  -4 1841.05 144.015   4
   3  -4  -3 184.719 38.9907   2
  -3   4   3 129.034 41.7529   4
   3  -4  -3 138.975 51.1275   4
  -3   4   3 144.815 30.4305   2
   3  -4  -2 561.136 62.6934   2
  -3   4   2 728.053 66.0018   2
  -3   4   2 689.768 78.4936   4
   3  -4  -2 623.354 86.8315   4
   3  -4  -1 580.958 65.9130   2
  -3   4   1 522.887 74.4745   4
   3  -4   0 1353.31 103.245   2
  -3   4   0 1530.02 122.020   4
   3  -4   0 1231.96 120.893   4
   3  -4   1 4237.62 188.463   2
  -3   4  -1 4215.05 173.472   2
  -3   4  -1 4153.15 208.011   4
  -3   4  -2 1015.32 83.9848   1
   3  -4   2 1041.58 98.6711   2
  -3   4  -2 1104.63 105.191   4
  -3   4  -3-34.7495 33.4497   1
   3  -4   3-17.9547 31.6556   2
  -3   4  -3 39.9439 37.2438   4
  -3   4  -4 4207.27 180.105   1
   3  -4   4 4266.40 207.048   2
  -3   4  -4 4344.35 219.362   4
   3  -4   5 945.901 104.018   2
  -3   4  -5 924.735 104.355   4
   3  -4   6 45.9516 43.0607   2
   3  -4   7 19.3559 34.8526   2
   3  -4   8 471.202 89.2607   2
   3  -4   9 438.546 87.0061   2
  -3   4  -9 354.586 22.9140   3
   3  -4  10 172.674 61.4398   2
   3  -4  11-23.9911 50.0532   2
   3  -4  12-13.4105 44.0303   2
   3  -4  13 37.9201 43.6721   2
   3  -4  14 17.5824 65.3390   2
   3  -3 -16 28.1258 54.6469   4
   3  -3 -15 8.08607 44.7558   4
   3  -3 -14-32.1260 45.1020   4
   3  -3 -13 80.8507 51.4095   4
  -3   3  12 50.4553 21.5959   1
   3  -3 -12 25.5222 42.3645   4
  -3   3  11 184.316 28.2411   1
   3  -3 -11 264.619 70.6247   4
  -3   3  10 602.595 45.6398   1
   3  -3 -10 656.147 95.5999   4
  -3   3   9 27.2053 15.6923   1
   3  -3  -9 5.83235 37.4659   4
  -3   3   8 1075.98 85.0743   2
  -3   3   8 1221.56 65.0880   1
   3  -3  -8 1090.32 111.509   4
  -3   3   7 780.835 72.5923   2
  -3   3   7 807.666 56.7742   1
  -3   3   7 909.130 82.1538   4
   3  -3  -7 851.848 98.7547   4
  -3   3   6 1352.52 93.3481   2
  -3   3   6 1423.71 101.668   4
  -3   3   6 1431.93 77.2974   1
   3  -3  -6 1352.19 119.598   4
   3  -3  -5 420.363 51.4769   2
  -3   3   5 438.195 57.5331   4
  -3   3   5 352.323 49.3475   2
   3  -3  -5 429.093 71.9289   4
   3  -3  -4 91.8930 30.4823   2
  -3   3   4 95.2464 37.8797   4
  -3   3   4 30.5682 19.5929   2
   3  -3  -4 74.0249 37.1887   4
   3  -3  -3 306.278 49.0989   2
  -3   3   3 342.215 57.3942   4
  -3   3   3 356.865 49.7938   2
   3  -3  -3 279.368 60.4609   4
   3  -3  -2 1872.81 111.856   2
  -3   3   2 1965.72 126.804   4
   3  -3  -2 1873.42 141.925   4
   3  -3  -1 5.56980 24.3482   2
  -3   3   1 24.7021 28.9713   4
   3  -3   0 313.864 59.7057   2
  -3   3   0 129.385 42.4465   4
   3  -3   1 325.938 58.3606   2
  -3   3  -1 320.744 66.2397   4
  -3   3  -1 290.240 54.3918   2
   3  -3   2 3554.81 179.372   2
  -3   3  -2 3453.22 163.487   2
  -3   3  -2 3513.98 191.410   4
   3  -3   3 3779.41 191.308   2
  -3   3  -3 3778.40 179.357   2
  -3   3  -3 3692.44 197.980   4
  -3   3  -4 203.212 46.7183   1
   3  -3   4 175.063 48.4904   2
  -3   3  -4 215.363 63.1336   4
   3  -3   5 481.211 81.2760   2
  -3   3  -5 489.333 81.3991   4
   3  -3   6 439.081 80.4739   2
   3  -3   7-35.7402 36.4295   2
   3  -3   8 19.9290 40.0904   2
   3  -3   9 28.4531 43.4869   2
   3  -3  10 85.7855 47.8866   2
   3  -3  11 89.1736 58.1980   2
   3  -3  12 160.124 68.3295   2
   3  -3  13 96.5934 70.2606   2
   3  -3  14 32.8620 53.1140   2
   3  -2 -16 138.599 63.2784   4
   3  -2 -15 18.7519 51.3189   4
   3  -2 -14 66.1206 43.3216   4
  -3   2  13 44.5967 24.1687   1
   3  -2 -13-17.8275 41.5689   4
  -3   2  12 681.349 56.0056   1
  -3   2  12 632.051 78.3978   2
   3  -2 -12 667.738 94.1171   4
  -3   2  11 294.848 58.0820   2
  -3   2  11 272.916 34.9077   1
   3  -2 -11 264.066 64.4579   4
  -3   2  10-15.0850 26.2810   2
   3  -2 -10-3.36735 38.9216   4
  -3   2  10-2.62571 16.0275   1
  -3   2   9 355.713 39.1305   1
  -3   2   9 331.221 55.0421   2
  -3   2   9 433.977 59.0879   4
   3  -2  -9 295.958 66.2480   4
  -3   2   8 171.598 44.7179   4
   3  -2  -8 148.939 48.8888   4
  -3   2   8 176.609 32.2942   1
  -3   2   7 63.4578 29.8999   4
  -3   2   7 89.8396 29.8657   1
   3  -2  -7 170.611 57.2870   4
  -3   2   6-3.32168 18.6303   1
  -3   2   6-4.04044 25.5343   4
   3  -2  -6 3.30736 33.6242   4
   3  -2  -5 814.296 73.5829   2
  -3   2   5 965.476 82.9169   4
   3  -2  -5 1007.44 101.920   4
   3  -2  -4 28.3315 29.9738   2
  -3   2   4 13.5142 31.3602   4
   3  -2  -4 65.2420 44.3957   4
   3  -2  -3 411.775 56.1550   2
  -3   2   3 412.975 62.7898   4
   3  -2  -3 307.268 60.8890   4
   3  -2  -2 749.070 74.5302   2
   3  -2  -2 806.116 92.2020   4
  -3   2   2 777.727 81.6493   4
   3  -2  -1-16.1227 28.5409   2
  -3   2   1 38.6429 39.7142   4
   3  -2   0 2492.17 141.451   2
  -3   2   0 2569.16 135.697   2
  -3   2   0 2452.14 155.993   4
   3  -2   1 1526.15 118.301   2
  -3   2  -1 1479.35 109.277   2
  -3   2  -1 1396.54 121.997   4
   3  -2   2 265.083 56.9895   2
  -3   2  -2 197.708 56.4146   4
  -3   2  -2 231.213 47.7229   2
   3  -2   3 12.4692 29.1993   2
  -3   2  -3 13.5800 33.2920   4
  -3   2  -3 78.1224 38.0266   2
  -3   2  -4 119.992 40.0417   2
   3  -2   4 112.257 42.9238   2
  -3   2  -4 118.014 39.1878   4
   3  -2   5 88.6114 41.1811   2
   3  -2   6 35.0116 35.9203   2
   3  -2   7 36.0789 39.2641   2
   3  -2   8 90.0068 50.8019   2
   3  -2   9 454.277 92.5321   2
   3  -2  10 88.7765 49.4461   2
   3  -2  11 16.2012 46.1598   2
   3  -2  12 31.5245 51.2018   2
   3  -2  13 45.0336 57.4666   2
   3  -2  14 89.2900 61.5435   2
   3  -1 -16-34.1064 47.2736   4
   3  -1 -15 8.21561 47.1481   4
  -3   1  14 29.7343 28.1926   1
   3  -1 -14 55.4993 46.5893   4
  -3   1  13 73.0691 29.7243   1
   3  -1 -13 30.8325 38.3963   4
  -3   1  12 162.382 54.0854   2
  -3   1  12 127.900 30.5124   1
   3  -1 -12 144.930 46.1201   4
  -3   1  11 93.0241 40.4737   2
   3  -1 -11 100.361 46.4443   4
  -3   1  11 149.300 32.3148   1
  -3   1  10-8.22411 16.8588   1
  -3   1  10-8.74727 32.2712   2
  -3   1  10 20.4615 26.4909   4
   3  -1 -10 38.5142 44.8578   4
  -3   1   9 292.247 56.4354   2
  -3   1   9 349.658 42.1829   1
  -3   1   9 329.204 50.6537   4
   3  -1  -9 244.535 56.1457   4
  -3   1   8 1002.28 94.7314   2
  -3   1   8 1041.70 71.1744   1
  -3   1   8 1094.91 86.3064   4
   3  -1  -8 1139.89 107.294   4
  -3   1   7 32.8121 31.1064   2
  -3   1   7 8.81588 25.3804   4
  -3   1   7-5.07295 24.5423   1
   3  -1  -7 66.1999 40.5646   4
  -3   1   6 55.4365 25.5232   4
   3  -1  -6 84.1947 39.1922   4
  -3   1   6 72.9157 26.7782   1
   3  -1  -5 519.901 60.6636   2
   3  -1  -5 417.405 65.8831   4
  -3   1   5 564.901 64.4861   4
   3  -1  -4 90.8082 36.0809   2
  -3   1   4 100.503 35.2563   4
   3  -1  -4 43.2118 33.6553   4
   3  -1  -3 1078.09 93.4347   2
  -3   1   3 881.541 87.6647   4
   3  -1  -3 902.167 96.9687   4
   3  -1  -2 328.450 71.0622   2
  -3   1   2 119.066 48.2504   4
   3  -1  -1 29.9312 27.5407   2
  -3   1   1 13.6651 23.1270   2
  -3   1   1 19.3682 34.3530   4
   3  -1   0 98.5839 31.9869   2
  -3   1   0 89.2621 36.3351   2
  -3   1   0 17.5893 36.2770   4
   3  -1   1 349.636 62.3526   2
  -3   1  -1 231.544 48.7042   2
  -3   1  -1 203.502 52.1338   4
   3  -1   2 203.789 53.9552   2
  -3   1  -2 211.297 46.0416   2
  -3   1  -2 209.652 56.7949   4
   3  -1   3 61.4369 48.1115   2
  -3   1  -3 22.6546 28.1974   2
   3  -1   4 74.9767 45.6011   2
  -3   1  -4 20.1919 28.0862   2
   3  -1   5 866.655 103.066   2
   3  -1   6 42.1494 43.1350   2
   3  -1   7 60.1038 42.7884   2
   3  -1   8 276.926 70.4045   2
   3  -1   9 40.7508 42.1328   2
   3  -1  10-4.07498 46.5020   2
   3  -1  11 50.5772 40.1039   2
   3  -1  12-40.5282 55.0717   2
   3  -1  13 32.0218 65.2807   2
   3  -1  14-18.0315 49.4307   2
  -3   0  15 114.769 35.4331   1
   3   0 -15 22.2375 42.5361   4
  -3   0  14 52.7672 28.5817   1
   3   0 -14 8.08058 38.2525   4
  -3   0  13 75.0134 30.2909   1
   3   0 -13 106.583 44.2065   4
  -3   0  12 48.5857 26.4919   1
   3   0 -12 79.7837 38.7883   4
  -3   0  11 53.4251 29.4482   4
   3   0 -11 9.71275 34.3068   4
  -3   0  11 56.5615 25.1972   1
  -3   0  10 335.616 44.1132   1
  -3   0  10 344.579 63.9189   2
  -3   0  10 278.330 45.6891   4
   3   0 -10 295.791 59.9226   4
  -3   0   9 564.962 62.2992   4
  -3   0   9 504.778 52.1294   1
  -3   0   9 464.835 70.9882   2
   3   0  -9 579.632 78.9754   4
  -3   0   8 485.629 55.7592   1
  -3   0   8 402.053 63.0286   2
  -3   0   8 475.134 56.6302   4
   3   0  -8 476.208 70.8011   4
  -3   0   7-3.51886 28.2407   2
  -3   0   7-11.3407 22.1657   4
  -3   0   7 21.0059 25.5964   1
   3   0  -7 14.1842 35.5899   4
  -3   0   6 151.729 33.3558   1
  -3   0   6 202.135 47.2088   2
  -3   0   6 202.260 42.4488   4
   3   0  -5 638.581 76.3880   2
  -3   0   5 444.968 64.9773   4
  -3   0   5 372.985 74.0874   2
  -3   0   4 210.213 64.2903   2
  -3   0   4 113.896 49.7040   4
   3   0  -3 706.241 76.6467   2
  -3   0   3 885.287 88.5909   2
  -3   0   3 685.218 74.4474   4
  -3   0   2 623.992 76.0938   2
   3   0  -2 465.676 62.2552   2
  -3   0   2 542.185 73.8590   4
  -3   0   1 593.272 72.9563   2
   3   0  -1 639.058 73.1631   2
  -3   0   1 547.186 73.7454   4
   3   0   0 319.436 64.0314   2
  -3   0   0 187.990 53.3826   2
  -3   0   0 78.8589 45.4827   4
   3   0   1 411.670 65.7814   2
  -3   0  -1 461.066 72.7674   4
   3   0   2 1168.25 111.083   2
  -3   0  -2 1269.98 106.230   2
   3   0   3 104.848 45.8238   2
  -3   0  -3 35.6016 29.0594   2
   3   0   4 97.8070 45.7430   2
  -3   0  -4 106.674 37.1151   2
   3   0   5 595.363 89.6573   2
   3   0   6 114.823 50.2244   2
   3   0   7 69.4081 48.9490   2
   3   0   8 2.22428 43.0034   2
   3   0   9-25.4552 49.6229   2
   3   0  10-43.1523 52.7626   2
   3   0  11-13.7134 46.2739   2
   3   0  12 12.1678 46.0260   2
   3   0  13-22.1612 48.9795   2
   3   0  14 45.4185 53.9975   2
  -3  -1  16 63.8589 41.6914   1
  -3  -1  15 58.3207 34.2403   1
  -3  -1  14-9.41565 23.6407   1
   3   1 -14 40.8757 43.1042   4
  -3  -1  13 54.8151 30.0041   1
   3   1 -13 38.4273 39.6264   4
  -3  -1  12 146.970 36.1799   1
   3   1 -12 64.3481 36.6235   4
  -3  -1  11 1008.87 77.4105   1
  -3  -1  11 1068.03 74.5845   4
   3   1 -11 1150.74 107.924   4
  -3  -1  10 603.267 59.2668   1
  -3  -1  10 561.367 55.2699   4
   3   1 -10 662.911 82.9903   4
  -3  -1   9 275.085 60.2383   2
  -3  -1   9 289.570 44.9988   1
  -3  -1   9 311.994 47.3630   4
  -3  -1   8 1176.52 105.475   2
  -3  -1   8 1214.31 82.5966   1
  -3  -1   8 1227.62 84.3089   4
  -3  -1   7 704.590 83.1723   2
  -3  -1   7 655.048 63.8853   1
  -3  -1   7 610.060 63.3785   4
  -3  -1   6 896.895 96.3880   2
  -3  -1   6 840.863 78.3778   1
  -3  -1   6 835.031 79.5372   4
   3   1  -5 133.664 40.1762   2
  -3  -1   5 96.3847 38.3745   2
  -3  -1   5 81.0777 28.7813   4
   3   1  -4 95.3182 40.4040   2
  -3  -1   4 26.8127 29.4551   2
  -3  -1   4 50.8206 31.3066   4
   3   1  -3 1135.58 104.397   2
  -3  -1   3 934.883 97.2699   2
  -3  -1   3 985.679 92.1340   4
   3   1  -2 257.062 57.6197   2
  -3  -1   2 169.652 47.2829   2
  -3  -1   2 168.263 50.6173   4
   3   1  -1 67.8411 41.4731   2
  -3  -1   1 33.1976 32.3598   2
  -3  -1   1 41.4148 31.2054   4
   3   1   0 303.369 58.6469   2
   3   1   1 1139.46 106.412   2
  -3  -1  -1 1230.85 106.201   2
   3   1   2-47.0582 36.5755   2
  -3  -1  -2 39.3906 29.3920   2
   3   1   3 139.200 49.7779   2
  -3  -1  -3 134.767 42.7436   2
   3   1   4 9.81525 35.1839   2
   3   1   5 116.631 45.3975   2
   3   1   6-19.8611 37.8294   2
   3   1   7 233.177 69.0361   2
   3   1   8 474.411 92.8416   2
   3   1   9-3.44133 37.5037   2
   3   1  10-49.0091 45.3324   2
   3   1  11 101.119 65.5365   2
   3   1  12 405.385 104.901   2
   3   1  13-40.7405 54.7827   2
   3   1  14-43.0682 64.7650   2
  -3  -2  17 12.1125 32.7444   1
  -3  -2  16 28.1255 33.0069   1
  -3  -2  15 97.2259 44.3463   1
  -3  -2  14 160.257 44.5096   1
   3   2 -14 108.293 43.5999   4
  -3  -2  13 433.464 58.1748   1
   3   2 -13 542.124 77.3520   4
  -3  -2  12 106.409 35.0250   1
  -3  -2  11 126.001 30.0280   4
  -3  -2  11 134.058 35.1754   1
  -3  -2  10-5.15889 22.0201   1
  -3  -2  10-5.25232 18.0547   4
  -3  -2   9 224.294 47.6438   1
  -3  -2   9 212.417 38.9799   4
  -3  -2   8 112.784 27.4576   4
  -3  -2   8 91.9339 34.4526   1
  -3  -2   7 1088.03 110.508   2
  -3  -2   7 1004.98 80.7969   1
  -3  -2   7 1081.48 81.5995   4
  -3  -2   6 61.4978 30.8324   1
  -3  -2   6-5.99600 33.0137   2
  -3  -2   6 34.2382 28.5783   4
   3   2  -5 1227.92 100.439   2
  -3  -2   5 1245.03 110.987   2
  -3  -2   5 1134.74 88.7172   1
  -3  -2   5 1044.07 84.3809   4
   3   2  -4 2611.35 145.026   2
  -3  -2   4 2768.92 163.386   2
  -3  -2   4 2848.62 142.657   4
   3   2  -3 1302.41 103.905   2
  -3  -2   3 1382.46 115.275   2
  -3  -2   3 1541.75 114.112   4
   3   2  -2-15.0540 26.1745   2
  -3  -2   2-3.11437 28.7403   2
  -3  -2   2 7.33668 29.7609   4
   3   2  -1 1031.29 99.0419   2
  -3  -2   1 1174.59 107.655   2
   3   2   0 1284.51 112.739   2
  -3  -2   0 1197.44 107.225   2
   3   2   1 298.284 60.0471   2
  -3  -2  -1 321.186 59.3825   2
   3   2   2-28.6912 34.8439   2
  -3  -2  -2 16.4856 27.8384   2
   3   2   3 147.876 46.9618   2
  -3  -2  -3 204.804 50.2555   2
   3   2   4 8.77061 35.0546   2
   3   2   5 113.125 55.2637   2
   3   2   6 2.79984 41.4678   2
   3   2   7-3.61281 41.7464   2
   3   2   8 608.792 107.755   2
   3   2   9 1412.85 155.206   2
   3   2  10 118.832 66.4147   2
   3   2  11 248.086 87.4967   2
   3   2  12 41.5556 51.2529   2
   3   2  13-23.4962 69.1755   2
  -3  -3  17 81.6783 49.3731   1
  -3  -3  16 158.912 50.4141   1
  -3  -3  15 146.734 44.9916   1
  -3  -3  14 51.3990 35.5564   1
  -3  -3  13 64.9952 38.3229   1
  -3  -3  12 372.892 55.2817   1
  -3  -3  11 187.334 29.1803   4
  -3  -3  11 247.645 48.1778   1
  -3  -3  10 62.6362 28.0488   1
  -3  -3  10 49.0249 18.8273   4
  -3  -3   9 60.3009 32.8441   1
  -3  -3   9 30.1001 21.5917   4
  -3  -3   8 25.2901 20.5701   4
  -3  -3   8 90.6594 35.7581   1
  -3  -3   7 29.1831 31.9659   1
  -3  -3   7-0.04946 20.2464   4
  -3  -3   6 1550.42 103.867   1
  -3  -3   6 1438.31 93.1301   4
  -3  -3   5 2410.58 158.209   2
  -3  -3   5 2181.29 123.401   1
  -3  -3   5 2075.94 116.664   4
   3   3  -4 199.625 49.9833   2
  -3  -3   4 195.534 47.8719   2
  -3  -3   4 233.382 49.7865   4
   3   3  -3 301.994 58.6690   2
  -3  -3   3 271.748 56.5300   2
  -3  -3   3 264.618 52.7800   4
   3   3  -2 19.6883 29.8037   2
  -3  -3   2 41.1270 35.8035   2
   3   3  -1 53.2039 42.6661   2
  -3  -3   1 24.6383 28.8706   2
   3   3   0 4.74722 33.7363   2
  -3  -3   0-28.3563 32.4081   2
   3   3   1 69.6568 36.4670   2
  -3  -3  -1 105.010 38.2949   2
   3   3   2 500.990 79.7607   2
   3   3   3 1758.13 145.604   2
   3   3   4 262.709 63.7379   2
   3   3   5-3.82496 48.7743   2
   3   3   6 1543.09 148.877   2
   3   3   7 159.688 63.5959   2
   3   3   8 28.4197 49.9401   2
   3   3   9 8.21200 49.2810   2
   3   3  10 181.763 71.4655   2
   3   3  11 126.170 64.5912   2
   3   3  12 2.16799 50.3402   2
   3   3  13-2.31143 54.5653   2
  -3  -4  17 73.3878 49.7486   1
  -3  -4  16 40.5420 34.0816   1
  -3  -4  15-52.5609 37.3962   1
  -3  -4  14 34.1198 29.8288   1
  -3  -4  13 159.212 44.9663   1
  -3  -4  12 550.195 70.5101   1
  -3  -4  11 377.002 57.5995   1
  -3  -4  10 12.1514 24.0959   1
  -3  -4  10 29.0516 14.7039   4
  -3  -4   9 498.303 63.1815   1
  -3  -4   9 502.128 43.7923   4
  -3  -4   8 681.562 72.5982   1
  -3  -4   8 676.016 55.2373   4
  -3  -4   7-10.7183 26.8851   1
  -3  -4   7 32.6735 27.7398   4
  -3  -4   6 171.595 40.9990   1
  -3  -4   6 228.028 44.0742   4
  -3  -4   5-16.2127 29.1222   1
  -3  -4   5 29.8117 31.4257   4
   3   4  -4 956.516 98.0497   2
  -3  -4   4 989.970 86.2059   1
  -3  -4   4 871.279 86.8833   4
   3   4  -3 431.838 67.8334   2
  -3  -4   3 401.280 62.6731   4
   3   4  -2 146.081 47.6074   2
   3   4  -1-16.7093 33.5351   2
   3   4   0 313.661 70.3301   2
   3   4   1 103.874 42.5993   2
   3   4   2 211.480 65.8457   2
   3   4   3 243.089 65.5595   2
   3   4   4 7.85585 39.1174   2
   3   4   5-34.8378 49.0381   2
   3   4   6 124.065 51.9263   2
   3   4   7-8.60907 37.2938   2
   3   4   8 584.437 100.373   2
   3   4   9-36.4854 54.0067   2
   3   4  10-73.0418 68.2452   2
   3   4  11-71.3328 60.3006   2
   3   4  12-22.4474 52.2555   2
  -3  -5  16-57.9219 32.1619   1
  -3  -5  15 24.2687 32.0010   1
  -3  -5  14 54.2365 32.5363   1
  -3  -5  13 14.5173 36.2268   1
  -3  -5  12 96.0581 34.7529   1
  -3  -5  11 97.8177 36.9060   1
  -3  -5  10 97.0525 34.3422   1
  -3  -5   9 120.302 40.1347   1
  -3  -5   9 103.624 20.6633   4
  -3  -5   8 146.636 41.5047   1
  -3  -5   8 222.604 33.3121   4
  -3  -5   7 311.937 42.5826   4
  -3  -5   7 304.695 51.7719   1
  -3  -5   6 493.977 66.2127   1
  -3  -5   6 390.079 52.2881   4
  -3  -5   5 135.711 43.3905   1
  -3  -5   5 141.869 38.8464   4
  -3  -5   4 630.002 74.6876   1
  -3  -5   4 602.169 74.4940   4
   3   5  -3 97.1877 48.1621   2
  -3  -5   3 20.9625 28.6269   1
   3   5  -2 73.4816 45.2192   2
   3   5  -1 783.637 94.1868   2
   3   5   0 1237.16 121.264   2
   3   5   1 259.680 66.4610   2
   3   5   2 194.562 56.7683   2
   3   5   3 170.423 57.7833   2
   3   5   4 350.658 74.5388   2
   3   5   5 217.831 64.2753   2
   3   5   6 139.276 55.5300   2
   3   5   7 43.5686 53.4752   2
   3   5   8-76.9118 61.0400   2
   3   5   9-11.2785 55.0858   2
   3   5  10 45.5074 42.8290   2
   3   5  11-49.7628 64.1200   2
   3   5  12 6.72467 71.3211   2
  -3  -6  15 10.0937 35.7223   1
  -3  -6  14 10.7050 30.6774   1
  -3  -6  13-12.5867 29.2617   1
  -3  -6  12 7.15799 28.6571   1
  -3  -6  11 162.767 44.7403   1
  -3  -6  10 32.5798 33.1796   1
  -3  -6   9 112.988 37.2801   1
  -3  -6   8 381.962 38.9761   4
  -3  -6   8 444.124 64.7496   1
  -3  -6   7-6.41232 26.6762   1
  -3  -6   7-7.96748 22.8342   4
  -3  -6   6 478.355 63.7996   1
  -3  -6   6 492.754 58.4505   4
  -3  -6   5-28.4385 30.6051   1
  -3  -6   5 14.1784 34.1554   4
  -3  -6   4-35.5901 31.6844   1
   3   6  -3 82.0227 58.0585   2
  -3  -6   3 9.97586 30.1026   1
  -3  -6   2 290.719 57.7609   1
   3   6  -2 282.571 65.7831   2
   3   6  -1 111.204 53.7951   2
   3   6   0 236.712 65.0173   2
   3   6   1 349.281 70.1200   2
   3   6   2 620.993 93.0355   2
   3   6   3 47.0015 59.4003   2
   3   6   4 217.012 69.9989   2
   3   6   5 490.698 89.7506   2
   3   6   6 12.6476 41.4167   2
   3   6   7 50.6092 46.6837   2
   3   6   8 71.4405 52.6479   2
   3   6   9 55.4350 59.2536   2
   3   6  10-28.4710 61.4991   2
  -3  -7  14 90.7864 36.1335   1
  -3  -7  13-52.5352 41.0242   1
  -3  -7  12 25.7700 32.3282   1
  -3  -7  11 52.1794 34.8849   1
  -3  -7  10 9.09376 26.7294   1
  -3  -7   9 8.11087 31.2384   1
  -3  -7   8 77.9143 38.4503   1
  -3  -7   7 135.963 40.2503   1
  -3  -7   6 38.5271 34.4762   1
  -3  -7   6 44.9030 29.3481   4
  -3  -7   5 221.867 50.2088   1
  -3  -7   5 105.784 39.4535   4
  -3  -7   4 324.604 61.3896   1
  -3  -7   3 55.8951 56.2356   1
   3   7  -2 99.7171 48.5118   2
  -3  -7   2 67.1587 40.3376   1
   3   7  -1 94.0938 44.5305   2
  -3  -7   1 39.5189 38.9559   1
   3   7   0 20.3206 39.3132   2
  -3  -7   0 75.4506 38.6650   1
   3   7   1 310.800 66.5544   2
   3   7   2 560.063 91.6401   2
   3   7   3 107.733 52.6177   2
   3   7   4 35.9252 41.5091   2
   3   7   5 159.517 68.5925   2
   3   7   6 70.2988 52.7029   2
   3   7   7-21.8894 48.6830   2
   3   7   8 108.899 67.8846   2
   3   7   9 113.362 74.0992   2
  -3  -8  13 23.3584 33.9704   1
  -3  -8  12-39.2006 34.8872   1
  -3  -8  11-10.6292 29.4685   1
  -3  -8  10 83.3151 41.4365   1
  -3  -8   9 21.9412 28.2602   1
  -3  -8   8 20.6010 41.0335   1
  -3  -8   7 156.023 44.2795   1
  -3  -8   6 34.5981 36.8850   1
  -3  -8   5 401.050 69.1448   1
  -3  -8   4 729.048 83.0200   1
  -3  -8   3 192.752 51.8334   1
  -3  -8   2 168.937 46.5149   1
  -3  -8   1 384.632 65.1336   1
   3   8  -1 407.309 79.0171   2
   3   8   0 660.850 95.8271   2
  -3  -8   0 618.931 78.1973   1
   3   8   1 365.525 80.9669   2
  -3  -8  -1 444.480 67.1332   1
   3   8   2 226.121 62.7066   2
  -3  -8  -2 155.961 41.8924   1
   3   8   3 487.697 86.7230   2
   3   8   4 2.14676 37.2294   2
   3   8   5-47.3834 53.9513   2
   3   8   6 92.1267 54.6257   2
   3   8   7-60.3298 53.8744   2
   3   8   8-2.01955 52.0687   2
  -3  -9  11 565.081 80.0135   1
  -3  -9  10-22.2167 37.5917   1
  -3  -9   9 14.1358 36.2572   1
  -3  -9   8 130.524 45.7449   1
  -3  -9   7 502.648 69.5078   1
  -3  -9   6 270.371 57.9442   1
  -3  -9   5 64.0778 40.9436   1
  -3  -9   4 335.676 57.7651   1
  -3  -9   3 572.539 76.7631   1
  -3  -9   2 299.280 62.7106   1
  -3  -9   1 81.8761 37.6791   1
  -3  -9   0 183.883 47.7548   1
  -3  -9  -1 202.343 53.6145   1
   3   9   1 107.063 55.8462   2
   3   9   2 307.646 71.8226   2
  -3  -9  -2 325.297 59.9048   1
   3   9   3 232.716 69.3037   2
  -3  -9  -3 174.926 42.9319   1
   3   9   4 63.0248 46.9065   2
  -3  -9  -4 10.9730 28.0509   1
  -3  -9  -5 20.6153 33.8619   1
   3   9   5 69.3831 38.5972   2
   3   9   6 63.3608 47.8056   2
  -3 -10  10 328.712 62.2534   1
  -3 -10   9 62.3663 38.8470   1
  -3 -10   8-1.08229 28.5399   1
  -3 -10   7 83.9062 40.9756   1
  -3 -10   6 342.513 65.9053   1
  -3 -10   5 919.215 98.2428   1
  -3 -10   4 427.446 69.9043   1
  -3 -10   3 194.964 54.0624   1
  -3 -10   2-0.58965 34.0882   1
  -3 -10   1 94.2438 38.3037   1
  -3 -10   0 250.255 54.1230   1
  -3 -10  -1 272.815 55.6677   1
  -3 -10  -2 50.0315 33.7117   1
   3  10   3 45.8157 52.1502   2
  -3 -10  -3 55.4136 34.9380   1
   3  10   4 359.333 79.7104   2
  -3 -11   8-7.16649 32.9286   1
  -3 -11   7 64.0018 35.6373   1
  -3 -11   6-4.82683 31.4140   1
  -3 -11   5 2.49264 28.0538   1
  -3 -11   4-41.7317 38.4347   1
  -3 -11   3 30.1482 33.3217   1
  -3 -11   2 135.379 43.7392   1
  -3 -11   1 16.7174 22.1940   4
  -3 -11   1 24.6716 34.0549   1
  -3 -11   0 52.0575 27.5656   4
  -3 -11   0 92.2494 40.4341   1
  -3 -11  -1 136.185 40.1869   4
  -3 -11  -1 161.246 45.9808   1
  -3 -11  -2 11.6108 27.0468   1
  -3 -11  -2-29.7942 30.1035   4
  -3 -11  -3 68.4312 36.5190   4
  -3 -12   5 231.362 56.7456   1
  -3 -12   4 242.809 53.3743   1
  -3 -12   3 23.8969 33.7738   1
  -3 -12   2 0.08410 27.4350   1
  -3 -12   1 7.38833 28.4031   1
  -3 -12   0 1.25057 33.3765   1
   4 -14   3 125.354 90.5580   4
   4 -13   0-24.1034 75.1496   4
   4 -13   1 225.860 102.863   4
  -4  13  -1 43.8919 34.7680   3
   4 -13   2 95.6560 72.0620   4
  -4  13  -2 86.1907 41.3031   3
   4 -13   3 156.964 90.3237   4
   4 -13   6-36.1484 62.5156   2
   4 -13   7-10.6968 49.3018   2
   4 -13   8 115.019 75.9352   2
   4 -12  -3-27.1574 62.7445   4
   4 -12  -2 55.1523 73.0553   4
  -4  12   2 52.4483 39.6581   3
   4 -12  -1 242.951 94.0233   4
  -4  12   1 412.146 72.1859   3
   4 -12   0 404.860 102.854   4
  -4  12   0 395.889 68.1670   3
   4 -12   1 102.778 75.8976   4
  -4  12  -1 59.5347 36.7977   3
   4 -12   2 13.8422 66.0329   4
  -4  12  -2 10.6080 33.1187   3
   4 -12   3 138.545 93.8994   4
  -4  12  -3 78.2855 41.3336   3
   4 -12   4 142.715 54.7390   2
  -4  12  -4 229.783 51.2338   3
   4 -12   5 89.0767 54.8694   2
   4 -12   6 47.0437 49.6125   2
   4 -12   7 12.5341 47.2612   2
   4 -12   8 73.1651 54.3781   2
   4 -11  -5 135.566 70.9949   4
  -4  11   5-43.0466 45.4559   3
   4 -11  -4 62.1146 69.2987   4
  -4  11   4 114.716 46.6522   3
   4 -11  -3 14.4868 63.4256   4
  -4  11   3 89.5052 48.2590   3
   4 -11  -2 130.944 78.6794   4
  -4  11   2 114.889 53.1432   3
   4 -11  -1 188.287 80.4470   4
  -4  11   1 171.085 51.4133   3
   4 -11   0 229.497 89.0936   4
  -4  11   0 38.7234 37.2033   3
   4 -11   1 36.8461 40.3250   2
   4 -11   1 151.300 87.8820   4
  -4  11  -1 91.6344 44.8535   3
   4 -11   2 34.7895 33.4891   2
   4 -11   2 111.826 81.9320   4
  -4  11  -2 16.6638 26.9630   3
   4 -11   3 55.0802 44.3673   2
   4 -11   3 58.3899 62.1535   4
  -4  11  -3 20.3985 34.7805   3
   4 -11   4 184.532 61.6720   2
  -4  11  -4 228.574 48.4894   3
   4 -11   5 77.6764 53.9406   2
  -4  11  -5 152.766 39.3730   3
   4 -11   6 141.768 57.9337   2
  -4  11  -6 151.518 40.8477   3
   4 -11   7 131.763 68.1802   2
   4 -11   8 153.832 66.2910   2
   4 -11   9 8.99097 48.9300   2
   4 -10  -7-36.9878 64.9598   4
  -4  10   7-8.16972 40.0361   3
  -4  10   6-5.23189 39.0230   3
   4 -10  -6 12.8422 59.5354   4
  -4  10   5-7.65351 35.9978   3
   4 -10  -5 50.8009 51.4968   4
  -4  10   4-39.7034 43.6100   3
   4 -10  -4 119.866 75.6668   4
  -4  10   3-17.8667 35.2224   3
   4 -10  -3 25.1487 58.8647   4
  -4  10   2-4.50946 33.5301   3
   4 -10  -2 4.46066 54.1323   4
  -4  10   1-48.6967 42.9108   3
   4 -10  -1 9.59832 36.0742   2
   4 -10  -1-100.162 75.6060   4
  -4  10   0-16.8064 40.3927   3
   4 -10   0 45.1204 35.1754   2
  -4  10  -1 272.323 55.5856   3
   4 -10   1 209.973 53.9316   2
   4 -10   1 243.619 84.7948   4
   4 -10   2 463.390 81.2271   2
   4 -10   2 458.478 107.952   4
  -4  10  -2 441.755 64.4885   3
   4 -10   3 92.6392 40.6503   2
  -4  10  -3 137.100 38.4766   3
   4 -10   4 150.756 59.4183   2
  -4  10  -4 41.0737 27.6827   3
   4 -10   5 128.207 51.4424   2
  -4  10  -5 85.3889 30.1965   3
   4 -10   6 440.595 88.9620   2
  -4  10  -6 463.379 58.2173   3
   4 -10   7 79.8795 47.3943   2
  -4  10  -7 151.642 36.7172   3
   4 -10   8 81.9397 51.6007   2
   4 -10   9 45.7201 60.1437   2
  -4   9   9 287.233 71.5129   3
  -4   9   8 23.4107 42.9893   3
   4  -9  -8-24.7817 51.1535   4
  -4   9   7 191.917 55.1221   3
   4  -9  -7-12.4344 55.9677   4
  -4   9   6 509.011 78.4119   3
   4  -9  -6 517.497 101.354   4
   4  -9  -5 1103.03 150.902   4
  -4   9   5 1089.58 109.594   3
  -4   9   4 381.095 66.2462   3
   4  -9  -4 439.060 97.5728   4
  -4   9   3 238.357 52.6572   3
   4  -9  -3 391.663 90.2371   4
  -4   9   2 259.836 59.5369   3
   4  -9  -2 184.173 48.4422   2
   4  -9  -2 265.259 85.5181   4
  -4   9   2 108.927 28.4278   1
  -4   9   1 282.301 55.0391   3
   4  -9  -1 372.061 63.6126   2
   4  -9  -1 373.594 100.455   4
  -4   9   1 255.187 46.2044   1
  -4   9   0 360.406 59.9135   3
   4  -9   0 435.405 69.9164   2
   4  -9   0 424.024 101.874   4
  -4   9  -1 126.712 40.8342   3
   4  -9   1 194.722 55.7095   2
   4  -9   1 124.490 64.8685   4
  -4   9  -2 136.185 36.9392   3
   4  -9   2 133.720 52.0307   2
   4  -9   2 158.905 69.0924   4
  -4   9  -3 130.284 36.9058   3
   4  -9   3 194.490 60.5785   2
  -4   9  -4 359.663 53.3278   3
   4  -9   4 407.400 83.5383   2
   4  -9   5 726.057 107.318   2
  -4   9  -5 699.024 72.6485   3
   4  -9   6 102.984 61.1395   2
  -4   9  -6 38.3280 25.4547   3
   4  -9   7 39.1263 38.8879   2
  -4   9  -7 48.7133 26.4481   3
   4  -9   8 75.5561 54.9616   2
   4  -9   9 1177.36 153.918   2
   4  -9  10 988.705 150.477   2
  -4   8  10 38.2080 37.3627   3
   4  -8 -10-33.8277 62.1276   4
  -4   8   9 34.7014 41.6223   3
   4  -8  -9 4.40969 53.5553   4
  -4   8   8-25.7664 48.0021   3
   4  -8  -8-43.9659 58.0101   4
   4  -8  -7 296.237 82.8200   4
   4  -8  -6-40.4791 52.8773   4
   4  -8  -5 744.812 118.022   4
   4  -8  -4-1.74830 26.6862   2
   4  -8  -4 91.8182 73.1223   4
   4  -8  -3 1658.83 118.181   2
  -4   8   3 1392.25 93.2159   1
   4  -8  -3 1606.05 174.185   4
   4  -8  -2 298.401 54.3304   2
  -4   8   2 330.943 53.9386   1
   4  -8  -2 294.260 81.5840   4
   4  -8  -1 22.8857 32.8549   2
  -4   8   1 30.5166 31.6991   1
   4  -8  -1 27.8694 60.0620   4
   4  -8   0 141.021 50.9840   2
   4  -8   0 168.649 78.0783   4
   4  -8   1 304.197 67.1524   2
   4  -8   1 536.841 109.751   4
   4  -8   2 619.531 91.7598   2
   4  -8   3 753.508 107.252   2
  -4   8  -3 796.662 81.4246   3
  -4   8  -4 129.730 34.9948   3
   4  -8   4 110.836 52.6963   2
  -4   8  -5 324.485 49.7015   3
   4  -8   5 376.635 78.7603   2
  -4   8  -6 482.443 57.9224   3
   4  -8   6 599.548 105.158   2
   4  -8   7 232.283 67.1892   2
  -4   8  -7 207.071 37.4984   3
   4  -8   8 277.326 68.3728   2
  -4   8  -8 373.620 43.6950   3
   4  -8   9 312.702 87.0742   2
   4  -8  10 136.932 59.0718   2
  -4   7  12 58.9833 39.5680   3
  -4   7  11 70.0901 39.0954   3
   4  -7 -11 192.809 71.2517   4
   4  -7 -10-10.7360 50.5174   4
   4  -7  -9 87.5917 69.5499   4
   4  -7  -8 188.854 71.5646   4
  -4   7   7-9.26113 16.4843   1
   4  -7  -7 30.2866 60.3043   4
   4  -7  -6 1037.44 139.814   4
   4  -7  -5 405.173 57.1900   2
   4  -7  -5 465.187 113.645   4
   4  -7  -4-30.6108 35.8465   2
  -4   7   4-28.9109 31.4917   1
   4  -7  -4-7.40018 52.6656   4
   4  -7  -3 411.470 66.8440   2
  -4   7   3 383.866 55.6006   1
   4  -7  -3 494.360 105.679   4
   4  -7  -2 126.199 38.0786   2
  -4   7   2 102.271 38.4618   1
   4  -7  -2 318.461 87.3409   4
   4  -7  -1 13.1047 34.8746   2
  -4   7   1-19.4786 28.2327   1
   4  -7   0 593.680 90.0212   2
   4  -7   0 513.164 104.216   4
   4  -7   1 1604.09 139.712   2
   4  -7   1 1874.13 184.417   4
   4  -7   2 458.019 83.3130   2
   4  -7   3 43.2573 37.3607   2
   4  -7   4 684.272 97.5594   2
   4  -7   5 218.843 65.0789   2
  -4   7  -6-18.2468 25.6447   3
   4  -7   6-28.3455 52.3231   2
  -4   7  -7 231.152 34.9470   3
   4  -7   7 254.146 72.7405   2
   4  -7   8 52.6456 48.3775   2
  -4   7  -8 106.485 29.3980   3
   4  -7   9 411.946 101.056   2
   4  -7  10-28.0281 41.5460   2
   4  -7  11 30.3755 54.0874   2
  -4   6  13 69.0684 46.2534   3
   4  -6 -13 247.758 93.8960   4
   4  -6 -12-18.6748 54.6939   4
   4  -6 -11 61.0469 65.8906   4
   4  -6 -10 229.707 76.9407   4
   4  -6  -9-51.1875 66.3497   4
   4  -6  -8 216.725 72.9308   4
  -4   6   8 66.0859 20.6824   1
  -4   6   7 40.2226 22.5735   1
   4  -6  -7-36.8187 53.1315   4
   4  -6  -6 18.5733 47.2558   4
   4  -6  -5 340.239 58.2048   2
   4  -6  -5 224.441 75.5251   4
   4  -6  -4 10.9481 28.2457   2
   4  -6  -4-17.8272 48.3484   4
  -4   6   3 30.2045 21.3259   2
   4  -6  -3 24.6903 34.7453   2
   4  -6  -3-2.05759 49.3859   4
  -4   6   2-11.6074 24.8454   2
   4  -6  -2-1.01600 29.4920   2
  -4   6   2 3.08054 30.1640   1
   4  -6  -2 42.1784 51.1894   4
  -4   6   1-54.0744 39.9631   1
   4  -6  -1-41.4633 45.4852   2
   4  -6   0 39.5009 45.0953   2
   4  -6   0 150.456 71.8420   4
   4  -6   1 25.2302 33.5914   2
   4  -6   2 236.249 68.4548   2
   4  -6   3 92.8028 57.1309   2
   4  -6   4-4.30283 40.1084   2
   4  -6   5 5.72686 38.6703   2
   4  -6   6 256.981 64.1289   2
   4  -6   7 413.678 91.9196   2
  -4   6  -8 25.3161 16.2833   3
   4  -6   8-31.8271 56.0995   2
   4  -6   9 366.223 95.7876   2
   4  -6  10 130.173 67.9227   2
   4  -6  11-88.4631 56.1528   2
   4  -5 -14 36.9956 59.8690   4
   4  -5 -13 39.3730 64.2256   4
   4  -5 -12 6.53711 49.3018   4
   4  -5 -11-10.5383 57.1694   4
   4  -5 -10 46.4448 56.7721   4
  -4   5   9 14.3195 14.4632   1
   4  -5  -9 28.5926 51.4530   4
  -4   5   8 206.552 33.0348   1
   4  -5  -8 113.573 63.9175   4
  -4   5   7 925.456 67.9862   1
   4  -5  -7 1037.29 135.267   4
   4  -5  -6 30.9140 44.7022   4
   4  -5  -5 141.687 45.2457   2
   4  -5  -5 197.371 69.1423   4
  -4   5   5 118.231 34.9136   2
   4  -5  -4 131.783 44.4882   2
   4  -5  -4 134.476 67.4144   4
  -4   5   4 97.1325 36.9608   2
   4  -5  -3 18.5055 30.8179   2
   4  -5  -3-3.84262 47.2393   4
  -4   5   3 1.06192 23.9179   2
   4  -5  -2 225.132 53.7622   2
   4  -5  -2 238.588 70.6813   4
  -4   5   2 230.455 47.3373   2
   4  -5  -1 57.7166 35.2894   2
   4  -5  -1 18.3212 53.2395   4
  -4   5   1 30.2586 30.8499   2
  -4   5   0-3.68629 29.0067   2
   4  -5   0 86.5953 49.4422   2
   4  -5   1 60.7844 42.5634   2
   4  -5   2 13.9324 36.1590   2
   4  -5   3 483.365 89.6757   2
   4  -5   4-16.2025 39.6188   2
   4  -5   5 7.81524 43.7881   2
   4  -5   6 4.54710 47.2248   2
   4  -5   7-28.0037 52.5177   2
   4  -5   8 29.6939 46.6919   2
   4  -5   9 5.42724 52.9371   2
   4  -5  10-48.5208 60.5215   2
   4  -5  11 42.8710 55.4643   2
   4  -4 -15 133.940 65.5939   4
   4  -4 -14 55.6936 68.1434   4
   4  -4 -13-28.3219 58.5067   4
   4  -4 -12-49.8104 62.6844   4
   4  -4 -11 53.5581 48.0227   4
  -4   4  10 134.389 27.6297   1
   4  -4 -10 199.244 67.1843   4
  -4   4   9-23.1001 30.0337   2
  -4   4   9 42.6759 21.7498   1
   4  -4  -9-37.8285 51.2634   4
  -4   4   8 75.9456 27.7719   1
  -4   4   8 22.3215 29.9569   2
   4  -4  -8 110.342 52.2623   4
  -4   4   7 94.3808 30.1614   1
  -4   4   7 92.6272 35.5702   2
   4  -4  -7 72.4478 56.7767   4
   4  -4  -6 281.005 55.8419   2
  -4   4   6 235.701 44.5705   2
   4  -4  -6 270.939 78.2263   4
   4  -4  -5 539.302 72.7296   2
  -4   4   5 472.941 66.2387   2
   4  -4  -5 446.105 89.7936   4
   4  -4  -4 1.72150 34.3121   2
  -4   4   4 29.1340 30.9210   2
   4  -4  -4 72.5416 66.2488   4
  -4   4   3 99.4701 40.1231   2
   4  -4  -3 0.41413 50.3198   4
   4  -4  -2 40.3133 37.1535   2
  -4   4   2 100.836 44.5535   2
   4  -4  -2 147.218 62.8272   4
   4  -4  -1 158.145 46.0152   2
  -4   4   1 122.240 40.8962   2
   4  -4   0 249.896 57.6335   2
  -4   4   0 260.353 55.7097   2
   4  -4   1 494.200 82.3429   2
   4  -4   2 1144.22 123.309   2
   4  -4   3 355.384 81.6605   2
   4  -4   4 9.91343 37.6047   2
   4  -4   5 204.016 72.0776   2
   4  -4   6 175.156 69.5486   2
   4  -4   7 66.8597 57.6336   2
   4  -4   8 194.038 70.4711   2
   4  -4   9 25.9168 49.4105   2
   4  -4  10 119.567 72.9103   2
   4  -4  11 153.922 57.3909   2
   4  -3 -15 45.8526 55.3690   4
   4  -3 -14 71.9764 61.5113   4
   4  -3 -13 308.151 85.2718   4
   4  -3 -12 27.9796 45.7949   4
  -4   3  11 33.6927 17.3658   1
   4  -3 -11 35.8086 56.0407   4
  -4   3  10 172.319 31.7970   1
   4  -3 -10 176.785 64.5485   4
  -4   3   9 404.581 73.2649   2
   4  -3  -9 279.471 75.6745   4
  -4   3   9 357.855 45.5284   1
  -4   3   8 36.1868 36.4666   2
  -4   3   8 39.7277 26.1290   1
   4  -3  -8-51.9956 54.4536   4
  -4   3   7 369.539 69.9160   2
   4  -3  -7 423.641 83.7126   4
  -4   3   7 410.285 53.5502   1
   4  -3  -6 581.282 78.0860   2
  -4   3   6 397.153 67.8727   2
   4  -3  -6 498.742 92.5687   4
   4  -3  -5 916.726 93.6205   2
  -4   3   5 918.987 94.7171   2
   4  -3  -5 1012.02 125.759   4
   4  -3  -4 988.322 97.8677   2
  -4   3   4 1045.22 100.154   2
   4  -3  -4 1033.55 130.093   4
   4  -3  -3 619.706 84.8775   2
  -4   3   3 542.716 74.3309   2
   4  -3  -3 471.724 89.2142   4
   4  -3  -2 559.093 80.3961   2
  -4   3   2 481.247 72.2463   2
   4  -3  -1 1682.62 135.480   2
  -4   3   1 1993.15 139.148   2
   4  -3   0 414.399 67.7446   2
   4  -3   1 113.720 53.0294   2
   4  -3   2 530.514 90.9245   2
   4  -3   3 1067.28 124.867   2
   4  -3   4 490.055 93.7557   2
   4  -3   5 241.451 69.8503   2
   4  -3   6 13.6484 46.3319   2
   4  -3   7-14.7251 44.9602   2
   4  -3   8 819.960 129.031   2
   4  -3   9 567.616 111.570   2
   4  -3  10 117.204 75.5962   2
   4  -3  11-17.8714 50.4132   2
   4  -2 -15 9.79618 53.1879   4
   4  -2 -14 4.79513 47.3116   4
  -4   2  13 64.1562 27.4083   1
   4  -2 -13 94.4775 60.1312   4
   4  -2 -12 132.583 57.2058   4
  -4   2  12 122.669 32.7372   1
  -4   2  11 572.872 58.5424   1
   4  -2 -11 506.081 98.5396   4
  -4   2  10 113.912 32.2432   1
   4  -2 -10 99.3005 52.9213   4
  -4   2   9 31.7322 27.4539   1
  -4   2   9-38.2212 39.8805   2
   4  -2  -9 11.7547 48.8114   4
  -4   2   8 6.27684 42.0300   2
   4  -2  -8 35.2144 52.8241   4
  -4   2   8-11.6675 21.9601   1
  -4   2   7-8.71104 35.8658   2
  -4   2   7 9.10033 28.1728   1
   4  -2  -7-32.8010 48.2157   4
   4  -2  -6 1279.76 110.185   2
  -4   2   6 1037.98 108.119   2
   4  -2  -6 1175.34 128.802   4
   4  -2  -5 1084.33 101.496   2
  -4   2   5 1071.95 109.451   2
   4  -2  -5 1086.02 126.881   4
   4  -2  -4-8.29210 31.4963   2
  -4   2   4 34.9895 30.0412   2
   4  -2  -3 377.826 67.4353   2
  -4   2   3 300.329 59.4573   2
   4  -2  -2 1107.48 109.842   2
  -4   2   2 1158.15 109.112   2
   4  -2  -1 67.0491 44.3961   2
   4  -2   0 83.4276 41.1048   2
   4  -2   1 310.902 66.3353   2
   4  -2   2 87.2976 59.6713   2
   4  -2   3 691.387 107.121   2
   4  -2   4 388.178 86.4952   2
   4  -2   5 2.78478 45.6312   2
   4  -2   6 270.716 82.5796   2
   4  -2   7 127.857 75.2447   2
   4  -2   8 117.804 61.5283   2
   4  -2   9 177.042 74.0172   2
   4  -2  10 221.182 79.1013   2
   4  -2  11 10.7169 57.1564   2
   4  -1 -14 771.296 115.373   4
  -4   1  13 297.466 46.9279   1
   4  -1 -13 283.081 77.1365   4
   4  -1 -12 11.1409 43.5897   4
  -4   1  12-3.72404 21.9248   1
  -4   1  11 16.9756 26.0005   1
   4  -1 -11 55.1705 60.2916   4
  -4   1  10 196.989 40.8253   1
   4  -1 -10 267.657 78.6854   4
  -4   1   9 700.679 70.7583   1
   4  -1  -9 766.942 109.063   4
  -4   1   8-15.7688 26.9311   1
   4  -1  -8 2.63574 41.5925   4
  -4   1   7 218.253 42.9138   1
   4  -1  -7 399.509 83.3870   4
   4  -1  -6 376.248 68.3041   2
   4  -1  -6 245.946 68.4581   4
   4  -1  -5 950.855 98.9834   2
  -4   1   5 1030.82 112.078   2
   4  -1  -4 124.764 41.5091   2
  -4   1   4 172.360 58.1275   2
   4  -1  -3 125.892 50.9144   2
   4  -1  -2 251.278 63.9498   2
   4  -1  -1 5.02710 37.4379   2
   4  -1   0 191.938 52.7133   2
   4  -1   1-28.7884 44.8484   2
   4  -1   2 8.66448 48.1410   2
   4  -1   3 45.1587 58.2520   2
   4  -1   4 60.5521 53.1846   2
   4  -1   5 315.018 74.8164   2
   4  -1   6 202.759 61.8960   2
   4  -1   7 215.003 78.1663   2
   4  -1   8 350.140 84.8711   2
   4  -1   9 137.697 66.6231   2
   4  -1  10-22.7020 55.6992   2
   4  -1  11 47.8195 57.8981   2
  -4   0  14 84.4222 31.4782   1
   4   0 -14 59.1955 46.2153   4
   4   0 -13 5.54381 56.9727   4
  -4   0  13 25.2685 23.2927   1
  -4   0  12-12.6303 24.3973   1
   4   0 -12 23.4916 42.3925   4
  -4   0  11 38.1734 24.9604   1
   4   0 -11 123.690 53.5681   4
  -4   0  10 244.676 46.9983   1
   4   0 -10 442.479 86.1613   4
  -4   0   9 744.404 75.5131   1
   4   0  -9 932.845 117.198   4
  -4   0   8 140.058 43.2582   4
  -4   0   8 174.156 45.6070   1
   4   0  -8 223.367 63.4993   4
  -4   0   7 2.56890 32.2135   4
  -4   0   7 10.2413 27.0897   1
   4   0  -6 627.873 83.7775   2
  -4   0   6 700.954 85.4170   4
   4   0  -5 545.376 82.5862   2
  -4   0   5 469.329 77.6584   4
   4   0  -4 43.8865 38.5420   2
  -4   0   4 9.50643 43.3678   4
   4   0  -3-87.4781 47.2253   2
   4   0  -2 66.1024 44.8440   2
   4   0  -1 126.777 50.6850   2
   4   0   0 83.5290 52.1906   2
   4   0   1 324.289 72.6727   2
   4   0   2 169.039 57.5446   2
   4   0   3 279.595 72.1859   2
   4   0   4 376.222 82.3595   2
   4   0   5 86.9433 54.4353   2
   4   0   6 81.7917 61.8358   2
   4   0   7 132.251 74.6143   2
   4   0   8 46.5519 56.6018   2
   4   0   9 38.1633 55.1295   2
   4   0  10-72.8141 57.5968   2
   4   0  11-31.5611 63.8997   2
  -4  -1  15 209.469 48.5671   1
  -4  -1  14 31.2669 32.8524   1
   4   1 -13 2.46101 48.4550   4
  -4  -1  13-20.2621 33.1466   1
  -4  -1  12 144.734 37.9317   1
   4   1 -12 198.908 71.3854   4
  -4  -1  11 297.292 50.0577   1
   4   1 -11 234.221 65.5474   4
  -4  -1  10 96.6713 38.9460   1
  -4  -1   9 58.5414 29.4019   1
  -4  -1   9 98.5447 32.8473   4
  -4  -1   8 182.034 44.6776   1
  -4  -1   8 158.227 40.4439   4
  -4  -1   7 0.36090 29.7948   1
  -4  -1   7-22.2818 29.0216   4
   4   1  -6 278.521 61.4472   2
  -4  -1   6 197.917 44.9581   1
  -4  -1   6 156.362 47.1686   4
   4   1  -5 397.219 70.9937   2
  -4  -1   5 321.429 61.2670   4
   4   1  -4 269.431 64.7684   2
  -4  -1   4 191.248 52.2167   4
   4   1  -3 239.301 59.7228   2
  -4  -1   3 182.452 55.4787   4
   4   1  -2 198.676 59.3772   2
   4   1  -1 255.689 63.1816   2
   4   1   0 337.498 71.0843   2
   4   1   1 157.196 61.5887   2
   4   1   2 62.8153 40.4781   2
   4   1   3-1.76165 48.7420   2
   4   1   4 14.0289 46.2441   2
   4   1   5 26.2152 45.5568   2
   4   1   6 18.1336 61.9691   2
   4   1   7 46.4984 59.6654   2
   4   1   8 107.672 62.4127   2
   4   1   9 9.76041 46.7715   2
   4   1  10-56.3086 49.7339   2
  -4  -2  16 139.266 43.5574   1
  -4  -2  15 38.1012 30.2332   1
  -4  -2  14 44.0623 28.7032   1
  -4  -2  13 83.5561 33.0358   1
  -4  -2  12 34.2899 26.1017   1
  -4  -2  11-9.96502 26.2514   1
  -4  -2  10 131.122 37.6766   1
  -4  -2   9-26.5443 34.3463   4
  -4  -2   9 8.52518 29.1734   1
  -4  -2   8 31.0266 31.9190   1
  -4  -2   8 6.20149 27.6269   4
  -4  -2   7 12.1843 29.4540   1
  -4  -2   7 68.6197 39.7441   4
   4   2  -6 33.5588 34.9013   2
  -4  -2   6 24.8175 31.4326   4
  -4  -2   6 21.2179 31.4165   1
   4   2  -5 977.854 110.530   2
  -4  -2   5 987.690 98.5951   4
   4   2  -4 163.482 56.2351   2
  -4  -2   4 51.8543 36.1226   4
   4   2  -3 117.190 42.7860   2
  -4  -2   3 201.943 57.5823   4
   4   2  -2 9.03208 50.3813   2
   4   2  -1 158.805 58.5613   2
   4   2   0 88.6165 51.7791   2
   4   2   1 10.9763 41.5574   2
   4   2   2 269.148 72.6562   2
   4   2   3 369.281 77.9995   2
   4   2   4 61.5451 46.9474   2
   4   2   5 0.30549 46.2753   2
   4   2   6 151.756 63.2121   2
   4   2   7 163.302 69.1116   2
   4   2   8 294.060 84.8574   2
   4   2   9 145.205 72.8059   2
   4   2  10 162.380 90.6030   2
  -4  -3  16 68.9901 45.8641   1
  -4  -3  15 36.4088 29.2811   1
  -4  -3  14 15.1000 31.3287   1
  -4  -3  13 2.31614 29.4224   1
  -4  -3  12 22.6044 25.7982   1
  -4  -3  11-3.57700 32.0395   1
  -4  -3  10 29.7592 40.4672   1
  -4  -3   9 23.2983 34.0035   1
  -4  -3   8 358.022 62.1879   1
  -4  -3   8 384.060 59.9904   4
  -4  -3   7 293.251 54.4474   4
  -4  -3   7 390.781 62.9810   1
  -4  -3   6 302.507 57.2106   4
  -4  -3   6 289.491 62.2897   1
   4   3  -5 832.811 103.163   2
  -4  -3   5 863.046 91.0352   1
  -4  -3   5 712.124 87.5276   4
   4   3  -4 48.0583 45.1582   2
  -4  -3   4-6.39411 36.8712   4
   4   3  -3 1085.97 116.920   2
   4   3  -2 225.114 61.7775   2
   4   3  -1 98.3676 48.5886   2
   4   3   0 63.5637 55.4486   2
   4   3   1 84.3364 60.5716   2
   4   3   2 101.901 54.5096   2
   4   3   3 2050.52 181.760   2
   4   3   4 259.149 80.8858   2
   4   3   5 88.6190 62.7619   2
   4   3   6 384.935 88.2513   2
   4   3   7 206.787 73.1999   2
   4   3   8-74.7078 67.2491   2
   4   3   9 75.8255 61.9927   2
   4   3  10 68.3781 72.1991   2
  -4  -4  15 17.8170 31.7527   1
  -4  -4  14 12.2851 30.0256   1
  -4  -4  13 65.1651 28.7151   1
  -4  -4  12 178.630 48.6261   1
  -4  -4  11 508.987 68.4571   1
  -4  -4  10 118.475 43.9324   1
  -4  -4   9 220.786 53.4910   1
  -4  -4   8 151.701 44.1793   1
  -4  -4   7 356.033 61.2424   1
  -4  -4   7 167.945 45.6862   4
  -4  -4   6 23.3239 41.8644   1
  -4  -4   6-23.1520 37.1062   4
   4   4  -5 104.141 62.4462   2
  -4  -4   5 48.1950 35.4685   1
  -4  -4   5 73.5883 44.2153   4
   4   4  -4 2.72077 47.8028   2
  -4  -4   4 21.9413 35.4367   1
  -4  -4   4-24.9622 44.0709   4
   4   4  -3 1927.94 159.702   2
   4   4  -2 1625.14 149.968   2
   4   4  -1 690.473 108.461   2
   4   4   0 934.111 124.873   2
   4   4   1 1962.69 174.869   2
   4   4   2 2059.74 187.408   2
   4   4   3 318.579 84.8780   2
   4   4   4 23.5371 43.7778   2
   4   4   5 187.854 64.0850   2
   4   4   6 526.882 109.376   2
   4   4   7 196.900 67.3610   2
   4   4   8-28.2192 62.6003   2
   4   4   9 121.792 77.3835   2
  -4  -5  14 148.594 51.9768   1
  -4  -5  13 112.698 46.5747   1
  -4  -5  12 33.7880 34.4050   1
  -4  -5  11 24.7457 34.6294   1
  -4  -5  10 393.814 68.6989   1
  -4  -5   9 263.358 57.2201   1
  -4  -5   8-7.08009 34.2438   1
  -4  -5   7 263.083 59.1311   1
  -4  -5   6 1290.46 118.707   1
  -4  -5   6 1028.74 98.1330   4
  -4  -5   5 1152.38 114.870   1
  -4  -5   5 1082.13 113.206   4
   4   5  -4 294.272 75.8786   2
  -4  -5   4 167.998 55.5900   1
  -4  -5   4 199.833 64.8473   4
   4   5  -3 175.177 68.2130   2
   4   5  -2 508.473 92.8732   2
   4   5  -1 203.277 73.1915   2
   4   5   0 6.32415 45.2051   2
   4   5   1 48.5279 50.4173   2
   4   5   2 184.788 68.5703   2
   4   5   3 79.0513 50.1985   2
   4   5   4 17.4074 42.9183   2
   4   5   5 26.1362 64.8992   2
   4   5   6 13.6415 58.1787   2
   4   5   7 88.2106 80.9555   2
   4   5   8 58.4072 55.8669   2
  -4  -6  12 154.058 51.0899   1
  -4  -6  11 27.5665 35.0388   1
  -4  -6  10 81.6849 40.2654   1
  -4  -6   9-14.8343 35.5622   1
  -4  -6   8 3.66899 33.7833   1
  -4  -6   7 151.124 55.3382   1
  -4  -6   6 9.98667 35.9124   1
  -4  -6   5 17.2192 37.0094   1
  -4  -6   4-46.8159 35.3366   1
   4   6  -3 50.6957 53.7199   2
  -4  -6   3 51.3974 38.9215   1
  -4  -6   2 189.015 52.5594   1
   4   6  -2 217.754 71.2742   2
   4   6  -1 16.1977 46.2434   2
   4   6   0 5.96927 44.0627   2
   4   6   1 5.30322 49.0931   2
   4   6   2 468.555 96.0749   2
   4   6   3 219.783 71.9168   2
   4   6   4-8.94928 46.3664   2
   4   6   5 55.2867 59.5336   2
   4   6   6 50.1625 59.6065   2
   4   6   7 22.9159 50.8731   2
  -4  -7  11 29.6633 33.6524   1
  -4  -7  10 134.566 51.1360   1
  -4  -7   9-40.3335 45.3353   1
  -4  -7   8 80.7063 36.9515   1
  -4  -7   7 74.9744 42.3873   1
  -4  -7   6 58.0130 44.8559   1
  -4  -7   5 125.439 53.0151   1
  -4  -7   4 163.852 45.1839   1
  -4  -7   3 266.346 66.8348   1
  -4  -7   2 325.833 69.7467   1
   4   7  -2 273.899 83.9109   2
   4   7  -1 167.427 72.2579   2
  -4  -7   1-3.00098 36.1764   1
   4   7   0 47.4094 46.7226   2
   4   7   1 28.2604 51.8979   2
   4   7   2 11.0621 46.1804   2
   4   7   3-78.5734 66.5132   2
   4   7   4 68.8950 51.0610   2
   4   7   5 24.8092 45.5364   2
   4   7   6 53.1054 65.6945   2
  -4  -8   9 43.2251 41.8754   1
  -4  -8   8 4.82134 35.4237   1
  -4  -8   7 56.5805 35.7958   1
  -4  -8   6 197.964 63.7397   1
  -4  -8   5 19.5305 34.1446   1
  -4  -8   4 133.374 54.1119   1
  -4  -8   3 372.805 76.7006   1
  -4  -8   2 125.367 51.3522   1
   4   8  -1 119.306 75.3678   2
  -4  -8   1 11.3899 34.8668   1
   4   8   0 146.380 67.0447   2
  -4  -8   0 70.7832 47.3723   1
   4   8   1 49.7605 49.8805   2
  -4  -8  -1-43.9140 45.2989   1
   4   8   2 8.73850 44.0921   2
   4   8   3 19.6022 61.0257   2
   4   8   4 56.4883 47.6878   2
   4   8   5-3.79941 57.7637   2
  -4  -9   6 88.3923 43.8748   1
  -4  -9   5 239.080 63.1299   1
  -4  -9   4 44.3050 34.0887   1
  -4  -9   3-46.6175 44.2179   1
  -4  -9   2 22.2194 33.9595   1
  -4  -9   1 155.380 49.9321   1
  -4  -9   0 41.6673 42.8948   1
   4   9   0 186.394 76.7229   2
   4   9   1 60.8644 60.5053   2
  -4  -9  -1-38.8622 38.9842   1
   4   9   2 147.733 74.3355   2
  -4  -9  -2-59.4868 47.7015   1
   4   9   3 80.0129 54.7985   2
  -4  -9  -3 9.20017 39.8055   1
  -5  12  -3 44.7701 36.9586   3
  -5  12  -4 266.575 58.2210   3
  -5  12  -5 204.287 56.1795   3
  -5  11   0-26.6176 35.8853   3
  -5  11  -1-38.0333 41.5905   3
  -5  11  -2 243.241 58.1328   3
  -5  11  -3 334.534 64.9856   3
   5 -11   4 2.10059 48.2073   2
  -5  11  -4 52.5962 41.4706   3
   5 -11   5 38.4144 55.9386   2
  -5  11  -5 80.2740 36.9381   3
   5 -11   6 34.2447 69.4729   2
  -5  10   3 565.848 88.0990   3
  -5  10   2 55.7077 38.9109   3
   5 -10  -2 70.4381 90.1325   4
  -5  10   1 264.023 60.3545   3
   5 -10  -1 510.868 128.710   4
  -5  10   0 52.4732 39.2072   3
   5 -10   0 27.9400 69.2491   4
  -5  10  -1-44.0267 39.8667   3
   5 -10   1 17.1570 43.4275   2
  -5  10  -2 36.3698 38.4815   3
   5 -10   2 51.5588 46.3924   2
  -5  10  -3-36.7461 36.8564   3
   5 -10   3-66.2749 52.9370   2
  -5  10  -4-38.5503 35.0426   3
   5 -10   4 67.1903 57.9358   2
   5 -10   5 87.0531 53.8361   2
  -5  10  -5 43.9263 35.9846   3
   5 -10   6 82.9729 77.6948   2
   5 -10   7 196.197 92.2529   2
   5  -9  -5 6.57489 70.2976   4
   5  -9  -4 216.096 91.4309   4
   5  -9  -3 33.1414 68.6653   4
   5  -9  -2-59.7430 66.8442   4
   5  -9  -1 270.679 61.4178   2
   5  -9  -1 133.419 76.3841   4
   5  -9   0 23.3791 35.8797   2
   5  -9   1 206.247 72.3161   2
  -5   9  -2 358.736 64.5878   3
   5  -9   2 312.554 78.8398   2
  -5   9  -3 260.038 55.7038   3
   5  -9   3 236.434 73.6111   2
  -5   9  -4 45.8098 36.2390   3
   5  -9   4 38.1100 43.7278   2
  -5   9  -5 11.8118 30.2360   3
   5  -9   5 39.5379 61.0211   2
  -5   9  -6 119.181 43.3194   3
   5  -9   6 42.2903 63.2053   2
   5  -9   7 166.443 75.1992   2
   5  -8  -7 73.3095 88.5847   4
   5  -8  -6 67.7934 80.6289   4
   5  -8  -5 94.1191 89.8679   4
   5  -8  -4 1085.03 169.936   4
   5  -8  -3 181.292 96.9156   4
   5  -8  -2 122.869 52.5162   2
   5  -8  -2 108.263 76.9572   4
   5  -8  -1 60.0130 40.9736   2
   5  -8  -1 74.2875 67.7713   4
   5  -8   0 77.0978 40.2053   2
   5  -8   1 56.7600 52.3182   2
   5  -8   2-7.56116 39.5779   2
   5  -8   3 96.9407 56.5562   2
   5  -8   4 560.275 110.694   2
  -5   8  -5-13.4875 28.3410   3
   5  -8   5-17.7502 57.0296   2
  -5   8  -6 117.186 39.1415   3
   5  -8   6 173.107 80.5337   2
   5  -8   7 92.7714 63.8299   2
   5  -7  -8 177.010 88.8096   4
   5  -7  -7-11.7903 69.4669   4
   5  -7  -6-78.7407 65.1179   4
   5  -7  -5 79.6534 80.4197   4
   5  -7  -4-3.18051 38.1761   2
   5  -7  -4 23.2624 85.9050   4
   5  -7  -3 71.5971 45.1646   2
   5  -7  -3 46.2093 71.1029   4
   5  -7  -2 255.078 67.4349   2
   5  -7  -2 267.204 91.2640   4
   5  -7  -1 28.3826 41.2178   2
   5  -7   0 248.348 60.3390   2
   5  -7   1 544.152 96.5252   2
   5  -7   2 118.346 59.6499   2
   5  -7   3 126.358 71.9322   2
   5  -7   4 34.1637 44.1174   2
   5  -7   5 26.4568 59.3138   2
   5  -7   6 43.1669 51.2261   2
   5  -7   7 73.5091 64.5390   2
   5  -6 -10 167.267 85.5873   4
   5  -6  -9 93.6240 70.8833   4
   5  -6  -8 19.4182 63.5804   4
  -5   6   7 18.0494 22.1899   1
   5  -6  -7-30.1877 66.6888   4
   5  -6  -6 188.455 64.4731   2
   5  -6  -6 63.5177 67.2988   4
   5  -6  -5 579.818 87.6867   2
   5  -6  -5 567.738 118.710   4
   5  -6  -4 819.567 105.370   2
   5  -6  -4 859.232 145.915   4
   5  -6  -3 113.268 57.9544   2
   5  -6  -3 95.6885 71.0555   4
   5  -6  -2 142.088 51.2820   2
   5  -6  -1 290.905 70.7345   2
   5  -6   0 15.2504 37.2698   2
   5  -6   1 51.5908 48.6008   2
   5  -6   2 17.4380 40.2589   2
   5  -6   3 73.5293 50.9636   2
   5  -6   4 79.4786 62.0740   2
   5  -6   5-10.2926 45.6742   2
   5  -6   6 55.6277 45.0538   2
   5  -6   7-19.2715 58.7846   2
   5  -6   8 324.660 103.575   2
   5  -5 -11 69.2697 76.5370   4
   5  -5 -10 63.4176 64.2192   4
   5  -5  -9 40.0439 62.2549   4
  -5   5   8 64.9940 32.2521   1
   5  -5  -8 186.197 81.5886   4
   5  -5  -7 47.0203 73.5002   4
   5  -5  -6 44.1912 44.3235   2
   5  -5  -6 163.487 81.7663   4
   5  -5  -5 27.5430 42.2435   2
   5  -5  -5-44.8841 57.4423   4
   5  -5  -4-22.4074 47.5122   2
   5  -5  -4 243.264 87.7223   4
   5  -5  -3 28.3536 44.5396   2
   5  -5  -2 51.4490 43.5129   2
   5  -5  -1 78.6567 53.7875   2
   5  -5   0 100.302 56.6329   2
   5  -5   1 87.7132 47.3512   2
   5  -5   2 218.943 75.1342   2
   5  -5   3 195.867 66.0496   2
   5  -5   4 89.3032 61.2597   2
   5  -5   5 0.17449 50.3040   2
   5  -5   6-42.2411 46.9665   2
   5  -5   7 146.389 76.8095   2
   5  -5   8 20.1088 60.1970   2
   5  -4 -13 109.594 102.283   4
   5  -4 -12 19.7869 72.7588   4
   5  -4 -11 266.662 95.8380   4
   5  -4 -10 261.440 84.2661   4
  -5   4   9 25.2150 23.0678   1
   5  -4  -9 69.5518 64.3126   4
  -5   4   8 69.6861 31.2697   1
   5  -4  -8-30.2450 64.6019   4
   5  -4  -7 132.022 73.5141   4
   5  -4  -6 411.485 82.5062   2
   5  -4  -6 287.735 89.4657   4
   5  -4  -5 47.8121 38.2023   2
   5  -4  -5 71.6669 67.3607   4
   5  -4  -4 730.338 97.9426   2
   5  -4  -3 511.537 93.2957   2
   5  -4  -2 279.905 71.4202   2
   5  -4  -1 1.96124 37.8379   2
   5  -4   0 74.1189 43.0457   2
   5  -4   1 175.490 45.8705   2
   5  -4   2 70.1870 49.8165   2
   5  -4   3 217.262 72.7667   2
   5  -4   4 399.174 95.7358   2
   5  -4   5 284.047 86.5165   2
   5  -4   6 95.5656 57.7167   2
   5  -4   7 119.985 69.3635   2
   5  -4   8 25.2454 64.3941   2
   5  -3 -13-61.0198 77.9809   4
   5  -3 -12 202.113 81.2624   4
   5  -3 -11-28.3464 65.6891   4
  -5   3  10 16.4129 23.4825   1
   5  -3 -10 6.57203 55.8554   4
  -5   3   9 24.6172 26.9435   1
   5  -3  -9 0.77622 62.4735   4
  -5   3   8 1.69360 30.3378   1
   5  -3  -8-81.6342 72.2826   4
   5  -3  -7 51.7273 52.1343   4
   5  -3  -6 394.181 82.6402   2
   5  -3  -5 232.067 54.3000   2
   5  -3  -4 48.5804 38.8122   2
   5  -3  -3 30.1318 49.5946   2
   5  -3  -2 114.958 65.3603   2
   5  -3  -1 402.772 98.9093   2
   5  -3   0 223.834 66.2934   2
   5  -3   1 12.7792 45.7506   2
   5  -3   2-59.6287 52.5860   2
   5  -3   3-15.1610 56.3869   2
   5  -3   4 33.0414 43.5886   2
   5  -3   5 39.8462 49.8585   2
   5  -3   6 127.692 76.6588   2
   5  -3   7 131.550 73.9378   2
   5  -3   8 74.4758 65.7129   2
   5  -2 -13 29.5057 74.3680   4
   5  -2 -12 29.8461 55.6520   4
  -5   2  11-22.2218 22.5411   1
   5  -2 -11 79.6347 64.7309   4
   5  -2 -10-2.24775 61.6207   4
  -5   2  10 36.4382 32.1723   1
  -5   2   9 95.5707 36.2665   1
   5  -2  -9 96.8154 73.8655   4
  -5   2   8 47.9400 31.8903   1
  -5   2   7-2.83614 27.2892   1
   5  -2  -6 756.707 104.432   2
   5  -2  -5 841.306 107.025   2
   5  -2  -4-40.9582 43.9306   2
   5  -2  -3 378.620 84.7289   2
   5  -2  -2 829.591 111.501   2
   5  -2  -1 202.454 59.8494   2
   5  -2   0 77.9366 51.5087   2
   5  -2   1-68.5598 67.5041   2
   5  -2   2 239.187 68.0617   2
   5  -2   3 736.895 116.028   2
   5  -2   4 430.500 93.0487   2
   5  -2   5-37.8822 55.4300   2
   5  -2   6 435.317 102.559   2
   5  -2   7 160.338 67.0875   2
   5  -1 -13-50.8884 64.9765   4
  -5   1  12 92.3904 35.6436   1
   5  -1 -12 43.4893 56.6432   4
  -5   1  11 53.6876 33.9356   1
   5  -1 -11 60.4159 82.1502   4
  -5   1  10 34.1296 27.5558   1
  -5   1   9 72.9923 33.8439   1
  -5   1   8 163.052 45.6129   1
  -5   1   7 16.6624 31.2443   1
   5  -1  -6 289.504 74.6108   2
   5  -1  -5 474.137 85.1462   2
   5  -1  -4 22.5506 39.3627   2
   5  -1  -3-63.8187 53.4921   2
   5  -1  -2 562.653 97.9998   2
   5  -1  -1-37.5158 42.3717   2
   5  -1   0 362.747 79.8223   2
   5  -1   1 259.977 79.0476   2
   5  -1   2 638.006 108.858   2
   5  -1   3 262.173 84.5062   2
   5  -1   4 38.5855 66.8347   2
   5  -1   5 383.254 101.325   2
   5  -1   6 121.164 47.4571   2
   5  -1   7-48.7433 54.5993   2
  -5   0  13 137.344 48.7759   1
  -5   0  12 147.459 45.7107   1
  -5   0  11 91.6693 35.2581   1
  -5   0  10 231.308 52.5403   1
  -5   0   9-8.81757 32.0113   1
  -5   0   8 99.4296 44.3536   1
  -5   0   7 472.088 71.5381   1
   5   0  -6 443.268 85.3091   2
   5   0  -5 420.209 81.5106   2
   5   0  -4 33.8754 46.0384   2
   5   0  -3 116.289 57.7253   2
   5   0  -2 71.7098 53.7674   2
   5   0  -1 438.355 97.2888   2
   5   0   0 953.828 125.547   2
   5   0   1 23.4398 60.0053   2
   5   0   2 447.845 95.4787   2
   5   0   3 694.702 112.260   2
   5   0   4 372.793 99.9954   2
   5   0   5-102.037 61.1403   2
   5   0   6-8.69086 60.9964   2
   5   0   7 37.3244 56.5172   2
  -5  -1  14 116.144 44.7753   1
  -5  -1  13 38.4878 30.5072   1
  -5  -1  12 107.819 38.2990   1
  -5  -1  11 163.002 46.9373   1
  -5  -1  10 36.8241 33.3915   1
  -5  -1   9-46.2881 39.5785   1
  -5  -1   8 27.9708 30.2262   1
  -5  -1   7 28.6705 37.0957   1
   5   1  -6 13.8759 47.7316   2
   5   1  -5 40.5213 51.4433   2
   5   1  -4 73.7199 44.9106   2
   5   1  -3 935.675 121.925   2
   5   1  -2-102.110 48.3310   2
   5   1  -1 326.886 82.0646   2
   5   1   0 112.326 61.2793   2
   5   1   1 71.2501 64.7850   2
   5   1   2-56.3393 44.0654   2
   5   1   3-9.17246 49.0694   2
   5   1   4 10.5874 60.2340   2
   5   1   5 56.3660 60.9666   2
   5   1   6 18.1365 48.9097   2
  -5  -2  13 14.0090 40.1192   1
  -5  -2  12 50.5715 40.2879   1
  -5  -2  11-14.5796 30.7256   1
  -5  -2  10 100.281 44.9339   1
  -5  -2   9 154.701 48.3520   1
  -5  -2   8-6.08469 32.6717   1
  -5  -2   7 26.8250 45.1000   1
   5   2  -6 198.498 69.2322   2
  -5  -2   6 121.274 56.0899   1
   5   2  -5 193.984 62.6288   2
   5   2  -4 129.675 55.9089   2
   5   2  -3 745.209 110.942   2
   5   2  -2 69.8024 52.1234   2
   5   2  -1 341.960 89.6607   2
   5   2   0 554.970 105.713   2
   5   2   1 244.611 79.8009   2
   5   2   2 56.9066 54.3311   2
   5   2   3 377.294 82.8641   2
   5   2   4 159.955 68.4042   2
   5   2   5 286.412 89.6392   2
  -5  -3  12 80.4479 36.5107   1
  -5  -3  11-21.3874 33.2414   1
  -5  -3  10 27.8737 36.0282   1
  -5  -3   9-6.60452 35.0550   1
  -5  -3   8-30.2073 37.0685   1
  -5  -3   7-62.8278 44.2376   1
  -5  -3   6 42.8313 41.2574   1
   5   3  -5 66.5208 59.9285   2
  -5  -3   5 110.459 56.2878   1
   5   3  -4 62.6241 68.3730   2
   5   3  -3 71.1617 43.8318   2
   5   3  -2 36.4751 53.2747   2
   5   3  -1 58.0959 45.6945   2
   5   3   0 1.01772 51.4736   2
   5   3   1 116.335 65.1208   2
   5   3   2 23.7306 58.0898   2
   5   3   3 154.694 64.7953   2
   5   3   4-15.4011 51.6443   2
  -5  -4  10 99.1107 45.9585   1
  -5  -4   9-20.4708 33.6242   1
  -5  -4   8-20.2628 34.5676   1
  -5  -4   7 24.3055 39.8890   1
  -5  -4   6 19.2645 40.6271   1
   5   4  -5 329.953 86.2712   2
  -5  -4   5 294.114 68.6218   1
   5   4  -4 391.253 93.8923   2
   5   4  -3-19.2239 51.7028   2
   5   4  -2 59.7694 50.7463   2
   5   4  -1 272.503 85.9808   2
   5   4   0 67.4924 53.6796   2
   5   4   1 140.728 69.5121   2
   5   4   2 99.2223 64.4787   2
   5   4   3 77.8771 54.5525   2
  -5  -5   8 655.884 95.5136   1
  -5  -5   7 156.035 55.7704   1
  -5  -5   6 23.6683 43.2665   1
  -5  -5   5 464.474 87.8981   1
  -5  -5   4 651.167 101.567   1
   5   5  -4 721.332 119.113   2
   5   5  -3 414.470 98.0240   2
  -5  -5   3 188.627 62.0135   1
   5   5  -2 59.9538 52.6714   2
   5   5  -1 111.867 70.4282   2
   5   5   0 81.0129 66.9694   2
   5   5   1 5.55753 65.5613   2
   5   5   2-101.127 68.7767   2
  -5  -6   5 22.6102 47.3915   1
  -5  -6   4 18.1359 48.1799   1
   5   6  -3 72.6554 69.9991   2
  -5  -6   3 51.3594 51.6557   1
   5   6  -2 123.027 76.1896   2
  -5  -6   2 143.915 63.9950   1
   6  -9   2 47.1844 62.8563   2
   6  -9   3-12.0373 74.9214   2
   6  -8   0 175.429 69.2111   2
   6  -8   1 200.956 74.5706   2
   6  -8   2 10.2883 55.9941   2
   6  -8   3 106.922 69.2155   2
   6  -7  -2 72.1252 54.0505   2
   6  -7  -1 102.148 56.9120   2
   6  -7   0 68.7864 60.8787   2
   6  -7   1 85.2039 55.2916   2
   6  -7   2 134.589 53.4404   2
   6  -7   3-31.9494 58.7337   2
   6  -6  -4 243.682 78.9038   2
   6  -6  -3 405.316 91.6481   2
   6  -6  -2 36.2321 52.6298   2
   6  -6  -1 117.726 76.2391   2
   6  -6   0 28.1021 43.6377   2
   6  -6   1 94.3296 65.2618   2
   6  -6   2 222.197 87.5984   2
   6  -6   3 128.068 65.6468   2
   6  -5  -5 190.434 76.7336   2
   6  -5  -4 905.857 131.092   2
   6  -5  -3 86.8210 60.0881   2
   6  -5  -2 163.938 73.7153   2
   6  -5  -1 176.213 71.2426   2
   6  -5   0 133.685 69.9385   2
   6  -5   1 44.2807 48.8642   2
   6  -5   2-134.323 75.6805   2
   6  -5   3 137.084 71.4711   2
  -6   4   8 69.9806 37.1570   1
   6  -4  -6-22.2365 53.8767   2
   6  -4  -5 1.80326 48.0361   2
   6  -4  -4 222.984 71.2767   2
   6  -4  -3 371.234 92.0687   2
   6  -4  -2 323.792 97.4412   2
   6  -4  -1 192.812 74.3078   2
   6  -4   0 410.182 104.713   2
   6  -4   1 20.4041 65.8804   2
   6  -4   2-47.5845 69.9302   2
   6  -4   3 17.5627 63.1596   2
  -6   3   9 56.6308 35.2923   1
  -6   3   8 25.4953 39.2822   1
   6  -3  -6 211.433 80.0658   2
   6  -3  -5 133.025 63.4022   2
   6  -3  -4 205.812 80.6124   2
   6  -3  -3-17.5513 56.7298   2
   6  -3  -2 148.855 71.1061   2
   6  -3  -1 335.219 89.6477   2
   6  -3   0 503.033 112.540   2
   6  -3   1 209.867 87.1599   2
   6  -3   2 51.0240 67.7580   2
  -6   2  10 88.8943 43.9277   1
  -6   2   9 56.6140 34.4195   1
  -6   2   8 135.656 48.0365   1
  -6   2   7-14.9104 36.6924   1
   6  -2  -6 168.682 77.5013   2
   6  -2  -5 349.999 90.2588   2
   6  -2  -4 204.596 82.9162   2
   6  -2  -3 220.688 79.0104   2
   6  -2  -2 111.047 80.6373   2
   6  -2  -1 97.1284 76.7557   2
   6  -2   0 68.7382 62.3580   2
   6  -2   1 152.114 67.6290   2
   6  -2   2 399.921 109.329   2
  -6   1  10 269.644 60.8891   1
  -6   1   9 24.8436 45.5933   1
  -6   1   8 63.2883 46.6499   1
  -6   1   7 81.1351 49.5793   1
   6  -1  -6 81.4901 63.6445   2
   6  -1  -5 122.544 72.0703   2
   6  -1  -4 295.771 82.8043   2
   6  -1  -3 66.4134 56.9009   2
   6  -1  -2 345.197 90.8969   2
   6  -1  -1 609.906 120.165   2
   6  -1   0 150.427 73.0576   2
   6  -1   1 158.846 86.7140   2
  -6   0   9 32.8993 36.1719   1
  -6   0   8 55.1801 47.9765   1
  -6   0   7 229.858 65.2066   1
   6   0  -6-46.7358 48.1951   2
   6   0  -5 110.311 68.5336   2
   6   0  -4 334.881 90.1370   2
   6   0  -3 498.831 110.999   2
   6   0  -2 127.015 59.0992   2
   6   0  -1 107.366 75.6674   2
   6   0   0 840.496 161.498   2
   6   1  -6 420.589 101.254   2
  -6  -1   6 198.209 66.5519   1
   6   1  -5 138.482 74.4591   2
   6   1  -4 76.2111 62.4588   2
   6   1  -3 144.698 67.2673   2
   0   0   0    0.00    0.00   0

TITL TE1709C in P-1
REM P-1 (#2 in standard setting)
CELL 0.71073   4.892043  11.642941  13.676162 101.0997  96.8837 100.1844
ZERR    2.00   0.000483   0.001019   0.001364   0.0079   0.0082   0.0080
LATT  1
SFAC C H N O Mg
UNIT 22.00 20.00 4.00 10.00 2.00
TREF
HKLF 4
END
;
_shelx_hkl_checksum              10521
_shelx_SHELXL_version_number     2014/7
_olex2_submission_special_instructions 'No special instructions were received'
_oxdiff_exptl_absorpt_empirical_details 
;
Empirical correction (ABSPACK) includes:
- Absorption correction using spherical harmonics
- Frame scaling
;
_oxdiff_exptl_absorpt_empirical_full_max 1.684
_oxdiff_exptl_absorpt_empirical_full_min 0.529
loop_
_twin_individual_id
_twin_individual_mass_fraction_refined
1 0.9980(8)
2 0.0020(8)
