# Supplementary material for: Investigating the geometrical preferences of a flexible benzimidazolone-based linker in the synthesis of coordination polymers
Source: R Soc Open Sci. 2017 Dec 6;4(12):171064. doi: 10.1098/rsos.171064 (PMC5750013; doi:10.1098/rsos.171064)
Supplement: MnL.cif [file rsos171064supp6.cif]

data_tle1714
# start Validation Reply Form
_vrf_PLAT417_tle1714             
;
PROBLEM: Short Inter D-H..H-D       H00U   ..  H00U    ..       1.82 Ang.
RESPONSE: Due to the highly disordered nature of the water molecule which is only in place due to h-bonding with a binding water molecule on the metal centre, the locations of the h atoms could not be accurately determined.
;
# Added during the CSD deposition process: Friday 04 August 2017 03:22 PM
# end Validation Reply Form

_refine_special_details          ?
_audit_creation_date             2017-08-04
_audit_creation_method           
;
Olex2 1.2
(compiled 2017.07.20 svn.r3457 for OlexSys, GUI svn.r5370)
;
loop_
_publ_author_name
_publ_author_email
_publ_author_address
'Nevin, A.C.' nevina@cardiff.ac.uk
;
Cardiff University
Chemistry
Main Building
Cardiff
CF10 3AT
UK
;

_publ_contact_author_address     ?
_publ_contact_author_email       ?
_publ_contact_author_id_orcid    ?
_publ_contact_author_phone       ?
_publ_section_references         
;
Dolomanov, O.V., Bourhis, L.J., Gildea, R.J, Howard, J.A.K. & Puschmann, H.
 (2009), J. Appl. Cryst. 42, 339-341.

Sheldrick, G.M. (2015). Acta Cryst. A71, 3-8.

Sheldrick, G.M. (2015). Acta Cryst. C71, 3-8.
;
_chemical_name_common            ?
_chemical_name_systematic        ?
_chemical_formula_moiety         'C14 H19 Mn N3 O8, 1.34(H2 O)'
_chemical_formula_sum            'C14 H21.69 Mn N3 O9.34'
_chemical_formula_weight         436.45
_chemical_melting_point          ?
_chemical_oxdiff_formula         'C11 H10 N2 O5 Mn'
_chemical_oxdiff_usercomment     "Adam Martin's Linker Manganese"
loop_
_atom_type_symbol
_atom_type_description
_atom_type_scat_dispersion_real
_atom_type_scat_dispersion_imag
_atom_type_scat_source
C C 0.0033 0.0016 'International Tables Vol C Tables 4.2.6.8 and 6.1.1.4'
H H 0.0000 0.0000 'International Tables Vol C Tables 4.2.6.8 and 6.1.1.4'
Mn Mn 0.3368 0.7283 'International Tables Vol C Tables 4.2.6.8 and 6.1.1.4'
N N 0.0061 0.0033 'International Tables Vol C Tables 4.2.6.8 and 6.1.1.4'
O O 0.0106 0.0060 'International Tables Vol C Tables 4.2.6.8 and 6.1.1.4'

_shelx_space_group_comment       
;
The symmetry employed for this shelxl refinement is uniquely defined
by the following loop, which should always be used as a source of
symmetry information in preference to the above space-group names.
They are only intended as comments.
;
_space_group_crystal_system      monoclinic
_space_group_IT_number           14
_space_group_name_H-M_alt        'P 1 21/n 1'
_space_group_name_Hall           '-P 2yn'
loop_
_space_group_symop_operation_xyz
'x, y, z'
'-x+1/2, y+1/2, -z+1/2'
'-x, -y, -z'
'x-1/2, -y-1/2, z-1/2'

_cell_length_a                   4.8941(4)
_cell_length_b                   16.6396(13)
_cell_length_c                   22.4311(15)
_cell_angle_alpha                90
_cell_angle_beta                 92.215(7)
_cell_angle_gamma                90
_cell_volume                     1825.3(2)
_cell_formula_units_Z            4
_cell_measurement_reflns_used    3233
_cell_measurement_temperature    150.00(10)
_cell_measurement_theta_max      26.9860
_cell_measurement_theta_min      3.6200
_shelx_estimated_absorpt_T_max   ?
_shelx_estimated_absorpt_T_min   ?
_exptl_absorpt_coefficient_mu    0.779
_exptl_absorpt_correction_T_max  1.000
_exptl_absorpt_correction_T_min  0.749
_exptl_absorpt_correction_type   gaussian
_exptl_absorpt_process_details   
;
CrysAlisPro 1.171.38.43f (Rigaku Oxford Diffraction, 2015)
Numerical absorption correction based on gaussian integration over
			a multifaceted crystal model
Empirical absorption correction using spherical harmonics,
 implemented in SCALE3 ABSPACK scaling algorithm.
;
_exptl_absorpt_special_details   ?
_exptl_crystal_colour            'clear colourless'
_exptl_crystal_colour_lustre     clear
_exptl_crystal_colour_modifier   .
_exptl_crystal_colour_primary    colourless
_exptl_crystal_density_diffrn    1.588
_exptl_crystal_density_meas      ?
_exptl_crystal_density_method    ?
_exptl_crystal_description       needle
_exptl_crystal_F_000             906
loop_
_exptl_crystal_face_index_h
_exptl_crystal_face_index_k
_exptl_crystal_face_index_l
_exptl_crystal_face_perp_dist
-1 -21 -12 0.0377
0 22 12 0.0230
-6 5 -8 0.0836
6 -6 8 0.1475
0 7 -30 0.0213
0 -7 30 0.0280
0 -22 -12 0.0328

_exptl_crystal_recrystallization_method "Crystals grown in DMF with HCl at 80'C"
_exptl_crystal_size_max          0.279
_exptl_crystal_size_mid          0.056
_exptl_crystal_size_min          0.049
loop_
_exptl_oxdiff_crystal_face_indexfrac_h
_exptl_oxdiff_crystal_face_indexfrac_k
_exptl_oxdiff_crystal_face_indexfrac_l
_exptl_oxdiff_crystal_face_x
_exptl_oxdiff_crystal_face_y
_exptl_oxdiff_crystal_face_z
-1.0062 -20.9942 -11.9546 0.1060 0.9783 0.0370
0.0081 22.0010 11.9458 -0.1397 -0.9955 0.1092
-5.9877 5.0290 -8.0454 0.0199 0.0090 0.9389
5.9872 -6.0282 8.0475 -0.0293 0.0314 -0.9487
0.0080 6.9464 -29.9945 0.9349 -0.0123 0.3379
-0.0080 -6.9464 29.9945 -0.9349 0.0123 -0.3379
-0.0081 -22.0010 -11.9458 0.1397 0.9955 -0.1092

_exptl_transmission_factor_max   ?
_exptl_transmission_factor_min   ?
_diffrn_reflns_av_R_equivalents  0.0857
_diffrn_reflns_av_unetI/netI     0.1076
_diffrn_reflns_Laue_measured_fraction_full 0.997
_diffrn_reflns_Laue_measured_fraction_max 0.870
_diffrn_reflns_limit_h_max       6
_diffrn_reflns_limit_h_min       -6
_diffrn_reflns_limit_k_max       21
_diffrn_reflns_limit_k_min       -22
_diffrn_reflns_limit_l_max       26
_diffrn_reflns_limit_l_min       -30
_diffrn_reflns_number            16555
_diffrn_reflns_point_group_measured_fraction_full 0.997
_diffrn_reflns_point_group_measured_fraction_max 0.870
_diffrn_reflns_theta_full        25.242
_diffrn_reflns_theta_max         29.628
_diffrn_reflns_theta_min         2.989
_diffrn_ambient_environment      N~2~
_diffrn_ambient_temperature      150.00(10)
_diffrn_detector                 'CCD area detector'
_diffrn_detector_area_resol_mean 10.5082
_diffrn_detector_type            'Agilent Diffraction Atlas detector'
_diffrn_measured_fraction_theta_full 0.997
_diffrn_measured_fraction_theta_max 0.870
_diffrn_measurement_details      
;
List of Runs (angles in degrees, time in seconds):

  # Type    Start    End  Width  t~exp~   \w     \q     \k     \f   Frames
#--------------------------------------------------------------------------
  1  \w    -69.00  33.00   0.50   40.00    --   10.66 -19.00  90.00  204
  2  \w      2.00  49.00   0.50   40.00    --   10.66 -99.00   0.00   94
  3  \w    -12.00  83.00   0.50   40.00    --   10.66  38.00 -90.00  190
  4  \w     43.00  89.00   0.50   40.00    --   10.66 178.00 120.00   92
  5  \w    -11.00  34.00   0.50   40.00    --  -11.13-108.00  54.00   90
;
_diffrn_measurement_device       '\k-geometry diffractometer'
_diffrn_measurement_device_type  'SuperNova-Duo, Atlas'
_diffrn_measurement_method       '\w scans'
_diffrn_orient_matrix_type       
'CrysAlisPro convention (1999,Acta A55,543-557)'
_diffrn_orient_matrix_UB_11      0.0435001000
_diffrn_orient_matrix_UB_12      0.0093731000
_diffrn_orient_matrix_UB_13      -0.0289877000
_diffrn_orient_matrix_UB_21      -0.0233961000
_diffrn_orient_matrix_UB_22      -0.0403826000
_diffrn_orient_matrix_UB_23      -0.0089469000
_diffrn_orient_matrix_UB_31      -0.1363768000
_diffrn_orient_matrix_UB_32      0.0099057000
_diffrn_orient_matrix_UB_33      -0.0090092000
_diffrn_radiation_collimation    'focusing mirrors'
_diffrn_radiation_monochromator  mirror
_diffrn_radiation_probe          x-ray
_diffrn_radiation_type           MoK\a
_diffrn_radiation_wavelength     0.71073
_diffrn_radiation_wavelength_determination fundamental
_diffrn_radiation_xray_symbol    K-L~2,3~
_diffrn_source                   'micro-focus sealed X-ray tube'
_diffrn_source_current           0.8
_diffrn_source_power             0.04
_diffrn_source_target            Cu
_diffrn_source_type              'SuperNova (Mo) X-ray Source'
_diffrn_source_voltage           50
_reflns_Friedel_coverage         0.000
_reflns_Friedel_fraction_full    .
_reflns_Friedel_fraction_max     .
_reflns_number_gt                2856
_reflns_number_total             4474
_reflns_odcompleteness_completeness 99.79
_reflns_odcompleteness_iscentric 1
_reflns_odcompleteness_theta     26.32
_reflns_special_details          
;
 Reflections were merged by SHELXL according to the crystal
 class for the calculation of statistics and refinement.
 
 _reflns_Friedel_fraction is defined as the number of unique
 Friedel pairs measured divided by the number that would be
 possible theoretically, ignoring centric projections and
 systematic absences.
;
_reflns_threshold_expression     'I > 2\s(I)'
_computing_cell_refinement       'CrysAlisPro 1.171.38.43f (Rigaku OD, 2015)'
_computing_data_collection       'CrysAlisPro 1.171.38.43f (Rigaku OD, 2015)'
_computing_data_reduction        'CrysAlisPro 1.171.38.43f (Rigaku OD, 2015)'
_computing_molecular_graphics    'Olex2 (Dolomanov et al., 2009)'
_computing_publication_material  'Olex2 (Dolomanov et al., 2009)'
_computing_structure_refinement  'ShelXL (Sheldrick, 2015)'
_computing_structure_solution    'ShelXT (Sheldrick, 2015)'
_refine_diff_density_max         0.867
_refine_diff_density_min         -0.876
_refine_diff_density_rms         0.117
_refine_ls_extinction_coef       .
_refine_ls_extinction_method     none
_refine_ls_goodness_of_fit_ref   1.093
_refine_ls_hydrogen_treatment    constr
_refine_ls_matrix_type           full
_refine_ls_number_parameters     284
_refine_ls_number_reflns         4474
_refine_ls_number_restraints     12
_refine_ls_R_factor_all          0.1340
_refine_ls_R_factor_gt           0.0834
_refine_ls_restrained_S_all      1.106
_refine_ls_shift/su_max          0.001
_refine_ls_shift/su_mean         0.000
_refine_ls_structure_factor_coef Fsqd
_refine_ls_weighting_details     
'w=1/[\s^2^(Fo^2^)+(0.0613P)^2^+6.1127P] where P=(Fo^2^+2Fc^2^)/3'
_refine_ls_weighting_scheme      calc
_refine_ls_wR_factor_gt          0.1764
_refine_ls_wR_factor_ref         0.2041
_olex2_refinement_description    
;
1. Fixed Uiso
 At 1.2 times of:
  All C(H) groups, All C(H,H) groups
 At 1.5 times of:
  All C(H,H,H) groups, All O(H,H) groups
2. Restrained distances
 N00E-C1 \\sim N00E-C00Q \\sim N00E-C2 \\sim N00E-C00R
 with sigma of 0.02
3. Uiso/Uaniso restraints and constraints
C1 \\sim C2 \\sim C00R \\sim C00P: within 2A with sigma of 0.04 and sigma for
terminal atoms of 0.08
4. Others
 Sof(O1)=Sof(H1D)=Sof(H1E)=FVAR(1)
 Fixed Sof: C00Q(0.5) H00I(0.5) H00J(0.5) H00K(0.5) C00R(0.5) H00Q(0.5)
 H00R(0.5) H00S(0.5) C1(0.5) H1A(0.5) H1B(0.5) H1C(0.5) C2(0.5) H2A(0.5)
 H2B(0.5) H2C(0.5)
5.a Free rotating group:
 O00C(H00T,H00U), O1(H1D,H1E)
5.b Rotating group:
 O004(H00A,H00B), O005(H00C,H00D)
5.c Secondary CH2 refined with riding coordinates:
 C00F(H00E,H00F), C00K(H00G,H00H)
5.d Aromatic/amide H refined with riding coordinates:
 C00L(H00L), C00M(H00M), C00N(H00N), C00O(H00O), C00P(H00P)
5.e Idealised Me refined as rotating group:
 C00Q(H00I,H00J,H00K), C00R(H00Q,H00R,H00S), C1(H1A,H1B,H1C), C2(H2A,H2B,H2C)
;
_atom_sites_solution_hydrogens   mixed
_atom_sites_solution_primary     dual
_atom_sites_solution_secondary   ?
loop_
_atom_site_label
_atom_site_type_symbol
_atom_site_fract_x
_atom_site_fract_y
_atom_site_fract_z
_atom_site_U_iso_or_equiv
_atom_site_adp_type
_atom_site_occupancy
_atom_site_site_symmetry_order
_atom_site_calc_flag
_atom_site_refinement_flags_posn
_atom_site_refinement_flags_adp
_atom_site_refinement_flags_occupancy
_atom_site_disorder_assembly
_atom_site_disorder_group
Mn01 Mn -0.36850(14) 0.71380(5) 0.81314(3) 0.0196(2) Uani 1 1 d . . . . .
O002 O -0.0192(7) 0.7533(2) 0.76617(15) 0.0236(8) Uani 1 1 d . . . . .
O003 O 0.3828(7) 0.7626(2) 0.39259(15) 0.0280(9) Uani 1 1 d . . . . .
O004 O -0.6608(7) 0.6524(2) 0.87364(16) 0.0262(8) Uani 1 1 d . . . . .
H00A H -0.7998 0.6833 0.8803 0.039 Uiso 1 1 d GR . . . .
H00B H -0.5790 0.6410 0.9077 0.039 Uiso 1 1 d GR . . . .
O005 O -0.5842(7) 0.8273(2) 0.82970(15) 0.0234(8) Uani 1 1 d . . . . .
H00C H -0.5653 0.8418 0.8673 0.035 Uiso 1 1 d GR . . . .
H00D H -0.7602 0.8225 0.8209 0.035 Uiso 1 1 d GR . . . .
O006 O 0.0916(7) 0.6884(2) 0.44433(15) 0.0263(8) Uani 1 1 d . . . . .
O007 O 0.3749(7) 0.7050(2) 0.73425(16) 0.0301(9) Uani 1 1 d . . . . .
O008 O 0.0764(8) 0.7955(3) 0.57643(17) 0.0392(10) Uani 1 1 d . . . . .
O009 O -0.2059(11) 0.5926(3) 0.8020(2) 0.0526(13) Uani 1 1 d . . . . .
N00A N 0.1535(8) 0.6735(3) 0.62376(19) 0.0296(11) Uani 1 1 d . . . . .
N00B N 0.4034(9) 0.7029(3) 0.54768(19) 0.0321(11) Uani 1 1 d . . . . .
O00C O -0.4730(13) 0.5908(4) 0.9856(2) 0.0661(16) Uani 1 1 d . . . A 2
H00T H -0.4683 0.6281 1.0115 0.099 Uiso 1 1 d G . . A 2
H00U H -0.4210 0.5491 1.0048 0.099 Uiso 1 1 d G . . A 2
C00D C 0.1225(9) 0.7169(3) 0.7284(2) 0.0229(10) Uani 1 1 d . . . . .
N00E N -0.1056(10) 0.4672(3) 0.8308(3) 0.0526(17) Uani 1 1 d D . . . .
C00F C 0.4887(11) 0.7436(4) 0.4949(2) 0.0338(14) Uani 1 1 d . . . . .
H00E H 0.6720 0.7261 0.4863 0.041 Uiso 1 1 calc R . . . .
H00F H 0.4961 0.8009 0.5028 0.041 Uiso 1 1 calc R . . . .
C00G C 0.3305(10) 0.6081(4) 0.6160(2) 0.0310(13) Uani 1 1 d . . . . .
C00H C 0.1959(10) 0.7308(4) 0.5818(2) 0.0322(14) Uani 1 1 d . . . . .
C00I C 0.3019(10) 0.7288(3) 0.4404(2) 0.0261(12) Uani 1 1 d . . . . .
C00J C 0.4831(10) 0.6276(4) 0.5669(2) 0.0316(13) Uani 1 1 d . . . . .
C00K C -0.0280(10) 0.6856(4) 0.6724(2) 0.0308(13) Uani 1 1 d . . . . .
H00G H -0.1162 0.6351 0.6814 0.037 Uiso 1 1 calc R . . . .
H00H H -0.1693 0.7237 0.6601 0.037 Uiso 1 1 calc R . . . .
C00L C 0.6805(11) 0.5749(4) 0.5461(3) 0.0364(14) Uani 1 1 d . . . . .
H00L H 0.7835 0.5875 0.5134 0.044 Uiso 1 1 calc R . . . .
C00M C 0.5600(12) 0.4842(4) 0.6260(3) 0.0406(15) Uani 1 1 d . . . . .
H00M H 0.5879 0.4354 0.6455 0.049 Uiso 1 1 calc R . . . .
C00N C 0.3642(12) 0.5371(4) 0.6466(3) 0.0397(15) Uani 1 1 d . . . . .
H00N H 0.2616 0.5249 0.6795 0.048 Uiso 1 1 calc R . . . .
C00O C 0.7155(12) 0.5024(4) 0.5768(3) 0.0410(15) Uani 1 1 d . . . . .
H00O H 0.8444 0.4656 0.5643 0.049 Uiso 1 1 calc R . . . .
C00P C -0.1881(16) 0.5422(5) 0.8346(5) 0.077(3) Uani 1 1 d . U . . .
H00P H -0.2431 0.5561 0.8725 0.092 Uiso 1 1 calc R . . . .
C00Q C -0.093(2) 0.4312(7) 0.7758(4) 0.031(2) Uani 0.5 1 d D . P B 2
H00I H -0.2362 0.3922 0.7711 0.046 Uiso 0.5 1 calc GR . P B 2
H00J H 0.0813 0.4051 0.7727 0.046 Uiso 0.5 1 calc GR . P B 2
H00K H -0.1136 0.4712 0.7451 0.046 Uiso 0.5 1 calc GR . P B 2
C00R C -0.030(2) 0.4224(7) 0.8878(5) 0.035(3) Uani 0.5 1 d D U P B 2
H00Q H -0.0281 0.4592 0.9208 0.053 Uiso 0.5 1 calc GR . P B 2
H00R H 0.1473 0.3987 0.8847 0.053 Uiso 0.5 1 calc GR . P B 2
H00S H -0.1627 0.3810 0.8940 0.053 Uiso 0.5 1 calc GR . P B 2
C1 C 0.166(3) 0.4573(10) 0.8055(11) 0.097(7) Uani 0.5 1 d D U P B 1
H1A H 0.1498 0.4252 0.7700 0.146 Uiso 0.5 1 calc GR . P B 1
H1B H 0.2869 0.4312 0.8341 0.146 Uiso 0.5 1 calc GR . P B 1
H1C H 0.2387 0.5092 0.7959 0.146 Uiso 0.5 1 calc GR . P B 1
C2 C -0.222(4) 0.3847(9) 0.8290(13) 0.127(10) Uani 0.5 1 d D U P B 1
H2A H -0.1518 0.3546 0.8627 0.191 Uiso 0.5 1 calc GR . P B 1
H2B H -0.1730 0.3584 0.7929 0.191 Uiso 0.5 1 calc GR . P B 1
H2C H -0.4180 0.3877 0.8303 0.191 Uiso 0.5 1 calc GR . P B 1
O1 O -0.121(3) 0.4881(9) 0.9661(7) 0.051(5) Uani 0.344(14) 1 d . . P C 1
H1D H -0.0801 0.4590 0.9365 0.077 Uiso 0.344(14) 1 d G . P C 1
H1E H -0.0211 0.4752 0.9964 0.077 Uiso 0.344(14) 1 d G . P C 1

loop_
_atom_site_aniso_label
_atom_site_aniso_U_11
_atom_site_aniso_U_22
_atom_site_aniso_U_33
_atom_site_aniso_U_23
_atom_site_aniso_U_13
_atom_site_aniso_U_12
Mn01 0.0141(4) 0.0280(4) 0.0169(4) -0.0028(3) 0.0028(3) 0.0012(3)
O002 0.0144(16) 0.044(2) 0.0130(16) -0.0048(15) 0.0025(14) -0.0022(14)
O003 0.0139(16) 0.059(3) 0.0116(16) 0.0012(16) 0.0035(14) -0.0054(16)
O004 0.0240(18) 0.032(2) 0.0227(18) -0.0015(15) 0.0066(15) -0.0027(15)
O005 0.0193(17) 0.0269(19) 0.0238(19) -0.0025(14) -0.0001(15) 0.0003(13)
O006 0.0160(17) 0.046(2) 0.0173(17) -0.0012(16) 0.0029(14) -0.0032(15)
O007 0.0146(17) 0.054(2) 0.0220(18) -0.0123(18) 0.0004(15) -0.0016(16)
O008 0.024(2) 0.069(3) 0.025(2) -0.002(2) 0.0053(17) 0.007(2)
O009 0.092(4) 0.027(2) 0.041(3) 0.007(2) 0.034(3) 0.016(2)
N00A 0.016(2) 0.058(3) 0.016(2) -0.011(2) 0.0087(18) -0.010(2)
N00B 0.019(2) 0.064(3) 0.014(2) 0.000(2) 0.0044(18) 0.000(2)
O00C 0.073(4) 0.093(4) 0.032(3) 0.018(3) -0.002(3) -0.007(3)
C00D 0.016(2) 0.038(3) 0.015(2) -0.004(2) 0.0051(19) -0.008(2)
N00E 0.024(3) 0.039(3) 0.095(5) 0.026(3) 0.006(3) 0.003(2)
C00F 0.018(3) 0.069(4) 0.015(2) -0.002(3) 0.006(2) -0.005(2)
C00G 0.020(3) 0.052(4) 0.021(3) -0.011(3) 0.000(2) -0.014(2)
C00H 0.015(2) 0.068(4) 0.014(2) -0.015(3) 0.001(2) -0.008(3)
C00I 0.013(2) 0.047(3) 0.018(2) -0.002(2) 0.000(2) 0.004(2)
C00J 0.015(2) 0.061(4) 0.019(3) -0.014(3) -0.002(2) -0.011(2)
C00K 0.019(2) 0.058(4) 0.016(2) -0.010(2) 0.008(2) -0.010(2)
C00L 0.021(3) 0.062(4) 0.026(3) -0.014(3) 0.002(2) -0.008(3)
C00M 0.035(3) 0.037(3) 0.050(4) -0.009(3) 0.005(3) -0.013(3)
C00N 0.031(3) 0.050(4) 0.039(3) -0.016(3) 0.010(3) -0.020(3)
C00O 0.027(3) 0.053(4) 0.043(4) -0.024(3) 0.004(3) -0.008(3)
C00P 0.058(5) 0.060(5) 0.118(8) 0.042(5) 0.063(5) 0.026(4)
C00Q 0.038(6) 0.035(6) 0.020(5) -0.003(5) 0.010(5) 0.006(5)
C00R 0.036(6) 0.045(7) 0.025(6) 0.018(5) 0.007(5) 0.017(5)
C1 0.092(14) 0.042(10) 0.16(2) 0.007(12) 0.051(15) 0.007(9)
C2 0.093(15) 0.049(11) 0.24(3) -0.012(15) 0.077(18) -0.017(10)
O1 0.031(8) 0.066(10) 0.057(10) -0.012(8) 0.000(7) 0.005(6)

_geom_special_details            
;
 All esds (except the esd in the dihedral angle between two l.s. planes)
 are estimated using the full covariance matrix.  The cell esds are taken
 into account individually in the estimation of esds in distances, angles
 and torsion angles; correlations between esds in cell parameters are only
 used when they are defined by crystal symmetry.  An approximate (isotropic)
 treatment of cell esds is used for estimating esds involving l.s. planes.
;
loop_
_geom_bond_atom_site_label_1
_geom_bond_atom_site_label_2
_geom_bond_distance
_geom_bond_site_symmetry_2
_geom_bond_publ_flag
Mn01 O002 2.146(4) . ?
Mn01 O003 2.162(3) 4_576 ?
Mn01 O004 2.255(4) . ?
Mn01 O005 2.202(3) . ?
Mn01 O007 2.135(3) 1_455 ?
Mn01 O009 2.186(4) . ?
O002 C00D 1.269(6) . ?
O003 Mn01 2.162(3) 4_675 ?
O003 C00I 1.286(6) . ?
O004 H00A 0.8710 . ?
O004 H00B 0.8695 . ?
O005 H00C 0.8792 . ?
O005 H00D 0.8801 . ?
O006 C00I 1.236(6) . ?
O007 Mn01 2.135(3) 1_655 ?
O007 C00D 1.253(6) . ?
O008 C00H 1.229(7) . ?
O009 C00P 1.115(8) . ?
N00A C00G 1.407(8) . ?
N00A C00H 1.361(8) . ?
N00A C00K 1.447(6) . ?
N00B C00F 1.439(7) . ?
N00B C00H 1.376(7) . ?
N00B C00J 1.377(8) . ?
O00C H00T 0.8502 . ?
O00C H00U 0.8500 . ?
C00D C00K 1.524(6) . ?
N00E C00P 1.316(9) . ?
N00E C00Q 1.376(10) . ?
N00E C00R 1.512(9) . ?
N00E C1 1.476(13) . ?
N00E C2 1.487(13) . ?
C00F H00E 0.9700 . ?
C00F H00F 0.9700 . ?
C00F C00I 1.519(7) . ?
C00G C00J 1.393(8) . ?
C00G C00N 1.373(9) . ?
C00J C00L 1.397(8) . ?
C00K H00G 0.9700 . ?
C00K H00H 0.9700 . ?
C00L H00L 0.9300 . ?
C00L C00O 1.396(9) . ?
C00M H00M 0.9300 . ?
C00M C00N 1.393(9) . ?
C00M C00O 1.398(9) . ?
C00N H00N 0.9300 . ?
C00O H00O 0.9300 . ?
C00P H00P 0.9300 . ?
C00Q H00I 0.9600 . ?
C00Q H00J 0.9600 . ?
C00Q H00K 0.9600 . ?
C00R H00Q 0.9600 . ?
C00R H00R 0.9600 . ?
C00R H00S 0.9600 . ?
C1 H1A 0.9600 . ?
C1 H1B 0.9600 . ?
C1 H1C 0.9600 . ?
C2 H2A 0.9600 . ?
C2 H2B 0.9600 . ?
C2 H2C 0.9600 . ?
O1 H1D 0.8502 . ?
O1 H1E 0.8495 . ?

loop_
_geom_angle_atom_site_label_1
_geom_angle_atom_site_label_2
_geom_angle_atom_site_label_3
_geom_angle
_geom_angle_site_symmetry_1
_geom_angle_site_symmetry_3
_geom_angle_publ_flag
O002 Mn01 O003 84.86(13) . 4_576 ?
O002 Mn01 O004 166.06(14) . . ?
O002 Mn01 O005 102.50(14) . . ?
O002 Mn01 O009 85.73(16) . . ?
O003 Mn01 O004 86.58(13) 4_576 . ?
O003 Mn01 O005 88.08(13) 4_576 . ?
O003 Mn01 O009 93.66(17) 4_576 . ?
O005 Mn01 O004 88.17(14) . . ?
O007 Mn01 O002 93.92(13) 1_455 . ?
O007 Mn01 O003 173.43(16) 1_455 4_576 ?
O007 Mn01 O004 95.80(14) 1_455 . ?
O007 Mn01 O005 85.88(14) 1_455 . ?
O007 Mn01 O009 92.69(17) 1_455 . ?
O009 Mn01 O004 83.86(16) . . ?
O009 Mn01 O005 171.72(17) . . ?
C00D O002 Mn01 130.4(3) . . ?
C00I O003 Mn01 125.6(3) . 4_675 ?
Mn01 O004 H00A 110.7 . . ?
Mn01 O004 H00B 110.3 . . ?
H00A O004 H00B 108.3 . . ?
Mn01 O005 H00C 111.3 . . ?
Mn01 O005 H00D 110.8 . . ?
H00C O005 H00D 107.8 . . ?
C00D O007 Mn01 128.5(3) . 1_655 ?
C00P O009 Mn01 129.7(6) . . ?
C00G N00A C00K 126.9(5) . . ?
C00H N00A C00G 110.2(5) . . ?
C00H N00A C00K 122.6(5) . . ?
C00H N00B C00F 122.9(5) . . ?
C00H N00B C00J 109.8(5) . . ?
C00J N00B C00F 126.7(5) . . ?
H00T O00C H00U 104.5 . . ?
O002 C00D C00K 117.0(4) . . ?
O007 C00D O002 124.6(4) . . ?
O007 C00D C00K 118.4(4) . . ?
C00P N00E C00Q 119.7(8) . . ?
C00P N00E C00R 118.5(8) . . ?
C00P N00E C1 114.4(8) . . ?
C00P N00E C2 139.4(10) . . ?
C00Q N00E C00R 121.7(8) . . ?
C1 N00E C2 103.8(11) . . ?
N00B C00F H00E 108.8 . . ?
N00B C00F H00F 108.8 . . ?
N00B C00F C00I 113.7(5) . . ?
H00E C00F H00F 107.7 . . ?
C00I C00F H00E 108.8 . . ?
C00I C00F H00F 108.8 . . ?
C00J C00G N00A 105.6(5) . . ?
C00N C00G N00A 131.8(5) . . ?
C00N C00G C00J 122.6(6) . . ?
O008 C00H N00A 126.6(5) . . ?
O008 C00H N00B 126.8(6) . . ?
N00A C00H N00B 106.5(5) . . ?
O003 C00I C00F 113.9(4) . . ?
O006 C00I O003 125.6(4) . . ?
O006 C00I C00F 120.5(5) . . ?
N00B C00J C00G 107.8(5) . . ?
N00B C00J C00L 131.1(5) . . ?
C00G C00J C00L 121.1(6) . . ?
N00A C00K C00D 112.2(4) . . ?
N00A C00K H00G 109.2 . . ?
N00A C00K H00H 109.2 . . ?
C00D C00K H00G 109.2 . . ?
C00D C00K H00H 109.2 . . ?
H00G C00K H00H 107.9 . . ?
C00J C00L H00L 121.6 . . ?
C00O C00L C00J 116.8(6) . . ?
C00O C00L H00L 121.6 . . ?
C00N C00M H00M 119.1 . . ?
C00N C00M C00O 121.9(6) . . ?
C00O C00M H00M 119.1 . . ?
C00G C00N C00M 116.6(6) . . ?
C00G C00N H00N 121.7 . . ?
C00M C00N H00N 121.7 . . ?
C00L C00O C00M 121.1(6) . . ?
C00L C00O H00O 119.5 . . ?
C00M C00O H00O 119.5 . . ?
O009 C00P N00E 133.5(10) . . ?
O009 C00P H00P 113.3 . . ?
N00E C00P H00P 113.3 . . ?
N00E C00Q H00I 109.5 . . ?
N00E C00Q H00J 109.5 . . ?
N00E C00Q H00K 109.5 . . ?
H00I C00Q H00J 109.5 . . ?
H00I C00Q H00K 109.5 . . ?
H00J C00Q H00K 109.5 . . ?
N00E C00R H00Q 109.5 . . ?
N00E C00R H00R 109.5 . . ?
N00E C00R H00S 109.5 . . ?
H00Q C00R H00R 109.5 . . ?
H00Q C00R H00S 109.5 . . ?
H00R C00R H00S 109.5 . . ?
N00E C1 H1A 109.5 . . ?
N00E C1 H1B 109.5 . . ?
N00E C1 H1C 109.5 . . ?
H1A C1 H1B 109.5 . . ?
H1A C1 H1C 109.5 . . ?
H1B C1 H1C 109.5 . . ?
N00E C2 H2A 109.5 . . ?
N00E C2 H2B 109.5 . . ?
N00E C2 H2C 109.5 . . ?
H2A C2 H2B 109.5 . . ?
H2A C2 H2C 109.5 . . ?
H2B C2 H2C 109.5 . . ?
H1D O1 H1E 109.5 . . ?

_shelx_res_file                  
;
    tle1714.res created by SHELXL-2014/7

TITL tle1714_a.res in P2(1)/n
REM Old TITL TLE1714 in P21/n #14
REM SHELXT solution in P2(1)/n
REM R1 0.192, Rweak 0.038, Alpha 0.081, Orientation as input
REM Formula found by SHELXT: C17 N3 O7 Mn
CELL 0.71073 4.8941 16.6396 22.4311 90 92.215 90
ZERR 4 0.0004 0.0013 0.0015 0 0.007 0
LATT 1
SYMM 0.5-X,0.5+Y,0.5-Z
SFAC C H Mn N O
UNIT 56 86.75 4 12 37.37
SADI N00E C1 N00E C00Q N00E C2 N00E C00R
SIMU C1 C2 C00R C00P

L.S. 16
PLAN  20
BOND $H
list 4
fmap 2
acta
OMIT 1 5 11
OMIT 1 6 0
OMIT 2 6 0
OMIT 0 6 0
REM <olex2.extras>
REM <HklSrc "%.\\TLE1714.hkl">
REM </olex2.extras>

WGHT    0.061300    6.112700
FVAR       0.53253   0.34353
MN01  3   -0.368502    0.713804    0.813145    11.00000    0.01409    0.02800 =
         0.01691   -0.00279    0.00276    0.00122
O002  5   -0.019177    0.753275    0.766173    11.00000    0.01439    0.04372 =
         0.01299   -0.00483    0.00254   -0.00223
O003  5    0.382840    0.762618    0.392586    11.00000    0.01389    0.05876 =
         0.01159    0.00116    0.00345   -0.00544
O004  5   -0.660836    0.652357    0.873639    11.00000    0.02404    0.03243 =
         0.02265   -0.00149    0.00656   -0.00270
AFIX   7
H00A  2   -0.799848    0.683333    0.880292    11.00000   -1.50000
H00B  2   -0.579021    0.640958    0.907690    11.00000   -1.50000
AFIX   0
O005  5   -0.584194    0.827311    0.829696    11.00000    0.01931    0.02691 =
         0.02376   -0.00246   -0.00011    0.00035
AFIX   7
H00C  2   -0.565331    0.841782    0.867328    11.00000   -1.50000
H00D  2   -0.760247    0.822456    0.820909    11.00000   -1.50000
AFIX   0
O006  5    0.091621    0.688379    0.444327    11.00000    0.01603    0.04571 =
         0.01734   -0.00118    0.00291   -0.00321
O007  5    0.374883    0.705007    0.734254    11.00000    0.01458    0.05374 =
         0.02197   -0.01229    0.00044   -0.00158
O008  5    0.076369    0.795474    0.576432    11.00000    0.02378    0.06879 =
         0.02535   -0.00226    0.00533    0.00679
O009  5   -0.205854    0.592617    0.801975    11.00000    0.09197    0.02689 =
         0.04127    0.00721    0.03425    0.01620
N00A  4    0.153524    0.673511    0.623763    11.00000    0.01603    0.05785 =
         0.01566   -0.01143    0.00871   -0.00954
N00B  4    0.403441    0.702939    0.547681    11.00000    0.01858    0.06398 =
         0.01410    0.00042    0.00437   -0.00038
PART 2
AFIX   6
O00C  5   -0.472965    0.590820    0.985631    11.00000    0.07337    0.09281 =
         0.03175    0.01808   -0.00175   -0.00732
H00T  2   -0.468260    0.628142    1.011537    11.00000   -1.50000
H00U  2   -0.420992    0.549138    1.004819    11.00000   -1.50000
AFIX   0
PART 0
C00D  1    0.122489    0.716895    0.728399    11.00000    0.01622    0.03808 =
         0.01478   -0.00358    0.00507   -0.00788
N00E  4   -0.105635    0.467162    0.830805    11.00000    0.02437    0.03905 =
         0.09476    0.02565    0.00557    0.00341
C00F  1    0.488707    0.743612    0.494901    11.00000    0.01832    0.06877 =
         0.01481   -0.00234    0.00640   -0.00481
AFIX  23
H00E  2    0.672001    0.726076    0.486258    11.00000   -1.20000
H00F  2    0.496067    0.800912    0.502754    11.00000   -1.20000
AFIX   0
C00G  1    0.330490    0.608050    0.615980    11.00000    0.01981    0.05184 =
         0.02140   -0.01142    0.00018   -0.01376
C00H  1    0.195923    0.730785    0.581802    11.00000    0.01489    0.06806 =
         0.01358   -0.01502    0.00126   -0.00814
C00I  1    0.301894    0.728804    0.440353    11.00000    0.01345    0.04741 =
         0.01751   -0.00240   -0.00026    0.00411
C00J  1    0.483137    0.627590    0.566885    11.00000    0.01456    0.06118 =
         0.01883   -0.01351   -0.00167   -0.01070
C00K  1   -0.027986    0.685614    0.672368    11.00000    0.01873    0.05829 =
         0.01589   -0.01022    0.00842   -0.01034
AFIX  23
H00G  2   -0.116209    0.635100    0.681416    11.00000   -1.20000
H00H  2   -0.169314    0.723674    0.660063    11.00000   -1.20000
AFIX   0
C00L  1    0.680453    0.574907    0.546108    11.00000    0.02143    0.06186 =
         0.02601   -0.01422    0.00164   -0.00826
AFIX  43
H00L  2    0.783481    0.587535    0.513411    11.00000   -1.20000
AFIX   0
C00M  1    0.559952    0.484208    0.625979    11.00000    0.03472    0.03730 =
         0.04988   -0.00888    0.00475   -0.01258
AFIX  43
H00M  2    0.587941    0.435404    0.645477    11.00000   -1.20000
AFIX   0
C00N  1    0.364173    0.537089    0.646635    11.00000    0.03081    0.04973 =
         0.03917   -0.01557    0.01032   -0.01978
AFIX  43
H00N  2    0.261579    0.524948    0.679497    11.00000   -1.20000
AFIX   0
C00O  1    0.715484    0.502419    0.576788    11.00000    0.02733    0.05270 =
         0.04303   -0.02370    0.00373   -0.00768
AFIX  43
H00O  2    0.844418    0.465642    0.564292    11.00000   -1.20000
AFIX   0
C00P  1   -0.188099    0.542210    0.834612    11.00000    0.05754    0.06005 =
         0.11809    0.04189    0.06255    0.02589
AFIX  43
H00P  2   -0.243087    0.556086    0.872479    11.00000   -1.20000
AFIX   0
PART 2
C00Q  1   -0.092558    0.431207    0.775767    10.50000    0.03755    0.03544 =
         0.02004   -0.00272    0.01036    0.00608
AFIX 137
H00I  2   -0.236221    0.392171    0.771077    10.50000   -1.50000
H00J  2    0.081264    0.405107    0.772692    10.50000   -1.50000
H00K  2   -0.113590    0.471250    0.745122    10.50000   -1.50000
AFIX   0
C00R  1   -0.030418    0.422411    0.887789    10.50000    0.03582    0.04503 =
         0.02484    0.01776    0.00654    0.01739
AFIX 137
H00Q  2   -0.028109    0.459164    0.920794    10.50000   -1.50000
H00R  2    0.147319    0.398706    0.884721    10.50000   -1.50000
H00S  2   -0.162719    0.380956    0.894021    10.50000   -1.50000
AFIX   0
PART 0
PART 1
C1    1    0.166185    0.457339    0.805491    10.50000    0.09198    0.04151 =
         0.16170    0.00663    0.05131    0.00684
AFIX 137
H1A   2    0.149795    0.425232    0.769975    10.50000   -1.50000
H1B   2    0.286941    0.431238    0.834143    10.50000   -1.50000
H1C   2    0.238666    0.509157    0.795885    10.50000   -1.50000
AFIX   0
C2    1   -0.222471    0.384682    0.829014    10.50000    0.09332    0.04899 =
         0.24437   -0.01207    0.07679   -0.01686
AFIX 137
H2A   2   -0.151810    0.354615    0.862728    10.50000   -1.50000
H2B   2   -0.173003    0.358446    0.792872    10.50000   -1.50000
H2C   2   -0.418040    0.387727    0.830284    10.50000   -1.50000
AFIX   6
O1    5   -0.120926    0.488098    0.966073    21.00000    0.03096    0.06559 =
         0.05680   -0.01150   -0.00017    0.00494
H1D   2   -0.080083    0.459032    0.936542    21.00000   -1.50000
H1E   2   -0.021076    0.475153    0.996382    21.00000   -1.50000
AFIX   0
HKLF 4

REM  tle1714_a.res in P2(1)/n
REM R1 =  0.0834 for    2856 Fo > 4sig(Fo)  and  0.1340 for all    4474 data
REM    284 parameters refined using     12 restraints

END

WGHT      0.0602      6.2441

REM Highest difference peak  0.867,  deepest hole -0.876,  1-sigma level  0.117
Q1    1   0.1247  0.7808  0.4031  11.00000  0.05    0.87
Q2    1  -0.3431  0.5401  0.8110  11.00000  0.05    0.83
Q3    1  -0.3805  0.7798  0.8131  11.00000  0.05    0.76
Q4    1   0.6357  0.7136  0.7205  11.00000  0.05    0.74
Q5    1  -0.0750  0.4469  0.7967  11.00000  0.05    0.60
Q6    1  -0.3737  0.8801  0.8116  11.00000  0.05    0.57
Q7    1   0.1156  0.7656  0.4910  11.00000  0.05    0.49
Q8    1  -0.4104  0.7037  0.7640  11.00000  0.05    0.48
Q9    1   0.1133  0.6788  0.5286  11.00000  0.05    0.48
Q10   1  -0.3926  0.5592  0.9096  11.00000  0.05    0.44
Q11   1  -0.3817  0.7196  0.6216  11.00000  0.05    0.44
Q12   1  -0.0640  0.4019  0.9018  11.00000  0.05    0.44
Q13   1   1.1300  0.5165  0.5382  11.00000  0.05    0.43
Q14   1  -0.2318  0.4350  0.7706  11.00000  0.05    0.42
Q15   1  -0.1331  0.2961  0.7343  11.00000  0.05    0.39
Q16   1  -0.0159  0.6633  0.7199  11.00000  0.05    0.39
Q17   1   0.0549  0.4217  0.8972  11.00000  0.05    0.39
Q18   1   0.3821  0.7155  0.6914  11.00000  0.05    0.38
Q19   1   0.4301  0.7236  0.5911  11.00000  0.05    0.38
Q20   1  -0.0682  0.4333  0.9033  11.00000  0.05    0.38
;
_shelx_res_checksum              54469
_shelx_hkl_file                  
;
   0   0  -4  790.38   35.81
   0   0  -4  830.41   37.52
   0   0  -5   -4.90    6.14
   0   0  -5    2.45    4.76
   0   0  -6  327.05   29.29
   0   0  -6  288.51   27.24
   0   0  -7    9.50    7.02
   0   0  -7    7.89    8.81
   0   0  -8 1725.81   75.99
   0   0  -8 1631.20   72.88
   0   0  -9   -8.54    8.15
   0   0  -9   12.91    8.80
   0   0 -10  140.94   28.99
   0   0 -10  226.45   33.53
   0   0 -11  522.79   50.66
   0   0 -11  508.09   51.39
   0   0 -12  291.60   55.06
   0   0 -12  114.96   31.79
   0   0 -13   39.47   15.68
   0   0 -13   14.44   12.34
   0   0 -14  509.71   44.59
   0   0 -14  541.16   56.74
   0   0 -15    7.49    9.51
   0   0 -15   10.47    9.83
   0   0 -15   -1.11   10.37
   0   0 -16 2754.09  112.14
   0   0 -16 2729.85  135.99
   0   0 -16 2759.00  138.48
   0   0 -17   -7.30    9.99
   0   0 -17    3.82    7.40
   0   0 -17   13.79   11.43
   0   0 -18  131.25   31.21
   0   0 -18  173.86   38.09
   0   0 -18  193.96   33.45
   0   0 -19   -0.23    9.67
   0   0 -19   26.39   15.18
   0   0 -19   23.23   10.61
   0   0 -20  301.14   49.65
   0   0 -20  274.82   40.33
   0   0 -21    8.02    8.80
   0   0 -21   22.80   15.63
   0   0 -22  429.09   64.71
   0   0 -22  445.30   57.70
   0   0 -23   14.20   14.01
   0   0 -23   23.00   13.80
   0   0 -24  196.10   44.47
   0   0 -24  169.04   38.88
   0   0 -25    8.04   16.57
   0   0 -25   10.96   12.42
   0   0 -26  316.72   56.48
   0   0 -26  432.11   75.53
   0   0 -26  355.35   57.08
   0   0 -27   41.21   21.54
   0   0 -27   19.83   10.61
   0   0 -28   65.84   22.85
   0   0 -28   78.30   27.86
   0   1  -3  351.39   20.82
   0  -1  -3  350.47   14.00
   0   1   3  375.79   13.83
   0   1   3  369.39   22.28
   0   1   4 3250.75   75.25
   0  -1  -4 3226.73   71.80
   0  -1   4 3175.23   71.37
   0  -1  -4 3272.85   49.97
   0   1  -4 3215.44   71.82
   0  -1   5 3365.97   82.00
   0  -1  -5 3422.16   82.39
   0   1   5 3247.70   84.71
   0   1  -5 3344.91   81.16
   0  -1  -5 3399.43   58.30
   0  -1   6  402.30   31.23
   0   1   6  391.95   32.62
   0  -1  -6  435.03   23.60
   0  -1  -6  397.29   31.16
   0   1  -6  401.71   31.30
   0   1  -7   34.99   11.15
   0   1   7   37.87   11.36
   0  -1  -7   43.43    9.03
   0  -1   7   38.22   12.52
   0  -1  -7   24.56    8.86
   0  -1   8  328.38   32.83
   0   1   8  358.90   36.13
   0   1  -8  352.07   34.03
   0  -1  -8  406.17   27.26
   0   1  -8  340.80   33.83
   0  -1  -8  383.83   34.94
   0  -1   9  391.68   37.16
   0   1   9  369.07   39.42
   0  -1  -9  379.30   37.84
   0  -1  -9  423.02   29.87
   0   1  -9  436.01   40.72
   0   1  -9  406.99   38.94
   0  -1  -9  414.85   38.24
   0  -1 -10  287.93   34.65
   0  -1 -10  284.80   35.22
   0  -1 -10  310.47   27.69
   0   1 -10  293.64   37.09
   0   1 -10  254.23   32.89
   0   1  10  296.53   37.93
   0  -1 -11 1011.55   66.65
   0  -1 -11  950.59   66.32
   0   1 -11 1181.18   76.64
   0   1 -11 1167.07   77.23
   0  -1 -11 1052.49   52.48
   0   1 -12 2676.31  119.00
   0   1 -12 2611.43  114.29
   0  -1 -12 2595.96  114.39
   0  -1 -12 2585.56   86.68
   0  -1 -12 2533.76  109.54
   0  -1 -13  132.70   21.02
   0   1 -13  133.21   27.72
   0  -1 -13  134.68   25.69
   0  -1 -14  712.01   50.33
   0  -1 -14  777.47   65.51
   0   1 -14  797.18   69.32
   0   1 -15    9.77   10.34
   0  -1 -15   -5.59    8.53
   0  -1 -15   11.04    9.88
   0  -1 -15   -9.39   11.65
   0   1 -15    3.07    9.97
   0   1 -15   -5.80   11.17
   0  -1 -16   19.76   13.30
   0  -1 -16   21.97   12.16
   0   1 -16   19.89   16.91
   0   1 -16   -0.49    9.70
   0   1 -16   40.54   18.22
   0  -1 -16    9.90    7.15
   0   1 -17   70.18   25.16
   0   1 -17   93.78   29.31
   0  -1 -17   68.63   21.31
   0  -1 -17   67.08   17.67
   0   1 -17   79.82   21.91
   0  -1 -17   43.98   18.46
   0   1 -18  225.49   36.41
   0   1 -18  184.83   38.33
   0  -1 -18  233.87   40.90
   0   1 -18  224.66   41.90
   0  -1 -18  217.94   42.53
   0  -1 -18  225.28   34.40
   0   1 -19   -6.48   17.71
   0   1 -19   13.73   14.47
   0  -1 -19    8.34    9.61
   0   1 -19   17.99   16.05
   0  -1 -19    6.69    9.33
   0   1 -20   21.74   16.20
   0   1 -20   49.63   20.78
   0  -1 -20   66.93   26.32
   0  -1 -20   45.28   18.29
   0  -1 -21   12.59   13.93
   0   1 -21    5.59   13.89
   0   1 -21   -2.47   10.19
   0  -1 -21   -3.57    9.67
   0  -1 -22 1170.71  101.86
   0  -1 -22 1176.16   90.78
   0   1 -22  799.32   87.17
   0   1 -22  882.15   80.86
   0   1 -23   53.28   23.64
   0  -1 -23   28.31   11.39
   0  -1 -23   19.57   14.18
   0   1 -23   53.55   23.76
   0  -1 -24   56.30   27.51
   0   1 -24   53.52   24.98
   0  -1 -24   51.82   17.36
   0   1 -24   36.67   15.76
   0   1 -24   68.29   23.74
   0   1 -25   13.48   15.98
   0  -1 -25   -6.03   14.08
   0  -1 -25  -12.28   13.30
   0   1 -25   -3.83   11.40
   0   1 -25  -21.27   17.53
   0   1 -26  156.45   46.62
   0  -1 -26  127.09   33.43
   0   1 -26   97.62   31.63
   0   1 -26  102.04   32.98
   0  -1 -26   91.17   30.47
   0   1 -27    3.03   16.14
   0   1 -27   -1.39   11.62
   0  -1 -27   16.01   12.51
   0   1 -27   17.03   18.10
   0  -1 -27    3.35   11.01
   0  -1 -28   40.35   27.42
   0  -1 -28   29.21   19.57
   0  -1 -28   -2.12    8.20
   0   1 -28   20.08   28.98
   0   1 -28  -29.17   19.48
   0   1 -29   33.62   22.60
   0   2  -2  372.61   20.96
   0  -2   2  390.95   18.40
   0  -2  -2  436.71   23.17
   0   2  -2  397.66   19.18
   0  -2  -3  156.01   15.37
   0   2  -3  144.86   13.50
   0  -2   3  165.04   15.13
   0   2  -3  165.08   15.25
   0   2   4  664.81   21.56
   0  -2  -4  658.98   23.42
   0   2   4  685.04   36.29
   0  -2  -4  690.94   34.78
   0  -2   4  726.87   35.51
   0   2  -4  636.26   32.54
   0   2   5   57.41   11.18
   0  -2  -5   61.02    7.75
   0  -2   5   76.12   14.27
   0  -2  -5   64.29   12.36
   0   2   5   61.90    7.53
   0   2  -5   58.02   11.22
   0  -2  -6  861.96   31.89
   0   2   6  842.55   48.60
   0  -2   6  880.55   47.07
   0   2  -6  887.68   46.04
   0  -2  -6  871.32   46.65
   0   2  -7   35.57   10.44
   0  -2  -7   38.59   11.46
   0  -2  -7   27.21    4.74
   0  -2   7   25.28    8.51
   0   2   7   64.25   16.03
   0   2   8  675.03   50.81
   0  -2   8  680.03   47.98
   0   2  -8  654.12   46.22
   0  -2  -8  662.11   33.02
   0  -2  -8  696.01   46.16
   0  -2  -9   39.98    8.97
   0  -2   9   49.82   15.02
   0  -2  -9   42.82   14.13
   0   2   9   53.09   17.87
   0   2  -9   62.83   17.83
   0  -2 -10  183.85   21.02
   0  -2 -10  193.99   29.25
   0   2 -10  154.57   25.83
   0  -2  10  153.34   25.60
   0   2  10  166.64   31.13
   0   2 -11  941.33   65.65
   0  -2 -11 1298.49   74.13
   0   2  11  899.37   72.13
   0   2 -11  926.97   67.55
   0  -2  11  967.39   65.82
   0  -2 -11 1192.75   54.67
   0  -2 -12  338.40   37.33
   0  -2  12  162.92   28.42
   0   2  12  180.67   33.89
   0  -2 -12  396.23   49.10
   0   2 -12  161.14   28.75
   0   2 -12  180.42   30.25
   0  -2 -13   -9.60    8.58
   0   2  13    1.49   10.36
   0  -2 -13    6.75    8.83
   0   2 -14  481.07   55.20
   0  -2 -14  483.12   54.61
   0  -2 -14  460.95   40.18
   0   2  14  362.17   50.39
   0  -2 -14  485.45   51.22
   0  -2 -15  356.25   37.10
   0  -2 -15  374.64   46.60
   0  -2 -15  351.09   48.23
   0   2 -15  315.91   46.63
   0   2 -15  415.45   52.12
   0   2 -16 1139.76   92.39
   0  -2 -16 1060.66   81.41
   0  -2 -16 1069.97   86.89
   0   2 -16 1044.35   84.84
   0  -2 -16 1044.03   66.31
   0  -2 -17  433.56   54.25
   0   2 -17  456.78   58.53
   0  -2 -17  374.93   53.03
   0  -2 -17  441.23   44.39
   0   2 -17  452.06   59.40
   0   2 -18   31.87   17.80
   0  -2 -18   30.23   15.62
   0   2 -18   57.66   21.32
   0  -2 -18   22.34    7.27
   0  -2 -18   27.40   11.91
   0   2 -18   47.70   20.81
   0   2 -19   24.57   14.62
   0   2 -19   16.95   10.74
   0  -2 -19    6.56   10.12
   0   2 -19   21.16   14.84
   0  -2 -19   13.86    8.75
   0   2 -20   58.92   22.48
   0  -2 -20   87.89   28.10
   0   2 -20   70.53   27.46
   0  -2 -20   89.77   24.87
   0  -2 -21   24.46   11.97
   0   2 -21    8.96   14.74
   0   2 -21   47.13   21.03
   0  -2 -21    8.96    9.17
   0   2 -22  484.42   67.79
   0   2 -22  501.19   61.71
   0  -2 -22  616.51   73.58
   0   2 -22  481.33   69.92
   0  -2 -22  593.78   63.50
   0   2 -23   37.62   19.90
   0   2 -23   49.57   21.58
   0  -2 -23   34.78   17.97
   0  -2 -23   31.98   16.66
   0   2 -23   61.37   28.01
   0  -2 -24  302.26   53.13
   0  -2 -24  267.04   46.01
   0   2 -24  309.05   52.13
   0   2 -24  283.77   56.42
   0   2 -24  277.81   51.95
   0   2 -25   59.99   24.95
   0   2 -25   54.35   24.85
   0  -2 -25   38.44   19.98
   0   2 -25   75.93   33.43
   0  -2 -25   28.65   13.33
   0   2 -26   87.46   31.09
   0  -2 -26   48.10   19.50
   0   2 -26  111.50   39.02
   0  -2 -26  114.46   32.17
   0   2 -26   41.47   17.81
   0   2 -27   95.11   31.48
   0   2 -27  112.66   36.32
   0  -2 -27  105.83   31.42
   0  -2 -27  126.03   35.74
   0   2 -27  142.52   45.95
   0   2 -28   -8.77    9.96
   0   2 -28   27.22   19.46
   0  -2 -28   46.31   25.94
   0   2 -29    2.46   16.24
   0   2 -30   -0.21   13.99
   0  -3   0    1.37    5.49
   0  -3   0    0.47    4.27
   0   3  -1  222.33   19.22
   0  -3   1  225.02   14.68
   0  -3   1  231.88   19.45
   0  -3  -1  254.83   19.11
   0  -3   2 2295.69   60.42
   0   3  -2 2215.19   61.02
   0  -3   2 2173.22   47.53
   0  -3  -2 2494.40   62.96
   0   3  -2 2250.87   50.82
   0  -3   3  147.29   16.65
   0   3  -3  115.62   12.62
   0  -3  -3  141.23   16.65
   0   3  -3  122.01   14.28
   0  -3   3  117.08   12.53
   0  -3  -4  296.18   24.88
   0   3   4  306.39   16.94
   0   3  -4  308.37   24.52
   0  -3   4  289.10   23.86
   0   3  -4  292.58   22.76
   0   3   4  314.63   27.30
   0   3   5  385.25   18.94
   0   3  -5  389.04   29.57
   0  -3   5  371.43   30.46
   0   3  -5  391.95   28.56
   0   3   5  404.29   33.01
   0  -3  -5  388.84   30.06
   0   3   6  127.45   11.53
   0   3  -6  112.50   17.09
   0   3   6  119.55   19.86
   0  -3  -6  127.28   18.43
   0   3  -6  122.77   18.67
   0  -3   6  117.35   19.13
   0  -3  -6  130.00   13.20
   0  -3  -7   82.92   16.68
   0  -3   7   62.46   14.09
   0   3   7   73.83    9.52
   0   3  -7   73.72   15.09
   0   3   7   61.90   15.29
   0  -3  -7   63.81    9.48
   0   3  -7   65.78   14.38
   0   3   8    1.02    4.93
   0   3  -8    3.07    8.52
   0  -3   8    1.32    5.40
   0  -3  -8   -2.83    3.66
   0  -3  -8    3.62    7.02
   0  -3   9  563.85   47.10
   0   3  -9  552.35   45.49
   0   3   9  580.16   50.46
   0  -3  -9  584.11   45.24
   0  -3  -9  541.20   31.40
   0   3  10   96.67   21.93
   0   3 -10   98.29   21.24
   0  -3  10   96.47   20.48
   0  -3 -10  119.22   23.21
   0  -3 -10   95.94   14.66
   0  -3  11  759.96   58.99
   0  -3 -11  775.61   57.92
   0  -3 -11  695.97   40.47
   0   3 -11  718.49   56.76
   0   3  11  690.60   62.11
   0  -3 -12  453.50   34.81
   0   3 -12  458.98   47.19
   0   3  12  392.87   49.48
   0  -3  12  465.52   48.66
   0  -3 -12  497.87   48.24
   0  -3  13  245.18   37.48
   0  -3 -13  281.60   38.61
   0  -3 -13  253.74   27.24
   0   3  13  271.21   42.68
   0   3  14  543.91   62.85
   0  -3 -14  603.06   57.74
   0   3 -14  561.42   62.07
   0  -3 -14  556.89   42.65
   0  -3  14  588.74   59.04
   0  -3 -15  854.00   71.17
   0  -3 -15  811.06   54.56
   0  -3  15  792.83   71.46
   0   3 -15  876.43   78.63
   0   3  15  853.86   81.79
   0  -3 -15  751.93   70.78
   0   3 -15  880.79   74.32
   0   3  16  507.60   65.77
   0   3 -16  585.82   62.70
   0  -3 -16  649.27   64.59
   0   3 -16  598.21   67.36
   0  -3 -16  548.91   47.14
   0  -3 -16  560.69   62.92
   0   3 -17  276.44   45.13
   0  -3 -17  332.59   47.21
   0  -3 -17  284.80   46.63
   0  -3 -17  276.20   35.22
   0   3 -17  277.33   46.16
   0  -3 -18  100.14   22.88
   0   3 -18  129.51   31.56
   0  -3 -18  103.71   29.60
   0  -3 -18  112.04   30.20
   0   3 -18  102.51   29.06
   0   3 -19  421.54   52.61
   0   3 -19  396.16   57.62
   0   3 -19  411.16   60.61
   0  -3 -19  411.48   46.26
   0  -3 -19  429.38   57.01
   0   3 -19  430.41   61.03
   0   3 -20   48.73   24.84
   0  -3 -20    2.63    6.87
   0   3 -20   19.00   14.06
   0  -3 -20   28.65   17.85
   0   3 -20  -12.89   14.44
   0  -3 -21  111.94   31.66
   0   3 -21  110.44   32.07
   0   3 -21   83.31   31.39
   0   3 -21   96.69   25.74
   0  -3 -21  100.40   27.15
   0   3 -22  437.70   66.35
   0  -3 -22  410.36   51.32
   0   3 -22  382.10   61.43
   0   3 -22  351.11   51.84
   0  -3 -22  408.50   58.96
   0  -3 -23   33.53   19.11
   0   3 -23   46.36   23.56
   0   3 -23   18.92   21.91
   0   3 -23   54.41   27.61
   0  -3 -23   21.95   11.43
   0   3 -24    6.39   14.41
   0   3 -24   -6.30    9.08
   0  -3 -24    0.04    9.13
   0  -3 -24   39.40   21.70
   0   3 -24   12.53   23.44
   0  -3 -25    6.44   10.10
   0   3 -25   46.56   29.16
   0   3 -25   28.03   17.84
   0  -3 -25   60.27   26.15
   0   3 -25   24.87   20.20
   0   3 -26  273.22   54.22
   0   3 -26  219.11   48.14
   0   3 -26  289.27   62.25
   0  -3 -26  285.68   47.81
   0  -3 -26  282.43   53.96
   0   3 -27  286.18   54.06
   0   3 -27  371.83   75.35
   0   3 -27  151.91   39.76
   0  -3 -27  262.42   52.57
   0   3 -28   64.18   35.10
   0   3 -28   80.94   29.80
   0  -3 -28   44.93   26.19
   0   3 -29    4.96   16.24
   0   3 -30  -18.60   17.19
   0  -4   0 5563.29  102.72
   0  -4   0 5613.63  117.68
   0  -4   1 2874.05   79.15
   0  -4  -1 2961.01   73.63
   0   4  -1 2856.01   70.58
   0   4  -1 2699.99   79.00
   0  -4  -2  395.15   29.65
   0  -4   2  363.53   21.64
   0   4  -2  363.55   28.71
   0  -4   2  362.33   26.86
   0   4  -2  390.35   26.03
   0   4  -3 1275.09   53.00
   0  -4   3 1275.86   51.79
   0   4  -3 1235.29   45.58
   0  -4  -3 1368.16   54.96
   0  -4   3 1177.72   41.17
   0   4  -4  267.37   25.23
   0  -4   4  265.52   25.88
   0  -4   4  241.66   20.79
   0  -4  -4  267.76   25.72
   0   4  -4  216.72   21.04
   0   4   4  274.44   26.81
   0  -4  -5  626.65   40.57
   0  -4   5  572.68   38.60
   0   4  -5  558.02   35.91
   0   4   5  588.05   26.88
   0   4   5  633.72   43.53
   0   4  -5  595.93   38.81
   0   4  -6  210.36   23.91
   0  -4  -6  221.63   25.35
   0   4  -6  223.50   25.13
   0  -4   6  206.20   23.98
   0   4   6  217.14   16.02
   0   4   6  222.79   27.86
   0   4  -7  399.80   34.22
   0   4   7  426.54   39.46
   0  -4  -7  415.54   35.97
   0   4  -7  393.94   34.93
   0  -4   7  416.90   37.85
   0   4   7  398.53   21.54
   0   4  -8  490.56   41.28
   0   4   8  460.70   23.79
   0  -4  -8  473.48   39.54
   0   4  -8  464.08   38.26
   0   4   8  497.39   45.17
   0  -4   8  458.17   41.31
   0   4   9   64.96   18.91
   0   4  -9   68.31   17.37
   0  -4   9   76.05   18.10
   0  -4  -9   84.96   13.62
   0  -4  -9   76.39   17.65
   0   4  -9   69.45   15.82
   0  -4 -10   -0.72    6.44
   0   4 -10   -7.60    7.78
   0  -4  10   -9.07   10.79
   0   4 -10   17.59   15.63
   0  -4 -10   32.13   20.19
   0   4  10    1.96   10.15
   0  -4  11  511.02   50.64
   0   4 -11  495.23   46.03
   0  -4 -11  659.17   54.72
   0   4 -11  556.48   48.96
   0   4  11  569.16   57.11
   0  -4 -11  540.95   35.88
   0  -4 -12  631.19   54.74
   0   4  12  513.03   57.09
   0  -4  12  946.03   74.22
   0  -4 -12  549.55   37.48
   0   4 -12  827.96   63.00
   0   4 -12  862.13   65.74
   0   4  13  127.52   30.60
   0   4 -13  120.36   25.37
   0  -4  13  158.50   32.89
   0  -4 -13  156.24   29.21
   0  -4 -13  108.50   18.90
   0  -4 -14   67.90   21.67
   0  -4  14   62.28   25.88
   0   4  14   48.81   19.84
   0  -4 -14   54.21   13.66
   0   4 -14   50.23   19.53
   0   4  15  660.51   74.56
   0   4 -15  875.37   74.40
   0   4 -15  807.88   69.76
   0  -4  15  772.32   72.03
   0  -4 -15  732.57   50.99
   0  -4 -15  863.37   71.65
   0  -4 -16   30.20   12.21
   0  -4  16  -13.69   11.72
   0   4  16    5.84   11.99
   0   4 -16    4.42   11.42
   0   4 -16   46.61   20.81
   0   4 -16   14.08   13.90
   0  -4 -16   31.20   17.30
   0   4 -17   66.05   24.83
   0  -4 -17   87.37   25.10
   0   4 -17   74.05   24.82
   0   4 -17   51.41   20.35
   0  -4  17   60.23   22.29
   0   4  17   38.08   23.00
   0  -4 -17   71.43   17.93
   0  -4 -17   57.52   18.66
   0   4 -18   30.32   19.19
   0   4 -18    0.67    8.03
   0  -4 -18   18.54   11.77
   0   4 -18   30.39   20.68
   0   4  18   -2.29   12.92
   0  -4 -18   31.65   14.64
   0   4 -19   12.11   16.32
   0   4  19   11.86   14.57
   0   4 -19  -23.48   16.54
   0   4 -19   -3.26    9.24
   0  -4 -19   -3.63   12.75
   0  -4 -19    3.68    8.05
   0   4 -20   57.83   30.67
   0   4 -20   35.70   30.99
   0  -4 -20   15.48   11.93
   0  -4 -20   23.73   18.70
   0   4 -21  518.54   71.21
   0  -4 -21  528.62   67.54
   0   4 -21  495.03   61.94
   0  -4 -21  483.70   52.44
   0   4 -21  534.29   74.11
   0  -4 -22  301.56   53.12
   0  -4 -22  285.22   41.45
   0   4 -22  313.40   57.59
   0   4 -22  311.08   55.84
   0   4 -22  346.95   53.94
   0   4 -23  117.05   35.44
   0  -4 -23   99.22   25.14
   0   4 -23  127.39   37.29
   0  -4 -23  144.98   36.71
   0   4 -23  170.23   37.69
   0   4 -24  270.09   56.02
   0  -4 -24  211.77   46.22
   0   4 -24  298.27   58.21
   0   4 -24  266.17   49.23
   0  -4 -24  173.02   33.90
   0  -4 -25   88.97   25.54
   0   4 -25  131.92   36.17
   0  -4 -25   99.03   28.87
   0   4 -25  118.14   36.41
   0   4 -25  154.50   46.95
   0   4 -26  271.55   54.29
   0   4 -26  279.96   61.97
   0  -4 -26  255.95   50.66
   0   4 -26  225.14   51.47
   0   4 -27   80.14   35.93
   0   4 -27   38.17   20.94
   0  -4 -27   81.98   29.86
   0  -4 -28  -13.73   10.64
   0   4 -28   11.86   21.95
   0   4 -28   10.57   10.88
   0   4 -29    0.34   16.81
   0   4 -30   42.29   22.94
   0  -5   0   80.24   22.24
   0  -5   0   24.24   10.53
   0  -5  -1  831.84   44.55
   0  -5   1  808.77   46.82
   0   5  -1  784.85   41.26
   0   5  -1  745.41   47.31
   0  -5  -2   20.96   11.01
   0  -5   2    7.78    6.23
   0  -5   2   25.49   11.67
   0  -5  -2   21.61    4.91
   0   5  -2   27.04   17.57
   0   5  -3  174.38   20.05
   0   5  -3  137.08   16.36
   0  -5  -3  174.17   21.84
   0  -5   3  156.06   20.05
   0  -5   3  138.75   14.92
   0   5  -3  150.39   20.99
   0  -5   4   37.61    8.82
   0   5  -4   35.84   10.76
   0   5  -4   45.16   12.82
   0  -5  -4   42.69   11.40
   0  -5   4   50.52   13.01
   0   5  -5   -0.05    6.20
   0  -5  -5    8.05    6.88
   0   5   5    4.12    4.79
   0   5  -5   -0.07    5.08
   0  -5   5    8.48    6.96
   0   5   6   51.21    9.11
   0   5  -6   61.98   14.61
   0   5   6   57.46   16.13
   0  -5   6   53.99   13.78
   0  -5  -6   56.89   14.10
   0   5  -6   40.98   11.17
   0  -5   7    4.52    8.58
   0   5  -7   -0.49    6.65
   0   5   7   -0.77    6.30
   0  -5  -7    3.10    7.26
   0   5  -7   -0.23    5.46
   0   5   7    3.43    5.71
   0   5   8  143.31   14.00
   0   5  -8  134.79   21.95
   0   5   8  149.00   25.70
   0  -5  -8  132.10   21.13
   0   5  -8  134.76   22.18
   0  -5   8  152.05   25.15
   0  -5  -9  220.19   28.93
   0   5  -9  234.64   31.29
   0   5   9  218.26   17.52
   0   5   9  234.00   33.87
   0   5  -9  219.19   29.14
   0  -5   9  230.78   32.39
   0   5 -10   29.44   15.57
   0  -5  10    8.02   14.38
   0   5 -10   14.30   13.25
   0   5  10   37.67   26.33
   0   5 -11 2005.44   93.02
   0  -5 -11 1800.61   90.53
   0  -5  11 2120.82  104.27
   0   5 -11 2037.72   96.98
   0   5  11 1752.93  103.30
   0   5  12  433.04   54.33
   0  -5 -12  453.70   47.17
   0   5 -12  405.92   44.05
   0  -5  12  394.24   47.65
   0  -5  13  846.33   71.41
   0   5  13  822.33   77.25
   0  -5 -13  842.69   66.20
   0  -5 -13  843.61   51.00
   0   5 -13  793.54   64.19
   0   5 -14   54.20   18.39
   0   5 -14   32.57   13.55
   0  -5 -14   57.86   18.83
   0  -5 -14   59.66   15.20
   0  -5  14   40.68   16.97
   0   5  14   69.25   25.74
   0  -5 -15   84.57   22.43
   0  -5  15   98.53   24.72
   0   5 -15  100.83   25.30
   0   5 -15   69.72   21.73
   0  -5 -15   80.44   15.60
   0   5  15   91.32   27.52
   0  -5 -16    9.89    9.51
   0   5 -16  -18.46   13.16
   0   5 -16   22.35   16.02
   0  -5  16    2.73    8.95
   0   5  16   15.83   20.54
   0  -5 -16   15.58   14.30
   0  -5 -17   39.41   13.33
   0   5 -17   10.01    7.16
   0   5  17   17.13   16.46
   0   5 -17   58.50   21.33
   0  -5  17   25.37   16.15
   0  -5 -17   47.16   19.49
   0   5 -18  169.23   35.61
   0   5 -18  149.14   34.43
   0   5  18  198.31   46.34
   0  -5 -18  165.85   35.82
   0   5 -18  152.29   34.39
   0  -5  18  159.53   38.36
   0  -5 -18  167.81   26.58
   0  -5  19  212.38   43.58
   0   5  19  212.80   49.07
   0   5 -19  216.54   40.71
   0   5 -19  233.60   48.20
   0   5 -19  227.91   43.57
   0  -5 -19  229.10   32.86
   0  -5 -19  203.12   38.52
   0  -5 -20   17.17   15.38
   0  -5 -20   -7.82   10.50
   0  -5 -21   72.35   20.60
   0   5 -21   84.82   27.32
   0  -5 -21  123.46   35.25
   0   5 -21   30.97   18.33
   0  -5 -22  279.19   50.23
   0   5 -22  238.42   50.09
   0   5 -22  250.93   52.76
   0  -5 -22  253.73   38.33
   0   5 -22  289.05   50.09
   0  -5 -23   49.96   15.29
   0   5 -23  120.42   38.17
   0   5 -23  101.40   36.24
   0   5 -23   99.13   33.52
   0  -5 -23  101.76   31.46
   0   5 -24   17.22   19.97
   0   5 -24   19.39   14.78
   0  -5 -24   26.31   15.28
   0  -5 -24   14.32   11.23
   0   5 -24   42.06   30.09
   0   5 -25   28.57   17.89
   0  -5 -25   -6.54   13.77
   0   5 -25   16.81   14.28
   0  -5 -26   14.71    7.98
   0   5 -26   33.57   14.35
   0   5 -26   50.77   29.99
   0   5 -26   49.95   31.18
   0   5 -27  538.90   89.10
   0  -5 -27  448.75   68.39
   0   5 -27  439.63   69.64
   0  -5 -28   -1.70   10.53
   0   5 -28   18.68   23.03
   0   5 -28   -9.03    9.30
   0   5 -29    4.92   11.01
   0  -6   0 1231.99   59.31
   0   6   0 1133.34   56.68
   0  -6   0 1341.12   70.71
   0  -6   1 1530.24   72.10
   0   6  -1 1469.40   62.35
   0  -6  -1 1281.09   59.92
   0  -6  -1 1287.58   71.07
   0   6  -2   87.59   10.57
   0  -6   2  343.40   40.83
   0  -6  -2   41.55   33.55
   0   6  -2  132.08   29.04
   0   6  -2  204.66   30.44
   0  -6   2  244.04   27.10
   0  -6  -3 1942.07   76.99
   0   6  -3 1973.83   82.86
   0   6  -3 1968.47   73.53
   0  -6  -3 1954.11   41.57
   0  -6   3 2066.09   80.35
   0  -6   3 1831.12   57.83
   0   6  -4 2013.80   70.68
   0  -6   4 1969.35   62.18
   0   6  -4 2060.26   83.58
   0   6  -4 2060.02   75.15
   0  -6  -4 2144.29   81.80
   0  -6   4 2054.15   81.27
   0  -6   5  364.68   34.77
   0   6  -5  354.70   31.85
   0   6  -5  377.23   37.08
   0  -6  -5  387.97   36.97
   0  -6   5  334.13   26.66
   0  -6  -6  132.89   21.68
   0  -6   6  150.97   24.76
   0   6  -6  138.00   20.53
   0   6  -6  128.08   20.74
   0  -6   7  470.43   42.97
   0   6  -7  448.60   38.66
   0  -6  -7  468.52   42.79
   0   6  -7  510.64   44.13
   0   6   7  511.75   29.38
   0   6   7  475.38   46.46
   0   6  -8   64.46   16.17
   0   6  -8   61.37   16.75
   0  -6  -8   67.44   17.67
   0   6   8   51.66    9.30
   0  -6   8   55.02   15.93
   0   6   8   55.65   16.82
   0   6  -9  132.04   23.77
   0   6   9  118.91   13.34
   0  -6  -9  126.19   22.63
   0   6   9  123.64   26.28
   0  -6   9  113.22   24.99
   0   6  -9  112.52   21.17
   0   6 -10  879.84   61.33
   0   6  10 1483.43   47.17
   0   6  10 1790.58  102.24
   0   6 -10  957.12   65.74
   0  -6 -10 1749.01   88.53
   0  -6  10  883.76   66.87
   0   6  11  260.66   41.42
   0  -6  11  139.85   31.11
   0   6 -11  169.38   29.86
   0  -6 -11  224.50   33.89
   0   6  12   99.72   34.33
   0  -6 -12  129.29   37.28
   0   6  13  380.13   53.47
   0  -6  13  377.20   47.85
   0   6 -13  410.18   48.07
   0  -6 -13  393.57   46.08
   0  -6 -14   -9.43    9.48
   0   6 -14   11.58   11.21
   0   6  14   15.14   15.14
   0  -6  14   -2.09    7.95
   0   6 -14  -18.58   16.41
   0  -6  15  252.92   43.63
   0   6  15  288.84   51.87
   0  -6 -15  283.37   41.00
   0   6 -15  286.83   43.44
   0   6 -15  344.34   47.68
   0  -6  16   -0.82    7.92
   0  -6 -16   10.83   10.24
   0   6 -16    6.42    8.11
   0   6  16   -0.98    8.84
   0   6 -16   10.04   13.04
   0   6 -17   22.28   11.69
   0  -6 -17    5.00    8.26
   0   6 -17    8.49   11.75
   0  -6  17   24.08   14.76
   0   6  17    0.23   13.39
   0  -6 -18   14.54   12.46
   0   6 -18   -4.89    6.70
   0   6  18   11.85   16.61
   0  -6  18   -1.52    9.41
   0   6 -18    5.68   11.60
   0  -6 -19  169.12   38.01
   0  -6  19  170.07   41.05
   0   6 -19  215.12   43.12
   0   6 -20  211.24   48.59
   0   6 -20  165.88   40.17
   0  -6  20  184.19   43.10
   0  -6 -21  286.18   49.90
   0   6 -21  159.79   40.42
   0   6 -21  158.24   40.48
   0   6 -22   42.40   26.45
   0  -6 -22   60.62   25.48
   0   6 -22  -14.94   16.02
   0   6 -23  451.74   73.60
   0  -6 -23  481.34   67.37
   0   6 -23  441.12   74.63
   0   6 -23  457.45   65.09
   0   6 -24  225.72   57.78
   0   6 -24  282.19   53.19
   0   6 -24  225.57   54.99
   0  -6 -24  244.26   49.16
   0   6 -25  186.12   45.86
   0   6 -25  145.30   42.57
   0   6 -25  135.23   40.56
   0  -6 -25  193.58   44.49
   0   6 -26  163.05   41.63
   0   6 -26  158.41   46.19
   0   6 -26  117.85   40.74
   0  -6 -26  215.49   49.05
   0   6 -27   71.83   30.99
   0   6 -27   36.69   28.83
   0  -6 -27   65.62   28.57
   0   6 -28   16.29   15.82
   0  -6 -28   -7.85   11.66
   0   6 -28   -7.55   15.42
   0   6 -29   46.07   27.62
   0  -7   0  229.07   30.79
   0  -7   0  244.62   37.24
   0  -7  -1  133.13   25.13
   0  -7  -1  140.12   22.44
   0   7  -1  144.77   21.55
   0  -7   1  143.64   25.39
   0  -7  -2   27.06   11.66
   0   7  -2   15.39    5.71
   0   7  -2   23.13    9.18
   0  -7   2   34.90   13.36
   0  -7   2   30.06    7.99
   0  -7  -3 1776.69   39.56
   0  -7   3 1888.04   82.47
   0   7  -3 1891.91   77.20
   0   7  -3 1823.34   86.90
   0  -7   3 1722.99   59.61
   0  -7  -3 1820.99   78.92
   0   7  -3 1847.93   42.13
   0  -7   4  150.85   23.27
   0   7  -4  167.66   23.41
   0  -7  -4  126.86   20.55
   0  -7   4  122.54   16.09
   0   7  -4  129.81   22.64
   0   7  -4  150.30   14.50
   0  -7  -4  164.92   14.29
   0   7  -5  410.37   41.12
   0  -7  -5  398.00   38.68
   0   7  -5  416.48   35.61
   0  -7   5  392.24   30.03
   0   7  -5  391.64   36.11
   0  -7   5  406.68   39.69
   0  -7   6  205.61   29.81
   0  -7  -6  243.42   31.31
   0   7  -6  206.07   26.59
   0   7  -6  219.67   30.86
   0  -7  -7  133.48   23.08
   0  -7   7   99.85   22.07
   0   7  -7  132.64   24.52
   0   7  -7  117.27   21.28
   0  -7  -8   59.87   18.83
   0   7   8   57.01   11.02
   0   7   8  104.17   25.84
   0   7  -8   57.07   16.86
   0   7  -8   94.10   23.03
   0  -7   8   67.20   20.24
   0  -7   9   23.95   18.65
   0   7   9  374.17   51.26
   0   7   9  265.97   22.43
   0   7  -9   44.78   19.34
   0  -7  -9  268.91   41.71
   0   7  10  240.33   38.70
   0  -7  10  206.79   37.01
   0  -7 -10  240.22   34.80
   0   7 -10  358.38   45.28
   0   7  10  237.06   19.61
   0  -7 -11 2955.66  123.01
   0   7  11 3000.35  141.74
   0   7 -11 2908.47  120.07
   0  -7  11 2958.99  131.12
   0   7  11 2797.06   66.22
   0  -7  12   18.34   12.21
   0   7  12   31.44   24.48
   0  -7 -12   69.93   28.48
   0   7 -12   27.72   15.11
   0   7  13  555.25   66.65
   0   7 -13  503.36   53.58
   0  -7  13  514.65   57.93
   0   7 -13  533.08   55.22
   0  -7 -13  448.89   51.42
   0   7  14   97.70   30.00
   0  -7 -14   84.82   24.31
   0  -7  14   63.07   20.65
   0   7 -14   93.62   25.81
   0   7 -14   69.05   21.44
   0  -7 -15  248.77   40.12
   0  -7  15  302.60   48.04
   0   7 -15  295.11   44.70
   0   7 -15  283.93   44.04
   0   7  15  269.67   49.69
   0  -7  16    7.62   10.07
   0   7  16   18.06   10.35
   0  -7 -16    4.01    6.67
   0   7 -16    9.36    9.40
   0   7 -16   -0.86    8.11
   0   7 -17    6.68    8.42
   0  -7 -17   -5.40   10.93
   0  -7  17    3.67    9.97
   0   7 -17    3.09   10.97
   0  -7  18    6.12    9.18
   0  -7 -18   28.34   19.32
   0   7 -18   16.98   14.38
   0   7 -18  -13.63   13.01
   0   7 -19  312.21   52.43
   0  -7  19  274.99   52.22
   0  -7 -19  359.05   53.00
   0   7 -20   -2.34    9.49
   0  -7  20   -5.42    8.57
   0  -7  21   17.49   15.44
   0   7 -21    7.04   10.97
   0   7 -21   -9.91   11.33
   0  -7 -22  203.83   44.09
   0   7 -22  164.66   42.22
   0   7 -22  195.20   49.15
   0   7 -23  165.26   46.23
   0  -7 -23  133.52   37.25
   0   7 -23  140.49   39.55
   0   7 -24  -52.05   26.53
   0   7 -24   14.41   20.94
   0  -7 -24  -18.41   17.44
   0   7 -24   41.03   28.04
   0   7 -25   71.89   30.92
   0  -7 -25   98.26   33.13
   0   7 -25  -12.12   15.01
   0   7 -25   49.97   26.83
   0   7 -26    1.71   16.74
   0  -7 -26    9.23   11.74
   0   7 -26   13.30   10.68
   0   7 -27  253.53   62.94
   0   7 -27  321.79   60.82
   0  -7 -27  369.73   65.91
   0   7 -28   14.78    8.65
   0  -7 -28    1.17   15.66
   0  -8   0  425.69   46.58
   0  -8   0  443.07   42.31
   0  -8  -1 2403.07  111.99
   0  -8   1 2451.72  105.00
   0  -8  -1 2441.05   97.96
   0   8  -2  192.64   26.59
   0  -8   2  156.71   19.26
   0  -8  -2  132.76   25.79
   0  -8  -2  171.46   25.40
   0  -8   2  177.51   29.23
   0  -8   3  729.01   54.95
   0   8  -3  656.42   25.01
   0  -8  -3  605.33   23.53
   0  -8   3  658.73   39.11
   0  -8  -3  702.72   52.68
   0   8  -3  687.53   57.56
   0   8  -3  729.63   51.37
   0  -8  -4   17.71    5.44
   0   8  -4   22.46   10.89
   0   8  -4    8.38    9.62
   0  -8  -4   26.28   13.18
   0   8  -4   16.59    5.97
   0  -8   4   11.34    3.52
   0  -8   4   35.41   15.28
   0   8  -5   16.74    6.14
   0  -8   5   -3.78    5.85
   0  -8  -5    3.63    7.41
   0   8  -5   13.39   11.89
   0   8  -5    9.41   11.67
   0  -8   5    1.80    4.06
   0  -8  -5    9.07    6.71
   0  -8   6  347.81   30.39
   0  -8  -6  426.74   28.10
   0  -8  -6  426.69   42.75
   0  -8   6  400.62   42.43
   0   8  -6  407.87   39.68
   0   8  -6  388.22   37.94
   0   8  -6  415.39   44.80
   0   8  -6  396.20   28.38
   0  -8  -7 1417.84   55.91
   0   8  -7 1436.00   74.84
   0  -8   7 1419.35   81.95
   0  -8  -7 1484.62   81.41
   0   8   8  648.93   61.12
   0  -8  -8  595.20   52.55
   0   8   8  662.57   39.02
   0   8  -8  612.11   50.71
   0  -8   8  566.92   53.00
   0  -8   9  834.58   66.86
   0   8  -9  813.69   60.43
   0  -8  -9  862.81   65.35
   0   8   9  804.15   40.40
   0   8   9  821.37   71.47
   0   8 -10  253.44   36.38
   0   8  10  343.19   53.05
   0  -8  10  153.86   29.66
   0   8  10  189.79   24.87
   0  -8  11  307.97   43.23
   0   8 -11  374.42   44.20
   0  -8 -11  384.52   46.98
   0   8 -11  337.26   44.01
   0   8  11  367.97   52.46
   0   8  11  324.78   23.53
   0   8 -12   10.18   10.35
   0   8 -12    8.21   10.26
   0  -8  12    8.66   14.21
   0   8  12   14.82    7.42
   0   8  12    3.22   14.25
   0  -8 -12   19.62   17.96
   0   8 -13  596.11   60.29
   0  -8 -13  592.61   61.14
   0   8  13  661.27   75.11
   0   8 -13  583.89   59.56
   0  -8  13  660.53   68.11
   0   8 -14  136.94   32.10
   0   8 -14  127.68   28.97
   0  -8  14  123.80   30.73
   0  -8 -14  124.98   28.11
   0   8  14  129.17   34.30
   0   8 -15  340.79   47.93
   0  -8 -15  392.91   52.07
   0   8 -15  409.69   52.83
   0  -8  15  354.43   53.85
   0   8  15  378.45   60.80
   0   8 -16    4.39   10.73
   0  -8 -16   17.97   13.94
   0  -8  16   -1.78   12.54
   0   8 -16    2.32    7.58
   0  -8 -17   69.47   24.13
   0   8 -17   50.33   19.87
   0  -8  17   47.69   18.67
   0   8 -17   58.65   22.26
   0  -8  18    4.97    8.55
   0  -8 -18    2.42    7.39
   0   8 -18  -12.39   16.01
   0  -8 -19   80.65   27.42
   0  -8  19   33.68   16.31
   0   8 -19   28.88   13.73
   0  -8  20  -26.21   22.08
   0   8 -20  -27.15   17.56
   0  -8 -20   30.87   17.20
   0  -8 -21  106.96   31.12
   0   8 -21   88.18   30.26
   0  -8  21   42.80   23.63
   0   8 -22   72.16   28.64
   0  -8 -22  132.41   38.30
   0  -8  22   49.36   25.27
   0   8 -22   59.17   27.96
   0   8 -23  165.64   43.11
   0  -8  23  221.29   51.66
   0   8 -23  172.64   47.33
   0  -8 -23  215.54   48.22
   0   8 -24   -7.20    9.98
   0   8 -24   37.21   25.33
   0   8 -24  -33.08   25.09
   0  -8 -24  -21.98   20.62
   0   8 -25  139.12   41.25
   0   8 -25  101.47   39.13
   0  -8 -25  132.13   38.57
   0   8 -25  120.96   39.69
   0   8 -26   11.55   11.41
   0  -8 -26   68.56   27.66
   0   8 -26   40.99   26.03
   0   8 -27  104.72   37.94
   0  -8 -27   82.85   29.00
   0   8 -27   78.80   31.84
   0  -8 -28   11.59   11.64
   0   8 -28   20.56   20.25
   0  -9   0   26.01   15.74
   0  -9  -1   35.36   14.09
   0  -9  -1   36.43   12.18
   0  -9   1   31.55   12.37
   0  -9  -2    0.02    7.97
   0  -9   2    0.81    5.37
   0  -9  -2   -4.30   12.43
   0  -9   2   -8.53    8.06
   0   9  -3  691.64   25.14
   0  -9  -3  771.22   59.00
   0  -9   3  781.53   62.22
   0  -9   3  812.92   45.50
   0  -9  -4  454.16   45.03
   0  -9   4  456.63   47.90
   0  -9   4  399.63   31.65
   0  -9  -4  404.77   22.15
   0   9  -4  427.03   23.15
   0  -9   5  909.54   49.21
   0  -9  -5 1042.09   68.72
   0   9  -5 1002.34   40.24
   0  -9  -5  994.73   37.98
   0  -9   5  950.73   68.47
   0  -9  -6  420.55   27.94
   0   9  -6  433.19   29.44
   0  -9   6  390.22   33.26
   0  -9   6  427.94   47.53
   0  -9  -6  410.40   44.21
   0  -9   7   29.73   15.06
   0   9  -7   25.83    8.72
   0   9   7   29.17   14.50
   0  -9  -7   24.24    9.04
   0  -9  -7   41.96   16.10
   0  -9   8  382.83   47.11
   0   9  -8  354.72   39.55
   0  -9  -8  398.10   44.65
   0   9   8  372.31   49.47
   0   9  -8  335.46   30.37
   0  -9  -8  361.88   30.71
   0   9  -9  444.75   36.71
   0  -9  -9  463.12   49.50
   0   9  -9  483.59   53.09
   0   9   9  449.58   31.93
   0  -9   9  419.49   48.78
   0  -9  -9  444.46   36.58
   0   9   9  458.43   55.47
   0   9  -9  462.92   47.16
   0  -9 -10 1011.95   57.75
   0   9 -10 1014.66   58.64
   0   9 -10 1009.22   72.34
   0  -9 -10 1037.89   75.87
   0  -9  10  995.05   77.40
   0   9  10  991.32   84.40
   0   9 -10 1047.00   78.75
   0   9  10  982.92   45.16
   0   9 -11  957.87   76.14
   0   9 -11  997.51   75.13
   0   9 -11  964.02   59.68
   0   9  11  932.19   84.48
   0  -9  11 1002.57   80.42
   0  -9 -11  956.07   74.74
   0   9  11  940.48   42.08
   0  -9 -11  974.13   59.54
   0  -9 -12  350.63   46.47
   0   9 -12  278.06   40.54
   0   9  12  309.00   50.98
   0   9 -12  294.74   35.09
   0  -9 -12  302.06   35.62
   0   9  12  277.51   21.69
   0  -9  12  283.27   44.11
   0   9 -12  299.85   43.21
   0  -9 -13  772.21   71.00
   0  -9 -13  812.32   60.52
   0   9 -13  789.46   72.82
   0   9 -13  826.03   60.82
   0  -9  13  767.89   75.46
   0   9  13  806.84   84.69
   0   9 -13  722.55   67.84
   0   9 -14   65.00   19.04
   0  -9 -14   78.14   21.18
   0   9 -14   61.66   20.20
   0  -9 -14   94.15   27.81
   0   9 -14   89.62   21.67
   0  -9  14   55.82   21.40
   0   9 -15    5.18    6.62
   0   9 -15    9.45    9.80
   0  -9 -15   35.40   16.49
   0   9 -15   19.51   10.12
   0  -9  15   32.20   17.47
   0  -9 -15   36.88   18.29
   0   9 -16  214.43   40.38
   0  -9 -16  334.57   51.02
   0  -9 -16  277.30   41.60
   0  -9  16  293.43   51.02
   0   9 -16  224.59   36.24
   0   9 -16  246.46   44.14
   0  -9 -17   -0.83   13.36
   0   9 -17   -8.21   17.94
   0  -9  17    7.33    8.27
   0  -9 -18   -2.73   15.80
   0   9 -18    4.74    8.83
   0  -9  18  -17.29   20.00
   0  -9  19   57.94   26.66
   0  -9 -19   76.66   27.72
   0   9 -19   45.58   19.75
   0   9 -20  -14.26   12.48
   0  -9  20   -3.76    9.77
   0  -9 -20    3.72   13.03
   0  -9  21   84.20   35.78
   0   9 -21  117.76   36.20
   0  -9 -22   67.78   25.84
   0   9 -22   31.51   22.02
   0  -9  22   34.79   26.42
   0   9 -23   29.35   19.46
   0  -9 -23   -1.62   16.13
   0  -9  23   28.87   21.01
   0   9 -23  -29.96   20.56
   0   9 -24  -16.49   15.10
   0  -9 -24  -31.76   22.27
   0  -9  24    5.91   15.49
   0   9 -24  -31.59   22.92
   0   9 -25   80.43   34.01
   0  -9 -25   93.37   34.05
   0   9 -25   59.09   24.15
   0   9 -26   54.23   28.50
   0  -9 -26   65.05   27.11
   0   9 -26   86.75   35.21
   0  -9 -27   25.41   20.84
   0   9 -27   43.84   27.50
   0  -9 -28   -4.16   14.89
   0 -10   0  837.94   71.57
   0  10   0  858.25   65.97
   0 -10   1  649.00   45.41
   0 -10  -1  659.47   57.33
   0  10  -1  705.11   58.90
   0 -10  -1  725.57   68.04
   0 -10   1  682.06   63.54
   0 -10   2    3.73    8.60
   0 -10  -2    2.78   12.04
   0  10  -2   13.85   15.33
   0 -10  -2    7.86    7.88
   0 -10   2   -3.94    7.73
   0 -10   3   59.73   18.91
   0 -10   3   52.73   11.51
   0  10  -3   88.64   23.26
   0 -10  -3   66.79   18.87
   0 -10  -3   77.60   22.50
   0 -10   4  126.25   26.94
   0 -10  -4  130.93   25.74
   0  10  -4  150.56   26.06
   0 -10   4  127.98   17.95
   0 -10  -4  110.43   11.41
   0  10  -4  130.35   12.83
   0  10  -4  159.27   32.24
   0 -10  -5   17.24    4.71
   0  10  -5   20.46   11.01
   0 -10  -5   18.63   11.96
   0 -10   5   36.93   15.07
   0  10  -5   36.21   13.98
   0 -10   5   21.00    9.66
   0  10  -5   19.39    5.10
   0 -10  -6   10.57    7.84
   0  10  -6    3.59    5.94
   0  10  -6   15.91    5.94
   0 -10   6   13.31   11.39
   0  10  -6   16.36   10.74
   0  10   6   10.02   10.00
   0 -10   6    8.17    4.37
   0 -10  -6    8.92    3.53
   0 -10  -7   89.26   14.71
   0  10  -7   96.60   15.56
   0  10  -7  104.05   23.63
   0 -10  -7   89.15   21.62
   0 -10   7   80.79   22.38
   0  10   7  111.59   26.36
   0  10  -7  108.64   25.88
   0  10  -8  961.17   50.81
   0 -10  -8 1011.60   74.59
   0 -10   8  988.39   76.38
   0 -10  -8  906.73   48.30
   0  10  -8  997.67   79.51
   0  10  -8 1007.00   70.60
   0  10   8  958.55   81.21
   0 -10  -9  616.46   42.84
   0  10  -9  636.08   57.19
   0 -10  -9  675.93   63.86
   0  10   9  622.01   67.35
   0  10  -9  702.14   59.14
   0  10  -9  686.02   66.40
   0  10  -9  651.76   44.45
   0  10   9  646.63   42.04
   0 -10   9  620.49   62.79
   0 -10 -10   95.72   18.71
   0  10  10   84.20   14.19
   0 -10 -10  132.61   32.21
   0  10 -10   97.51   18.47
   0  10  10   78.23   24.81
   0  10 -10  129.62   29.48
   0 -10  10   68.13   20.00
   0  10 -10  101.94   24.31
   0  10  11   -4.04    4.62
   0 -10  11    5.37   20.08
   0  10 -11   30.35   12.82
   0  10  11   29.15   17.78
   0  10 -11    6.51   15.17
   0 -10 -11   56.56   27.55
   0  10 -11   26.32   22.41
   0 -10 -11   17.61    9.82
   0 -10 -12    7.07    8.80
   0  10 -12   34.61   15.34
   0  10 -12   46.79   23.60
   0 -10 -12   10.85   12.38
   0 -10  12   46.46   23.31
   0  10  12    2.00    3.08
   0  10 -12   53.33   21.62
   0  10 -13   95.41   27.05
   0 -10  13  109.13   31.51
   0 -10 -13   69.10   20.15
   0  10  13   53.58    9.78
   0 -10 -13   58.12   22.01
   0  10 -13   83.19   20.02
   0  10 -13  101.34   27.79
   0  10 -14  147.24   33.18
   0  10 -14  139.59   32.03
   0 -10  14  129.03   34.46
   0 -10 -14  144.70   32.09
   0  10 -14  169.04   29.71
   0 -10 -14  127.88   26.55
   0  10 -15   74.82   21.77
   0 -10  15   85.11   27.68
   0  10 -15   98.40   30.03
   0 -10 -15   89.82   23.30
   0 -10 -15  112.88   29.90
   0  10 -15  104.43   24.64
   0  10 -16  158.23   31.49
   0 -10 -16  205.57   40.49
   0 -10  16  174.34   39.48
   0  10 -16  168.16   37.08
   0 -10 -16  148.04   30.11
   0 -10 -17   -5.36   11.81
   0  10 -17   15.49   15.64
   0 -10  17  -14.20   12.97
   0 -10  18   43.59   23.44
   0  10 -18   65.17   26.45
   0 -10 -18   50.93   23.50
   0  10 -19  -22.80   25.44
   0 -10  19    7.73   10.99
   0 -10 -19   12.18   13.60
   0 -10  20   26.25   27.35
   0  10 -20   -1.22    8.47
   0 -10 -20   -0.62    9.45
   0  10 -21   19.15    9.42
   0 -10 -21   23.37   16.48
   0 -10  21   12.16   10.67
   0 -10  22    5.85   10.43
   0  10 -22    3.07   12.61
   0 -10 -22   36.77   18.72
   0 -10  23  119.20   40.82
   0 -10 -23  139.51   38.61
   0  10 -23  132.18   40.50
   0  10 -24  -12.87   13.73
   0  10 -24   46.66   32.74
   0 -10 -24   -3.06    9.90
   0 -10  24   67.63   29.35
   0  10 -25  265.73   60.26
   0  10 -25  231.02   56.80
   0 -10  25  226.75   54.46
   0 -10 -25  286.60   56.70
   0 -10 -26   20.36   11.25
   0  10 -26   19.74   11.65
   0  10 -27  -18.65   19.40
   0 -10 -27   -1.42   16.81
   0 -10 -28   -1.18   15.29
   0 -11   0   41.91   20.14
   0  11   0   33.97   14.51
   0  11  -1  185.81   32.78
   0 -11   1  184.93   37.52
   0 -11  -1  382.64   59.83
   0 -11  -1  395.72   50.72
   0  11   1  227.81   39.18
   0 -11   1  138.71   23.77
   0 -11   2   54.38   19.24
   0 -11  -2   67.80   25.60
   0  11   2   37.09   12.64
   0 -11  -2   65.18   24.45
   0  11  -2   59.14   19.32
   0 -11   2   43.33   11.96
   0 -11   3  832.52   70.54
   0 -11  -3  936.71   84.79
   0  11   3  903.40   74.30
   0 -11   3  810.32   49.02
   0  11  -3  920.99   70.06
   0 -11  -3  798.44   68.58
   0  11  -4  194.23   14.55
   0  11   4  280.72   42.13
   0  11  -4  254.47   36.87
   0 -11   4  284.12   41.47
   0 -11  -4  281.80   47.34
   0 -11  -4  248.18   37.04
   0 -11   4  246.53   26.36
   0  11  -5    9.65    4.49
   0 -11   5    9.01   12.12
   0  11  -5   11.58    8.97
   0 -11   5   12.03    8.20
   0 -11  -5   15.33   13.47
   0  11   5   10.16    7.01
   0  11  -5    8.16   12.10
   0 -11  -5    3.65    4.00
   0  11  -6   99.18   23.75
   0 -11  -6  111.07   23.97
   0 -11   6  106.01   25.33
   0  11  -6  103.46   26.53
   0  11  -6   82.77   12.36
   0  11   6  112.97   26.74
   0 -11  -6   92.32   13.28
   0 -11   6   96.62   17.54
   0 -11  -7   14.85    6.30
   0  11   7   28.70   20.67
   0 -11  -7   10.72   14.29
   0 -11   7   31.57   14.79
   0  11  -7   11.91    8.81
   0  11  -7   17.30    6.35
   0  11  -7   23.07   11.64
   0  11  -8    4.65    5.30
   0  11  -8   -4.26    8.23
   0  11  -8   11.87    7.29
   0 -11  -8   10.02    7.12
   0  11   8   15.16   18.51
   0 -11   8   -2.59    7.28
   0 -11  -8   28.15   17.18
   0 -11   9  159.06   34.25
   0 -11  -9  175.18   22.84
   0  11  -9  196.58   37.46
   0  11  -9  185.68   24.18
   0  11  -9  213.07   34.84
   0 -11  -9  192.49   34.28
   0 -11  10  422.31   63.85
   0  11 -10  504.64   54.30
   0  11 -10  516.59   61.61
   0 -11 -10  235.35   28.90
   0  11  10  252.55   25.82
   0 -11 -10  246.36   38.92
   0  11 -10  400.90   56.99
   0  11 -10  445.57   41.20
   0  11  11  221.85   22.83
   0 -11  11  206.82   40.05
   0  11 -11  184.10   37.15
   0 -11 -11  230.36   39.29
   0  11 -11  185.77   32.94
   0  11 -11  197.44   27.94
   0 -11 -11  204.43   28.36
   0  11 -11  236.83   38.57
   0 -11 -12  468.07   57.65
   0  11  12  462.62   30.50
   0  11 -12  428.17   52.43
   0  11 -12  442.84   43.33
   0 -11 -12  415.27   41.06
   0 -11  12  423.40   57.92
   0  11 -12  475.90   52.48
   0  11 -12  503.24   61.74
   0  11 -13  414.71   57.41
   0  11  13  369.57   25.15
   0  11 -13  385.95   52.11
   0 -11 -13  366.85   41.63
   0 -11  13  418.79   59.15
   0 -11 -13  426.84   55.93
   0  11 -13  365.30   41.20
   0 -11  14  524.60   67.69
   0  11 -14  471.10   48.77
   0 -11 -14  423.66   46.34
   0  11 -14  515.07   62.30
   0 -11 -14  503.70   60.79
   0 -11 -15    6.89   12.09
   0  11 -15   13.86   13.77
   0 -11  15   12.57   11.14
   0 -11 -15   12.39   13.63
   0  11 -15   28.98   15.62
   0  11 -16   49.68   16.12
   0 -11 -16   33.01   16.25
   0 -11  16   60.02   24.01
   0 -11 -16   34.34   12.95
   0  11 -16   27.36   16.26
   0  11 -17  127.80   33.99
   0 -11  17  153.31   38.47
   0 -11 -17  130.26   32.96
   0  11 -18   35.76   26.88
   0 -11  18    7.32   15.25
   0 -11 -18   19.37   15.08
   0 -11  19   45.50   19.23
   0 -11 -19   36.53   24.17
   0  11 -19   22.83   12.68
   0 -11  20  140.89   40.89
   0 -11 -20  180.03   43.50
   0  11 -20  147.81   43.14
   0 -11  21    2.55    9.57
   0  11 -21   23.00   17.95
   0 -11 -21    0.06    7.97
   0 -11  22   80.72   36.14
   0 -11 -22   23.63   15.28
   0  11 -22   52.63   27.56
   0 -11  23   -8.55   19.20
   0  11 -23   59.34   29.44
   0 -11 -23   22.82   18.71
   0 -11  24   61.83   32.48
   0 -11 -24   83.75   32.99
   0  11 -24   51.69   29.22
   0 -11  25    0.08   14.99
   0 -11 -25   -6.75   10.83
   0  11 -26  101.99   43.01
   0 -11 -26   89.80   32.55
   0  11 -27   28.89   31.76
   0 -11 -27   36.65   25.75
   0 -12   0  382.16   54.96
   0  12   0  350.97   46.44
   0 -12   1  149.87   22.88
   0 -12  -1  133.53   33.83
   0 -12   1  185.57   36.90
   0  12  -1  191.02   34.89
   0  12   1  158.38   34.21
   0  12   2  333.32   46.74
   0 -12   2  445.57   55.79
   0 -12   2  341.75   33.82
   0 -12  -2  279.62   41.24
   0 -12  -2  295.51   47.75
   0  12  -2  365.86   47.93
   0 -12   3  106.23   26.82
   0  12  -3  122.04   28.24
   0 -12  -3  115.65   28.71
   0 -12   3  106.74   18.57
   0  12   3  100.78   25.66
   0 -12  -3  137.80   36.98
   0  12   4  -11.14   11.41
   0 -12   4   -3.00    8.46
   0  12  -4   -0.28   10.42
   0 -12   4    3.17    3.90
   0 -12  -4   -6.33   12.20
   0 -12  -4   -3.50   10.14
   0  12  -5   39.32   16.23
   0 -12  -5   25.99   12.64
   0  12   5   26.07   12.91
   0 -12   5   29.88   16.88
   0  12  -5   15.63    5.01
   0 -12   5   26.47   10.18
   0 -12  -5   29.88   14.12
   0 -12  -6   78.81   12.53
   0 -12   6   94.32   18.09
   0 -12  -6   97.89   26.09
   0 -12   6   93.85   26.68
   0  12  -6   89.52   26.35
   0  12  -6  105.85   24.97
   0  12  -6   89.17   12.92
   0 -12  -7   26.15    7.50
   0  12  -7   13.90    5.47
   0 -12   7   21.56   13.80
   0 -12  -7   18.97   14.43
   0  12  -7   28.80   13.14
   0  12  -7   29.76   13.64
   0  12  -8  879.06   72.25
   0  12  -8  789.66   45.64
   0 -12   8  825.56   76.74
   0 -12  -8  784.66   44.31
   0 -12  -8  872.39   75.26
   0  12  -8  954.27   86.86
   0  12  -9   21.11    6.96
   0 -12  -9   76.44   15.03
   0  12  -9   32.56   11.76
   0 -12   9   37.28   21.41
   0  12  -9   31.51   12.64
   0 -12  -9   93.17   24.53
   0  12 -10   13.64    8.48
   0  12 -10   28.23   17.02
   0  12  10  218.25   25.28
   0 -12  10   17.76   14.01
   0  12 -10   21.81   12.16
   0 -12 -10  264.67   42.79
   0 -12 -10  193.21   25.24
   0 -12 -11  134.34   23.23
   0  12 -11   14.45   13.75
   0 -12  11   22.64   11.34
   0  12  11  154.89   21.05
   0  12 -11   20.94    9.65
   0 -12 -11  157.03   34.88
   0  12 -11   31.71   17.91
   0 -12 -12  139.77   38.43
   0  12 -12  153.67   34.10
   0 -12  12  133.78   38.30
   0  12 -12   97.70   30.91
   0  12 -12   95.90   22.15
   0 -12 -12  102.11   22.59
   0  12  12   93.20   17.40
   0  12 -13   -3.61    6.45
   0 -12  13    0.61    9.57
   0 -12 -13    1.15    7.44
   0  12  13   -0.76    4.26
   0  12 -13    2.74    6.18
   0  12 -13    2.68   10.21
   0 -12 -13   -0.17   11.48
   0  12 -14   71.63   18.95
   0 -12  14   55.60   29.83
   0  12 -14   63.02   23.11
   0 -12 -14   29.76   14.37
   0 -12 -14   57.56   22.29
   0 -12 -15   35.22   14.79
   0  12 -15    4.29   10.85
   0 -12  15   23.46   19.25
   0  12 -15   42.85   16.40
   0 -12 -15   20.40   10.72
   0  12 -16   66.15   22.10
   0 -12 -16   86.21   28.92
   0  12 -16  112.44   30.50
   0 -12  16   99.58   33.12
   0 -12 -16   96.19   24.82
   0 -12 -17   47.58   22.93
   0  12 -17   22.86   18.04
   0 -12  17   14.30   14.02
   0 -12 -18   96.98   29.61
   0 -12  18   44.17   23.09
   0  12 -18   67.55   23.84
   0 -12 -19   12.16   15.13
   0 -12  19   -2.03   12.88
   0  12 -19    2.60   16.12
   0 -12  20   52.37   28.83
   0  12 -20   44.58   29.38
   0 -12 -20   18.90   15.49
   0  12 -21    4.91   14.45
   0 -12  21   -0.07   21.62
   0 -12 -22  107.80   33.47
   0 -12  22   97.68   38.46
   0  12 -22   65.29   27.13
   0  12 -23   15.22   19.06
   0 -12 -23   39.83   23.78
   0 -12  23    4.80   26.02
   0 -12 -24  262.73   56.54
   0  12 -24  234.53   55.30
   0 -12  24  230.60   58.05
   0 -12  25    3.65   19.17
   0  12 -25   -3.07   10.49
   0 -12 -25   -3.43    9.88
   0  12 -26   11.65   16.13
   0 -12 -26   68.38   32.16
   0 -13   0   72.88   27.91
   0 -13   1   30.27   17.59
   0 -13   1   19.07    8.86
   0 -13  -1   69.98   28.78
   0 -13   2   14.80   18.60
   0 -13   2    7.16    8.64
   0 -13  -2   13.76    7.51
   0 -13   3   27.96   11.35
   0 -13  -3   54.13   21.22
   0 -13   3   26.89   16.66
   0 -13  -3   57.36   26.60
   0  13  -3   55.38   21.50
   0 -13  -4  275.52   49.81
   0  13  -4  265.01   41.36
   0 -13   4  217.39   25.65
   0 -13  -4  261.77   42.45
   0 -13   4  269.77   44.69
   0 -13   5    9.16    4.62
   0 -13  -5    9.95   15.65
   0  13  -5   13.34   10.78
   0 -13   5    0.56   11.82
   0 -13  -5   18.37   16.17
   0  13  -6    8.87    4.23
   0 -13  -6    0.86   17.11
   0  13  -6   23.74   12.47
   0 -13   6   22.59   11.18
   0 -13   6    4.89   13.36
   0 -13  -6    4.26    7.33
   0  13  -7   25.69   16.14
   0 -13  -7   20.07    6.35
   0 -13   7   43.57   21.31
   0  13  -7   14.45    5.33
   0 -13  -7   25.30   14.66
   0 -13  -8   88.72   14.69
   0 -13   8   97.44   27.09
   0 -13  -8  107.58   28.43
   0  13  -8   92.60   15.72
   0 -13  -9   45.78    9.07
   0 -13  -9   61.70   20.54
   0 -13   9   70.79   24.38
   0  13  -9   74.21   14.98
   0 -13 -10  212.83   26.20
   0  13 -10  216.91   27.41
   0 -13  10  223.61   42.57
   0 -13 -10  236.34   40.19
   0 -13 -11   16.39    5.97
   0 -13  11   20.59   12.41
   0  13 -11   18.34    7.73
   0 -13 -11   40.40   17.12
   0  13  11   33.89   10.38
   0  13  12  398.82   30.93
   0 -13  12  404.51   60.19
   0 -13 -12  386.68   39.70
   0  13 -12  390.52   41.13
   0 -13 -12  441.06   58.92
   0 -13 -13  147.37   33.41
   0  13 -13  119.19   23.38
   0 -13 -13  129.09   23.75
   0  13  13  133.99   15.55
   0 -13  13  182.45   40.59
   0  13 -14  172.56   30.06
   0  13 -14  221.80   41.12
   0 -13 -14  208.02   40.83
   0 -13  14  209.66   45.41
   0 -13 -14  190.11   30.75
   0 -13 -15    5.74    7.14
   0  13 -15  -25.26   12.58
   0  13 -15  -15.74   13.64
   0 -13  15  -14.42   19.13
   0 -13 -15    5.85    9.55
   0  13 -16   32.55   16.09
   0 -13 -16   10.51   10.28
   0 -13  16   47.47   25.55
   0 -13 -17   25.86   14.06
   0  13 -17   21.41   14.96
   0 -13  17   19.61   17.97
   0  13 -18   33.02   14.16
   0 -13  18   34.43   21.54
   0 -13 -18   31.92   21.71
   0  13 -19   26.80   23.60
   0 -13  19   32.47   21.24
   0 -13 -19   15.86   17.59
   0  13 -20  105.01   35.63
   0 -13 -20   50.35   23.91
   0 -13  20   79.08   31.26
   0 -13 -21    4.11   15.35
   0  13 -21    8.97   11.60
   0 -13  21   26.52   15.70
   0 -13 -22  -11.38   15.89
   0  13 -22   40.11   28.78
   0 -13  22    9.18   17.54
   0 -13 -23   32.54   21.41
   0 -13  23   10.77   30.01
   0  13 -23  -32.19   22.18
   0  13 -24  -25.98   20.81
   0 -13 -24   20.44   17.61
   0 -13  24   16.31   28.06
   0 -14   0  144.54   36.04
   0 -14   0  137.61   25.23
   0 -14   1   13.66   14.77
   0 -14  -1   27.08   19.31
   0 -14   1    3.61    8.11
   0 -14  -2   57.62   29.42
   0 -14   2   28.96   11.60
   0 -14   2   63.95   23.88
   0 -14  -3    2.06   10.48
   0 -14   3    4.04    5.17
   0 -14   3   21.46   15.37
   0 -14   4   37.91   10.37
   0 -14  -4   29.86   15.87
   0 -14  -4   38.40   18.61
   0 -14   4   27.73   13.80
   0 -14   5    8.97   12.20
   0 -14  -5    3.40    7.39
   0 -14  -5  -10.81   16.70
   0 -14   5   -4.79    4.02
   0 -14   6   19.61   14.91
   0 -14  -6   20.60   16.15
   0 -14  -6   -6.19   10.71
   0 -14   7   11.53    8.38
   0 -14  -7   -7.22    8.52
   0  14  -7   -0.37    2.59
   0 -14  -7   -8.30   15.71
   0  14  -8  209.48   23.17
   0 -14  -8  236.71   42.50
   0 -14   8  217.50   42.26
   0 -14  -8  207.80   21.71
   0 -14  -9   31.60   15.92
   0 -14   9   42.91   20.40
   0 -14  -9   32.10    8.01
   0  14  -9   34.34   10.94
   0  14 -10   83.62   16.10
   0 -14 -10   87.05   17.85
   0 -14 -10  157.40   39.43
   0 -14  10   95.88   29.09
   0  14 -11   88.99   17.37
   0 -14  11   93.01   28.20
   0  14  11  100.87   17.55
   0 -14 -11  110.73   31.39
   0 -14 -11   86.69   16.34
   0  14  12   24.05    7.36
   0 -14  12   23.85   16.44
   0  14 -12   20.92    9.07
   0 -14 -12   36.64   17.49
   0  14 -13    4.79    8.71
   0 -14  13   18.22   17.69
   0 -14 -13   36.31   18.89
   0  14 -14   23.98   10.54
   0 -14  14   51.89   27.54
   0 -14 -14   39.87   20.19
   0 -14 -15    3.73   11.55
   0 -14  15    4.03   12.29
   0 -14 -16   86.67   28.63
   0 -14  16   79.26   28.51
   0 -14  17   29.60   21.38
   0  14 -17   13.11   11.24
   0 -14 -17   26.90   10.37
   0  14 -18  123.06   33.92
   0 -14 -18  141.67   37.41
   0 -14  18  119.91   40.25
   0  14 -19    0.12   11.82
   0 -14 -19   -3.07   14.30
   0 -14  19    7.33   15.90
   0 -14 -20   46.52   24.54
   0  14 -20    2.82   13.73
   0 -14  20   10.84   18.66
   0  14 -21  -47.37   25.40
   0 -14  21  -39.34   29.28
   0 -14 -21  -20.17   18.66
   0 -14 -22  126.54   42.32
   0 -14  22   56.90   30.02
   0 -14  23   -4.69   19.44
   0 -14 -23  -39.43   23.18
   0 -15   0   17.01    9.70
   0 -15   0   48.19   24.56
   0 -15   1    5.90    6.49
   0 -15  -1    3.81   17.35
   0 -15   1   -0.95    9.02
   0 -15  -2  219.29   47.39
   0 -15   2  228.38   44.66
   0 -15   2  162.44   23.47
   0 -15  -3   32.50   19.19
   0 -15   3   -1.85    9.18
   0 -15   3    7.39   14.10
   0 -15   4  341.20   33.23
   0 -15  -4  384.55   63.94
   0 -15   4  368.77   57.78
   0 -15   5    5.86    6.97
   0 -15   5  -16.35   12.16
   0 -15  -5    5.24   11.26
   0 -15  -6   29.33   21.07
   0 -15   6   -1.69   15.55
   0 -15  -6    7.53    6.88
   0 -15  -7   20.75   18.02
   0 -15   7   17.81   11.60
   0 -15  -7   32.33   23.19
   0 -15  -8   25.39   18.09
   0 -15   8   -3.90   13.76
   0 -15  -8   10.76   11.44
   0 -15   9   -0.05    9.93
   0 -15  -9   11.31   14.35
   0  15  -9   -5.24    5.35
   0  15 -10   77.18   15.43
   0 -15 -10  100.84   31.06
   0 -15  10   94.77   32.19
   0 -15 -11   16.79   18.50
   0 -15  11    5.88   11.83
   0 -15  12  539.54   73.12
   0 -15 -12  501.70   66.28
   0 -15 -13    7.88    7.12
   0 -15  13   12.28   15.66
   0 -15 -14  350.62   57.07
   0 -15  14  313.37   59.08
   0 -15 -15   10.36   15.03
   0 -15  15  -10.27   17.63
   0 -15 -16   37.97   17.88
   0 -15  16   47.38   26.29
   0 -15  17   16.81   17.18
   0 -15 -17    5.58    9.38
   0 -15 -18  131.66   39.22
   0 -15  18  144.05   43.09
   0 -15  19   22.45   13.40
   0 -15 -19   -0.91    7.70
   0 -15  20   75.77   32.12
   0 -15 -20   40.83   26.02
   0 -15  21   38.88   26.57
   0 -15 -21   10.92   10.13
   0 -15  22    1.07   27.22
   0 -16   0  228.91   32.64
   0 -16   0  302.59   59.13
   0 -16   1  105.50   24.48
   0 -16  -1  133.34   39.69
   0 -16  -1   65.63   15.34
   0 -16   1   65.07   33.44
   0 -16   2  209.45   43.95
   0 -16   2  206.65   26.83
   0 -16  -2  278.89   53.59
   0 -16   3  105.12   19.47
   0 -16  -3   89.39   31.40
   0 -16   3  103.39   34.76
   0 -16   4   16.36   12.72
   0 -16   4    6.60    7.12
   0 -16  -4   35.75   25.22
   0 -16  -5   11.02   15.72
   0 -16   5   18.06   21.79
   0 -16   5   11.58    8.03
   0 -16   6  309.57   55.35
   0 -16  -6  264.66   55.90
   0 -16  -6  251.79   47.04
   0 -16  -7  262.77   49.09
   0 -16  -7  283.91   55.48
   0 -16   7  290.58   54.62
   0 -16  -8  132.97   36.54
   0 -16   8  105.90   31.99
   0 -16  -8  132.13   39.03
   0 -16  -9   29.70   22.46
   0 -16  -9   53.36   37.56
   0 -16   9   23.61   14.93
   0 -16  10   98.60   32.39
   0 -16 -10   93.76   38.64
   0 -16 -10  114.31   33.12
   0 -16  11   25.21   18.96
   0 -16 -11   43.09   22.52
   0 -16  12   37.88   24.25
   0 -16 -12   52.64   24.79
   0 -16 -13   32.94   20.78
   0 -16  13   52.11   30.04
   0 -16  14   46.98   26.59
   0 -16 -14   43.02   18.28
   0 -16  15   88.53   35.47
   0 -16 -15   60.39   28.06
   0 -16 -16   72.74   27.14
   0 -16  16   67.18   28.17
   0 -16 -17   -3.20   18.52
   0 -16  17   24.34   21.22
   0 -16  18  144.36   46.34
   0 -16 -18  114.23   35.70
   0 -16  19    2.00   25.10
   0 -16 -19   15.00   11.88
   0 -16  20    2.15   20.66
   0 -16  21  -44.98   27.63
   0 -17   0   74.64   33.54
   0 -17   1  201.15   47.63
   0 -17  -1  206.10   50.05
   0 -17  -2   44.25   20.34
   0 -17   2  101.58   34.65
   0 -17   3  214.94   47.86
   0 -17  -3  235.88   53.93
   0 -17  -4  110.67   36.29
   0 -17   4  123.57   37.89
   0 -17   5   90.51   30.18
   0 -17  -5   64.16   28.38
   0 -17  -6   72.36   31.60
   0 -17   6   62.72   30.38
   0 -17  -7   11.60   14.71
   0 -17  -7   28.48   24.42
   0 -17   7   32.70   22.13
   0 -17  -8   17.78   13.28
   0 -17   8   13.53   12.80
   0 -17  -8   26.03   32.46
   0 -17   9   46.03   24.85
   0 -17  -9   75.01   37.92
   0 -17  -9   54.13   23.64
   0 -17 -10  176.62   49.66
   0 -17  10  173.67   45.54
   0 -17 -10  143.74   39.08
   0 -17  11  195.26   48.11
   0 -17 -11  178.64   42.13
   0 -17 -11  185.48   54.93
   0 -17 -12   96.68   33.01
   0 -17  12   72.34   29.84
   0 -17 -12   85.77   33.54
   0 -17 -13   69.07   29.20
   0 -17  13   59.28   32.73
   0 -17  14   16.22   11.40
   0 -17 -14   88.75   35.16
   0 -17 -15   51.16   25.70
   0 -17  15   56.67   32.97
   0 -17 -16   10.69   17.18
   0 -17  16   -5.99    8.49
   0 -17 -17   91.61   36.90
   0 -17  17   42.40   25.39
   0 -17  18  -14.07   16.44
   0 -17  19   69.80   38.56
   0 -17  20    0.33   15.26
   0 -18   0   45.55   29.19
   0 -18  -1  292.10   60.04
   0 -18   1  347.18   62.99
   0 -18   2  158.68   45.34
   0 -18  -2   35.11   22.62
   0 -18   3   27.18   18.12
   0 -18  -3   42.32   22.88
   0 -18  -4   27.07   31.04
   0 -18   4   21.96   11.51
   0 -18  -5   47.30   22.22
   0 -18   5   26.32   23.74
   0 -18   6   19.59   24.56
   0 -18  -6   41.42   31.33
   0 -18   7   54.37   28.86
   0 -18  -7   84.13   32.95
   0 -18   8   29.85   19.03
   0 -18  -8  130.38   46.38
   0 -18  -9   48.41   24.44
   0 -18  -9   51.43   24.39
   0 -18   9    8.36   11.96
   0 -18  10   70.37   29.97
   0 -18 -10   81.54   28.59
   0 -18 -10   80.56   35.77
   0 -18 -11   26.99   26.80
   0 -18 -11   38.36   20.62
   0 -18  11    3.37   10.23
   0 -18 -12   26.44   21.75
   0 -18  12   18.61   24.29
   0 -18 -12   25.33   17.72
   0 -18  13  -10.24   14.07
   0 -18 -13   35.49   35.09
   0 -18 -13    5.85   18.30
   0 -18 -14  -16.89   25.80
   0 -18  14   40.60   22.42
   0 -18 -14   36.55   26.80
   0 -18  15   96.16   38.91
   0 -18  16   50.17   30.88
   0 -18  17   59.33   32.41
   0 -18  18   29.33   22.17
   0 -18  19    5.57   12.33
   0 -19   0   19.13   23.20
   0 -19   1   39.41   23.38
   0 -19  -1   65.48   27.28
   0 -19  -2   33.66   30.50
   0 -19   2   32.69   24.19
   0 -19   3   84.02   34.23
   0 -19  -3   91.01   36.47
   0 -19  -4   54.22   29.00
   0 -19   4   25.40   18.31
   0 -19  -5   60.53   29.43
   0 -19   5   64.56   31.88
   0 -19   6    1.47   10.72
   0 -19  -6   28.31   25.32
   0 -19   7    4.88   16.45
   0 -19  -7    7.31   15.49
   0 -19   8   42.54   26.53
   0 -19  -8   13.84   22.94
   0 -19  -9   84.04   38.68
   0 -19   9   57.88   26.86
   0 -19  10   62.96   29.09
   0 -19 -10   98.67   36.23
   0 -19  11   39.24   22.31
   0 -19 -11   26.91   21.90
   0 -19 -11   53.43   26.38
   0 -19  12   18.58   14.91
   0 -19  13   45.89   31.40
   0 -19  14   13.51    9.22
   0 -19  15    9.97   11.69
   0 -19  16  -48.96   27.93
   0 -19  17   25.34   18.76
   0 -20   0  -28.84   23.32
   0 -20   1   77.86   27.55
   0 -20  -1   77.02   35.45
   0 -20  -2    0.15   11.59
   0 -20   2   18.62   24.87
   0 -20  -3   55.63   31.83
   0 -20   3   11.76   16.32
   0 -20  -4    4.24   22.98
   0 -20   4    3.99   13.08
   0 -20   5   27.89   20.70
   0 -20  -5   -2.63   19.26
   0 -20   6   63.93   34.80
   0 -20  -6  -19.09   11.57
   0 -20  -7   42.25   24.17
   0 -20   7    6.89   10.11
   0 -20  -8    5.77    8.75
   0 -20   8   13.19   17.61
   0 -20   9   15.31    9.90
   0 -20  10    9.30   16.71
   0 -20  11   -7.50   18.36
   0 -20  12   -0.46    8.14
   0 -20  13    3.19   14.19
   0 -20  14  -36.17   24.59
   0 -20  15  125.11   45.83
   0 -21   0    1.49   21.19
   0 -21  -1   -7.88   11.90
   0 -21   1   22.05   24.59
   0 -21   2   33.45   28.15
   0 -21  -2   -7.34   12.88
   0 -21  -3   29.58   24.95
   0 -21   3   -0.08   12.54
   0 -21  -4   15.71   17.52
   0 -21   4  -22.58   15.76
   0 -21   5   71.10   34.10
   0 -21   6  -12.12   19.21
   0 -21   7  -14.70   16.30
   0 -21   8  -14.75   23.68
   0 -21   9   -8.23   20.56
   0 -21  10   -8.91   13.87
   0 -21  11   45.87   26.66
   1   0 -30   36.80   25.36
   1   0 -29  128.69   43.90
   1   0 -28   19.83   21.57
   1   0 -27   44.36   18.70
   1   0 -27   33.31   22.56
   1   0 -26  -43.50   26.34
   1   0 -26   12.35   11.89
   1   0 -25    7.85   12.84
   1   0 -25   -4.65   15.14
   1   0 -24   10.54   14.13
   1   0 -24   -7.55   11.72
   1   0 -23   88.97   24.66
   1   0 -23  115.14   45.84
   1   0 -22    4.17   10.46
   1   0 -22  -12.67   16.17
   1   0 -21  327.92   63.18
   1   0 -20   20.14   20.82
   1   0 -19  133.70   40.37
   1   0 -18  -10.09   14.61
   1   0 -17   55.28   25.45
   1   0 -17   42.78   21.67
   1   0 -16    6.54    8.53
   1   0 -16   -7.15   15.79
   1   0 -15 1400.05  101.53
   1   0 -15 1406.77  110.06
   1   0 -14   -7.36   11.41
   1   0 -14   -1.90   12.21
   1   0 -13  819.07   79.63
   1   0 -12   15.08   13.98
   1   0 -11 1735.78  107.14
   1   0 -10   10.18    9.27
  -1   0   9   80.71   20.15
   1   0  -9   55.36   18.89
   1   0  -8    4.02    9.03
  -1   0   8   -9.96   10.16
  -1   0   7 5086.33  138.83
   1   0  -7 5084.30  157.78
   1   0  -6  -16.28   14.17
  -1   0   6   -1.66    9.68
  -1   0   5  463.03   38.98
   1   0  -4   -3.08    5.03
  -1   0   4   -4.71    6.08
  -1   0   3  120.73   17.62
   1   0  -3  112.18   16.32
  -1   0   2    1.92    5.02
   1   0  -2    6.49    6.55
   1   0  -1 1318.23   43.38
  -1   0   1 1367.58   44.51
  -1   0   0    2.28    2.74
   1   0   0    2.49    3.93
   1   0   1  504.78   37.16
  -1   0  -1  435.22   18.73
   1   0   1  444.32   19.34
  -1   0  -2    2.21    5.96
   1   0   2   -4.07    5.23
   1   0   2   -1.36    2.01
  -1   0  -2   -2.53    2.21
  -1   0  -2   -4.14    8.07
  -1   0  -3  685.80   43.08
  -1   0  -3  605.34   22.07
  -1   0  -3  688.61   42.93
  -1   0  -3  730.03   41.56
   1   0   3  653.67   39.81
  -1   0  -4   -2.68    6.21
  -1   0  -4    0.06    4.68
  -1   0  -4   -0.77    5.90
  -1   0  -5 1081.14   52.66
   1   0   5 1086.17   50.74
  -1   0  -5 1041.42   58.05
  -1   0  -5 1112.94   57.06
  -1   0  -6   -7.49    9.48
  -1   0  -6   -2.39    5.91
  -1   0  -6    0.80    1.35
   1   0   6   -2.05    5.51
  -1   0  -6   -0.26    6.72
   1   0   6    2.00    2.72
  -1   0  -7 4135.36   56.81
   1   0   7 4241.83   74.19
  -1   0  -7 4698.78  118.09
  -1   0  -7 4903.41  128.27
   1   0   7 4528.05  107.84
  -1   0  -7 4763.21  133.54
  -1   0  -8    5.40   10.83
  -1   0  -8   11.82   16.95
  -1   0  -8   -3.60    7.37
   1   0   8   -0.78    4.13
   1   0   8    1.05    3.74
  -1   0  -8   -9.63    4.52
  -1   0  -9 6475.98  158.61
   1   0   9 6273.17  136.49
  -1   0  -9 6392.31  149.22
  -1   0  -9 6283.69   89.83
  -1   0  -9 6368.77  169.09
  -1   0  -9 6242.70  130.74
  -1   0 -10    6.18    4.15
  -1   0 -10   10.32    7.16
  -1   0 -10   -1.44    8.01
  -1   0 -10   -3.77    3.66
  -1   0 -10   -1.76   12.00
  -1   0 -11 2513.79   96.20
  -1   0 -11 2432.71   99.23
  -1   0 -11 2494.60   69.14
  -1   0 -11 2465.55  112.03
  -1   0 -11 2569.07  109.15
  -1   0 -12   -3.58    6.07
  -1   0 -12   25.38   16.76
  -1   0 -12   15.20   11.11
  -1   0 -12   17.57    8.16
  -1   0 -12   16.66   14.62
  -1   0 -13   29.64   14.62
  -1   0 -13   37.69   13.80
  -1   0 -13   47.41   17.69
  -1   0 -13   29.81    9.58
  -1   0 -13   28.92   11.72
  -1   0 -14   11.14   12.88
  -1   0 -14   -9.72    6.70
  -1   0 -14  -10.57    7.48
  -1   0 -14    5.06    7.77
  -1   0 -14    3.78    9.16
  -1   0 -15   52.63   17.51
  -1   0 -15   90.51   25.77
  -1   0 -15   62.92   14.30
  -1   0 -15   42.72   20.41
  -1   0 -16   -1.29    9.71
  -1   0 -16   -3.55    5.01
  -1   0 -16    4.42    6.02
  -1   0 -17   49.43   19.00
  -1   0 -17   47.48   13.31
  -1   0 -17   44.72   21.15
  -1   0 -17   53.06   19.20
  -1   0 -18   10.04   10.52
  -1   0 -18   -2.56   11.42
  -1   0 -18   16.58   22.81
  -1   0 -18   10.59    7.63
  -1   0 -19  975.08   94.19
  -1   0 -19 1093.17   91.86
  -1   0 -19 1018.30   87.21
  -1   0 -19 1038.47   69.10
  -1   0 -20   38.89   22.21
  -1   0 -20   31.03   21.02
  -1   0 -20   44.21   17.65
  -1   0 -20   62.52   29.44
  -1   0 -21   52.01   17.47
  -1   0 -21   70.68   25.97
  -1   0 -21   79.53   21.03
  -1   0 -21   68.74   26.37
  -1   0 -22   13.81   17.70
  -1   0 -22   36.69   17.72
  -1   0 -22  -18.45   14.65
  -1   0 -23  686.23   81.49
  -1   0 -23  729.95   94.12
  -1   0 -23  665.74   61.11
  -1   0 -24    0.44   12.86
  -1   0 -24    4.08   11.80
  -1   0 -24   36.46   19.87
  -1   0 -25  371.03   70.46
  -1   0 -25  412.13   65.52
  -1   0 -26   -9.05   11.81
  -1   0 -26   38.45   24.91
  -1   0 -27   41.37   29.66
  -1   0 -27   12.12   11.80
  -1   0 -28    7.14   14.60
  -1   0 -29   37.00   23.48
   1   1 -30   55.59   36.81
   1  -1 -30  -36.52   25.08
   1   1 -29   78.78   36.38
   1  -1 -29   74.19   38.91
   1  -1 -28   11.07   16.18
   1   1 -28   35.49   20.91
   1   1 -28    0.41   16.70
   1   1 -27   82.08   36.21
   1  -1 -27  100.92   35.97
   1   1 -27  120.20   33.27
   1  -1 -26   26.10   12.59
   1  -1 -26   11.12   10.73
   1   1 -26   31.54   15.65
   1   1 -26   18.31   16.18
   1  -1 -25   21.16   14.24
   1   1 -25   34.43   17.12
   1   1 -25   32.10   22.70
   1  -1 -25    8.09    8.99
   1   1 -24  -11.20   11.52
   1   1 -24  -19.72   15.67
   1  -1 -24   12.45   16.37
   1  -1 -23   10.00    8.20
   1   1 -23  -18.66   22.67
   1  -1 -23   -0.79   11.61
   1   1 -23   19.66   15.40
   1  -1 -22   13.33   15.92
   1   1 -22   25.52   20.37
   1  -1 -22   10.10   13.09
   1  -1 -21  462.88   72.80
   1  -1 -21  461.35   50.67
   1   1 -21  238.63   54.18
   1  -1 -20    4.09   10.21
   1   1 -20   10.25   16.93
   1  -1 -20    4.74   13.96
   1   1 -19  432.37   72.81
   1  -1 -19  487.30   73.98
   1   1 -18  107.53   33.39
   1  -1 -18  115.51   35.45
   1   1 -17  666.79   75.22
   1   1 -17  599.34   77.81
   1  -1 -17  641.21   78.35
   1  -1 -16  215.09   41.20
   1   1 -16  277.22   48.47
   1   1 -16  244.86   47.74
   1  -1 -16  272.18   48.63
   1  -1 -15  341.01   54.82
   1   1 -15  417.76   54.74
   1   1 -15  388.92   58.48
   1  -1 -15  394.50   55.41
   1  -1 -14   72.55   25.18
   1   1 -14   50.54   20.00
   1  -1 -14   28.00   15.77
   1   1 -14   32.21   19.74
   1  -1 -13  325.05   49.19
   1   1 -13  368.60   52.03
  -1  -1  13  355.53   47.88
   1   1 -13  356.99   48.38
   1   1 -12  406.98   56.63
  -1  -1  12  405.32   49.96
   1  -1 -12  393.64   52.97
   1   1 -11  153.18   34.45
  -1  -1  11  179.16   32.98
  -1  -1  10  438.95   55.86
   1   1 -10  427.81   68.70
  -1  -1   9  108.33   30.57
   1  -1  -9   38.00   16.86
   1  -1  -8   74.14   23.86
  -1  -1   8   71.33   19.35
  -1  -1   7   18.07    8.98
   1  -1  -7   29.39   14.40
  -1  -1   6  143.99   24.39
   1  -1  -6  154.02   27.96
  -1  -1   5    6.56    8.42
   1  -1  -5   23.96   14.19
   1  -1  -5   18.42    9.89
   1  -1  -4 3132.63   91.92
   1  -1  -4 3365.34  111.23
  -1  -1   4 3179.05   93.56
   1   1  -3  531.93   35.00
   1  -1  -3  535.00   34.72
  -1  -1   3  562.32   36.85
   1  -1  -3  580.77   43.99
   1  -1  -2   10.04    5.24
  -1  -1   2    8.53    5.66
   1   1  -2    8.61    4.84
   1  -1  -2   29.23   11.64
  -1   1   2   12.01    6.57
   1  -1  -1 6007.21  106.67
   1  -1  -1 6029.46   94.52
  -1  -1   1 6020.08   99.07
   1   1  -1 5993.77   98.36
  -1   1   1 6233.11   91.90
   1  -1  -1 6287.00  119.57
   1   1   0  136.97   14.08
  -1  -1   0  143.67   14.31
   1  -1   0  143.01   12.35
   1  -1   0  227.61   22.77
   1  -1   0  141.98   16.26
  -1   1   0  193.58   15.04
   1  -1   1 1498.63   54.09
   1   1   1 1183.65   39.19
   1   1   1 1125.60   47.11
  -1   1  -1 1565.30   56.52
   1  -1   1 1311.62   44.13
  -1  -1  -1 1323.51   40.63
  -1  -1  -2 3105.68   60.83
  -1  -1  -2 3173.82   85.60
   1   1   2 3294.15   84.67
  -1   1  -2 3084.71   78.97
   1   1   2 2887.60   63.84
   1  -1   2 3280.98   57.81
  -1  -1  -3  799.53   46.16
   1   1   3  805.30   42.17
  -1   1  -3  745.91   47.47
  -1  -1  -3  785.26   32.96
  -1  -1  -3  827.51   45.21
  -1   1  -3  823.59   41.89
  -1   1  -3  749.72   44.86
  -1   1  -4 2449.49   87.22
  -1  -1  -4 2520.73   82.79
   1   1   4 2305.08   73.73
  -1   1  -4 2278.68   79.50
  -1  -1  -4 2613.93   84.74
   1   1   4 2363.16   45.18
  -1  -1  -4 2450.70   80.80
  -1   1  -4 2385.56   73.81
   1   1   4 2559.30   80.34
  -1  -1  -5  153.73   21.46
  -1   1  -5  163.26   23.23
   1   1   5  181.13   21.88
  -1  -1  -5  180.04   21.76
  -1   1  -5  152.03   19.08
   1   1   5  190.18   22.85
  -1   1  -5  173.17   13.32
  -1  -1  -5  186.21   23.53
   1   1   5  190.12   14.42
  -1   1  -5  183.14   24.03
   1   1   6   -6.73    6.25
  -1   1  -6   -0.19    5.60
  -1  -1  -6    2.93    3.04
  -1  -1  -6    2.00    7.85
  -1   1  -6   10.55    5.80
   1   1   6    3.45    3.25
  -1   1  -6   -6.86    8.16
  -1  -1  -6    5.18    7.76
  -1  -1  -6   -3.96    7.48
  -1   1  -6   -0.21    7.75
   1   1   7 9815.31  163.56
  -1   1  -7 9759.12  180.75
  -1   1  -7 9866.54  171.75
  -1   1  -7 9843.57  134.51
   1  -1   7 9639.14  158.55
   1   1   7 9853.63  123.10
  -1  -1  -7 9807.36  105.82
  -1  -1  -7 9641.80  185.61
  -1   1  -7 9701.88  195.27
  -1  -1  -7 9946.57  173.97
  -1  -1  -7 9999.00  182.00
  -1   1  -8  375.97   30.05
  -1   1  -8  469.16   48.13
   1   1   8  372.58   32.13
   1   1   8  382.31   27.34
  -1   1  -8  288.29   16.27
  -1  -1  -8  400.62   40.44
  -1  -1  -8  408.14   38.04
  -1   1  -8  383.76   35.99
  -1   1  -8  429.72   40.32
  -1  -1  -8  384.95   23.00
  -1  -1  -8  367.55   34.89
  -1   1  -9  169.37   41.40
  -1  -1  -9 1836.66   92.17
  -1   1  -9  727.21   71.81
  -1  -1  -9  703.84   62.20
   1   1   9  262.68   27.24
  -1  -1  -9 1766.90   57.18
  -1   1  -9  233.45   41.58
  -1  -1  -9 1737.09  102.81
   1   1   9 1447.53   70.38
  -1   1 -10   -2.93    6.96
  -1   1 -10    3.71    4.39
  -1   1 -10    5.07    8.99
  -1  -1 -10   11.63    9.28
   1   1  10   -7.22    5.95
  -1  -1 -10   10.14   10.01
   1   1  10   14.15    8.88
  -1   1 -10    8.35    9.76
  -1  -1 -10   -2.31    3.95
  -1   1 -10   10.61   10.34
  -1  -1 -10   12.52    9.51
  -1  -1 -11 1161.70   75.00
  -1  -1 -11 1144.26   49.70
  -1   1 -11  297.42   43.01
  -1  -1 -11 1371.86   83.31
  -1  -1 -11 1036.87   66.41
  -1   1 -11  237.93   48.04
   1   1  11 1344.99   69.25
  -1  -1 -12   82.27   20.50
  -1   1 -12   96.12   25.70
  -1  -1 -12   80.42   14.29
  -1  -1 -12   78.08   20.08
  -1   1 -12  123.63   25.56
   1   1  12   72.77   17.43
  -1   1 -12   81.92   14.16
  -1   1 -12   98.36   22.42
  -1  -1 -12  102.22   24.67
  -1   1 -12   77.55   18.70
  -1  -1 -13   64.91   17.61
  -1   1 -13   80.81   18.75
  -1  -1 -13   79.34   20.13
  -1   1 -13   65.57   18.04
  -1  -1 -13   70.70   21.11
  -1   1 -13   79.04   22.26
  -1  -1 -13   81.23   14.87
  -1  -1 -13  119.37   26.08
  -1   1 -13   77.64   14.79
  -1   1 -13  113.68   28.91
  -1  -1 -14  197.27   33.55
  -1  -1 -14  184.88   31.28
  -1   1 -14  206.20   37.53
  -1   1 -14  208.59   32.23
  -1   1 -14  170.50   22.10
  -1   1 -14  191.26   31.66
  -1   1 -14  202.14   34.42
  -1  -1 -14  183.40   22.93
  -1  -1 -14  214.00   36.68
  -1  -1 -15 1236.59   88.00
  -1   1 -15 1205.89   61.94
  -1   1 -15 1127.68   88.81
  -1   1 -15 1231.22   82.99
  -1  -1 -15 1263.76   82.61
  -1   1 -15 1186.89   86.87
  -1  -1 -15 1184.85   62.27
  -1  -1 -15 1185.86   89.00
  -1   1 -16   54.84   13.74
  -1   1 -16   43.44   17.29
  -1  -1 -16   78.26   25.50
  -1  -1 -16   58.60   21.29
  -1   1 -16   30.59   17.39
  -1   1 -16   62.39   24.28
  -1  -1 -16   50.45   18.69
  -1  -1 -16   34.11   11.89
  -1  -1 -17   47.23   18.51
  -1   1 -17   22.97   11.40
  -1  -1 -17   25.00   11.50
  -1   1 -17   23.28   12.09
  -1   1 -17   37.61   16.80
  -1  -1 -17   40.60   21.27
  -1   1 -17   27.57    9.62
  -1  -1 -17   26.14   10.63
  -1   1 -18   68.50   23.14
  -1   1 -18   42.97   16.50
  -1  -1 -18   70.03   22.87
  -1  -1 -18   42.84   20.74
  -1   1 -18   43.87   20.33
  -1   1 -18   57.89   15.74
  -1  -1 -18   78.82   19.28
  -1  -1 -18   62.06   20.82
  -1  -1 -19   94.85   31.39
  -1   1 -19   54.64   20.87
  -1  -1 -19   93.84   28.26
  -1   1 -19   78.00   28.01
  -1   1 -19   67.29   22.38
  -1  -1 -19   85.98   20.31
  -1   1 -19   66.58   17.19
  -1  -1 -19   78.19   31.23
  -1   1 -20   -0.39    8.01
  -1   1 -20   22.20   23.11
  -1   1 -20   10.73   13.90
  -1  -1 -20  -10.17   10.76
  -1  -1 -20   -1.17    5.90
  -1  -1 -20    5.49    9.02
  -1   1 -20    8.39   10.79
  -1  -1 -20   -2.23    7.19
  -1   1 -21  334.85   61.89
  -1   1 -21  269.25   36.80
  -1  -1 -21  408.21   45.48
  -1   1 -21  265.99   46.62
  -1   1 -21  306.47   51.84
  -1  -1 -21  438.41   67.30
  -1  -1 -21  398.43   56.42
  -1  -1 -22   48.73   26.67
  -1  -1 -22   52.06   21.74
  -1   1 -22   12.87   12.49
  -1  -1 -22   53.68   18.52
  -1   1 -22   37.34   15.20
  -1   1 -22   40.52   25.27
  -1  -1 -23  690.11   80.79
  -1   1 -23  482.32   74.89
  -1   1 -23  543.38   71.52
  -1   1 -23  509.70   51.97
  -1  -1 -23  699.27   92.82
  -1  -1 -23  624.56   60.60
  -1   1 -24   54.41   27.52
  -1  -1 -24   37.02   21.09
  -1   1 -24   46.05   16.45
  -1  -1 -24   42.39   17.32
  -1   1 -24   56.30   16.66
  -1  -1 -24   53.14   26.46
  -1  -1 -25    8.68   13.10
  -1   1 -25  -17.35   11.83
  -1  -1 -25    3.55    6.77
  -1  -1 -25    4.01   12.72
  -1   1 -25    7.14   14.86
  -1  -1 -26   13.46   20.68
  -1   1 -26   13.64   19.62
  -1   1 -26   20.01   20.24
  -1  -1 -26   33.48   22.67
  -1  -1 -27   77.77   35.06
  -1   1 -27   43.55   30.78
  -1  -1 -27   48.92   20.95
  -1   1 -27  123.31   40.72
  -1  -1 -28    0.74   18.99
  -1   1 -28   24.84   25.30
  -1   1 -29  203.68   54.05
  -1  -1 -29  182.70   49.21
  -1   1 -30   13.93   19.72
   1  -2 -30   80.25   36.10
   1   2 -29  104.61   38.47
   1  -2 -29  172.99   52.17
   1   2 -28   96.98   29.62
   1  -2 -28   72.43   31.65
   1   2 -28   82.76   36.55
   1   2 -27  267.95   48.64
   1  -2 -27  211.76   54.63
   1   2 -27  187.95   52.72
   1  -2 -26    3.92   12.87
   1   2 -26    5.55   15.39
   1   2 -26  -19.17   17.22
   1   2 -25   68.69   23.46
   1  -2 -25   30.32   13.90
   1  -2 -25   76.99   31.37
   1   2 -25   43.46   26.04
   1   2 -24   18.21   23.48
   1  -2 -24    8.95    9.35
   1  -2 -24    9.95   13.99
   1   2 -23  182.45   49.40
   1  -2 -23  187.45   33.58
   1  -2 -23  171.19   44.39
   1   2 -22   -0.76   11.19
   1  -2 -22   20.44    8.75
   1  -2 -22    5.14   13.36
   1   2 -21  200.75   49.60
   1  -2 -21  258.12   52.19
   1  -2 -21  321.79   40.93
   1   2 -20   18.44   18.91
   1  -2 -20   11.55    8.14
   1  -2 -20   11.99   16.06
   1  -2 -19  150.57   25.86
   1   2 -19  109.76   31.96
   1  -2 -19  101.98   33.06
   1  -2 -18   14.48    8.57
   1   2 -18   28.65   20.34
   1  -2 -18   -3.61   12.12
   1   2 -17   96.80   32.46
   1   2 -17   78.08   25.68
   1  -2 -17   83.86   27.92
   1   2 -16   32.47   18.93
   1  -2 -16   14.26   13.16
   1  -2 -16   16.90   14.73
   1   2 -16    0.56   11.72
   1  -2 -15 1264.47   98.18
   1   2 -15 1318.02   99.81
   1  -2 -15 1292.26  102.88
  -1  -2  15 1199.48   93.14
   1   2 -15 1150.21  102.22
   1   2 -14   69.21   23.30
   1   2 -14   58.99   24.16
  -1  -2  14   67.40   23.23
   1  -2 -14   59.64   25.34
   1  -2 -14   40.57   18.22
   1   2 -13  563.07   67.54
   1   2 -13  593.20   63.08
   1  -2 -13  562.33   64.49
  -1  -2  13  547.03   60.10
  -1  -2  12 1778.98  103.05
   1  -2 -12 1952.65  116.15
   1  -2 -11   97.41   29.05
  -1  -2  11   43.21   18.45
   1  -2 -10 1530.57   96.27
  -1  -2  10 1470.20   88.65
  -1   2  10 1321.84   93.69
  -1  -2   9  619.29   57.19
   1  -2  -9  636.00   60.57
   1  -2  -8 1938.59   99.40
  -1  -2   8 1943.25   92.64
   1  -2  -7  820.94   63.97
  -1  -2   7  827.28   57.74
   1  -2  -6  354.95   36.20
   1  -2  -6  355.52   40.28
  -1  -2   6  351.78   37.04
   1  -2  -5  917.37   52.03
   1  -2  -5  894.54   59.21
  -1  -2   5  910.45   54.38
  -1  -2   4  172.01   23.14
   1  -2  -4  168.98   25.39
  -1  -2   3 3620.79   96.73
   1  -2  -3 3761.17  107.04
  -1   2   3 3796.12  112.54
   1  -2  -2  129.87   14.11
  -1  -2   2  134.28   17.30
  -1   2   2  158.40   22.03
   1   2  -2  141.17   18.31
   1  -2  -2  125.11   17.72
  -1   2   1 2229.37   60.22
  -1  -2   1 2216.06   65.63
   1  -2  -1 2295.69   71.60
   1   2  -1 2316.91   67.25
   1  -2  -1 2254.46   55.55
  -1   2   1 2352.50   75.87
  -1   2   0  126.81   14.65
  -1  -2   0  124.26   14.84
   1   2   0  114.26   14.36
   1   2   0  118.09   13.53
   1  -2   0  134.42   13.80
  -1   2   0  175.71   20.00
   1  -2   0  114.62   15.32
   1   2   1  429.06   26.37
   1   2   1  424.63   27.98
  -1   2  -1  441.67   28.60
  -1  -2  -1  417.99   25.98
  -1  -2  -1  406.30   26.60
   1  -2   1  410.96   25.02
   1  -2   1  447.10   26.91
  -1   2  -1  443.42   26.97
   1  -2   2  174.28   14.02
   1   2   2  174.80   17.55
  -1   2  -2  192.81   15.65
  -1   2  -2  168.68   17.88
   1  -2   2  175.49   17.53
   1   2   2  180.46   21.30
  -1  -2  -2  167.89   17.12
  -1  -2  -2  154.62   17.17
   1  -2   2  162.10   20.58
   1  -2   3 7650.91   74.76
  -1   2  -3 7836.16  128.19
  -1   2  -3 7773.63   84.21
  -1   2  -3 7502.53  140.09
   1  -2   3 7725.80  135.85
   1   2   3 7945.25  124.00
  -1   2  -3 7594.33  155.52
  -1  -2  -3 8000.04  125.96
   1   2   3 7932.44  103.10
  -1  -2  -3 8085.78  146.15
   1   2   3 8043.90  136.98
  -1  -2  -3 8152.28  132.34
  -1   2  -4 3396.68   88.69
   1  -2   4 3163.70   86.59
  -1  -2  -4 3552.11   92.83
  -1   2  -4 3289.14  105.57
  -1  -2  -4 3466.73   96.64
   1   2   4 3413.59   67.19
  -1   2  -4 3282.41   94.28
   1   2   4 3371.62   88.84
   1   2   4 3536.52   99.58
  -1   2  -5  380.85   33.03
  -1  -2  -5  424.84   35.25
   1   2   5  406.55   34.53
   1   2   5  412.60   25.28
  -1   2  -5  378.61   17.55
  -1  -2  -5  426.97   35.75
  -1   2  -5  397.89   32.02
   1   2   5  415.11   32.61
   1  -2   5  326.35   17.63
  -1  -2  -5  383.79   23.28
  -1   2  -5  395.42   38.75
   1  -2   5  388.27   31.18
  -1   2  -6 1954.06   87.43
   1   2   6 2006.63   75.72
  -1   2  -6 1925.69   78.16
   1  -2   6 1854.43   69.98
  -1  -2  -6 1950.36   52.79
  -1  -2  -6 1915.96   77.33
   1   2   6 1870.63   70.34
   1   2   6 2076.24   59.59
  -1   2  -6 1918.21   47.70
  -1  -2  -6 2202.87   84.18
  -1   2  -6 1976.82   74.58
  -1  -2  -6 1979.59   78.41
  -1  -2  -7  256.02   30.16
  -1   2  -7  194.58   25.03
   1   2   7  214.48   26.43
  -1   2  -7  195.44   31.12
   1   2   7  246.68   22.78
  -1  -2  -7  305.79   23.44
  -1   2  -7  179.22   17.09
   1   2   7  199.79   24.21
  -1   2  -7  178.65   24.99
  -1  -2  -7  195.89   26.38
   1  -2   7  208.20   25.52
  -1  -2  -7  231.17   27.48
  -1   2  -8 1687.19   87.11
  -1   2  -8 1467.32   43.40
   1   2   8 1757.91   72.27
  -1   2  -8 1667.04   58.53
  -1  -2  -8 1752.87   79.20
  -1  -2  -8 1739.43   76.11
  -1  -2  -8 1751.88   54.91
   1   2   8 1708.63   62.18
  -1  -2  -8 1732.67   80.31
  -1   2  -8 1703.58   75.68
  -1   2  -8 1751.51   80.01
  -1  -2  -9 3869.73  116.83
  -1   2  -9 3649.86   75.81
  -1   2  -9 3861.30   97.79
  -1  -2  -9 3998.54   88.44
  -1   2  -9 4054.56  125.92
  -1  -2  -9 3794.45  124.62
  -1   2  -9 3978.38  119.63
   1   2   9 3833.46  100.74
  -1  -2  -9 3954.72  123.63
   1   2   9 3861.09  107.98
  -1   2  -9 3910.21  136.96
  -1   2 -10    4.63    5.35
   1   2  10   -2.35    5.18
  -1   2 -10    6.02    6.87
  -1  -2 -10   -7.93    9.87
  -1   2 -10   23.30   12.64
  -1  -2 -10   13.38    9.76
  -1  -2 -10   21.43   13.71
  -1  -2 -10   11.65    6.03
  -1   2 -10    7.70   13.83
   1   2  10   10.92    8.15
  -1   2 -10    0.18    3.75
   1   2  11 1140.92   64.04
  -1  -2 -11 1149.67   67.96
  -1   2 -11 1179.48   74.23
  -1   2 -11 1210.48   70.74
  -1   2 -11 1155.21   78.82
  -1  -2 -11 1213.69   54.42
   1   2  11 1130.67   61.37
  -1   2 -11 1152.57   62.44
  -1   2 -11 1206.18   51.32
  -1  -2 -11 1146.46   74.85
  -1  -2 -11 1199.04   74.55
   1   2  12  120.54   22.39
  -1  -2 -12  134.88   19.03
  -1  -2 -12  174.32   29.30
   1   2  12  144.33   22.90
  -1  -2 -12  145.90   25.81
  -1   2 -12  145.06   23.74
  -1   2 -12  144.33   19.71
  -1   2 -12  162.08   28.95
  -1  -2 -12  168.72   31.39
  -1   2 -12  144.20   26.78
  -1   2 -12  122.97   28.69
  -1  -2 -13  235.63   37.47
   1   2  13  264.41   35.42
  -1  -2 -13  228.85   32.73
  -1   2 -13  214.18   37.25
  -1   2 -13  217.06   35.32
  -1  -2 -13  221.75   25.43
  -1   2 -13  231.66   32.15
  -1   2 -13  223.41   25.50
  -1   2 -13  239.99   34.93
  -1  -2 -13  248.15   36.42
  -1   2 -14   69.33   14.52
  -1   2 -14  106.71   24.76
  -1   2 -14  107.18   26.73
  -1  -2 -14   72.00   17.92
  -1  -2 -14  106.01   26.80
  -1  -2 -14   85.64   16.86
  -1   2 -14   91.05   26.04
  -1   2 -14  116.86   24.47
   1   2  14   77.51   21.77
  -1  -2 -14   90.63   23.65
  -1  -2 -15  129.29   30.36
  -1   2 -15  156.71   34.93
  -1   2 -15  144.93   31.91
  -1   2 -15  128.60   25.80
  -1  -2 -15  173.24   35.38
  -1   2 -15  143.03   27.92
  -1   2 -15  118.71   19.76
  -1  -2 -15  136.93   27.88
   1   2  15   97.94   23.71
  -1  -2 -15  147.59   22.90
  -1   2 -16   31.51   17.57
  -1  -2 -16   29.01   14.31
  -1   2 -16   45.43   18.29
  -1  -2 -16   48.44   17.46
  -1  -2 -16   47.20   20.94
  -1  -2 -16   33.57   10.56
  -1   2 -16   32.73   10.84
  -1  -2 -16   28.24   11.48
  -1   2 -16   15.11   10.98
  -1  -2 -17   66.86   28.48
  -1  -2 -17   62.09   21.72
  -1   2 -17   59.16   19.38
  -1   2 -17   51.80   20.41
  -1  -2 -17   50.53   15.69
  -1  -2 -17   61.49   20.99
  -1   2 -17   70.77   18.00
  -1  -2 -18  377.21   56.88
  -1   2 -18  435.40   53.90
  -1  -2 -18  382.08   41.04
  -1   2 -18  374.70   57.81
  -1  -2 -18  387.64   52.63
  -1   2 -18  373.10   39.87
  -1  -2 -18  399.75   51.10
  -1   2 -18  383.10   52.37
  -1   2 -19  498.03   62.93
  -1   2 -19  507.68   47.64
  -1  -2 -19  638.97   79.25
  -1   2 -19  520.68   69.87
  -1  -2 -19  542.21   62.30
  -1   2 -19  509.51   61.21
  -1  -2 -19  591.37   69.32
  -1  -2 -19  661.09   56.92
  -1  -2 -20  124.91   33.12
  -1   2 -20  144.33   26.62
  -1   2 -20  116.66   36.04
  -1   2 -20  141.63   34.27
  -1   2 -20  119.14   31.43
  -1  -2 -20  135.62   26.45
  -1  -2 -20  162.25   34.73
  -1  -2 -20  145.89   37.72
  -1   2 -21   51.35   28.46
  -1  -2 -21   58.25   18.73
  -1   2 -21   -3.57   12.08
  -1  -2 -21   45.20   21.57
  -1  -2 -21   66.35   31.36
  -1   2 -21    8.93   13.48
  -1   2 -21    8.88    6.01
  -1  -2 -22   36.23   19.24
  -1  -2 -22   30.77   13.57
  -1   2 -22   33.59   19.46
  -1  -2 -22   37.88   26.91
  -1   2 -22   -2.75    5.35
  -1   2 -22   27.25   22.87
  -1   2 -23  462.59   74.88
  -1  -2 -23  616.80   84.12
  -1   2 -23  458.90   65.79
  -1  -2 -23  662.27   62.84
  -1  -2 -23  607.30   74.78
  -1   2 -23  437.16   48.57
  -1  -2 -24   87.46   35.33
  -1   2 -24   91.98   30.02
  -1  -2 -24   94.47   23.78
  -1   2 -24   91.14   34.45
  -1   2 -24   55.54   17.51
  -1  -2 -24   85.85   28.71
  -1  -2 -25  245.72   55.18
  -1  -2 -25  223.19   36.78
  -1   2 -25  196.45   46.52
  -1  -2 -25  189.87   43.30
  -1   2 -25  180.55   50.56
  -1   2 -26   56.30   31.00
  -1  -2 -26   -4.22   11.16
  -1   2 -26  -18.75   21.29
  -1  -2 -26   29.46   25.90
  -1  -2 -27  -12.79   11.54
  -1   2 -27   -6.00   23.32
  -1  -2 -27   26.91   22.49
  -1   2 -27   20.94   17.36
  -1  -2 -28  -53.98   27.43
  -1   2 -28   -6.25    9.80
  -1   2 -29   74.68   31.19
  -1   2 -30    2.78   10.61
   1  -3 -30    8.78   14.34
   1   3 -29   52.72   23.87
   1  -3 -29   47.02   30.37
   1   3 -29   39.96   31.11
   1   3 -28   25.63   17.56
   1  -3 -28   11.57   10.69
   1   3 -28   25.27   16.10
   1   3 -27   65.17   25.95
   1  -3 -27   27.04   19.79
   1   3 -27   59.12   30.50
   1  -3 -26   81.75   33.00
   1   3 -26  161.92   38.82
   1   3 -26  160.99   49.56
   1  -3 -25    5.03   12.16
   1   3 -25   64.52   31.65
   1  -3 -24   43.01   16.04
   1   3 -24    3.75   19.49
   1  -3 -24   11.70   11.92
   1  -3 -23   35.22   18.35
   1  -3 -23   16.03   11.13
   1   3 -23  -16.51   23.90
   1  -3 -22   -6.96    8.02
   1   3 -22   26.77   26.35
   1  -3 -22  -13.82   18.28
   1  -3 -21   49.48   15.68
   1   3 -21   33.97   19.23
   1  -3 -21   54.80   25.80
   1  -3 -20  209.14   29.80
   1  -3 -20  176.39   44.27
   1   3 -20  244.89   52.16
   1   3 -19  963.01  102.81
   1  -3 -19  971.03   97.18
   1  -3 -19  942.37   61.09
   1  -3 -18  612.67   75.62
   1  -3 -18  616.18   47.35
  -1  -3  18  582.97   73.12
   1   3 -18  570.54   81.26
   1  -3 -17  639.38   45.93
   1  -3 -17  574.06   72.59
   1   3 -17  582.77   76.98
  -1  -3  17  550.27   68.10
   1   3 -16  262.16   51.82
   1  -3 -16  251.66   45.06
   1   3 -16  270.86   46.08
  -1  -3  16  229.92   43.77
   1  -3 -16  208.31   42.30
   1  -3 -16  275.25   29.25
   1  -3 -15  788.89   46.38
   1  -3 -15  704.21   74.91
   1   3 -15  722.95   74.08
  -1  -3  15  684.04   71.75
   1  -3 -15  691.63   73.13
   1   3 -14    9.25    7.98
   1  -3 -14   -7.05    8.60
   1  -3 -14    0.19    9.51
  -1  -3  14   14.57   14.69
  -1   3  13  127.62   33.23
   1   3 -13  143.01   30.16
  -1  -3  13  139.48   33.04
   1  -3 -13  130.64   31.96
   1  -3 -12  205.70   39.13
   1   3 -12  263.13   39.30
  -1  -3  12  203.28   36.06
  -1   3  12  189.02   38.67
  -1   3  11    0.47   12.10
  -1  -3  11   -0.27   12.36
   1  -3 -11    5.16    9.73
  -1   3  10  256.53   43.60
   1  -3 -10  240.99   39.58
  -1  -3  10  164.02   31.38
   1  -3  -9  928.83   71.15
  -1  -3   9  913.42   67.30
  -1  -3   8    9.22   11.11
   1  -3  -8   15.08   10.97
   1  -3  -7    7.71    9.70
  -1  -3   7    4.01    7.62
   1  -3  -6  784.83   57.83
  -1  -3   6  734.90   53.69
   1  -3  -5  525.07   44.65
  -1  -3   5  554.81   43.57
   1  -3  -4 1729.02   76.12
   1  -3  -4 1666.10   37.27
  -1  -3   4 1731.32   74.24
   1  -3  -3  887.99   51.78
   1  -3  -3  863.04   27.69
  -1  -3   3  968.06   52.36
  -1   3   3  950.61   56.46
  -1   3   2  273.47   19.16
   1  -3  -2  274.02   16.62
  -1   3   2  295.23   29.85
   1  -3  -2  275.08   27.95
  -1  -3   2  292.36   27.75
   1   3  -2  290.23   27.11
  -1  -3   1  222.69   22.92
  -1   3   1  207.88   17.44
   1  -3  -1  219.46   16.08
   1  -3  -1  195.30   21.67
   1   3  -1  210.40   22.84
  -1   3   1  224.78   24.05
   1   3   0  241.07   16.42
   1  -3   0  224.97   21.74
   1   3   0  243.85   24.41
  -1  -3   0  249.58   23.15
  -1   3   0  229.56   18.68
  -1   3   0  212.99   21.55
   1  -3   0  229.38   17.79
  -1   3  -1 3437.01   77.80
  -1  -3  -1 3550.20   70.79
   1  -3   1 3381.09   73.61
  -1   3  -1 3448.63   76.29
  -1  -3  -1 3576.16   88.57
   1  -3   1 3454.60   72.63
   1   3   1 3557.76   92.51
   1   3   1 3630.71   67.26
  -1   3  -2  455.28   29.36
   1  -3   2  465.91   25.18
   1  -3   2  439.39   22.91
  -1  -3  -2  509.68   28.91
   1  -3   2  499.01   29.61
   1   3   2  505.04   26.94
  -1   3  -2  474.38   26.48
   1  -3   2  466.56   32.80
   1  -3   2  462.52   40.45
   1   3   2  554.72   35.17
  -1  -3  -2  505.84   34.17
   1  -3   3  807.85   26.19
  -1   3  -3  808.99   41.47
  -1  -3  -3  817.75   46.85
   1   3   3  884.26   39.41
  -1   3  -3  823.29   31.73
   1   3   3  873.12   44.49
  -1  -3  -3  855.54   47.57
  -1  -3  -3  889.53   41.82
  -1   3  -3  769.74   44.76
   1  -3   3  805.82   52.47
   1  -3   3  829.15   43.89
   1  -3   3  807.15   28.96
  -1   3  -4   24.30    8.88
  -1  -3  -4   23.73    7.83
   1  -3   4   33.61    6.38
   1  -3   4   26.94   11.01
   1   3   4   21.45    6.09
  -1   3  -4   18.65    4.83
  -1  -3  -4   30.87    9.94
  -1   3  -4   31.02    9.58
  -1   3  -4   16.10    3.99
   1  -3   4   22.39    4.71
   1   3   4   21.07    7.46
   1  -3   4   15.14    5.90
  -1   3  -4   25.83   11.20
   1   3   5  737.92   48.17
  -1  -3  -5  752.72   43.90
   1   3   5  711.78   41.49
   1   3   5  785.96   39.16
  -1   3  -5  647.30   25.12
   1  -3   5  719.18   29.06
   1  -3   5  703.37   41.79
  -1   3  -5  720.03   45.99
  -1  -3  -5  726.58   46.06
  -1   3  -5  727.30   43.51
   1  -3   5  660.53   48.32
  -1   3  -5  710.26   52.57
  -1  -3  -5  760.09   37.46
  -1   3  -5  679.36   26.76
  -1  -3  -6   22.15    9.16
   1  -3   6   28.89    7.49
   1   3   6   42.31   11.98
   1   3   6   14.60    6.86
  -1  -3  -6   30.58    7.83
   1  -3   6   33.17   11.26
  -1   3  -6   34.35   10.27
  -1   3  -6   34.11   11.18
  -1   3  -6   15.53    3.40
  -1   3  -6   27.82    6.36
  -1   3  -6   14.15   11.17
   1   3   6   33.49    9.25
  -1  -3  -6   31.89    9.80
   1  -3   6   39.90   12.50
  -1   3  -7 4892.54  148.24
  -1   3  -7 5034.17  125.03
  -1  -3  -7 4934.69  128.02
   1  -3   7 4815.14  114.96
   1   3   7 4863.83  115.30
   1   3   7 5238.62  112.57
   1   3   7 5055.74  125.01
   1  -3   7 4922.47   95.15
  -1  -3  -7 5026.58   99.27
  -1   3  -7 4861.17  130.21
   1  -3   7 4833.60  135.22
  -1   3  -7 4893.94   88.32
  -1   3  -7 4568.98   63.35
  -1  -3  -7 5113.15  132.12
  -1   3  -8 1147.35   62.98
   1   3   8 1152.15   56.57
  -1   3  -8 1031.55   44.54
  -1  -3  -8 1144.97   64.20
  -1  -3  -8 1099.77   48.50
  -1   3  -8 1035.94   61.72
   1  -3   8 1047.83   48.42
  -1  -3  -8 1087.04   63.13
  -1   3  -8 1025.35   69.84
   1   3   8 1104.04   59.17
  -1   3  -9   97.20   21.17
  -1  -3  -9  100.02   21.59
  -1  -3  -9  177.04   29.81
  -1  -3  -9  162.78   21.11
  -1   3  -9   77.60   18.03
  -1   3  -9   83.00   14.02
   1   3   9   96.70   20.42
  -1   3  -9   86.71   20.03
   1  -3   9   64.00   13.10
   1   3   9  114.74   20.26
  -1   3 -10   13.08    7.22
  -1   3 -10   42.21   18.82
  -1   3 -10   45.44   20.21
   1   3  10   19.07    8.55
   1   3  10   16.78    6.14
  -1   3 -10   20.09   10.56
  -1  -3 -10    9.31    9.45
  -1  -3 -10   14.65   10.47
  -1  -3 -10   36.31   11.06
  -1   3 -11   31.47   15.89
  -1   3 -11   67.53   21.44
  -1  -3 -11   17.10   15.20
  -1  -3 -11   26.53   11.03
  -1   3 -11    6.46    8.43
  -1   3 -11    4.72    6.16
  -1   3 -11   30.09   22.25
   1   3  11    9.96    7.51
   1   3  11   19.32   10.20
  -1  -3 -11   14.61   11.86
   1   3  12  342.02   35.00
  -1  -3 -12  351.71   32.73
  -1  -3 -12  307.40   36.60
   1   3  12  354.28   39.72
  -1   3 -12  355.57   35.61
  -1   3 -12  383.84   34.77
  -1   3 -12  339.95   42.07
  -1   3 -12  325.08   45.29
  -1   3 -12  379.16   42.34
  -1  -3 -12  355.14   42.39
  -1  -3 -13   -2.83    6.96
  -1   3 -13    7.84   10.48
  -1   3 -13  -15.03   10.59
  -1  -3 -13   14.51    8.39
  -1   3 -13    3.83    6.19
   1   3  13    1.87    4.92
  -1   3 -13  -10.53    8.50
  -1  -3 -13    4.82    4.38
  -1   3 -13    5.80    5.45
  -1  -3 -14   22.60    8.73
  -1   3 -14   22.50   14.73
   1   3  14   11.51   11.10
  -1   3 -14   37.14   12.23
  -1  -3 -14   36.48   11.99
  -1  -3 -14   38.63   14.55
  -1   3 -14   30.96   12.10
  -1   3 -14   24.43   11.71
  -1   3 -14   15.54    9.28
  -1  -3 -15  220.08   34.93
  -1  -3 -15  265.59   31.95
  -1   3 -15  243.36   41.25
  -1   3 -15  238.75   37.44
  -1   3 -15  273.27   36.54
  -1  -3 -15  271.37   42.02
  -1   3 -15  239.06   39.19
  -1   3 -15  217.99   28.96
   1   3  15  212.44   36.44
  -1   3 -16    8.41   12.53
  -1  -3 -16    8.88   12.02
  -1  -3 -16    5.23   12.71
  -1  -3 -16   19.60    8.38
  -1   3 -16    3.30   11.27
  -1   3 -16   16.06   11.76
   1   3  16   -7.05   13.16
  -1   3 -16   10.17    8.27
  -1  -3 -17   83.79   22.73
  -1  -3 -17   64.11   20.11
   1   3  17   80.12   23.95
  -1  -3 -17   85.97   20.04
  -1   3 -17   72.81   23.81
  -1   3 -17   62.98   16.97
  -1  -3 -17   71.63   22.73
  -1   3 -17  100.53   29.86
  -1   3 -18   -5.57    9.41
  -1   3 -18   -7.57    6.10
  -1  -3 -18    3.86    8.28
  -1  -3 -18    2.86   15.03
  -1  -3 -18   -7.09    5.74
  -1   3 -18   -1.38    6.76
  -1   3 -18   10.99   13.52
  -1  -3 -18  -20.75   16.55
   1   3  18   15.94   12.18
  -1   3 -19   70.28   27.41
  -1  -3 -19   53.05   21.42
  -1   3 -19   54.15   22.89
  -1   3 -19   41.70   17.25
  -1  -3 -19   40.32   13.70
  -1  -3 -19   22.94   16.35
  -1  -3 -19   28.46   13.58
  -1   3 -19   35.27   13.07
  -1  -3 -20  135.95   37.37
  -1   3 -20   78.78   20.12
  -1  -3 -20  124.70   25.73
  -1   3 -20  110.73   29.08
  -1  -3 -20  116.52   30.15
  -1   3 -20   82.77   27.17
  -1   3 -20   79.56   27.42
  -1   3 -21  429.97   60.64
  -1   3 -21  354.35   61.52
  -1  -3 -21  422.57   66.27
  -1  -3 -21  323.70   49.78
  -1   3 -21  346.83   53.55
  -1   3 -21  365.72   43.84
  -1  -3 -21  393.72   46.41
  -1   3 -22   33.27   12.24
  -1  -3 -22   48.07   23.88
  -1  -3 -22   14.52   13.74
  -1   3 -22   51.31   24.91
  -1  -3 -22   41.73   16.07
  -1   3 -22   34.97   21.16
  -1   3 -23   26.23   18.91
  -1   3 -23   54.70   21.91
  -1  -3 -23   62.22   30.10
  -1  -3 -23   59.01   26.46
  -1  -3 -23   50.41   19.31
  -1   3 -23   22.78   10.28
  -1  -3 -24  113.55   39.19
  -1   3 -24   46.19   21.28
  -1  -3 -24   59.57   22.13
  -1  -3 -24   81.20   23.09
  -1   3 -24   58.51   16.87
  -1   3 -24   93.07   37.02
  -1  -3 -25    5.65    6.05
  -1  -3 -25   15.30   17.16
  -1   3 -25   17.88   17.34
  -1  -3 -25   21.40   19.29
  -1   3 -25   16.72   12.36
  -1   3 -26  103.78   34.22
  -1  -3 -26   74.89   34.75
  -1   3 -26   80.91   34.71
  -1  -3 -26   60.69   23.50
  -1  -3 -27   67.27   31.47
  -1  -3 -27    5.96   15.53
  -1   3 -27   71.70   28.55
  -1   3 -27   54.01   28.94
  -1   3 -28   80.78   33.13
  -1   3 -29   70.78   32.33
   1   4 -30   75.54   32.90
   1  -4 -30   57.34   34.14
   1  -4 -29   40.39   27.77
   1   4 -29   24.17   21.16
   1   4 -29   73.77   38.52
   1  -4 -28  314.76   68.01
   1   4 -28  325.95   60.18
   1   4 -28  393.58   79.38
   1   4 -28  308.28   66.69
   1   4 -27  216.10   54.48
   1   4 -27  137.09   39.05
   1   4 -27  139.87   48.28
   1  -4 -27  128.41   42.42
   1   4 -26   -3.19   13.72
   1  -4 -26    2.64    9.50
   1  -4 -25  -15.69   13.35
   1   4 -25   -0.74   16.34
   1  -4 -24  133.18   42.22
   1   4 -24  159.26   47.29
   1  -4 -23   11.76   10.24
   1   4 -23   20.88   14.97
   1  -4 -23   30.72   10.30
   1   4 -22   -6.22   22.84
   1  -4 -22   24.10   10.70
   1  -4 -22   -1.41   12.17
   1  -4 -21    2.90    4.37
   1  -4 -21   -4.13    9.79
   1  -4 -20  433.39   40.54
   1   4 -20  378.81   66.14
   1  -4 -20  442.01   69.92
   1   4 -19  245.05   49.95
   1  -4 -19  265.38   30.21
  -1  -4  19  260.88   51.09
   1  -4 -19  307.98   53.70
   1   4 -18   14.55    9.62
   1  -4 -18   -3.62    4.22
  -1  -4  18   23.77   17.83
   1  -4 -18    3.68   11.95
  -1  -4  17  291.25   49.79
   1  -4 -17  255.13   26.70
   1  -4 -17  237.11   45.71
  -1   4  16   54.50   27.99
   1   4 -16   51.20   17.40
  -1  -4  16   27.56   16.80
   1  -4 -16   38.70   10.66
   1  -4 -16   57.76   23.11
   1  -4 -15 1255.46   52.56
   1  -4 -15 1273.69   99.89
   1  -4 -15 1306.12  100.89
  -1   4  15 1250.01  112.58
  -1  -4  15 1329.75  100.86
   1   4 -15 1370.97  100.37
   1  -4 -14  701.17   36.34
   1   4 -14  788.50   73.91
   1  -4 -14  687.43   70.63
  -1  -4  14  690.20   70.70
  -1   4  14  739.64   83.36
   1  -4 -14  742.94   73.44
   1  -4 -13  296.77   45.71
   1   4 -13  347.82   49.04
  -1  -4  13  333.61   49.63
   1  -4 -13  280.48   21.40
  -1   4  13  264.94   47.88
   1  -4 -12 1616.17   46.50
   1  -4 -12 1611.63  101.99
  -1   4  12 1603.55  113.04
  -1  -4  12 1739.41  106.43
   1   4 -12 1829.78  104.50
  -1  -4  11  100.06   28.19
   1  -4 -11   61.31    8.71
  -1   4  11   90.36   26.46
   1  -4 -11   77.27   24.99
  -1  -4  10  173.37   33.03
   1  -4 -10  185.19   12.65
   1  -4 -10  198.92   34.54
   1  -4  -9  375.57   15.38
   1  -4  -9  476.14   49.80
  -1  -4   9  474.32   49.91
  -1  -4   8  278.03   36.67
   1  -4  -8  309.01   39.84
   1  -4  -7 1071.59   70.45
  -1  -4   7 1027.79   68.33
   1  -4  -6  475.19   44.36
  -1  -4   6  437.71   43.07
   1  -4  -5  302.31   34.26
  -1  -4   5  307.69   34.90
  -1  -4   4 3531.65  109.80
   1  -4  -4 3431.93  110.85
  -1  -4   3 1356.03   64.89
   1  -4  -3 1358.51   66.31
  -1   4   3 1332.37   69.07
  -1   4   3 1353.93   38.73
  -1  -4   2  707.35   45.85
   1  -4  -2  636.50   42.72
  -1   4   2  699.26   47.41
  -1   4   2  720.74   30.22
  -1   4   1 2796.54   62.39
  -1  -4   1 2830.91   88.44
   1   4  -1 2836.62   91.74
  -1   4   1 2760.34   87.13
   1  -4  -1 2759.67   83.26
   1   4   0  197.28   12.15
  -1   4   0  367.22   35.19
  -1  -4   0  189.00   21.56
  -1   4   0  444.04   31.28
   1  -4   0  176.75   19.65
   1   4   0  187.39   23.91
  -1  -4  -1    1.69    3.34
  -1  -4  -1   -1.02    7.29
   1  -4   1    1.62    4.29
  -1   4  -1   -2.44    3.50
   1   4   1   -0.02    7.24
   1  -4   1   -2.66    5.84
  -1   4  -1   13.84    7.76
   1  -4   2  321.97   23.80
   1  -4   2  337.50   35.90
  -1  -4  -2  378.71   23.73
   1   4   2  351.30   28.03
   1  -4   2  329.33   24.01
  -1   4  -2  365.82   27.37
  -1   4  -2  339.96   25.87
   1  -4   2  339.66   27.63
  -1  -4  -2  353.76   32.53
   1   4   2  352.79   27.60
   1  -4   3  379.53   29.33
  -1  -4  -3  440.23   28.71
  -1   4  -3  428.49   31.30
   1   4   3  421.30   29.99
  -1   4  -3  396.39   25.75
  -1  -4  -3  394.73   35.45
   1  -4   3  404.80   24.09
   1   4   3  415.50   29.77
   1  -4   3  395.78   38.00
   1  -4   3  377.86   23.20
  -1   4  -3  356.30   30.47
  -1   4  -4  592.18   29.90
   1  -4   4  563.34   45.12
   1  -4   4  618.63   29.17
  -1   4  -4  606.87   49.79
  -1   4  -4  548.56   30.10
   1   4   4  616.30   36.77
   1   4   4  636.47   37.48
   1  -4   4  599.54   28.48
   1  -4   4  584.80   36.53
  -1   4  -4  552.80   38.98
  -1  -4  -4  650.68   37.78
  -1  -4  -4  618.63   41.61
  -1   4  -4  633.42   40.21
   1   4   5  726.16   41.93
  -1   4  -5  678.43   54.07
  -1   4  -5  685.02   30.72
  -1   4  -5  621.23   31.05
  -1  -4  -5  711.98   45.94
   1  -4   5  681.36   40.47
  -1   4  -5  708.88   45.18
  -1   4  -5  617.21   43.60
   1  -4   5  636.89   48.32
  -1  -4  -5  675.33   41.49
   1   4   5  703.42   40.53
  -1  -4  -5  743.49   41.66
   1  -4   5  685.93   32.10
  -1   4  -6 1746.09   47.02
  -1   4  -6 1955.53   77.61
   1   4   6 2018.36   73.51
   1  -4   6 1777.31   67.29
   1   4   6 1850.63   68.29
   1   4   6 1915.66   80.35
   1  -4   6 1717.88   81.38
  -1  -4  -6 1873.16   77.27
  -1   4  -6 1819.20   54.14
  -1  -4  -6 1986.40   68.86
  -1   4  -6 1768.48   88.21
  -1   4  -6 1845.76   77.13
   1  -4   6 1885.77   58.18
   1   4   7 1022.04   52.93
  -1   4  -7 1019.56   59.64
  -1   4  -7  991.49   42.69
   1  -4   7  948.94   61.65
   1   4   7 1064.84   55.15
   1   4   7 1017.44   58.50
   1  -4   7 1012.55   45.77
  -1  -4  -7 1003.27   58.78
  -1   4  -7  943.76   34.19
  -1  -4  -7 1033.75   49.70
  -1   4  -7 1066.23   59.89
  -1   4  -7  949.77   67.10
  -1   4  -8  375.09   27.78
  -1   4  -8  354.95   37.79
   1   4   8  373.77   35.99
  -1  -4  -8  360.43   36.39
  -1  -4  -8  376.14   30.84
   1   4   8  385.76   35.51
  -1   4  -8  363.36   22.02
  -1   4  -8  351.23   36.58
   1  -4   8  386.25   41.12
   1  -4   8  344.08   29.46
  -1   4  -8  387.38   44.41
  -1   4  -9  817.28   44.17
  -1   4  -9  854.38   58.20
   1   4   9  912.40   56.71
   1  -4   9  850.17   49.73
  -1   4  -9  759.88   63.83
  -1  -4  -9  805.30   56.01
  -1  -4  -9  858.02   48.25
   1   4   9  888.21   55.00
   1  -4   9  780.80   58.60
  -1   4  -9  840.64   58.86
  -1   4 -10  743.61   45.10
  -1   4 -10  814.86   59.81
  -1   4 -10  802.66   58.62
  -1  -4 -10  785.95   48.03
  -1  -4 -10  757.72   56.26
   1  -4  10  786.53   50.38
   1   4  10  768.68   51.47
   1   4  10  778.30   55.03
  -1   4 -10  765.60   66.11
  -1   4 -11  523.23   40.14
  -1  -4 -11  566.84   42.40
  -1  -4 -11  543.36   50.32
  -1   4 -11  528.23   55.67
  -1   4 -11  574.71   51.53
   1   4  11  549.22   48.80
   1  -4  11  597.63   46.83
  -1   4 -11  566.92   51.54
   1   4  11  520.72   42.96
  -1   4 -12   19.25   15.72
   1   4  12   18.80    9.48
  -1   4 -12    0.80    3.61
  -1  -4 -12   14.86    7.69
  -1   4 -12    6.46   10.10
   1   4  12   -1.30    5.29
  -1  -4 -12    5.10    8.72
  -1   4 -12   12.32    9.98
  -1  -4 -12    1.83    6.14
   1  -4  12   -1.93    8.57
  -1   4 -13   77.65   20.63
   1   4  13   93.28   23.24
  -1  -4 -13   58.68   16.06
  -1  -4 -13   83.81   18.26
  -1   4 -13   95.59   19.83
  -1   4 -13   83.05   22.73
  -1   4 -13  100.19   26.89
  -1   4 -13   61.97   15.21
  -1  -4 -13   91.74   22.81
  -1   4 -14    5.75    7.43
  -1  -4 -14    9.75    7.63
   1   4  14  -15.59   10.20
  -1   4 -14   -9.96   11.97
  -1   4 -14   -8.92    8.97
  -1  -4 -14    5.82    5.70
  -1  -4 -14   19.16   11.71
  -1   4 -14   -4.19    6.45
  -1   4 -14    1.64    6.58
  -1  -4 -15  135.49   27.21
   1   4  15  110.20   27.55
  -1   4 -15  116.68   27.33
  -1   4 -15  112.59   25.99
  -1   4 -15  119.33   31.10
  -1  -4 -15  134.78   24.38
  -1   4 -15  119.58   24.12
  -1   4 -15  110.51   22.30
  -1  -4 -15  127.47   29.16
  -1  -4 -16   -6.45   11.65
   1   4  16   -7.20   12.35
  -1  -4 -16   15.57   11.57
  -1   4 -16    5.37    8.51
  -1  -4 -16    7.18   10.74
  -1   4 -16   14.60    9.49
  -1   4 -16  -20.26   18.79
  -1   4 -17  -13.55   14.45
   1   4  17    0.72    9.71
  -1  -4 -17   -5.43    6.42
  -1   4 -17   10.15   12.35
  -1  -4 -17  -11.08   12.90
  -1   4 -17   -3.94    7.18
  -1   4 -18  231.85   40.70
  -1  -4 -18  284.02   42.90
  -1   4 -18  245.21   47.29
  -1  -4 -18  234.26   34.34
  -1   4 -18  286.90   38.65
  -1   4 -18  251.75   40.01
   1   4  18  230.87   44.49
  -1   4 -19   -6.39    6.53
  -1  -4 -19   -1.18    6.41
  -1   4 -19   18.20   21.70
  -1  -4 -19   -2.81    6.75
  -1   4 -19   22.08   25.05
  -1   4 -19   18.85   17.88
   1   4  19  -14.24   13.76
  -1  -4 -20  101.10   24.47
  -1   4 -20   77.47   26.64
  -1   4 -20   63.61   21.51
  -1   4 -20   78.81   31.39
  -1   4 -20   92.64   22.26
  -1  -4 -20   77.56   26.03
  -1  -4 -20  118.61   34.67
   1   4  20   79.84   27.67
  -1  -4 -21   18.99   10.59
  -1  -4 -21   15.07   11.91
  -1   4 -21  -26.10   20.51
  -1   4 -21    7.13   12.67
  -1   4 -21    2.42   10.48
  -1   4 -21   -3.60    9.06
  -1  -4 -21   24.91   19.13
  -1   4 -22   14.34   12.06
  -1  -4 -22    6.07    8.09
  -1   4 -22   12.00    6.08
  -1   4 -22   10.67   16.93
  -1   4 -22   -0.09    8.88
  -1  -4 -22    4.64   10.32
  -1  -4 -23   17.35   13.15
  -1   4 -23   -3.26   11.93
  -1  -4 -23  -18.11   10.74
  -1  -4 -23   27.31   21.03
  -1   4 -23   -3.76   19.05
  -1   4 -23   10.59    9.11
  -1  -4 -24   93.06   24.70
  -1   4 -24   49.74   21.25
  -1   4 -24   54.19   21.07
  -1  -4 -24   48.99   18.16
  -1  -4 -24   86.09   32.45
  -1  -4 -25  105.29   36.60
  -1   4 -25  103.98   33.93
  -1  -4 -25   52.99   16.47
  -1   4 -25   84.41   30.41
  -1  -4 -25   95.85   25.23
  -1  -4 -26   48.24   27.05
  -1  -4 -26   84.13   30.10
  -1   4 -26   44.00   22.98
  -1   4 -26   64.51   28.19
  -1  -4 -27   15.27   24.26
  -1   4 -27   38.99   16.55
  -1   4 -27   58.31   31.47
  -1   4 -28   48.78   27.67
  -1   4 -29  -26.66   21.40
   1  -5 -30    3.68   22.49
   1  -5 -29   18.53   18.86
   1   5 -29    3.66   20.01
   1   5 -29    7.22   14.28
   1  -5 -28  126.26   43.92
   1   5 -28   57.56   30.28
   1   5 -28   72.23   35.01
   1   5 -28   72.33   33.06
   1   5 -27   20.94   21.78
   1   5 -27   -0.98   11.05
   1  -5 -27   31.08   26.06
   1   5 -26  302.15   61.39
   1  -5 -26  249.60   58.34
   1   5 -26  190.15   53.79
   1   5 -25   -2.54   10.67
   1  -5 -25    3.52    9.61
   1   5 -24   95.09   37.57
   1  -5 -24  176.19   46.46
   1   5 -23   29.76   24.80
   1  -5 -23   12.39   15.28
   1  -5 -22   26.16   11.56
   1  -5 -22   22.96   19.36
   1   5 -22   23.47   17.24
   1  -5 -21   14.76    7.32
   1  -5 -21   51.49   23.42
   1  -5 -20  543.57   74.86
   1   5 -20  436.93   72.09
   1  -5 -20  492.04   39.76
  -1  -5  20  537.77   75.30
   1  -5 -19  372.72   62.05
   1  -5 -19  318.44   30.58
  -1  -5  19  310.99   68.72
   1   5 -19  359.81   74.24
   1  -5 -18  685.58   42.27
  -1  -5  18  748.39   85.92
   1  -5 -18  766.24   85.46
   1  -5 -17   56.89   11.05
   1  -5 -17   68.72   25.39
  -1  -5  17   47.78   19.92
   1  -5 -16  753.77   39.35
   1  -5 -16  823.27   82.84
  -1  -5  16  837.37   84.32
  -1   5  16  857.85   97.73
   1   5 -16  892.70   83.71
  -1   5  15   -5.12   14.32
   1   5 -15  -22.40   19.94
   1  -5 -15    1.56    3.78
   1  -5 -15   -0.17   12.97
   1  -5 -15   -2.82   10.33
  -1  -5  15   -8.56   15.37
  -1  -5  14   33.01   17.18
   1  -5 -14   44.59    8.65
   1  -5 -14   54.43   19.83
  -1   5  14   34.55   19.55
   1   5 -14   53.71   18.27
   1  -5 -13    2.67    2.18
  -1   5  13   12.91   12.81
   1  -5 -13    0.60   11.39
   1  -5 -12  323.93   17.71
   1   5 -12  435.10   52.17
   1  -5 -12  456.13   56.74
  -1  -5  12  502.90   59.30
  -1   5  12  446.47   61.88
   1  -5 -11  856.51   80.61
   1   5 -11  491.62   53.24
  -1  -5  11  449.64   54.80
  -1   5  11  768.94   77.31
   1  -5 -10  261.29   38.98
  -1  -5  10  238.68   37.88
  -1  -5   9  119.60   26.48
   1  -5  -9  143.20   30.42
  -1  -5   8  719.29   60.76
   1  -5  -8  736.31   60.55
   1  -5  -7  539.70   50.51
  -1  -5   7  528.16   50.19
   1  -5  -6  567.59   50.29
  -1  -5   6  563.21   49.24
   1  -5  -5  125.95   23.28
  -1  -5   5   73.55   17.02
  -1  -5   4 1169.21   68.62
   1  -5  -4 1087.63   63.25
  -1   5   4  991.58   30.30
  -1   5   4 1064.46   66.28
   1  -5  -3 2718.90   95.71
  -1  -5   3 2975.36  102.46
  -1   5   3 2694.59   53.78
  -1   5   3 2787.01  102.18
  -1   5   2 1606.92   46.42
   1  -5  -2 1619.45   70.22
  -1  -5   2 1692.36   76.10
  -1   5   2 1734.40   77.35
  -1   5   1  561.15   49.67
   1  -5  -1  709.88   50.63
  -1   5   1  629.16   35.64
  -1   5   0  194.77   24.90
   1   5   0   60.36   14.25
   1  -5   0  159.88   22.63
  -1  -5   0   84.19   18.53
  -1   5   0  174.76   18.14
   1   5   1 1250.59   69.11
   1  -5   1 1170.57   51.72
   1   5   1 1237.78   52.39
  -1   5  -1 1190.80   55.69
  -1  -5  -1 1206.46   35.63
  -1   5  -1 1269.88   49.66
   1  -5   1 1218.99   53.44
   1   5   1 1235.08   57.79
  -1  -5  -1 1245.27   64.70
  -1   5  -2  337.44   30.76
   1  -5   2  296.56   26.27
   1  -5   2  285.20   24.67
   1   5   2  333.19   30.37
  -1  -5  -2  302.05   20.11
   1   5   2  326.72   26.35
   1  -5   2  312.40   27.52
  -1  -5  -2  316.87   35.84
  -1   5  -2  439.59   36.58
   1  -5   2  323.32   38.70
  -1  -5  -3  674.12   34.49
   1  -5   3  593.86   48.88
  -1   5  -3  702.63   42.25
   1  -5   3  623.85   34.38
   1   5   3  637.35   40.77
  -1   5  -3  603.33   35.77
   1   5   3  657.72   37.10
  -1  -5  -3  696.53   53.36
   1  -5   3  632.09   35.51
   1  -5   3  630.26   36.67
   1   5   4 1162.23   56.34
  -1   5  -4 1095.18   46.89
  -1   5  -4 1045.73   54.83
   1  -5   4 1062.03   43.83
   1  -5   4 1033.95   64.21
  -1  -5  -4 1125.38   57.65
   1  -5   4 1045.58   47.86
  -1  -5  -4 1176.58   50.25
   1   5   4 1112.40   48.66
   1  -5   4 1115.76   46.27
  -1  -5  -4 1130.38   68.42
   1  -5   5  325.04   28.42
  -1   5  -5  333.07   26.99
   1  -5   5  328.43   25.26
  -1   5  -5  332.01   39.17
   1  -5   5  319.29   35.93
  -1   5  -5  346.36   32.89
   1   5   5  384.21   32.79
  -1  -5  -5  373.49   32.79
   1   5   5  373.20   29.40
  -1   5  -5  329.70   24.95
  -1  -5  -5  371.08   33.55
  -1   5  -6   56.86   15.66
   1   5   6   68.72   15.43
   1  -5   6   47.43    8.49
  -1  -5  -6   41.16   11.15
  -1   5  -6   51.67   10.16
  -1   5  -6   40.21   12.19
   1   5   6   58.16   14.41
  -1   5  -6   52.60   11.47
   1  -5   6   63.31   14.99
  -1  -5  -6   43.41   12.08
   1  -5   6   23.39   10.92
  -1   5  -7  813.43   54.76
  -1   5  -7  746.66   61.03
   1  -5   7  751.87   56.08
  -1   5  -7  773.98   36.12
   1   5   7  833.00   52.85
  -1  -5  -7  809.06   47.98
  -1   5  -7  743.82   51.61
   1  -5   7  792.35   44.17
   1   5   7  792.11   53.67
  -1  -5  -7  797.39   52.87
  -1   5  -7  775.33   41.56
  -1   5  -8    7.76    5.21
  -1  -5  -8   12.72    8.65
   1   5   8   10.88    9.08
  -1   5  -8    7.83    3.38
  -1  -5  -8   16.08   11.48
   1   5   8   20.29    9.03
  -1   5  -8   17.38    7.34
  -1   5  -8   25.89   12.58
   1  -5   8   14.78    5.15
   1  -5   8   18.14   13.09
  -1   5  -8   17.64   12.39
   1  -5   9   71.26   15.17
  -1   5  -9   74.60   14.24
   1   5   9   94.83   21.56
   1  -5   9  114.59   26.46
  -1   5  -9  102.12   29.81
   1   5   9   87.04   19.68
  -1   5  -9  121.32   16.47
  -1  -5  -9   90.64   24.38
  -1   5  -9  121.19   26.59
  -1  -5  -9  133.24   26.37
  -1   5  -9  103.23   22.91
  -1  -5 -10  147.19   27.65
   1  -5  10   84.24   17.74
   1   5  10   76.36   22.90
  -1   5 -10   95.09   17.02
   1   5  10  122.72   26.62
  -1   5 -10  126.85   25.99
  -1  -5 -10  145.16   29.04
  -1   5 -10   80.54   19.80
  -1   5 -10   89.66   23.91
  -1   5 -11  857.75   73.50
   1  -5  11  922.59   60.74
  -1   5 -11  744.85   59.22
  -1   5 -11  766.81   50.02
  -1   5 -11  746.55   60.08
  -1   5 -12  248.03   42.14
   1   5  12  116.62   24.33
  -1  -5 -12   87.71   20.84
  -1   5 -12  238.68   36.20
   1  -5  12  277.91   36.83
  -1  -5 -12  116.67   21.87
   1   5  12  103.64   20.03
  -1   5 -12  286.72   39.89
  -1   5 -12  185.32   28.28
  -1   5 -13   36.00   15.63
  -1  -5 -13   25.67   10.85
   1   5  13   23.28   10.37
   1  -5  13   27.11   21.92
  -1   5 -13   47.55   19.04
  -1   5 -13   90.04   29.61
  -1   5 -13   52.23   24.62
   1   5  13   29.95   14.95
  -1  -5 -13   24.72   12.92
  -1   5 -14    9.50    9.63
  -1  -5 -14    3.65    7.88
  -1  -5 -14   11.32    8.04
   1   5  14   -4.38   12.85
  -1   5 -14   -9.83   12.84
   1  -5  14   11.97    7.84
  -1   5 -14    0.86    7.65
  -1   5 -14   -3.78    9.25
  -1  -5 -15   21.61   12.32
  -1  -5 -15   35.10   13.11
  -1   5 -15   22.70   10.72
  -1   5 -15   18.45    6.73
  -1   5 -15   32.14   14.59
   1  -5  15   22.97    9.26
  -1   5 -15   33.26   16.98
   1   5  15   38.45   16.32
  -1   5 -16   -9.51   12.26
  -1  -5 -16    7.15    6.52
  -1  -5 -16    3.22    7.07
  -1   5 -16   11.62   11.21
  -1   5 -16   -0.18    6.17
   1   5  16    1.47   11.04
  -1   5 -17   15.41   15.13
  -1   5 -17  -25.11   21.08
   1   5  17   -6.62   13.38
  -1   5 -17    9.27    7.37
  -1  -5 -17    0.72    5.16
  -1  -5 -18  110.17   23.27
  -1   5 -18  122.93   31.60
  -1   5 -18   99.91   23.10
   1   5  18  103.72   31.34
  -1   5 -18  103.66   25.14
  -1   5 -18  135.63   37.13
  -1  -5 -19   -3.67    9.65
  -1   5 -19   -7.60   13.56
  -1   5 -19   10.05    9.51
  -1   5 -19   28.65   16.33
  -1   5 -19   13.84    7.84
   1   5  19    5.60   12.18
  -1  -5 -20  378.25   49.35
   1   5  20  298.54   54.78
  -1   5 -20  328.52   44.75
  -1   5 -20  306.69   50.56
  -1   5 -20  245.35   49.03
  -1   5 -20  307.06   46.33
  -1   5 -21  122.92   35.25
  -1   5 -21  112.56   29.57
  -1   5 -21  168.50   44.33
  -1  -5 -21   71.46   21.19
   1   5  21   26.66   18.60
  -1  -5 -21   63.54   27.15
  -1   5 -21  188.49   34.96
  -1   5 -22  291.71   53.30
  -1  -5 -22  314.76   59.34
  -1   5 -22  196.61   48.60
  -1  -5 -22  284.52   42.99
  -1   5 -22  256.89   39.70
  -1  -5 -23   37.96   16.36
  -1   5 -23   53.98   29.79
  -1   5 -23  135.89   39.91
  -1  -5 -23   39.60   26.10
  -1   5 -23  115.11   28.26
  -1  -5 -24   37.78   17.23
  -1   5 -24   24.36   15.95
  -1  -5 -24   22.27   21.00
  -1   5 -24   40.37   24.67
  -1  -5 -25    1.69    9.77
  -1   5 -25  -17.28   22.34
  -1   5 -25   26.02   21.06
  -1  -5 -25    2.82   17.81
  -1  -5 -26   61.72   30.13
  -1   5 -26   50.43   29.74
  -1   5 -26   42.85   25.93
  -1   5 -27   -1.46   16.04
  -1   5 -27   -6.84   18.75
  -1   5 -28  117.14   36.77
   1   6 -29   -3.46   14.32
   1  -6 -29   30.37   22.65
   1   6 -28  106.28   37.67
   1  -6 -28  109.72   40.42
   1   6 -28  119.50   45.64
   1   6 -28   81.54   33.45
   1   6 -27    8.65   10.22
   1   6 -27  -35.82   26.45
   1  -6 -27  -29.19   22.00
   1   6 -26   57.04   39.04
   1   6 -26   18.81   12.21
   1  -6 -26    5.01   15.82
   1  -6 -25   -0.57   14.57
   1   6 -25    1.57   15.99
   1   6 -24   37.48   24.36
   1   6 -24   54.58   29.16
   1  -6 -24   80.65   33.93
   1   6 -23  160.87   46.83
   1  -6 -23   65.00   35.34
   1   6 -23  132.69   51.27
   1   6 -22   64.06   27.94
   1   6 -22   44.88   31.21
   1  -6 -22   50.74   24.16
  -1  -6  22   10.03   22.07
   1  -6 -21    0.69    6.03
   1   6 -21   22.61   21.71
  -1  -6  21   -4.78   18.14
   1  -6 -21    4.65    9.42
  -1  -6  20  136.66   37.35
   1  -6 -20  115.86   17.71
   1  -6 -20  166.83   42.03
   1  -6 -19   30.45    8.57
  -1  -6  19   43.13   25.92
   1  -6 -18   27.13    8.05
   1  -6 -18   47.46   27.21
  -1  -6  18   39.29   20.34
   1  -6 -17  412.33   61.09
  -1  -6  17  424.75   61.48
  -1  -6  16  224.37   44.70
   1  -6 -16  294.10   50.64
   1  -6 -15  485.10   63.46
  -1   6  15  399.75   65.36
  -1  -6  15  494.68   64.61
   1   6 -15  558.52   65.28
   1  -6 -14  743.38   74.64
  -1  -6  14  657.82   73.03
  -1   6  14  597.81   78.12
   1   6 -14  768.76   74.57
  -1   6  13  -10.33    8.26
  -1  -6  13    4.06   11.90
   1   6 -13   27.77   16.40
   1  -6 -13   30.37   18.65
   1   6 -12  874.75   79.69
   1  -6 -12  859.76   75.91
  -1   6  12  817.80   84.02
  -1  -6  12  844.36   82.58
   1  -6 -11  241.54   41.69
   1   6 -11  104.67   25.13
  -1   6  11  333.41   52.47
  -1  -6  11   81.59   26.30
   1   6 -10  153.85   29.56
  -1  -6  10  133.39   30.06
   1  -6  -9  154.49   30.24
  -1  -6   9  115.80   28.04
  -1  -6   8  401.92   46.73
   1  -6  -8  414.93   45.72
  -1  -6   7    3.01    7.63
   1  -6  -7    4.50   10.64
   1  -6  -6 1514.78   83.00
  -1  -6   6 1559.58   84.32
   1  -6  -5  387.39   40.22
  -1  -6   5  388.00   41.38
   1   6  -4 3632.65   56.68
  -1  -6   4 4045.23  128.79
   1  -6  -4 4012.82  124.23
  -1   6   4 3825.69   60.11
  -1   6   3  566.81   25.51
   1  -6  -3  561.61   44.98
  -1   6   3  573.54   48.74
  -1  -6   3  574.67   48.77
  -1   6   2    0.90    7.15
   1  -6  -2    1.19    6.11
  -1   6   1 2499.46   94.45
   1  -6  -1 2662.11   92.53
  -1  -6   1 2655.96   99.96
  -1   6   1 2623.66   66.60
  -1   6   0 1157.11   67.04
   1  -6   0 1204.09   62.74
  -1   6  -1  146.30   21.74
   1  -6   1  156.34   21.47
  -1  -6  -1  285.90   17.71
  -1  -6  -1  316.27   38.55
   1   6   1  316.53   27.02
   1  -6   1  146.98   18.39
   1  -6   2  647.32   43.55
  -1  -6  -2  767.78   32.56
   1   6   2  722.18   47.85
  -1   6  -2  642.70   42.78
   1  -6   2  669.65   40.69
  -1  -6  -2  742.33   56.45
   1  -6   2  707.51   38.90
   1  -6   2  653.48   54.45
   1   6   2  711.58   38.42
   1   6   3  453.79   37.34
  -1  -6  -3  480.06   47.10
  -1   6  -3  507.78   37.48
   1  -6   3  453.31   30.70
   1   6   3  458.07   30.16
   1  -6   3  509.79   37.83
   1  -6   3  496.93   35.15
  -1  -6  -3  467.70   28.49
   1  -6   3  444.03   44.36
  -1  -6  -4  408.00   36.02
   1  -6   4  381.80   40.74
   1   6   4  425.79   36.89
   1  -6   4  405.65   30.72
   1  -6   4  403.68   31.59
  -1   6  -4  409.03   32.41
   1  -6   4  390.61   29.27
  -1  -6  -4  461.52   47.49
   1   6   4  405.82   28.96
  -1   6  -4  349.07   31.73
   1  -6   5   49.74   15.64
   1   6   5   39.41   12.08
   1  -6   5   63.70   14.27
  -1  -6  -5   37.54   12.06
  -1   6  -5   44.68   10.80
   1  -6   5   57.33   11.18
  -1   6  -5   38.23   13.17
  -1   6  -5   49.39   11.18
   1   6   5   61.74   12.59
  -1  -6  -5   42.06   11.93
  -1   6  -6  164.35   29.30
  -1   6  -6  193.71   21.07
   1  -6   6  171.58   26.88
   1   6   6  236.94   25.17
   1   6   6  220.29   28.95
  -1   6  -6  169.37   21.74
  -1   6  -6  172.44   24.20
  -1  -6  -6  225.94   28.30
  -1  -6  -6  183.18   25.12
   1  -6   6  205.83   23.34
  -1   6  -7  121.93   21.29
  -1   6  -7  124.41   17.06
  -1   6  -7  115.27   25.63
   1  -6   7  113.89   22.84
  -1  -6  -7  130.83   22.19
   1   6   7  121.77   22.21
  -1   6  -7  104.77   17.60
   1   6   7   80.67   17.65
  -1  -6  -7  107.80   19.85
   1  -6   7  115.50   18.32
  -1  -6  -8  281.60   31.21
  -1   6  -8  235.25   36.91
   1   6   8  250.23   32.35
  -1   6  -8  240.42   26.68
   1  -6   8  252.62   34.37
   1  -6   8  282.04   29.91
   1   6   8  273.53   32.05
  -1  -6  -8  239.62   29.85
  -1   6  -8  230.26   31.01
  -1   6  -8  217.84   21.81
  -1   6  -9  232.89   38.17
  -1   6  -9  281.02   30.02
  -1   6  -9  396.93   61.83
  -1   6  -9  245.07   34.86
   1  -6   9  266.12   43.91
   1   6   9   29.78   16.39
   1  -6   9  172.08   33.20
  -1   6 -10 1771.67  104.35
  -1  -6 -10 1584.04   83.07
   1   6  10 1715.17   91.20
   1  -6  10 1679.17   89.85
  -1   6 -10 1685.94   62.92
   1  -6  10 1795.49   83.13
  -1   6 -10 1668.41   86.36
  -1   6 -10 1725.35   75.70
  -1  -6 -10 1726.92   79.72
   1   6  10 1644.74   79.52
   1   6  11  444.85   41.32
  -1  -6 -11  466.82   42.92
   1   6  11  455.00   49.87
  -1   6 -11  392.83   30.42
  -1   6 -11  442.03   53.09
   1  -6  11  461.57   44.02
  -1   6 -11  418.97   38.45
  -1   6 -11  412.90   44.09
  -1  -6 -11  409.46   43.59
   1   6  12  492.30   43.85
  -1   6 -12  455.16   41.44
  -1   6 -12  513.08   51.30
  -1  -6 -12  486.86   48.94
   1  -6  12  467.64   46.99
   1   6  12  492.74   53.64
  -1   6 -12  497.68   51.33
  -1  -6 -12  501.22   45.63
  -1   6 -12  515.36   59.39
  -1   6 -13   52.88   28.42
  -1   6 -13   44.15   22.12
  -1   6 -13   15.18   10.04
  -1  -6 -13   27.19   13.17
  -1  -6 -13   10.60    7.82
  -1   6 -13   83.08   32.26
   1  -6  13   17.23   12.21
   1   6  13   15.53   10.33
   1   6  13   15.11   12.41
  -1  -6 -14   65.82   18.88
  -1   6 -14  141.38   30.71
  -1   6 -14   71.13   17.43
   1   6  14   84.85   24.64
  -1   6 -14   55.53   19.75
  -1   6 -14   86.29   21.36
   1  -6  14   69.30   19.01
  -1  -6 -14  100.83   21.90
  -1   6 -15   72.48   22.75
  -1   6 -15   15.68    9.78
  -1   6 -15   36.19   15.88
  -1  -6 -15   42.82   15.10
  -1  -6 -15   33.68   14.02
   1  -6  15   15.10    6.27
   1   6  15   44.85   19.89
  -1  -6 -16  275.67   37.76
  -1   6 -16  216.07   42.27
   1  -6  16  287.10   43.92
   1   6  16  264.36   46.40
  -1  -6 -16  258.79   41.48
  -1   6 -16  257.33   42.31
  -1   6 -17  262.69   38.62
   1   6  17  252.36   47.01
  -1   6 -17  195.35   40.54
  -1  -6 -17  303.35   40.62
  -1   6 -17  282.56   42.29
  -1   6 -17  238.29   42.33
  -1  -6 -18  513.21   53.78
  -1   6 -18  503.04   62.47
  -1   6 -18  592.78   63.03
  -1   6 -18  474.41   67.47
   1   6  18  493.93   67.05
  -1   6 -18  524.31   56.14
  -1  -6 -19   36.11   17.46
  -1   6 -19   27.55   22.39
  -1   6 -19   41.87   21.82
  -1   6 -19   69.02   29.60
  -1   6 -19   41.77   24.90
   1   6  19    2.64   18.60
  -1   6 -20   20.44    7.77
  -1  -6 -20   26.42   13.71
  -1   6 -20  -21.83   21.84
   1   6  20    5.38   17.90
  -1   6 -20   28.22   19.20
  -1   6 -20   23.55   13.09
   1   6  21    2.50   16.05
  -1   6 -21   33.26   15.99
  -1   6 -21   28.00   18.74
  -1   6 -21   24.82   16.54
  -1  -6 -21   42.92   16.83
  -1   6 -21   41.94   15.35
  -1   6 -22   -9.52   11.99
  -1  -6 -22   37.81   25.91
  -1  -6 -22    2.25    6.75
  -1   6 -22   22.84   16.23
  -1   6 -22    7.03    6.05
  -1   6 -23  -23.98   17.72
  -1  -6 -23   22.49   19.27
  -1  -6 -23   24.75   15.15
  -1   6 -23  -22.71   23.91
  -1   6 -24    9.23   14.05
  -1   6 -24   21.68   14.78
  -1  -6 -24    7.88   10.18
  -1  -6 -25   43.49   28.70
  -1   6 -25   -7.89   13.13
  -1   6 -25   29.68   22.70
  -1  -6 -25  -23.44   14.11
  -1  -6 -26  223.34   41.66
  -1   6 -26  190.08   49.23
  -1   6 -26  263.66   62.99
  -1  -6 -26  288.94   62.35
  -1   6 -27    1.98   14.48
  -1   6 -27   11.38   16.24
   1  -7 -29   68.63   40.05
   1  -7 -28  138.45   50.43
   1   7 -28  117.28   43.39
   1   7 -28   70.39   34.26
   1   7 -27  -22.13   19.89
   1  -7 -27   16.97   26.31
   1   7 -27   23.88   17.71
   1  -7 -26  110.33   40.95
   1   7 -26   -0.09   16.42
   1   7 -26  124.91   40.30
   1   7 -25   -7.39   14.02
   1  -7 -25    6.76   16.71
   1   7 -25   -2.93   11.39
   1   7 -24   52.92   31.44
   1  -7 -24   22.08   19.38
   1   7 -24   18.37   20.18
   1   7 -23   87.99   34.70
   1   7 -23  165.98   42.65
   1  -7 -23  177.85   49.30
  -1  -7  23   87.55   34.54
   1   7 -22   41.80   25.74
   1   7 -22   28.26   17.47
   1  -7 -22   32.92   20.41
  -1  -7  22   21.97   22.83
  -1  -7  21   57.63   24.84
   1   7 -21   82.97   28.18
   1  -7 -21   73.49   26.41
   1   7 -20  385.04   57.42
  -1  -7  20  335.39   63.84
   1  -7 -20  398.53   64.59
   1   7 -19   45.97   25.82
   1  -7 -19   79.48   35.04
  -1  -7  19   23.76   21.19
   1   7 -18  858.19   78.19
  -1  -7  18  821.41   91.56
   1  -7 -18  853.85   90.15
   1   7 -17   95.40   26.34
   1  -7 -17  108.00   31.82
  -1  -7  17   77.65   25.59
   1  -7 -16  160.30   38.21
  -1  -7  16  127.32   34.88
  -1  -7  15   -5.30   10.50
   1  -7 -15   11.61   10.72
  -1   7  14   63.59   25.20
   1  -7 -14   54.84   23.26
  -1  -7  14   46.51   20.01
   1   7 -14   20.35   14.31
  -1  -7  13   79.36   24.52
   1   7 -13   61.79   21.98
   1  -7 -13  102.17   31.34
  -1   7  13   74.70   27.71
  -1   7  12  106.18   31.14
   1   7 -12  106.45   26.34
  -1  -7  12  111.93   30.24
   1  -7 -12  100.92   25.87
   1  -7 -11  804.31   73.19
   1   7 -11  513.25   58.00
  -1   7  11  812.81   87.82
  -1  -7  11  420.62   55.99
   1   7 -10   10.29    9.50
  -1  -7  10   39.99   18.08
   1  -7 -10   62.43   19.39
  -1   7  10   71.95   25.65
   1   7  -9   26.63   14.70
   1   7  -9   31.88   10.94
  -1  -7   9   25.82   13.33
   1  -7  -9   42.59   17.14
   1   7  -8   62.78   14.04
   1   7  -8   48.60   16.48
  -1  -7   8   61.89   20.73
   1  -7  -8   51.49   15.90
   1   7  -7  187.52   19.76
   1  -7  -7  169.72   29.66
  -1  -7   7  197.46   33.95
   1   7  -6  121.11   14.87
   1  -7  -6  102.98   21.94
  -1  -7   6  109.00   24.63
  -1   7   5  100.18    9.28
  -1  -7   5  109.50   23.88
   1   7  -5   97.26   10.94
   1  -7  -5  101.15   20.95
  -1   7   4 2697.66   54.05
   1  -7  -4 2869.49  110.22
  -1  -7   4 2862.56  113.73
  -1  -7   3   26.59   12.03
  -1   7   3   24.00   11.03
  -1   7   3   20.84    7.34
   1  -7  -3    9.80    5.78
  -1  -7   2 1315.60   76.11
  -1   7   2 1368.52   76.70
   1  -7  -2 1350.43   72.35
   1  -7  -1  457.47   41.04
  -1  -7   1  492.91   48.78
  -1   7   1  445.26   43.52
   1  -7   0  525.16   43.79
  -1  -7   0  571.89   51.43
  -1   7   0  532.53   46.23
   1  -7   0  461.76   31.82
   1   7   1  816.64   43.25
  -1  -7  -1  913.92   64.89
   1  -7   1  863.66   58.77
  -1   7  -1  858.32   56.11
   1  -7   1  882.69   54.03
  -1  -7  -1  762.32   25.67
   1  -7   1  872.85   43.53
   1  -7   2  670.21   57.16
   1  -7   2  712.95   47.57
  -1  -7  -2  709.99   29.83
   1  -7   2  651.46   48.42
  -1  -7  -2  667.94   55.88
   1   7   2  621.65   35.02
   1  -7   2  678.86   38.27
  -1   7  -2  722.59   50.09
   1  -7   3  292.79   36.40
   1  -7   3  336.76   32.29
  -1  -7  -3  280.90   37.49
  -1   7  -3  296.58   30.89
   1   7   3  256.35   30.42
   1   7   3  285.70   22.79
   1  -7   3  273.72   29.43
   1  -7   3  281.61   23.94
   1  -7   4  186.56   20.42
   1   7   4  193.51   20.03
   1  -7   4  169.51   27.25
   1  -7   4  190.13   24.02
   1   7   4  210.81   28.33
  -1   7  -4  184.33   23.90
  -1  -7  -4  155.38   29.26
  -1  -7  -5   75.37   16.33
   1   7   5  103.88   16.44
   1  -7   5   81.71   19.51
  -1  -7  -5  102.70   21.17
   1   7   5  110.45   20.35
  -1   7  -5   96.30   16.36
   1  -7   5  101.69   17.53
  -1  -7  -5   81.03   21.61
  -1   7  -5   79.80   16.15
   1  -7   5  114.78   17.59
  -1   7  -6  925.50   56.48
   1  -7   6 1038.68   56.70
  -1  -7  -6 1037.16   62.97
  -1   7  -6  994.26   52.32
  -1  -7  -6 1012.88   59.39
   1   7   6 1088.88   68.00
   1  -7   6  917.20   65.12
  -1   7  -6  930.60   56.76
   1   7   7   16.35   10.07
  -1   7  -7  -21.14   16.78
  -1   7  -7   -5.86    5.87
  -1  -7  -7   14.15   10.18
   1  -7   7   14.09    7.46
  -1   7  -7    4.92    5.87
   1  -7   7   -3.78    7.22
  -1   7  -7    7.02    7.17
  -1  -7  -7    7.66    7.47
  -1   7  -8 1788.21  102.61
   1   7   8 1802.08   91.65
  -1   7  -8 1715.39   77.01
   1  -7   8 1675.65   90.23
  -1  -7  -8 1796.18   83.71
  -1  -7  -8 1714.39   81.86
   1   7   8 1805.05   87.32
  -1   7  -8 1778.14   84.37
   1  -7   8 1762.45   79.02
  -1   7  -8 1680.14   67.01
  -1   7  -9  108.05   20.33
  -1   7  -9   88.31   20.98
  -1   7  -9  157.95   34.39
   1  -7   9   68.83   18.98
  -1  -7  -9  667.83   53.62
   1   7   9  655.14   52.41
  -1   7  -9  101.36   17.36
   1  -7   9  105.49   22.65
   1   7   9  763.55   64.77
  -1  -7  -9  542.81   48.77
   1   7  10  162.54   26.76
   1  -7  10   13.59    8.82
  -1  -7 -10  171.49   26.54
  -1   7 -10   -3.35    7.13
  -1   7 -10   23.11   11.86
   1  -7  10   18.85   12.36
   1   7  10  193.12   34.18
  -1   7 -10   15.92    7.60
  -1   7 -10   18.48   15.49
  -1  -7 -10  175.27   28.32
   1  -7  11   12.06   13.24
   1   7  11   81.48   28.46
  -1   7 -11   63.03   26.84
  -1   7 -11  130.74   44.44
  -1   7 -11   81.85   22.43
  -1  -7 -11  178.64   30.17
   1   7  11  169.41   37.75
  -1   7 -11   33.45   21.58
  -1  -7 -11  151.62   30.35
   1   7  12  697.28   52.64
  -1  -7 -12  699.58   56.04
  -1   7 -12  659.66   43.43
  -1   7 -12  684.56   53.65
   1  -7  12  686.34   59.00
   1   7  12  693.30   66.61
  -1   7 -12  707.48   71.03
  -1  -7 -12  637.99   56.85
  -1   7 -12  665.85   58.78
  -1   7 -13   -1.60    5.48
  -1   7 -13    3.28    8.63
  -1   7 -13    7.90   16.95
  -1   7 -13   21.82   10.63
  -1  -7 -13    3.82    6.87
   1   7  13    1.22    7.60
  -1  -7 -13   -5.08   10.52
   1   7  13    0.94    9.13
   1  -7  13    1.82    7.08
  -1  -7 -14  290.81   40.66
  -1   7 -14  313.24   43.56
  -1   7 -14  226.36   36.60
   1   7  14  339.61   49.41
  -1  -7 -14  274.81   36.91
   1  -7  14  294.12   41.36
  -1   7 -14  298.56   48.93
  -1   7 -15   32.22   15.08
  -1   7 -15   50.72   24.40
  -1  -7 -15   31.38   14.20
  -1  -7 -15   53.28   16.84
  -1   7 -15   55.68   24.27
   1   7  15   24.21   13.84
   1  -7  15   30.01   12.02
  -1  -7 -16  173.71   30.66
  -1   7 -16  141.89   33.78
  -1   7 -16  188.61   36.50
   1  -7  16  131.10   30.61
   1   7  16  141.47   34.16
  -1   7 -17   14.08    5.34
  -1   7 -17  -16.46   21.01
  -1  -7 -17   40.80   15.98
  -1   7 -17   43.09   20.69
   1  -7  17   24.10   17.76
   1   7  17   47.97   22.67
  -1  -7 -18    6.59    7.02
  -1   7 -18  -13.02   14.18
  -1   7 -18   19.68   18.85
  -1   7 -18   12.77   12.12
   1  -7  18   -5.77   15.71
   1   7  18    2.45   14.97
  -1   7 -19    2.37   11.08
  -1   7 -19  -11.87    8.36
  -1   7 -19  -11.81    6.93
  -1   7 -19   33.95   22.83
  -1  -7 -19   27.41   19.12
  -1   7 -20  251.66   43.70
  -1   7 -20  202.81   37.50
  -1   7 -20  201.21   43.77
  -1  -7 -20  248.72   40.90
  -1   7 -20  176.47   40.47
  -1   7 -21   31.08   24.11
  -1   7 -21   23.64   14.07
  -1   7 -21   -6.27    6.62
  -1   7 -21   21.52   16.89
  -1  -7 -22  299.21   45.84
  -1   7 -22  255.82   44.86
  -1   7 -22  249.81   49.61
  -1   7 -22  224.26   52.33
  -1   7 -23   82.56   32.06
  -1  -7 -23   61.93   27.37
  -1  -7 -23   81.10   26.09
  -1   7 -23   26.53   17.71
  -1  -7 -24   73.36   24.22
  -1   7 -24   81.15   35.72
  -1  -7 -24   66.00   27.61
  -1   7 -24   86.29   33.48
  -1   7 -25  -24.44   17.95
  -1  -7 -25   36.08   22.53
  -1  -7 -25   19.69   15.94
  -1   7 -25   31.71   19.27
  -1   7 -26  -23.89   30.07
  -1  -7 -26    3.31    9.99
  -1   7 -26    4.52   14.06
  -1  -7 -26    8.67   13.40
  -1   7 -27  -11.81   24.65
   1  -8 -28   48.90   24.61
   1   8 -28   89.24   39.15
   1   8 -27  -77.23   38.50
   1  -8 -27  -47.60   27.25
   1   8 -27   13.47   15.95
   1   8 -26   -5.59   10.65
   1   8 -26  -34.35   30.97
   1   8 -25   25.58   20.65
   1  -8 -25  -51.23   26.96
  -1  -8  25  -11.20   22.28
   1   8 -25  -15.04   18.78
   1   8 -24  -23.00   23.71
   1   8 -24   52.82   30.44
   1  -8 -24   13.24   19.75
  -1  -8  24  -28.12   21.74
   1   8 -23   24.16   14.87
   1   8 -23   51.52   23.48
   1  -8 -23   27.14   15.34
  -1  -8  23   13.22   20.58
   1   8 -22  282.34   52.85
   1  -8 -22  326.89   61.34
  -1  -8  22  221.91   55.33
   1   8 -21    5.36    9.28
   1  -8 -21    5.08   13.64
  -1  -8  20   24.37   16.86
   1  -8 -20    6.60    9.30
   1   8 -20   29.05   19.56
   1   8 -19   -5.68   13.78
   1  -8 -19   23.06   17.28
  -1  -8  19   -5.35   12.71
   1  -8 -18   77.72   27.85
  -1  -8  18   48.10   23.61
   1   8 -18   56.20   20.68
   1  -8 -17  230.21   44.03
  -1  -8  17  224.28   47.30
   1   8 -17  250.03   41.16
   1   8 -16  397.74   49.88
  -1  -8  16  471.37   67.43
   1  -8 -16  419.56   59.36
  -1  -8  15    3.30   10.84
   1  -8 -15   15.51   12.41
   1   8 -15   22.72   15.54
   1   8 -14   74.29   19.73
  -1  -8  14   68.96   26.35
   1  -8 -14   25.23   10.55
  -1  -8  13   19.90   14.08
   1   8 -13   19.94   14.13
   1   8 -13   14.64   15.46
   1  -8 -13   21.42   12.73
   1   8 -12   20.92   13.07
  -1  -8  12   13.10   11.23
  -1   8  12   18.74    7.64
   1   8 -12   19.91   12.44
   1  -8 -12    1.49    9.34
  -1  -8  11   19.48    8.24
   1   8 -11   55.17   15.27
   1   8 -11   20.93   11.39
   1  -8 -11   44.25   19.61
  -1   8  11   49.46   22.20
  -1  -8  10   35.29   16.46
   1   8 -10   54.14   14.81
   1   8 -10   48.99   17.19
   1  -8 -10  115.10   31.04
  -1   8  10   88.84   37.80
   1   8  -9    3.55    4.57
   1  -8  -9   14.24    5.77
  -1   8   9    4.12   12.12
  -1  -8   9   -7.68   11.39
   1   8  -9   -9.85   12.62
   1   8  -8    8.09    5.92
   1  -8  -8    1.49    8.48
  -1  -8   8    1.04   12.00
   1   8  -8    6.61    7.00
   1  -8  -7  228.97   35.16
   1   8  -7  229.77   36.44
  -1  -8   7  225.69   37.01
   1   8  -7  232.71   22.14
  -1   8   6 1747.54   36.53
   1   8  -6 2044.17   59.51
  -1  -8   6 1963.99  104.69
   1  -8  -6 2186.43  104.47
  -1  -8   5   -0.38   11.41
   1   8  -5   -0.13    2.85
  -1   8   5    4.70    3.63
   1  -8  -5    6.92    8.41
   1  -8  -4 1709.68   89.94
  -1  -8   4 1564.93   89.13
  -1  -8   3   19.53   10.61
   1  -8  -3   37.08   13.33
  -1  -8   2  147.10   27.47
   1  -8  -2  175.76   27.81
  -1   8   1 1182.32   73.23
  -1  -8   1 1225.02   77.34
   1  -8  -1 1198.85   69.01
   1  -8   0  941.78   43.32
   1  -8   0  967.45   59.87
   1   8   0  971.46   44.14
  -1   8   0  961.68   64.13
  -1  -8   0 1023.16   70.85
  -1  -8  -1  428.12   18.79
   1  -8   1  456.20   45.49
  -1   8  -1  482.15   44.15
  -1  -8  -1  468.92   49.38
   1  -8   1  470.78   41.01
   1   8   1  476.18   29.13
   1  -8   1  468.20   29.39
  -1  -8  -2  160.34   28.79
   1  -8   2  179.17   30.49
   1  -8   2  175.04   17.53
   1  -8   2  195.20   27.24
  -1   8  -2  175.44   26.26
   1  -8   2  208.62   29.11
   1   8   2  198.71   18.38
   1  -8   3  189.83   25.75
   1  -8   3  162.01   28.54
  -1  -8  -3  172.15   30.56
  -1   8  -3  186.17   26.46
   1   8   3  184.26   17.82
   1  -8   3  168.64   25.39
   1  -8   3  160.02   17.55
   1  -8   4  112.07   16.07
   1  -8   4  101.67   23.43
   1   8   4   98.62   21.36
  -1   8  -4  135.46   22.30
   1  -8   4  100.92   19.39
  -1  -8  -4  111.94   25.70
   1   8   4  119.67   15.71
   1   8   5   -7.48    8.30
  -1  -8  -5   -2.13   11.39
  -1   8  -5   -0.96    7.11
  -1   8  -5    1.95    4.29
   1  -8   5  -13.81   11.37
   1  -8   5    4.59   10.48
  -1   8  -6   55.00   14.53
   1   8   6   75.55   20.43
   1  -8   6   50.96   14.54
   1  -8   6   66.38   15.00
  -1  -8  -6   87.49   19.97
  -1  -8  -6   63.63   15.70
  -1   8  -6   71.64   15.97
  -1  -8  -7   50.79   14.26
   1  -8   7   47.47   15.34
  -1   8  -7   50.40   13.34
  -1   8  -7   39.20   13.58
   1  -8   7   42.28   13.26
  -1   8  -7   38.11   13.17
  -1  -8  -7   79.86   21.46
   1   8   7   52.43   18.36
  -1   8  -8  295.18   34.93
   1  -8   8  285.07   37.50
  -1   8  -8  357.78   47.41
  -1   8  -8  305.39   31.28
   1   8   8  330.78   41.33
   1  -8   8  325.76   36.56
  -1  -8  -8  340.09   39.46
  -1  -8  -8  308.60   35.24
  -1   8  -8  311.29   35.47
  -1   8  -9   98.90   21.45
   1  -8   9   60.95   19.06
  -1   8  -9   86.12   25.58
  -1   8  -9   78.15   18.05
  -1   8  -9   86.31   16.93
   1  -8   9   62.47   16.79
   1   8   9   62.09   18.77
  -1  -8  -9   82.11   19.91
  -1  -8  -9   80.38   19.20
   1   8   9  100.05   20.70
   1   8  10 1104.97   69.22
  -1   8 -10 1137.29   88.46
  -1   8 -10 1012.78   56.38
   1  -8  10  976.06   71.29
  -1  -8 -10 1064.04   70.29
   1   8  10 1132.18   81.36
  -1   8 -10 1021.06   65.52
   1  -8  10 1101.96   72.07
  -1   8 -10 1040.96   70.51
  -1  -8 -10  968.68   67.07
  -1   8 -11  143.43   32.93
  -1  -8 -11  182.61   32.54
   1   8  11  145.77   28.97
  -1   8 -11  121.97   23.64
  -1   8 -11  106.33   18.81
  -1  -8 -11  209.98   36.36
   1   8  11  137.59   32.54
   1  -8  11  125.14   25.72
  -1   8 -11   97.75   21.15
  -1  -8 -12  504.67   49.60
   1   8  12  553.71   48.12
  -1   8 -12  534.48   41.88
  -1   8 -12  549.12   50.09
  -1   8 -12  509.88   62.07
   1   8  12  546.14   61.26
   1  -8  12  546.46   54.98
  -1  -8 -12  522.01   52.51
  -1   8 -12  541.42   53.14
  -1  -8 -13   -7.26   11.65
  -1   8 -13   -6.93    9.76
  -1   8 -13   -6.10   10.55
   1  -8  13   17.51   11.36
   1   8  13   -5.21    8.61
  -1   8 -13    2.08    5.41
  -1  -8 -13    5.98   10.39
   1   8  13   19.65   14.16
  -1  -8 -14  193.01   32.16
  -1   8 -14  204.90   42.17
  -1   8 -14  164.14   23.80
   1  -8  14  183.03   35.78
  -1  -8 -14  158.15   30.81
  -1   8 -14  192.64   34.61
   1   8  14  142.01   33.50
  -1   8 -15    1.38    6.06
  -1  -8 -15   -3.04   10.23
  -1   8 -15   18.31   17.19
  -1   8 -15   -1.46    5.74
  -1  -8 -15    3.66    7.56
   1   8  15   -0.99    9.57
   1  -8  15   -5.34   16.04
  -1   8 -15   22.26   17.37
  -1   8 -16  182.63   42.57
  -1  -8 -16  218.10   36.38
  -1   8 -16  188.34   32.61
  -1   8 -16  202.62   40.03
   1   8  16  235.19   47.20
   1  -8  16  169.42   35.87
  -1   8 -17  244.86   45.83
   1  -8  17  223.98   41.77
  -1  -8 -17  227.03   37.30
  -1   8 -17  188.77   32.62
  -1   8 -17  265.82   52.55
   1   8  17  223.92   47.31
  -1   8 -18  487.03   55.22
  -1   8 -18  541.40   73.78
  -1  -8 -18  555.04   60.13
   1  -8  18  532.19   65.30
  -1   8 -18  529.82   65.45
  -1   8 -19   27.59   15.62
  -1   8 -19   53.57   26.37
  -1   8 -19   61.37   24.97
   1  -8  19   13.87   11.25
  -1  -8 -19   31.51   15.42
  -1  -8 -20   74.18   23.62
  -1   8 -20   33.09    9.30
  -1   8 -20   64.03   32.78
  -1   8 -20   94.01   30.24
  -1   8 -20   56.52   22.76
  -1   8 -21    4.35   12.15
  -1   8 -21    0.42   10.27
  -1  -8 -21   30.38   14.47
  -1   8 -21   27.34   20.71
  -1   8 -22   54.42   24.24
  -1  -8 -22   22.77   15.99
  -1   8 -22   10.43   15.09
  -1   8 -22   41.70   20.75
  -1  -8 -23    6.46    5.57
  -1   8 -23   25.70   19.90
  -1  -8 -24  103.95   38.47
  -1   8 -24   56.69   31.55
  -1  -8 -24   89.75   28.49
  -1   8 -24   47.89   21.48
  -1   8 -25   44.75   25.48
  -1  -8 -25   15.53   14.14
  -1   8 -25    5.20   17.31
  -1  -8 -25   16.13   18.19
  -1  -8 -26  158.85   38.04
  -1  -8 -26  114.30   37.24
  -1   8 -26  128.51   41.91
  -1   8 -26  172.77   50.00
   1   9 -28   75.76   39.36
   1   9 -27   67.47   42.66
   1   9 -27   30.50   26.10
   1  -9 -27   17.36   18.68
   1   9 -26   30.56   23.56
   1  -9 -26   57.20   29.14
  -1  -9  26   27.67   22.73
   1   9 -26   66.56   35.81
   1   9 -25    5.24   12.28
   1   9 -25    9.59   15.38
   1  -9 -25    2.20   13.17
  -1  -9  25   -6.91   25.81
   1   9 -24   15.73    9.85
   1   9 -24    2.03   18.28
   1  -9 -24    7.01   10.57
  -1  -9  24   16.44   21.20
   1   9 -23  164.09   42.69
   1  -9 -23  160.16   42.78
  -1  -9  23  102.92   40.69
   1  -9 -22    6.70   16.75
   1   9 -22   29.41   22.06
  -1  -9  22   36.71   26.96
   1  -9 -21   18.00   13.49
   1   9 -21   26.84   17.74
  -1  -9  21   57.80   31.59
   1  -9 -20   27.70   16.00
  -1  -9  20   38.33   21.32
   1   9 -20   35.42   21.72
  -1  -9  19   17.59   16.12
   1  -9 -19   53.07   19.30
   1   9 -18   69.63   25.44
   1  -9 -18   13.57   10.57
  -1  -9  18   35.44   19.12
   1   9 -17   27.73   17.51
  -1  -9  17    1.11   18.37
   1  -9 -17   63.11   26.86
   1   9 -16  518.97   57.67
  -1  -9  16  509.54   69.81
   1  -9 -16  474.91   63.67
  -1  -9  15  -11.10   16.29
   1   9 -15   20.07   13.57
   1  -9 -15   16.95   14.34
   1   9 -14   20.12   13.12
  -1  -9  14   -1.09   10.00
   1  -9 -14   -7.57   13.54
  -1  -9  13   21.17   11.72
   1  -9 -13    0.16   13.31
   1   9 -13   25.55   12.97
   1   9 -12  137.47   24.30
  -1  -9  12  144.34   34.66
   1   9 -12  146.36   32.78
   1  -9 -12  172.47   35.64
   1   9 -11  133.44   22.45
   1  -9 -11  125.03   29.72
  -1  -9  11  112.42   29.72
   1   9 -11  160.13   35.26
  -1   9  11  123.46   32.64
   1   9 -10   32.43    9.08
   1  -9 -10   53.82   18.91
  -1  -9  10   37.44   13.64
   1   9 -10   47.78   18.29
  -1   9  10   42.02   19.17
   1   9  -9   34.84    9.54
   1  -9  -9   43.58   19.04
  -1  -9   9   23.13   11.64
   1   9  -9   27.15    8.32
  -1   9   9   60.44   21.86
   1   9  -8  183.04   34.40
   1   9  -8  147.77   20.07
   1  -9  -8  126.07   25.67
  -1   9   8  147.63   32.80
  -1  -9   8  151.35   32.20
  -1  -9   7   61.24   21.61
   1   9  -7   77.08   24.26
   1  -9  -7   71.49   20.20
   1   9  -7   59.37   10.75
   1   9  -6   -1.66    4.28
  -1  -9   6   -1.81    7.54
   1   9  -6   11.78    5.82
  -1   9   6    2.16    2.44
   1  -9  -6    1.43    9.79
   1  -9  -5  907.58   69.04
  -1  -9   5  861.32   70.15
  -1  -9   4  264.71   38.52
   1  -9  -4  265.48   37.47
  -1   9   4  277.47   40.74
  -1  -9   3  265.23   39.01
  -1   9   3  250.72   37.79
   1  -9  -3  247.24   35.02
  -1  -9   2  636.84   60.17
   1  -9  -2  635.17   54.14
  -1  -9   1  475.56   52.23
   1  -9  -1  475.53   30.26
   1  -9  -1  499.56   47.41
   1  -9   0 1881.16   56.90
   1  -9   0 1774.54   86.12
   1  -9   0 1897.62  102.78
  -1  -9   0 1976.48  105.57
   1   9   0 1828.94   56.83
  -1  -9  -1   45.30    6.10
   1  -9   1   84.83   19.74
   1   9   1   53.12    8.87
   1  -9   1   43.36    7.33
  -1  -9  -1   46.34   17.38
   1  -9   1   67.24   19.42
   1   9   2   44.94    8.59
   1  -9   2   46.21   15.40
   1  -9   2   57.18   17.07
   1  -9   2   46.27    8.61
  -1  -9  -2   50.76   18.34
   1  -9   2   37.80   15.32
   1   9   3   33.56    9.02
   1  -9   3   24.79   11.54
   1  -9   3   17.65    9.19
   1   9   3   23.43   11.53
  -1  -9  -3   20.37   15.28
   1  -9   3   30.50    8.90
   1  -9   3   12.56    6.51
  -1  -9  -4  332.90   46.51
   1  -9   4  374.87   40.22
   1   9   4  393.46   43.77
   1  -9   4  370.98   43.07
  -1   9  -4  362.35   39.21
   1  -9   5   19.84   10.19
   1  -9   5    5.65    7.06
   1   9   5    2.27    5.30
  -1   9  -5   16.80   10.41
  -1  -9  -5   11.45    7.78
   1  -9   6  896.53   61.46
  -1  -9  -6  854.36   78.48
   1  -9   6  861.08   65.89
  -1   9  -6  818.71   56.92
  -1  -9  -6  854.15   64.26
   1   9   6  916.85   69.90
  -1   9  -6  787.49   53.02
  -1  -9  -6  781.36   53.31
   1  -9   7  103.17   21.50
   1   9   7  100.03   23.45
  -1   9  -7   89.89   19.11
  -1   9  -7   70.76   18.33
  -1  -9  -7  104.59   23.14
   1  -9   7   72.23   17.72
  -1  -9  -7   74.07   17.72
  -1   9  -7   94.86   20.23
  -1   9  -8  882.91   65.13
   1  -9   8  871.64   67.56
  -1  -9  -8  947.65   69.96
   1   9   8  930.67   72.78
   1  -9   8  967.60   66.31
  -1   9  -8  851.61   56.56
  -1  -9  -8  767.31   56.43
  -1   9  -8  828.07   58.97
  -1   9  -9   47.96   15.04
   1  -9   9   56.32   16.83
  -1   9  -9   52.32   12.84
   1  -9   9   83.00   21.31
  -1  -9  -9   79.72   22.84
  -1   9  -9   66.67   17.81
   1   9   9   66.69   21.87
  -1  -9  -9   64.27   16.86
   1   9   9   52.84   15.92
  -1   9 -10   22.86   11.93
  -1   9 -10   36.05   16.54
  -1   9 -10   45.94   13.34
   1   9  10   28.73   11.13
  -1  -9 -10   54.65   19.01
   1  -9  10   31.14   15.02
  -1   9 -10   41.96   15.67
   1  -9  10   37.96   15.02
   1   9  10   50.62   17.46
  -1  -9 -10   33.70   12.15
  -1   9 -11   34.52   13.79
  -1  -9 -11   36.82   13.47
  -1   9 -11   26.29   16.60
  -1   9 -11   59.08   15.98
   1   9  11   44.28   14.32
  -1  -9 -11   54.25   18.92
   1  -9  11   36.95   12.54
   1   9  11   65.59   20.54
  -1   9 -12  692.21   50.68
  -1  -9 -12  690.94   61.42
  -1   9 -12  737.80   77.70
   1   9  12  638.92   68.62
   1  -9  12  761.37   67.81
   1   9  12  695.89   55.37
  -1  -9 -12  642.64   58.90
  -1   9 -12  690.59   62.53
  -1  -9 -13  152.19   29.28
   1  -9  13  174.58   34.18
  -1   9 -13  168.70   38.22
  -1   9 -13  165.19   24.75
   1   9  13  178.28   37.04
  -1  -9 -13  132.51   26.80
  -1   9 -13  124.40   26.02
  -1   9 -14  390.71   59.13
   1   9  14  334.92   52.14
  -1  -9 -14  354.61   44.98
  -1  -9 -14  327.38   44.64
   1  -9  14  371.66   51.43
  -1   9 -14  372.08   45.66
  -1   9 -14  326.97   44.99
  -1   9 -15  201.94   43.44
  -1  -9 -15  250.81   40.07
  -1  -9 -15  275.35   41.17
  -1   9 -15  274.40   39.16
   1  -9  15  268.89   43.79
   1   9  15  261.08   48.24
  -1   9 -15  272.54   43.40
   1  -9  16  137.30   32.05
  -1  -9 -16  110.94   24.62
  -1   9 -16  146.14   35.21
  -1   9 -16  119.48   25.76
  -1   9 -16   96.59   31.30
   1  -9  17   36.89   17.08
  -1   9 -17   66.59   27.24
  -1   9 -17   82.22   27.66
  -1  -9 -17   24.48    7.64
  -1   9 -17   40.45   11.55
  -1  -9 -18   35.33   16.56
  -1   9 -18   80.85   30.31
  -1   9 -18   64.93   26.10
  -1   9 -18    8.85    5.33
   1  -9  18   31.69   16.32
  -1  -9 -19   75.70   23.05
  -1   9 -19   88.07   29.54
  -1   9 -19   46.89   16.71
   1  -9  19   66.74   25.75
  -1   9 -19   71.98   28.66
   1  -9  20  328.41   54.41
  -1   9 -20  306.16   53.57
  -1   9 -20  276.61   57.89
  -1  -9 -20  315.73   47.50
  -1  -9 -21   12.63   13.66
  -1   9 -21    7.83   12.56
  -1   9 -21   -1.13   11.00
  -1   9 -21   38.65   23.84
   1  -9  21   13.89   14.37
  -1   9 -22  130.26   37.76
  -1   9 -22  142.88   45.01
  -1  -9 -22  143.02   34.96
  -1   9 -23  199.61   52.76
  -1   9 -23  202.96   47.70
  -1  -9 -23  171.02   37.81
  -1  -9 -24    0.37    7.88
  -1   9 -24   23.88   18.39
  -1  -9 -24   -8.94   21.47
  -1   9 -24   -1.59    9.61
  -1  -9 -25   -8.50   11.80
  -1   9 -25   -1.17   10.18
  -1  -9 -25  -13.30   16.83
  -1   9 -25    9.71   20.60
  -1  -9 -26    1.14    9.26
  -1   9 -26  -10.14   15.33
   1  10 -27   -4.97   18.08
  -1 -10  26   22.57   21.84
   1 -10 -26   51.96   32.00
   1  10 -26   53.69   33.38
   1  10 -26  -17.41   18.21
   1  10 -25   -5.96   15.29
   1  10 -25   21.06   15.76
  -1 -10  25   28.15   11.26
   1  10 -24   15.23   15.82
   1 -10 -24    9.84   11.32
  -1 -10  24   11.09   10.82
   1  10 -23  144.37   40.65
   1 -10 -23   53.72   28.33
  -1 -10  23  106.25   40.88
   1  10 -22   55.91   24.69
   1 -10 -22   47.33   26.14
  -1 -10  22   23.22   17.93
   1  10 -21  158.64   41.53
  -1 -10  21  198.20   51.70
   1 -10 -21  181.40   45.43
   1  10 -20  136.46   35.33
  -1 -10  20   68.58   32.56
   1 -10 -20  152.58   42.68
  -1 -10  19    2.88   11.40
   1  10 -19    9.05    9.53
   1 -10 -19   -0.63   14.19
  -1 -10  18   27.47   18.70
   1  10 -18   -8.64    9.57
   1 -10 -18    5.21   11.99
  -1 -10  17   86.15   29.78
   1  10 -17   68.24   21.09
   1 -10 -17  110.71   33.98
  -1 -10  16   28.05   14.83
   1 -10 -16   93.90   29.83
   1  10 -16   61.09   19.81
   1  10 -15   30.64   15.77
  -1 -10  15   28.43   16.74
   1 -10 -15   51.04   24.82
   1  10 -14  151.84   28.00
  -1 -10  14  177.39   41.90
   1 -10 -14  202.84   41.52
  -1 -10  13   66.07   23.56
   1  10 -13   56.78   17.26
   1 -10 -13   60.56   20.88
   1  10 -12   28.09   12.89
   1 -10 -12    5.19    8.19
  -1 -10  12    8.89   14.16
   1  10 -11   46.69   14.06
   1 -10 -11   54.31   21.31
  -1 -10  11   47.82   18.93
   1 -10 -10    0.15    9.33
  -1 -10  10    8.90   13.27
   1  10 -10   -0.04    7.27
   1  10 -10   24.16   17.44
   1  10  -9   63.45   22.06
   1  10  -9   80.23   16.43
   1 -10  -9  116.81   29.29
  -1 -10   9   79.51   24.88
  -1  10   9   78.51   25.44
   1  10  -8    1.54    7.98
  -1  10   8   11.80   15.16
   1  10  -8    6.44    4.66
   1 -10  -8   19.04   12.60
  -1 -10   8   12.61    7.08
  -1 -10   7  563.56   61.25
  -1  10   7  527.89   21.66
   1  10  -7  647.22   67.17
  -1  10   7  612.43   67.53
   1 -10  -7  602.22   61.04
   1 -10  -6  552.32   57.48
  -1 -10   6  541.34   58.81
   1  10  -6  581.44   64.36
  -1  10   6  629.24   66.72
   1 -10  -5  919.98   71.67
  -1  10   5  893.99   78.25
   1  10  -5  897.21   79.74
  -1 -10   5  846.34   73.25
  -1 -10   4  551.07   59.39
  -1  10   4  558.66   60.57
   1  10  -4  641.50   60.83
   1 -10  -4  588.84   56.23
   1  10  -4  636.99   67.35
   1 -10  -3   79.83   23.39
  -1  10   3   89.48   24.13
   1  10  -3   70.78   20.00
   1  10  -3   50.20   20.55
  -1 -10   3   88.96   22.11
   1 -10  -2   16.21   13.18
  -1  10   2   17.12   10.62
  -1 -10   2   -5.49    6.09
   1  10  -1    4.41    2.58
   1 -10  -1   -5.52    5.68
   1 -10  -1    0.69    3.73
  -1  10   1    2.12    6.83
  -1 -10   1    0.84    9.38
  -1 -10   0   14.90   15.26
   1  10   0   -0.25    4.18
   1 -10   0   16.47    9.12
   1 -10   0   -2.83    4.53
   1 -10   0  -17.86   15.38
  -1  10   0    6.50    4.60
  -1 -10  -1  533.80   20.26
   1 -10   1  600.11   53.53
  -1  10  -1  617.10   56.15
   1 -10   1  683.89   62.45
   1  10   1  615.91   28.68
  -1 -10  -1  710.45   68.06
   1 -10   1  592.37   27.45
   1 -10   2  288.99   40.60
   1 -10   2  267.47   35.18
   1  10   2  290.85   39.10
   1 -10   2  260.60   37.13
   1  10   2  287.76   19.87
  -1 -10  -2  294.67   45.87
   1 -10   3   15.76   10.18
   1  10   3   38.24   14.63
   1 -10   3   45.17   17.58
   1 -10   3   29.77   12.49
  -1 -10  -3   57.49   20.32
   1 -10   4  229.45   35.65
   1  10   4  226.13   34.59
   1 -10   4  241.84   34.22
  -1 -10  -4  234.82   41.00
   1 -10   5   41.95   15.81
  -1 -10  -5   29.40   19.87
   1 -10   5   14.13    5.96
   1  10   5   25.35   13.77
  -1 -10  -6   46.74   19.59
   1 -10   6   65.41   17.67
  -1 -10  -6   74.16   19.71
   1 -10   6   54.11   15.15
   1  10   6   93.44   24.52
  -1  10  -7   95.33   19.14
   1 -10   7  125.45   25.82
   1 -10   7   79.40   22.35
  -1 -10  -7   92.68   22.57
   1  10   7   92.37   23.78
  -1 -10  -7   99.43   28.18
  -1 -10  -7   83.59   18.51
  -1 -10  -8  119.63   23.27
  -1  10  -8  124.29   22.20
   1  10   8   97.93   24.39
   1 -10   8  121.97   25.70
   1 -10   8  115.14   24.48
  -1 -10  -8  138.49   27.59
   1 -10   9  333.55   42.25
   1 -10   9  306.68   41.72
  -1  10  -9  294.20   36.46
  -1 -10  -9  343.08   45.02
   1  10   9  299.82   44.54
  -1 -10  -9  262.15   33.81
  -1  10 -10  707.83   59.10
   1  10  10  721.59   59.75
   1  10  10  749.74   72.95
  -1 -10 -10  744.94   69.30
   1 -10  10  742.09   66.43
   1 -10  10  782.19   66.11
  -1 -10 -10  670.64   57.51
  -1  10 -11  446.78   48.36
   1 -10  11  462.68   51.87
   1  10  11  446.75   57.60
  -1  10 -11  455.50   60.70
   1 -10  11  463.74   53.29
  -1 -10 -11  493.22   54.48
  -1 -10 -11  408.30   45.66
  -1  10 -12  130.83   26.52
  -1  10 -12  145.95   34.26
  -1 -10 -12  106.25   24.88
  -1 -10 -12  131.20   28.85
   1 -10  12  127.25   29.08
   1  10  12  116.20   31.18
  -1 -10 -13   21.01   11.04
   1 -10  13   14.45   10.57
  -1  10 -13  -16.72   14.70
  -1  10 -13   19.01    9.60
  -1  10 -13    7.16    9.40
  -1 -10 -13    9.07    6.78
   1 -10  14    0.15   10.17
  -1  10 -14   -9.28   12.04
  -1  10 -14   -4.75    9.58
  -1 -10 -14   -7.52    6.73
  -1 -10 -14  -16.68   18.00
  -1  10 -14  -11.64   13.51
  -1 -10 -15   16.40    9.28
  -1 -10 -15   44.40   17.86
  -1  10 -15   13.10    8.46
  -1  10 -15   47.39   19.85
   1 -10  15    8.12    9.88
  -1  10 -15   13.82   11.75
  -1  10 -16  242.88   48.44
  -1  10 -16  293.86   44.63
  -1 -10 -16  321.36   46.45
   1 -10  16  300.52   49.10
  -1  10 -17  461.58   45.47
  -1 -10 -17  444.54   55.99
   1 -10  17  484.85   64.27
  -1  10 -17  470.36   62.67
  -1  10 -17  428.66   66.65
  -1  10 -17  473.75   56.99
  -1  10 -18  123.09   30.54
  -1  10 -18  133.40   38.62
  -1  10 -18   99.03   21.51
  -1 -10 -18  142.45   33.26
  -1  10 -18  149.02   38.54
   1 -10  18  141.54   36.10
  -1  10 -19   89.42   31.89
  -1  10 -19   42.12   25.94
  -1 -10 -19   78.61   25.03
   1 -10  19   28.97   12.87
  -1  10 -20  111.01   34.79
  -1 -10 -20   72.31   24.43
   1 -10  20   58.94   26.82
  -1  10 -20   85.26   28.99
  -1 -10 -21    2.81   10.86
  -1  10 -21   28.82   25.57
   1 -10  21    4.12   13.39
  -1  10 -21  -11.90   16.00
  -1  10 -22   63.12   31.21
  -1 -10 -22   -2.36    6.47
  -1  10 -22   22.03   22.53
   1 -10  22   39.10   23.97
  -1  10 -23    6.58    7.42
  -1  10 -23   -3.28   14.72
  -1 -10 -23  -21.24   17.52
  -1  10 -24  112.59   42.68
  -1  10 -24  119.12   36.72
  -1 -10 -24  135.59   35.05
  -1  10 -25   34.17   25.38
  -1 -10 -25   48.96   27.72
  -1 -10 -25   34.81   18.85
  -1  10 -26   -4.44   16.43
  -1 -10 -26  -11.70   12.81
   1  11 -26   28.47   26.15
   1  11 -26  -38.28   24.19
  -1 -11  26   19.21   20.38
   1  11 -25   73.86   34.17
   1 -11 -25   87.44   34.21
  -1 -11  25   94.74   42.57
   1  11 -24   21.22   23.37
   1 -11 -24   -1.12   11.41
  -1 -11  24   49.30   28.96
   1  11 -23  121.22   37.40
   1 -11 -23  144.02   43.34
  -1 -11  23  103.21   38.09
   1  11 -22   10.74   11.16
  -1 -11  22  -18.27   18.26
   1 -11 -22    1.98   14.06
  -1 -11  21  104.20   37.40
   1 -11 -21  179.99   48.30
   1  11 -21  185.90   44.04
  -1 -11  20   34.81   19.20
   1  11 -20   15.16   12.02
   1 -11 -20   73.45   30.81
   1  11 -19  139.32   32.77
  -1 -11  19  187.03   52.15
   1 -11 -19  185.04   44.80
  -1 -11  18   12.80   19.42
   1  11 -18  -13.10   10.24
   1 -11 -18   22.09   17.02
  -1 -11  17  217.90   52.45
   1  11 -17  204.75   38.96
   1 -11 -17  244.13   47.85
   1  11 -16  149.50   30.95
  -1 -11  16  170.55   45.12
   1 -11 -16  195.06   43.34
   1  11 -15   73.97   20.06
  -1 -11  15  115.83   34.19
   1 -11 -15   75.30   27.21
   1  11 -14   69.07   17.63
  -1 -11  14  105.24   32.53
   1 -11 -14   86.12   26.13
  -1 -11  13   29.19   22.73
   1 -11 -13    0.59   14.67
   1  11 -12   13.84   11.42
  -1 -11  12   25.43   15.13
   1 -11 -12   53.93   28.21
  -1 -11  11  109.65   30.86
   1  11 -11  107.16   22.95
   1 -11 -11   21.31   15.06
   1  11 -10   88.18   17.09
   1 -11 -10   99.33   26.29
  -1 -11  10   66.32   25.92
   1  11  -9   51.12   13.14
   1 -11  -9   94.99   27.69
  -1 -11   9   96.20   41.59
  -1  11   8  159.95   10.34
   1 -11  -8  233.43   38.53
   1  11  -8  221.07   42.79
  -1 -11   8  195.20   39.75
   1  11  -7    1.11   13.49
  -1  11   7    2.55    2.80
   1 -11  -7    5.48    6.05
  -1  11   7   -8.80   12.67
   1  11  -6   34.34   16.66
  -1 -11   6   11.50    8.84
  -1  11   6    2.83    7.04
   1 -11  -6   13.83    8.57
   1  11  -5  352.21   48.32
  -1 -11   5  320.39   47.53
   1 -11  -5  302.00   41.63
  -1  11   5  358.43   51.18
   1  11  -5  340.52   51.67
   1  11  -4   21.80   15.48
   1  11  -4    3.74   10.21
   1 -11  -4   -5.81    9.77
  -1 -11   4   -0.65    7.41
  -1  11   4   20.40   14.60
  -1 -11   3  726.17   72.39
   1 -11  -3  602.37   57.79
   1  11  -3  777.98   70.81
  -1  11   3  623.67   65.30
   1  11  -3  842.21   85.12
   1 -11  -2  227.50   18.73
   1  11  -2  359.64   47.61
   1  11  -2  296.51   23.41
   1 -11  -2  230.09   34.58
  -1 -11   2  349.72   49.07
  -1  11   2  262.61   42.45
   1 -11  -1 1079.32   77.13
   1 -11  -1 1226.36   95.53
   1  11  -1 1047.90   77.38
  -1  11   1 1031.30   80.77
  -1 -11   1  974.21   81.06
   1 -11  -1  871.29   31.82
   1  11  -1  876.51   33.94
   1 -11   0  351.07   18.46
   1 -11   0  430.25   49.13
   1  11   0  334.86   43.21
  -1 -11   0  332.52   49.94
  -1  11   0  421.95   51.03
   1  11   0  284.61   17.48
   1 -11   0  390.95   51.75
  -1  11  -1  365.15   48.52
   1 -11   1  294.68   44.54
  -1 -11  -1   46.12   23.61
   1 -11   1  262.03   49.50
   1 -11   2   38.69   21.76
   1 -11   2   60.98   23.70
  -1 -11  -2    5.61   12.28
   1 -11   2   34.13   23.18
   1  11   2    6.09   11.07
  -1  11  -2   82.78   24.59
   1 -11   3   95.13   23.78
   1 -11   3   99.03   24.95
  -1  11  -3   78.22   20.93
   1  11   3   94.27   24.39
  -1 -11  -3   68.98   22.72
   1 -11   4   56.36   19.85
  -1 -11  -4   42.15   19.90
  -1  11  -4   27.98   12.12
   1 -11   4   39.56   13.79
   1  11   4   51.53   17.06
   1  11   5   53.98   19.36
   1 -11   5   47.11   17.16
  -1  11  -5   55.29   18.94
   1 -11   5   57.67   18.18
  -1 -11  -5   41.04   18.32
  -1  11  -6  201.52   33.12
   1 -11   6  206.28   34.74
   1  11   6  226.82   38.47
   1 -11   6  234.06   36.10
  -1 -11  -6  216.54   41.66
  -1  11  -7  319.34   34.88
   1  11   7  334.10   46.87
  -1 -11  -7  358.14   46.95
  -1  11  -7  325.34   41.85
   1 -11   7  340.44   44.02
  -1 -11  -7  344.09   55.07
   1 -11   7  345.90   44.13
   1 -11   8  274.88   40.57
  -1  11  -8  289.57   38.15
  -1 -11  -8  353.65   49.35
   1  11   8  339.03   53.23
   1 -11   8  294.69   41.18
  -1 -11  -8  304.00   59.27
  -1  11  -8  276.32   34.55
  -1 -11  -8  231.66   32.54
  -1  11  -9   18.89   10.80
  -1  11  -9   -4.25    7.64
   1 -11   9   13.55   12.20
   1 -11   9   21.51   17.53
  -1 -11  -9   23.28   21.88
  -1  11  -9  -15.46    9.37
  -1  11 -10  121.07   24.28
  -1 -11 -10  138.38   26.78
   1 -11  10  100.12   25.25
  -1 -11 -10  211.28   38.43
  -1  11 -10  128.31   25.90
   1 -11  10  136.47   28.42
  -1  11 -10  126.09   28.11
  -1  11 -11   29.63   16.63
   1 -11  11   38.49   19.97
  -1 -11 -11    8.74   13.99
   1 -11  11    9.33    9.70
  -1 -11 -11    7.36    7.65
  -1  11 -11    5.11    5.99
  -1  11 -11   22.32   10.81
  -1  11 -12   13.17   10.87
  -1 -11 -12   26.63   12.65
  -1 -11 -12    6.55   11.48
   1 -11  12   27.46   16.56
  -1  11 -12   12.81    5.61
  -1  11 -12   15.86    7.84
  -1  11 -13  265.22   39.63
  -1 -11 -13  245.89   41.28
  -1  11 -13  258.74   34.98
   1 -11  13  255.23   45.32
  -1  11 -13  246.22   49.19
  -1 -11 -13  243.82   38.29
  -1  11 -13  250.80   41.85
  -1 -11 -14    3.01    7.35
  -1  11 -14  -11.44   12.69
   1 -11  14   11.80   10.27
  -1  11 -14   -4.58    6.95
  -1  11 -14   -1.03    7.77
  -1  11 -14  -20.20   19.13
  -1 -11 -15  115.38   28.64
  -1  11 -15  135.92   37.45
  -1  11 -15  145.52   32.39
  -1 -11 -15  173.28   34.82
  -1  11 -15  145.32   26.00
   1 -11  15  174.38   39.52
  -1  11 -15  154.05   31.92
  -1  11 -16  135.30   41.31
  -1  11 -16  144.22   26.85
  -1 -11 -16  130.99   31.27
   1 -11  16  127.92   34.63
  -1  11 -16  118.18   30.66
   1 -11  17   32.16   15.06
  -1 -11 -17   17.28   13.69
  -1  11 -17    2.18    4.58
  -1  11 -17   34.64   24.01
  -1  11 -17   -7.96    9.03
   1 -11  18  -21.12   19.05
  -1  11 -18   22.97   21.13
  -1 -11 -18    7.70   17.55
  -1  11 -18    3.01   12.15
  -1 -11 -19   32.17   14.50
  -1  11 -19   69.92   30.67
   1 -11  19   24.49   17.16
  -1  11 -19   65.66   32.54
  -1  11 -20   76.71   30.00
  -1 -11 -20   75.58   25.85
  -1  11 -20   56.34   23.34
   1 -11  20   64.74   28.55
  -1  11 -21   74.19   31.46
  -1  11 -21   83.20   34.07
   1 -11  21   51.25   25.96
  -1 -11 -21   92.78   29.49
  -1  11 -22   47.29   24.28
  -1 -11 -22   60.43   24.45
  -1  11 -22   31.09   22.40
   1 -11  22   31.76   17.57
  -1  11 -23  113.87   39.33
  -1 -11 -23  109.43   31.27
  -1  11 -23   89.07   35.98
  -1  11 -24  -29.72   23.12
  -1 -11 -24   25.25   16.15
  -1  11 -25   16.60   22.13
  -1 -11 -25   59.60   26.76
  -1 -11 -25   20.25   18.07
  -1  11 -26   12.39   17.04
  -1 -11 -26   38.23   24.27
  -1 -12  25   -7.11   23.09
   1 -12 -24  -13.30   15.55
  -1 -12  24   -7.45   16.63
   1 -12 -23   60.28   31.25
   1  12 -23  107.20   40.95
  -1 -12  23   71.46   36.61
   1  12 -22   27.44   17.95
   1 -12 -22  -20.34   23.74
  -1 -12  22   12.64   18.56
  -1 -12  21  215.36   57.48
   1  12 -21  211.10   47.09
   1 -12 -21  310.69   61.40
  -1 -12  20  -24.24   23.16
   1 -12 -20    8.63   12.81
   1  12 -20    7.20    7.44
   1  12 -19   97.73   28.51
  -1 -12  19   85.79   33.42
   1 -12 -19  160.20   45.96
  -1 -12  18   12.68   12.43
   1  12 -18   47.06   22.53
   1 -12 -18   78.80   30.81
  -1 -12  17   28.08   20.52
   1  12 -17   35.20   16.60
   1 -12 -17   19.98   13.09
  -1 -12  16  -20.92   19.23
   1 -12 -16   -1.75   14.36
   1  12 -16   24.07   17.28
   1 -12 -15  226.62   45.34
   1  12 -15  271.63   42.10
  -1 -12  15  218.11   49.49
  -1 -12  14  171.66   43.08
   1  12 -14  207.39   35.81
   1 -12 -14  259.39   48.21
   1  12 -13  301.93   42.55
   1 -12 -13  237.48   45.75
  -1 -12  13  368.88   62.45
   1  12 -12   25.27    8.44
   1 -12 -12   20.63   16.17
  -1 -12  12   19.26   13.01
   1  12 -11  220.36   31.38
   1 -12 -11   83.82   27.22
  -1 -12  11  222.23   44.85
   1 -12 -10    3.99    7.42
  -1 -12  10    7.23    8.08
   1 -12  -9  221.04   41.23
  -1 -12   9  258.04   46.84
   1 -12  -8   23.38   16.33
  -1  12   8   20.05    5.23
  -1 -12   8   30.64   20.29
   1 -12  -7  745.16   71.65
  -1 -12   7  737.21   77.30
  -1 -12   6  236.09   42.17
   1 -12  -6  269.71   42.14
  -1 -12   5  836.26   79.72
   1 -12  -5  852.61   73.96
   1 -12  -4   18.61   10.31
  -1 -12   4   29.56   17.20
  -1  12   4   38.60   17.91
  -1 -12   3   12.13   16.09
   1  12  -3    9.29    8.62
   1 -12  -3    3.06    2.81
  -1  12   3    5.40    9.80
   1 -12  -3    0.42    9.02
   1 -12  -2   37.67   19.71
   1  12  -2   71.07   21.44
   1 -12  -2   53.11   17.78
  -1  12   2   40.19   18.42
  -1 -12   2   44.09   18.23
   1  12  -2   37.78    6.78
   1 -12  -1   44.60   19.61
  -1 -12   1   68.30   22.08
   1 -12  -1   45.23   17.76
   1  12  -1   69.98   21.30
  -1  12   1   43.60   15.93
  -1 -12   0   73.61   25.84
   1 -12   0   29.16   15.84
   1  12   0   36.42   16.40
   1 -12   0   40.33   16.18
  -1  12   0   51.49   19.91
  -1 -12  -1  154.93   36.62
  -1  12  -1  106.92   25.69
   1 -12   1  145.34   29.38
   1 -12   1  118.24   29.70
   1  12   1  115.19   27.99
   1 -12   2   58.97   21.50
   1 -12   2   90.82   24.35
  -1 -12  -2   53.84   20.45
  -1  12  -2   75.31   20.88
   1 -12   2   55.56   16.84
   1  12   2   57.28   19.46
   1 -12   3  170.11   33.86
   1 -12   3  160.68   32.20
  -1  12  -3  185.14   34.45
  -1 -12  -3  158.70   36.68
  -1  12  -4    4.36    8.50
   1 -12   4   19.97   11.94
  -1 -12  -4    1.13    6.94
   1 -12   4   -9.34    9.55
   1 -12   5  161.43   31.46
  -1 -12  -5  230.52   45.40
  -1  12  -5  160.93   30.83
   1 -12   5  187.96   34.89
   1 -12   6   20.45   11.20
   1 -12   6   48.93   19.26
  -1 -12  -6   25.79    8.63
  -1  12  -6   22.92   16.16
  -1  12  -7   27.22   14.33
   1 -12   7   12.61   11.97
   1 -12   7   29.12   16.55
  -1 -12  -7   23.83   14.91
  -1  12  -8    5.84    7.51
  -1 -12  -8   54.02   25.07
  -1  12  -8   18.06   12.09
  -1 -12  -8   44.93   22.63
   1 -12   8   29.84   15.26
   1 -12   8   27.82   15.10
   1 -12   9   16.62   14.76
  -1  12  -9    7.13    9.77
   1 -12   9    2.49    7.81
  -1 -12  -9   -0.51    6.18
  -1  12  -9   21.69   12.23
  -1 -12  -9   -1.62    5.90
  -1  12 -10   43.32   17.56
   1 -12  10   59.33   21.65
  -1 -12 -10    9.47    5.68
   1 -12  10   33.49   17.57
  -1 -12 -10   15.96   16.03
  -1  12 -10   42.29   17.34
  -1  12 -11  115.77   25.09
  -1  12 -11   98.65   24.30
  -1  12 -11   82.24   23.04
   1 -12  11  134.21   30.20
   1 -12  11  120.64   29.69
  -1 -12 -11  206.38   39.31
  -1 -12 -11  153.66   30.00
  -1  12 -12    0.06    7.13
  -1 -12 -12   13.51   14.75
  -1  12 -12    4.53    5.67
   1 -12  12    3.58   15.17
  -1 -12 -12   -8.15    8.74
  -1  12 -12  -18.68   12.82
   1 -12  13    9.55   14.72
  -1 -12 -13    8.32   10.98
  -1  12 -13   -7.57    6.73
  -1 -12 -13   19.79   19.10
  -1  12 -13  -10.57    7.90
  -1  12 -13   -5.07   10.73
  -1  12 -14   17.06    9.73
  -1  12 -14   22.17   14.15
   1 -12  14   38.97   20.87
  -1 -12 -14   46.46   20.80
  -1 -12 -14   16.56    8.42
  -1  12 -14   16.34   13.24
   1 -12  15  101.94   31.76
  -1 -12 -15   75.22   24.21
  -1  12 -15   68.69   19.12
  -1  12 -15   94.91   27.37
  -1  12 -15   33.78   19.28
  -1 -12 -15   85.46   24.77
  -1  12 -15   89.44   32.74
  -1  12 -16   26.78   18.22
   1 -12  16    3.58   14.84
  -1  12 -16    9.40    7.33
  -1 -12 -16   18.20   14.69
  -1  12 -16   14.40    9.03
   1 -12  17  157.04   39.05
  -1  12 -17  185.36   47.90
  -1 -12 -17  178.77   37.71
   1 -12  18  -16.15   16.83
  -1  12 -18   15.53   22.81
  -1 -12 -18   19.23   20.27
  -1  12 -18   29.10   19.62
   1 -12  19    0.71   11.47
  -1 -12 -19   50.53   19.41
  -1  12 -19   52.26   29.60
  -1  12 -19   61.49   28.72
  -1  12 -20   91.71   33.58
  -1  12 -20  139.26   41.52
   1 -12  20  110.19   34.09
  -1 -12 -20  124.74   33.08
  -1 -12 -21   22.42   16.27
  -1  12 -21   87.52   39.18
  -1  12 -21   32.16   18.43
   1 -12  21   35.68   17.25
  -1 -12 -22    7.28   13.76
  -1  12 -22   -1.80   10.43
  -1  12 -23  -43.33   27.25
  -1 -12 -23   19.35   11.24
  -1  12 -24   -5.69   24.09
  -1 -12 -24   14.82   13.65
  -1 -12 -25   23.92   16.93
  -1  12 -25   25.22   23.83
  -1 -13  24   -5.73   14.10
  -1 -13  23  101.50   43.37
  -1 -13  22  -26.09   25.75
   1 -13 -22   30.16   26.54
   1 -13 -21   93.69   36.53
  -1 -13  21   23.54   20.84
   1  13 -20    6.62   11.55
   1 -13 -20  -12.76   18.01
   1  13 -19  119.37   30.72
  -1 -13  19  114.94   40.30
   1 -13 -19  178.49   44.81
   1  13 -18    3.30   10.09
   1 -13 -18   -2.51   12.06
  -1 -13  17  183.44   47.40
   1 -13 -17  204.45   46.86
   1  13 -17  239.20   42.50
   1  13 -16   -1.83    7.00
  -1 -13  16   -2.73   13.85
   1 -13 -16    9.44    9.14
  -1 -13  15  334.29   60.25
   1  13 -15  300.06   42.84
   1 -13 -15  326.09   54.94
   1  13 -14  -10.99   12.12
   1 -13 -14   28.50   17.97
  -1 -13  14   19.70   19.95
   1  13 -13   -7.56    5.45
  -1 -13  13    8.31    8.77
   1 -13 -13    1.65    9.89
   1 -13 -12   41.93   23.19
  -1 -13  12   20.11   17.97
   1 -13 -11  360.77   56.55
  -1 -13  11  277.35   51.87
   1 -13 -10   11.03   14.27
  -1 -13  10   -1.17   13.00
  -1 -13   9  392.39   60.01
   1 -13  -9  372.88   54.37
  -1  13   8    2.21    3.46
   1 -13  -8    8.92    9.51
  -1 -13   8   -3.04   12.12
  -1 -13   7    6.34   12.25
   1 -13  -7   11.64   11.72
  -1 -13   6   -1.85    8.43
   1 -13  -6    3.46    7.10
   1 -13  -5  254.08   42.84
  -1 -13   5  184.52   40.10
  -1 -13   4   25.82   18.79
   1 -13  -4    2.66    8.53
   1 -13  -3  317.97   54.43
  -1 -13   3  382.00   59.13
   1 -13  -3  307.37   45.25
   1 -13  -2   51.74   19.38
   1 -13  -2   31.90   16.43
  -1 -13   2   31.23   16.78
   1 -13  -1  484.28   57.87
   1 -13  -1  493.46   63.60
  -1 -13   1  499.02   65.29
  -1 -13   0   47.18   22.89
   1 -13   0   34.15   16.19
  -1  13   0   11.04   10.87
   1 -13   0   46.01   22.49
  -1  13  -1  256.55   47.95
  -1 -13  -1  118.88   32.74
   1 -13   1  144.76   38.10
   1 -13   1  216.85   43.09
   1 -13   1  225.46   46.42
   1 -13   2   34.87   15.57
   1 -13   2   38.65   18.22
  -1  13  -2   48.86   19.59
  -1 -13  -2   60.32   22.05
   1 -13   3   19.25   16.41
   1 -13   3    5.23    9.68
  -1 -13  -3    7.55   13.93
  -1  13  -3   13.01   11.43
   1 -13   4    7.23   13.11
   1 -13   4   -3.73    8.05
  -1  13  -4   10.50    5.85
  -1 -13  -4  -10.11   13.49
  -1 -13  -5  237.53   47.13
   1 -13   5  168.90   31.28
  -1  13  -5  217.45   37.10
   1 -13   5  234.48   39.25
   1 -13   6  211.26   35.86
   1 -13   6  239.65   40.88
  -1  13  -6  243.84   41.37
  -1 -13  -6  250.63   49.52
  -1 -13  -7   76.82   25.24
   1 -13   7   69.40   21.43
   1 -13   7  100.48   24.89
  -1  13  -7  102.37   26.47
  -1  13  -8  140.07   29.74
   1 -13   8  143.89   32.52
   1 -13   8  122.57   27.83
  -1 -13  -8  141.37   36.26
   1 -13   9    6.27   11.12
  -1 -13  -9   40.10   18.23
  -1 -13  -9   62.33   25.82
  -1  13  -9   -8.19    9.65
   1 -13   9    6.30    7.99
   1 -13  10   26.53   14.65
  -1  13 -10    3.85    5.07
  -1 -13 -10    2.33    5.74
  -1 -13 -10    4.61   12.29
  -1 -13 -10   21.16   13.96
  -1  13 -10   39.62   16.32
   1 -13  10    5.00    8.79
  -1 -13 -11   -0.03    7.69
  -1 -13 -11    4.30    8.91
  -1  13 -11   16.19   14.89
   1 -13  11   -4.35    8.59
  -1  13 -11    4.75    8.67
  -1 -13 -12   11.01   13.61
  -1 -13 -12   34.49   15.00
   1 -13  12   40.54   19.70
  -1  13 -12   19.18   13.44
  -1  13 -12   35.82   14.28
  -1  13 -12   32.02   16.70
  -1  13 -13   21.08   14.78
  -1  13 -13   -5.21    7.06
  -1 -13 -13    5.26   11.35
  -1 -13 -13   -8.25    7.63
   1 -13  13    9.69   14.37
  -1 -13 -14   25.64   16.66
  -1  13 -14   10.15   11.90
  -1 -13 -14    1.17    7.25
  -1  13 -14  -19.75   16.16
   1 -13  14    9.12   12.09
  -1  13 -14   -9.02   14.39
  -1 -13 -15  110.63   31.24
  -1  13 -15   76.54   22.01
   1 -13  15  118.49   36.84
   1 -13  16   97.80   32.11
  -1 -13 -16   78.68   25.16
   1 -13  17   20.89   19.89
  -1 -13 -17   33.03   17.70
  -1  13 -18   -6.65    9.01
   1 -13  18   21.29   17.98
  -1 -13 -18   21.76   14.92
  -1  13 -18   16.99   16.16
   1 -13  19   55.22   23.98
  -1 -13 -19   60.84   23.91
  -1  13 -19   30.57   22.26
  -1  13 -19   44.48   30.21
  -1  13 -20  -33.75   20.07
  -1 -13 -20   18.56   20.83
  -1  13 -20   16.29   14.59
   1 -13  20  -23.25   18.43
  -1  13 -21  135.48   43.24
  -1  13 -21  144.73   40.35
  -1 -13 -21  179.69   42.67
  -1  13 -22   12.41   15.16
  -1 -13 -22    7.35   15.16
  -1  13 -23   86.28   34.27
  -1 -13 -23  160.70   43.68
  -1 -13 -24   16.81   19.59
  -1 -13 -24   27.06   21.64
  -1 -13 -25   41.53   22.86
  -1  13 -25  -33.72   25.97
  -1 -14  23   17.74   24.52
  -1 -14  22   30.99   23.93
  -1 -14  21  138.31   49.73
   1 -14 -21  131.94   41.77
  -1 -14  20   37.03   29.07
   1 -14 -20   36.83   23.29
  -1 -14  19   60.22   30.11
   1 -14 -19  130.88   38.68
  -1 -14  18   62.98   34.13
   1 -14 -18   20.01   15.34
  -1 -14  17   42.89   27.95
   1 -14 -17   56.49   21.80
   1  14 -16  -12.45   13.86
  -1 -14  16    0.60    9.02
   1 -14 -16    0.74   14.67
   1  14 -15  191.05   34.07
  -1 -14  15  140.64   39.72
   1 -14 -15  204.32   45.20
  -1 -14  14   15.82   20.59
   1 -14 -14   47.53   26.27
   1 -14 -13   68.05   27.39
  -1 -14  13   43.59   26.77
  -1 -14  12   77.32   31.19
   1 -14 -12   75.46   25.87
   1 -14 -11   43.53   19.95
  -1 -14  11   34.78   20.34
   1 -14 -10   67.34   25.82
  -1 -14  10   75.06   26.05
  -1 -14   9  181.04   42.49
  -1  14   9  132.40   11.05
   1 -14  -9  227.45   43.89
  -1  14   8    9.09    5.63
   1 -14  -8    6.93    8.45
  -1 -14   8   -9.52   14.78
  -1 -14   7  169.25   38.35
   1 -14  -7  187.23   39.33
  -1 -14   6    9.84   14.08
   1 -14  -6   13.72    4.90
   1 -14  -6   19.38   13.28
  -1 -14   5  346.48   55.76
   1 -14  -5  285.44   45.03
   1  14  -5  293.26   17.94
   1 -14  -4  273.12   44.52
  -1 -14   4  217.23   43.76
   1 -14  -4  271.47   54.64
   1 -14  -3  206.43   39.42
  -1 -14   3  198.67   41.60
   1 -14  -3  186.31   41.33
   1 -14  -2   -0.12   11.76
   1 -14  -2  -14.42   17.67
  -1 -14   2    1.55   15.42
   1 -14  -1   24.22   17.31
   1 -14  -1   28.82   19.41
  -1 -14   1   36.93   18.11
  -1 -14   0    9.83   10.48
   1 -14   0   -3.42   11.96
   1 -14   0   -6.48   10.73
  -1 -14  -1  218.82   44.79
   1 -14   1  191.71   39.58
   1 -14   1  154.35   31.28
   1 -14   2   59.64   19.77
   1 -14   2   98.63   27.85
  -1 -14  -2   58.91   23.58
   1 -14   3  163.81   36.29
   1 -14   3  124.77   27.34
  -1 -14  -3  160.06   37.95
   1 -14   4    5.07   10.62
   1 -14   4   18.99    8.88
  -1 -14  -4   27.37   19.68
   1 -14   5   25.97   11.26
   1 -14   5   29.94   14.33
  -1 -14  -5   19.71   14.45
   1 -14   6  -11.97   10.22
  -1 -14  -6   23.05   17.52
   1 -14   6   -8.07   13.56
   1 -14   7   80.46   22.24
   1 -14   7  119.02   31.78
  -1 -14  -7   78.10   32.21
  -1 -14  -8    9.22   16.17
   1 -14   8    6.52   10.36
   1 -14   8   -3.04    7.32
   1 -14   9   61.49   21.42
   1 -14   9   37.05   16.69
  -1 -14  -9   78.11   30.64
   1 -14  10   13.55   11.81
   1 -14  10   34.52   18.01
  -1 -14 -10    8.61   14.84
  -1 -14 -10   -8.90   22.98
   1  14  11  227.59   37.48
  -1 -14 -11  170.90   43.99
  -1 -14 -11  199.70   40.86
  -1  14 -11  158.19   27.58
   1 -14  11  149.69   36.19
  -1  14 -12   39.85   17.02
   1  14  12   18.62   11.44
  -1 -14 -12   45.99   18.33
   1 -14  12   10.46    9.29
  -1 -14 -12   32.13   17.33
   1 -14  13   16.01   15.50
  -1  14 -13   -9.20    9.19
  -1 -14 -13   -1.42   12.63
   1 -14  14    9.23   14.86
  -1 -14 -14    1.77    9.21
  -1 -14 -15   57.49   21.18
   1 -14  15   30.93   22.27
  -1 -14 -16   11.48   14.64
   1 -14  16   24.29   12.50
   1 -14  17   99.03   33.65
  -1 -14 -17   83.92   27.77
   1 -14  18   43.87   25.61
  -1 -14 -18   19.06   14.93
  -1  14 -19  172.57   46.04
   1 -14  19  138.72   38.68
  -1 -14 -19  181.96   41.61
  -1 -14 -20   32.17   21.42
  -1  14 -20   30.85   25.27
  -1  14 -21   30.98   12.19
  -1 -14 -21   40.66   21.08
  -1  14 -22  -21.81   20.55
  -1 -14 -22   10.65   16.72
  -1 -14 -23    1.60    7.64
  -1  14 -23    5.99   13.79
  -1 -14 -24  -35.32   21.68
  -1  14 -24  -13.08   17.64
  -1 -15  22   43.71   29.15
  -1 -15  21   53.55   33.40
  -1 -15  20  -17.53   25.32
  -1 -15  19   95.22   42.69
   1 -15 -19  101.03   36.88
  -1 -15  18   37.09   23.07
   1 -15 -18    4.11   13.22
  -1 -15  17   71.82   34.04
   1 -15 -17   66.80   28.23
  -1 -15  16   17.12   18.73
   1 -15 -16   38.79   16.99
   1 -15 -15   26.66   20.53
  -1 -15  15   25.09   20.33
   1 -15 -14   20.42   15.20
  -1 -15  14   -4.99   12.33
   1 -15 -13    9.94   15.12
  -1 -15  13   -5.50   10.00
  -1 -15  12   33.39   22.45
   1 -15 -12   25.73   13.82
   1 -15 -11  422.76   62.15
  -1 -15  11  323.26   60.22
   1 -15 -10   -3.77   14.00
  -1 -15  10   -9.70   19.35
  -1  15   9   52.11    7.91
   1 -15  -9   62.48   22.41
  -1 -15   9   78.60   28.96
   1  15  -9   62.58   12.83
   1  15  -8   78.07   12.59
   1 -15  -8   55.46   18.61
  -1  15   8   63.60   10.78
  -1 -15   8  102.59   33.15
   1  15  -7   10.38    4.15
   1 -15  -7   16.03   13.43
   1 -15  -7    3.15    2.07
  -1 -15   7    0.85    8.38
  -1 -15   6    2.19   10.03
   1 -15  -6   21.43   17.53
   1  15  -6    4.51    1.81
   1 -15  -5  174.46   36.41
  -1 -15   5  150.90   40.06
   1 -15  -5  177.51   44.09
   1 -15  -4   15.06   14.85
   1 -15  -4    8.17   12.50
  -1 -15   4   15.31   16.02
   1 -15  -3  282.32   52.24
  -1 -15   3  344.59   58.91
   1 -15  -3  273.15   47.84
   1 -15  -2   15.85   14.00
   1 -15  -2   39.28   22.93
  -1 -15   2   23.80   21.65
   1 -15  -1  172.95   43.32
   1 -15  -1  129.63   35.08
  -1 -15   1  164.12   38.21
   1 -15   0  114.33   31.10
  -1 -15   0   71.04   26.57
   1 -15   0   80.69   23.62
   1 -15   0  110.25   32.66
   1 -15   1   86.73   23.58
  -1 -15  -1  137.65   38.07
   1 -15   1  116.99   32.06
   1 -15   2  115.44   32.33
  -1 -15  -2  135.92   38.11
   1 -15   2  114.74   27.34
   1 -15   3   58.73   23.81
  -1 -15  -3   51.53   21.33
   1 -15   3   16.65    9.59
   1 -15   4   21.23   11.37
  -1 -15  -4    0.85   10.68
   1 -15   4   10.07   14.07
   1 -15   5  392.05   51.62
   1 -15   5  436.13   59.83
  -1 -15  -5  465.50   70.07
  -1 -15  -6   49.80   24.54
   1 -15   6   12.13   10.07
   1 -15   6   16.51   11.40
  -1 -15  -7  312.58   58.94
   1 -15   7  235.50   38.65
   1 -15   7  234.53   45.17
   1 -15   8   68.85   24.65
   1 -15   8   51.41   18.42
  -1 -15  -8  102.51   37.15
   1 -15   9   -2.49    7.78
   1 -15   9   22.04   15.33
  -1 -15 -10   -0.33   11.94
   1 -15  10   21.47   14.13
   1 -15  10   11.29   14.71
   1  15  11   26.56   15.03
  -1 -15 -11   32.06   11.66
   1 -15  11   30.05   12.36
  -1 -15 -12   -9.38   17.96
   1 -15  12   21.47   15.19
  -1 -15 -12    6.33   21.90
  -1 -15 -13  116.28   33.42
   1 -15  13  126.71   35.98
  -1 -15 -13  113.70   38.72
   1 -15  14   48.25   26.32
  -1 -15 -14   37.54   13.67
  -1 -15 -14   50.43   22.33
   1 -15  15   73.54   33.52
  -1 -15 -15   28.53   15.38
  -1 -15 -16    6.32    9.49
   1 -15  16  -11.45   18.06
   1 -15  17   12.65   15.71
  -1 -15 -17   31.85   19.81
   1 -15  18   19.81   24.10
  -1 -15 -18   14.51   22.00
  -1 -15 -19   76.97   28.62
  -1 -15 -20   31.32   15.63
  -1 -15 -21  131.30   41.41
  -1 -15 -22   -2.15   15.61
  -1 -16  20  -16.29   23.50
  -1 -16  19   19.89   16.87
   1 -16 -18   30.48   23.58
  -1 -16  18    0.88   15.81
  -1 -16  17  -29.78   26.07
   1 -16 -17    0.58   18.57
   1 -16 -16   12.35   22.93
  -1 -16  16   49.50   25.94
  -1 -16  15  110.79   37.07
   1 -16 -15  101.36   33.23
   1 -16 -14   -3.89    9.48
  -1 -16  14   13.50   12.15
   1 -16 -13   66.27   26.92
  -1 -16  13   76.79   32.24
  -1 -16  12   81.19   33.41
   1 -16 -12   89.74   31.72
   1 -16 -11   -2.79   14.24
  -1 -16  11  -11.40   15.32
   1 -16 -10    6.95   10.88
  -1 -16  10   -5.18   10.53
   1 -16  -9  350.82   56.37
  -1 -16   9  350.05   63.78
  -1 -16   8   15.88   18.95
   1 -16  -8   38.24   23.83
  -1  16   8   16.38    7.51
  -1 -16   7  304.81   55.70
   1 -16  -7  364.72   56.62
   1 -16  -6    3.84   10.66
  -1 -16   6   14.53   10.03
   1 -16  -6   29.65   13.20
  -1 -16   5  172.13   42.91
   1 -16  -5  130.21   39.73
   1 -16  -5  166.93   39.03
   1 -16  -4  174.89   46.66
   1 -16  -4   88.25   31.92
  -1 -16   4  106.34   31.10
   1 -16  -3   -1.76    8.86
  -1 -16   3  -16.01   19.82
   1 -16  -3   -0.95    8.49
   1 -16  -2   94.24   34.12
   1 -16  -2   57.17   23.88
  -1 -16   2   86.51   33.25
   1 -16  -1    4.70    7.77
  -1 -16   1   -0.11   10.49
  -1 -16   0   -2.22    8.81
   1 -16   0    6.64   13.34
   1 -16   0   34.20   20.17
   1 -16   1   90.54   25.90
   1 -16   1  138.59   37.52
  -1 -16  -1  138.66   39.30
  -1 -16  -2   36.17   21.26
   1 -16   2   34.15   18.23
   1 -16   2   34.06   12.73
   1 -16   3  125.38   29.40
  -1 -16  -3  109.64   12.02
   1 -16   3  135.19   35.21
  -1 -16  -3  154.78   40.76
   1 -16   4   47.12   17.57
  -1 -16  -4   40.86   20.25
   1 -16   4   46.06   22.79
   1 -16   5   24.14   19.65
   1 -16   5   11.26   15.28
  -1 -16  -5   14.45   26.41
   1 -16   6   28.09   16.07
  -1 -16  -6   31.68   15.78
   1 -16   6   33.25   15.10
   1 -16   7   43.68   18.96
   1 -16   7   47.38   20.27
  -1 -16  -7   99.79   34.95
  -1 -16  -8   95.98   32.70
   1 -16   8  112.65   32.70
  -1 -16  -9   42.95   23.12
   1 -16   9   57.07   31.22
   1 -16  10   -4.61   13.09
  -1 -16 -10   16.81   20.91
  -1 -16 -11   82.05   34.34
   1 -16  11   80.18   29.15
   1 -16  12   60.38   25.62
  -1 -16 -12   81.18   34.38
  -1 -16 -13  -16.14   18.78
   1 -16  13   -3.14   15.10
   1 -16  14   17.56    7.43
  -1 -16 -14    2.87   15.28
  -1 -16 -14   10.60    9.90
  -1 -16 -15   25.62   15.22
   1 -16  15   57.31   24.74
  -1 -16 -15   28.48   23.96
  -1 -16 -16   30.64   21.72
  -1 -16 -16   -1.70   12.43
   1 -16  17   99.71   37.86
  -1 -16 -17  106.11   35.58
  -1 -16 -18   29.68   18.36
  -1 -16 -19  149.14   42.83
  -1 -16 -20    7.24   11.36
  -1 -17  18    4.55   19.31
  -1 -17  17   91.69   40.72
  -1 -17  16   31.34   31.13
  -1 -17  15   22.29   12.61
   1 -17 -15   32.17   23.62
   1 -17 -14  -32.64   20.08
  -1 -17  14   -7.54   14.53
   1 -17 -13    8.89    8.52
  -1 -17  13   -9.61   17.33
   1 -17 -12    4.77   13.36
  -1 -17  12   17.19   14.89
   1 -17 -11   53.23   29.69
  -1 -17  11   91.35   35.25
   1 -17 -10   91.85   31.26
  -1 -17  10   69.00   31.25
  -1 -17   9   45.58   23.02
   1 -17  -9   48.98   27.68
  -1 -17   8    7.97   20.21
   1 -17  -8   33.35   19.10
   1 -17  -8   48.57   23.86
  -1 -17   7    9.21   15.51
   1 -17  -7   10.43   10.63
   1 -17  -7    5.03   13.52
  -1 -17   6   53.12   27.13
   1 -17  -6   49.53   20.86
   1 -17  -6   57.33   29.20
   1 -17  -5    2.77   12.34
  -1 -17   5   -1.85   12.43
   1 -17  -5   26.17   19.66
   1 -17  -4   12.75   15.13
  -1 -17   4   38.34   24.43
   1 -17  -4   58.06   26.90
   1 -17  -3  148.45   39.59
   1 -17  -3  172.18   41.13
  -1 -17   3  203.19   48.74
   1 -17  -2   48.53   21.72
  -1 -17   2   55.33   28.87
   1 -17  -2   49.33   23.94
   1 -17  -1  119.07   36.16
   1 -17  -1  176.77   43.76
  -1 -17   1  199.94   50.96
  -1 -17   0  166.05   45.17
   1 -17   0  224.12   48.39
   1 -17   1   27.91   24.10
  -1 -17  -1   28.13   16.83
   1 -17   2   94.34   36.75
  -1 -17  -2   22.07   20.47
  -1 -17  -3   42.32   27.96
   1 -17   3   69.00   28.86
  -1 -17  -4   81.35   34.21
   1 -17   4  105.51   32.35
  -1 -17  -5  293.00   59.21
   1 -17   5  329.78   55.47
   1 -17   6  273.95   51.15
  -1 -17  -6  306.60   62.18
   1 -17   7   84.10   30.96
  -1 -17  -7   63.84   29.97
   1 -17   8   16.70   14.06
  -1 -17  -8   42.52   32.65
  -1 -17  -9   30.12   26.74
   1 -17   9   10.57   16.46
  -1 -17 -10   32.63   19.92
   1 -17  10   25.55   17.47
  -1 -17 -11   21.50   21.77
   1 -17  11   61.45   27.87
   1 -17  12    2.60   10.62
  -1 -17 -12    8.43   20.08
  -1 -17 -13   54.38   26.07
   1 -17  13  198.41   48.11
   1 -17  14   52.11   33.22
  -1 -17 -14   55.50   28.53
  -1 -17 -15   35.07   21.11
   1 -17  15   50.47   30.66
   1 -17  16   32.60   25.75
  -1 -17 -17   37.17   20.09
  -1 -18  16   34.99   26.38
  -1 -18  15    0.08    8.67
  -1 -18  14  119.59   42.52
   1 -18 -13   -6.49   12.86
  -1 -18  13   37.68   22.94
   1 -18 -12   58.08   25.42
  -1 -18  12   90.03   34.35
  -1 -18  11   -5.05   15.89
   1 -18 -11   41.23   23.90
   1 -18 -10  -13.51   15.21
   1 -18 -10    5.19    9.95
  -1 -18  10    4.10   17.64
   1 -18  -9   32.45   28.64
  -1 -18   9   41.40   24.20
   1 -18  -9   33.98   22.44
   1 -18  -8  130.52   47.35
   1 -18  -8  147.76   43.28
  -1 -18   8  116.97   39.78
  -1 -18   7   22.09   20.22
   1 -18  -7   29.92   21.57
   1 -18  -7   28.07   21.16
  -1 -18   6   65.22   29.65
   1 -18  -6   77.43   28.97
   1 -18  -6   91.83   35.47
   1 -18  -5   55.17   23.68
   1 -18  -5   32.57   17.79
  -1 -18   5   74.09   31.43
   1 -18  -4   36.35   24.32
   1 -18  -4   33.29   14.22
  -1 -18   4   45.53   29.29
  -1 -18   3   59.72   33.07
   1 -18  -3   51.51   24.96
  -1 -18   2    7.18   10.26
   1 -18  -2   -0.32    7.85
   1 -18  -1  -15.72   18.72
  -1 -18   1   68.85   30.49
   1 -18   0   93.33   31.13
  -1 -18   0   64.44   30.34
  -1 -18  -1    3.81   10.38
   1 -18   1   12.93   14.64
  -1 -18  -2   94.15   33.23
   1 -18   2   64.00   24.99
  -1 -18  -3   96.17   38.02
   1 -18   3   89.21   30.84
  -1 -18  -4   75.35   32.27
   1 -18   4   66.29   28.23
  -1 -18  -5   86.17   36.06
   1 -18   5   40.04   20.85
   1 -18   6   -2.94    8.14
  -1 -18  -6    5.39   12.47
   1 -18   7   34.63   23.42
  -1 -18  -7   20.34   22.57
   1 -18   8  118.41   34.08
  -1 -18  -8  158.88   46.78
  -1 -18  -9   75.14   33.62
   1 -18   9   22.61   11.71
  -1 -18 -10  229.69   56.16
   1 -18  10  181.78   45.65
  -1 -18 -11   78.32   37.42
   1 -18  11   32.69   22.84
  -1 -18 -12   25.19   26.03
   1 -18  12   34.34   20.61
  -1 -18 -13    4.72    9.73
   1 -18  13   22.14   20.63
   1 -18  14    5.08   12.89
  -1 -19  14  -59.57   31.12
  -1 -19  13   24.35   21.69
  -1 -19  12   18.66   16.13
   1 -19 -11   15.37   31.05
  -1 -19  11   12.02   15.16
   1 -19 -10   95.16   38.39
   1 -19 -10   52.38   32.42
  -1 -19  10   60.47   29.73
  -1 -19   9    0.07   19.52
   1 -19  -9   40.97   21.58
   1 -19  -9    8.14   14.63
  -1 -19   8   32.96   20.79
   1 -19  -8   53.88   26.75
   1 -19  -8   74.86   28.59
  -1 -19   7   46.82   28.95
   1 -19  -7   31.51   18.57
   1 -19  -7   24.78   18.35
   1 -19  -6  -38.65   24.85
  -1 -19   6   10.18   18.11
   1 -19  -6   27.68   22.23
   1 -19  -5    6.72    8.46
  -1 -19   5   20.77   17.91
   1 -19  -5  -12.37    8.20
   1 -19  -4   13.01   16.68
  -1 -19   4   18.28   18.30
  -1 -19   3   19.12   23.05
   1 -19  -3   12.40   15.52
   1 -19  -2   52.81   26.93
  -1 -19   2   41.06   22.68
   1 -19  -1   24.13   19.12
  -1 -19   1   21.46   23.14
   1 -19   0   92.93   34.26
  -1 -19   0  100.36   36.35
   1 -19   1   17.13   16.48
  -1 -19  -1   12.78   14.79
   1 -19   2    6.27   15.76
  -1 -19  -2  -38.05   23.86
  -1 -19  -3    4.40   15.40
   1 -19   3   28.73   22.55
  -1 -19  -4  108.64   39.55
   1 -19   4  107.84   34.39
  -1 -19  -5   12.91   20.20
   1 -19   5   16.26   18.95
   1 -19   6  128.81   39.67
  -1 -19  -6  128.79   41.60
   1 -19   7   45.94   26.89
  -1 -19  -7   74.64   32.72
   1 -19   8   43.72   24.71
  -1 -19  -8   49.04   33.60
   1 -19   9   50.29   21.64
  -1 -19  -9   71.31   34.84
   1 -19  10  -40.30   23.81
  -1 -19 -10  -18.95   21.03
   1 -19  11    4.35    7.72
   1 -19  12  -42.88   23.62
   1 -19  13   90.17   35.45
  -1 -20  10  -14.11   20.97
  -1 -20   9  -63.01   31.25
   1 -20  -9   25.19   22.32
  -1 -20   8   36.88   13.41
   1 -20  -8   88.45   38.48
  -1 -20   7    2.71    9.89
   1 -20  -7  -22.92   24.01
   1 -20  -7   -0.46    8.88
  -1 -20   6   53.06   21.83
   1 -20  -6   39.02   30.67
  -1 -20   5   30.85   26.52
   1 -20  -5   50.93   34.49
  -1 -20   4   30.86   24.30
   1 -20  -4   35.38   25.41
  -1 -20   3   13.50   22.78
   1 -20  -3    2.95   12.42
   1 -20  -2   18.62    9.74
  -1 -20   2   14.16   17.09
   1 -20  -1    6.59   12.92
  -1 -20   1   30.15   26.86
   1 -20   0    4.41   11.80
  -1 -20   0   30.42   24.53
  -1 -20  -1  -19.03   20.08
   1 -20   1  -15.80   22.32
  -1 -20  -2   41.02   19.78
   1 -20   2   41.77   21.83
  -1 -20  -3   15.28   11.45
   1 -20   3   28.41   25.98
   1 -20   4    9.48   16.92
  -1 -20  -4    6.27   14.07
   1 -20   5   11.39   15.60
  -1 -20  -5   20.33   21.46
  -1 -20  -6    0.58   17.99
   1 -20   6   -0.59   10.18
   1 -20   7  -10.32   12.73
   1 -20   8   58.56   27.95
   1 -20   9   11.38   16.65
   1 -20  10   26.21   24.51
   1 -20  11   77.54   35.95
   1 -20  12  -38.00   22.79
   1 -21  -5  -21.04   25.10
   1 -21  -4   48.84   26.85
   1 -21  -3   25.46   20.88
   1 -21  -2   52.14   30.47
   1 -21  -1   43.91   25.83
   1 -21   0   59.10   32.11
   1 -21   1   24.10   18.87
   1 -21   2   15.98   22.07
   1 -21   3   10.91   10.49
   1 -21   4   21.73   19.22
   1 -21   5   34.35   28.42
   1 -21   6  103.37   37.17
   1 -21   7  -33.02   21.80
   1 -21   8   11.15    8.91
   1 -21   9   -7.87   12.68
   1 -21  10  -30.71   17.64
   1 -22   0   63.90   37.46
   1 -22   1   27.30   19.52
   1 -22   2  -11.34   12.32
   1 -22   3   18.08   25.74
   1 -22   4    3.02   10.51
   1 -22   5   20.46   23.61
   1 -22   6   25.31   18.57
   1 -22   7   -7.85   13.02
   2   0 -29  -11.47   17.71
   2   0 -28   81.46   40.57
   2   0 -27   46.86   27.71
   2   0 -26   61.53   34.21
   2   0 -25   25.32   24.43
   2   0 -24   81.02   39.50
   2   0 -23   36.57   29.68
   2   0 -22  613.21   92.58
   2   0 -21   30.33   19.76
   2   0 -20  507.00   86.22
   2   0 -19   -9.13   18.35
   2   0 -18   44.19   19.18
   2   0 -17   -9.88   19.38
   2   0 -16   13.36   19.28
   2   0 -15    8.85   11.45
   2   0 -14  490.55   62.73
   2   0 -14  474.87   68.15
   2   0 -13    3.39   15.48
   2   0 -13    9.21    5.37
   2   0 -12    4.99   11.30
   2   0 -12   11.43   13.90
   2   0 -11   -0.65   10.20
  -2   0  11    0.55   10.84
  -2   0  10  993.52   79.35
   2   0 -10 1057.94  100.27
   2   0  -9   10.38   27.67
   2   0  -9    2.14   10.19
  -2   0   9   -0.03   17.26
   2   0  -8    0.32   11.53
   2   0  -8   -2.60    7.86
  -2   0   8    7.88    7.70
   2   0  -7    0.44    5.60
  -2   0   7   10.67    8.60
   2   0  -7   -6.37   12.76
  -2   0   6 1803.61   91.85
   2   0  -6 1754.37   89.19
   2   0  -5   -8.22    5.26
  -2   0   5   -6.60   10.10
  -2   0   4 3388.97  112.95
   2   0  -4 3197.48  108.84
  -2   0   3    1.21    7.31
   2   0  -3    0.14    6.92
  -2   0   2 1418.82   65.19
   2   0  -2 1406.05   64.10
  -2   0   1    7.50    6.36
   2   0  -1    3.56    5.52
   2   0   0  445.02   31.65
  -2   0   0  436.68   31.99
   2   0   1    8.07    6.51
  -2   0  -1   -7.49    6.12
   2   0   1   -2.67    5.36
   2   0   1   -9.55   12.00
   2   0   2  115.47   24.02
   2   0   2  108.64   13.99
  -2   0  -2  110.26   13.42
   2   0   3    0.16    3.67
  -2   0  -3    3.36    3.84
   2   0   3   -5.96    8.35
   2   0   4   13.57    9.29
  -2   0  -4   23.63    5.77
  -2   0  -5    4.70   10.72
   2   0   5   -5.29    7.03
  -2   0  -5   -1.43    2.42
  -2   0  -5   -8.51    9.44
  -2   0  -6 2372.28  113.28
   2   0   6 2124.50  102.04
  -2   0  -6 2536.45  111.88
   2   0   6 1928.08   42.49
  -2   0  -6 2075.75   49.69
  -2   0  -7   -3.09    9.05
  -2   0  -7    3.39    7.64
   2   0   7   -0.69    1.44
  -2   0  -7   -9.90   11.81
  -2   0  -7   -3.74    3.69
  -2   0  -8 1052.65   83.98
  -2   0  -8  782.58   64.40
  -2   0  -8  883.68   41.80
  -2   0  -8  922.09   75.24
  -2   0  -9    8.80    9.61
  -2   0  -9   -2.95   10.16
  -2   0  -9   -7.46   13.70
  -2   0 -10  621.72   59.08
  -2   0 -10  593.97   64.37
   2   0  10  584.79   52.85
  -2   0 -10  637.66   63.54
  -2   0 -11   33.63   16.63
  -2   0 -11   12.24   14.52
   2   0  11   14.82    9.53
  -2   0 -11   16.30   14.10
  -2   0 -11   23.61    9.25
  -2   0 -12 1189.11   94.76
   2   0  12 1192.05   77.98
  -2   0 -12 1165.35   61.13
  -2   0 -12 1228.41   87.97
  -2   0 -12 1166.50   91.69
   2   0  12 1263.19   80.13
  -2   0 -13    1.02    8.16
  -2   0 -13   -9.49   13.08
  -2   0 -13   11.01   14.84
   2   0  13   30.73   16.00
  -2   0 -13   -6.19    9.10
  -2   0 -14  281.41   48.20
  -2   0 -14  323.82   48.79
  -2   0 -14  323.55   36.27
  -2   0 -15    0.19    8.96
  -2   0 -15  -10.43   15.72
  -2   0 -15   -1.44    5.36
  -2   0 -16    3.22   10.09
  -2   0 -16   -0.59   10.42
  -2   0 -16    9.74   10.85
  -2   0 -17   18.04   14.46
  -2   0 -17   -7.70   16.19
  -2   0 -18  456.60   64.42
  -2   0 -18  418.34   66.55
  -2   0 -19   -9.83    8.38
  -2   0 -19   10.07   11.97
  -2   0 -19   22.15   22.69
  -2   0 -19    8.77    5.01
  -2   0 -20  549.27   80.61
  -2   0 -20  545.77   75.00
  -2   0 -20  527.26   60.01
  -2   0 -20  371.30   24.69
  -2   0 -21  -26.57   25.70
  -2   0 -21    4.05    5.86
  -2   0 -21  -13.93   17.16
  -2   0 -21   -2.36    2.18
  -2   0 -22  875.35   98.92
  -2   0 -22  746.28   98.49
  -2   0 -23  -29.88   21.99
  -2   0 -23    4.87   15.74
  -2   0 -24   41.58   29.25
  -2   0 -24  -21.15   10.39
  -2   0 -25   -3.75   10.19
  -2   0 -25   -1.00   10.78
  -2   0 -26  155.54   48.35
  -2   0 -26   95.37   37.65
  -2   0 -27  -35.14   22.22
  -2   0 -28  181.73   49.58
  -2   0 -29  -25.79   22.27
   2  -1 -29   33.52   29.12
   2   1 -29   11.06   18.05
   2  -1 -28   -0.84   15.44
   2   1 -28   -3.40   12.73
   2  -1 -27   29.69   24.45
   2   1 -27   60.25   33.76
   2  -1 -26  339.24   73.17
   2   1 -26  257.39   65.62
   2  -1 -25   -6.33   17.80
   2   1 -25   28.96   28.20
   2   1 -24  144.08   47.58
   2  -1 -24  192.91   57.85
   2   1 -23   28.46   26.78
   2  -1 -23   37.68   20.46
   2  -1 -22  384.45   74.65
   2   1 -22  269.61   62.28
   2  -1 -21   67.52   35.07
   2   1 -21   24.56   26.28
   2  -1 -20  172.45   49.79
   2   1 -20   69.67   31.47
   2   1 -19  -11.87   19.89
   2  -1 -19   31.15   26.61
   2   1 -18  407.87   72.74
   2  -1 -18  417.40   70.32
   2  -1 -17  109.20   34.04
   2   1 -17   84.66   34.86
   2   1 -16  262.06   54.27
   2  -1 -16  259.65   55.35
   2   1 -15    3.24   14.78
  -2  -1  15    8.18   13.51
   2  -1 -15   19.84   19.07
   2  -1 -14  245.79   47.76
  -2  -1  14  308.83   49.51
   2  -1 -14  262.12   47.72
   2   1 -14  244.32   44.24
   2   1 -14  201.76   45.38
   2   1 -13  -14.06   13.30
   2  -1 -13    6.50   13.08
   2   1 -13   10.13    7.12
  -2  -1  13   -6.97   16.14
   2  -1 -13    1.18   12.13
   2   1 -12    5.84    9.03
   2  -1 -12    9.56    8.26
   2   1 -12    8.36   10.41
   2  -1 -12   26.61   13.87
  -2  -1  12   22.35   16.20
   2   1 -11   70.92   32.41
   2  -1 -11   37.78   14.84
  -2  -1  11   24.74   25.12
   2  -1 -11   34.89   15.47
  -2  -1  10 1797.44  108.18
   2  -1 -10 1803.59  105.30
   2  -1 -10 1634.89  117.47
  -2  -1   9  320.51   45.41
   2  -1  -9  399.14   48.56
   2  -1  -9  360.13   54.01
   2  -1  -8 2226.23  127.61
  -2  -1   8 2197.68  111.35
   2  -1  -8 2314.73  111.58
   2   1  -8 2306.53  111.89
   2  -1  -7    4.12   10.50
   2   1  -7   -1.94    5.58
  -2   1   7    1.09    8.00
  -2  -1   7   -4.50    9.03
   2  -1  -7  -16.64   14.19
  -2  -1   6  111.09   24.63
   2  -1  -6  111.28   23.77
   2   1  -6  102.89   22.32
  -2   1   6  110.74   21.68
   2  -1  -6  108.41   26.96
   2   1  -5  138.65   24.81
  -2   1   5  140.10   24.55
   2  -1  -5  121.22   22.77
  -2  -1   5  142.59   24.65
   2  -1  -5  124.34   27.81
   2  -1  -4   93.20   24.72
  -2  -1   4   84.89   20.05
   2  -1  -4  110.24   20.47
   2   1  -4  103.31   21.46
  -2   1   4   77.00   15.60
  -2   1   3 1196.54   62.43
  -2  -1   3 1137.35   63.41
   2  -1  -3 1124.29   60.28
   2  -1  -3 1210.11   79.11
   2   1  -3 1095.83   60.91
  -2  -1   2  158.62   22.71
   2  -1  -2  180.03   30.24
   2  -1  -2  163.49   23.25
  -2   1   2  164.04   21.96
   2   1  -2  172.34   23.55
   2   1  -1  601.00   41.13
   2  -1  -1  633.82   51.70
  -2   1   1  770.73   47.21
  -2  -1   1  633.13   42.16
   2  -1  -1  789.88   45.33
   2  -1  -1  697.81   56.92
   2  -1   0  237.54   32.03
   2   1   0  178.81   21.17
  -2   1   0  208.16   23.83
  -2  -1   0  232.27   26.59
   2  -1   0  231.43   32.46
   2  -1   0  175.97   18.89
   2  -1   1   61.97   10.31
   2   1   1   60.94   19.10
   2  -1   1   75.56   19.05
   2  -1   1   59.37   15.34
  -2  -1  -1   67.83   13.76
   2   1   1   53.91   12.18
  -2   1  -1   66.90   11.79
   2  -1   2   -0.86    6.40
   2   1   2    2.47    6.02
   2   1   2    5.18    5.11
   2  -1   2    3.21    3.12
   2  -1   2   -0.83    7.96
   2  -1   2    2.48    4.62
  -2   1  -2    1.15    3.97
  -2  -1  -2    1.74    3.49
  -2   1  -3  285.88   36.11
  -2  -1  -3  297.70   23.48
   2   1   3  263.40   34.87
   2   1   3  277.12   24.89
  -2   1  -3  262.90   16.58
   2  -1   3  301.17   28.07
   2  -1   3  213.10   14.88
   2  -1   4  115.78   16.53
  -2  -1  -4  101.25   22.36
  -2   1  -4   94.26   19.55
   2   1   4  109.62   22.76
  -2  -1  -4  105.29   13.46
  -2  -1  -5   46.29   17.31
  -2   1  -5   30.49   11.06
   2   1   5   33.73   11.01
  -2   1  -5   17.11   13.12
  -2  -1  -5   32.60    7.82
   2  -1   5   24.90    7.17
  -2   1  -6  320.03   44.52
  -2  -1  -6  312.46   41.60
   2   1   6  299.01   37.69
  -2   1  -6  340.66   40.53
   2   1   6  296.01   20.08
  -2  -1  -6  303.02   23.53
  -2  -1  -7   24.82   14.09
  -2   1  -7   32.82   14.70
  -2   1  -7   16.80    4.17
  -2   1  -7   27.59   16.32
  -2  -1  -7   37.67   15.51
  -2   1  -7   39.51   15.89
   2   1   7   25.93    6.30
  -2  -1  -7   13.60    4.79
  -2   1  -7   18.24    4.72
  -2  -1  -8 1773.12   99.21
  -2   1  -8 1160.33   37.26
  -2  -1  -8 1708.48   65.50
  -2   1  -8 1515.88   43.62
   2   1   8 1570.97   46.76
  -2   1  -8 1561.79   99.69
  -2   1  -8 1566.14   89.39
  -2  -1  -8 1804.70  102.62
  -2   1  -8 1797.88  102.08
  -2  -1  -8 1773.65  102.07
  -2  -1  -9   -2.40   12.86
  -2  -1  -9   -2.10    8.36
  -2  -1  -9    3.37    8.76
  -2   1  -9    5.04   14.00
   2   1   9    4.36    8.65
   2   1   9    4.72    3.69
  -2   1  -9    5.14    8.19
  -2   1  -9   29.55   17.41
  -2   1  -9    3.33    3.31
  -2   1 -10   92.82   36.16
  -2  -1 -10  318.14   45.85
   2   1  10  228.37   35.21
  -2   1 -10  112.54   33.86
  -2  -1 -10  248.46   39.35
   2   1  10  241.86   20.09
  -2   1 -10  123.45   19.96
  -2   1 -10   70.84   28.69
  -2  -1 -10  324.64   46.16
  -2   1 -11  126.84   33.76
  -2   1 -11  175.20   46.64
  -2  -1 -11   46.61   19.32
  -2   1 -11  229.36   44.40
  -2  -1 -11   37.51   13.52
  -2  -1 -11   59.57   20.59
   2   1  11   55.33   16.91
  -2   1 -11  128.41   23.26
   2   1  11   62.65   19.91
   2   1  11   40.71    9.31
   2  -1  11  146.12   29.61
   2  -1  11  129.37   33.27
  -2   1 -12   11.33   12.67
  -2  -1 -12  202.46   51.69
   2  -1  12  102.61   29.91
  -2   1 -12   31.11   28.52
   2   1  12  190.64   46.02
  -2   1 -12   12.53    8.76
  -2   1 -12   86.01   31.19
  -2  -1 -12  303.55   62.20
   2  -1  12   74.99   24.09
   2   1  12  336.78   46.88
   2   1  12   21.33    7.95
  -2  -1 -12  263.56   51.68
  -2  -1 -13   77.16   23.23
  -2   1 -13   75.39   24.03
  -2   1 -13   73.91   15.70
  -2   1 -13   56.85   21.48
  -2   1 -13   78.69   22.15
  -2  -1 -13   70.91   21.84
  -2  -1 -13   62.19   21.95
   2   1  13   64.11   19.93
   2   1  14  238.30   36.91
  -2  -1 -14  233.64   44.89
  -2  -1 -14  216.85   38.94
  -2   1 -14  212.76   41.07
  -2   1 -14  228.68   41.02
  -2   1 -14  223.69   28.47
  -2  -1 -14  185.04   27.69
  -2  -1 -15   37.59   21.25
  -2  -1 -15   38.89   18.30
  -2   1 -15   27.65   18.53
  -2   1 -15   61.57   24.36
   2   1  15   53.58   17.12
  -2   1 -15   75.56   18.81
  -2  -1 -15   47.14   15.42
  -2  -1 -16  516.21   63.59
  -2   1 -16  502.14   63.88
  -2   1 -16  537.90   71.97
  -2   1 -16  558.38   51.18
  -2  -1 -16  516.76   69.82
  -2  -1 -17   46.54   22.62
  -2   1 -17   14.19   11.85
  -2  -1 -17   10.76   14.57
  -2   1 -17   23.97   18.50
  -2   1 -17   39.98   15.83
  -2  -1 -17   22.77    7.43
  -2   1 -18  527.94   69.16
  -2   1 -18  500.33   72.73
  -2  -1 -18  524.09   68.34
  -2  -1 -18  492.70   73.65
  -2  -1 -18  459.38   30.83
  -2  -1 -18  517.36   55.96
  -2  -1 -19    7.81   10.11
  -2  -1 -19   12.21   10.58
  -2   1 -19    1.82   10.43
  -2   1 -19  -13.16   19.23
  -2  -1 -19    5.21    4.33
  -2  -1 -19  -15.14   17.28
  -2  -1 -20    7.15   17.57
  -2   1 -20   26.46   12.69
  -2   1 -20    3.45   17.75
  -2  -1 -20    7.11   11.51
  -2   1 -20   39.66   23.58
  -2  -1 -20    5.53    3.22
  -2  -1 -20   11.78    9.28
  -2   1 -21   42.14   19.47
  -2  -1 -21   31.95   18.22
  -2   1 -21   -1.55   13.17
  -2   1 -21   30.07   21.17
  -2  -1 -21   19.96    7.14
  -2  -1 -21   35.87   17.63
  -2  -1 -21   -1.99   15.56
  -2   1 -22  124.65   36.90
  -2   1 -22   95.63   34.22
  -2  -1 -22  148.43   42.90
  -2  -1 -22  143.47   37.75
  -2  -1 -23    8.09   11.28
  -2   1 -23  -13.71   17.80
  -2   1 -23    4.45   17.94
  -2  -1 -23    6.08   19.03
  -2   1 -24  169.78   50.72
  -2   1 -24  179.05   47.44
  -2  -1 -24   99.10   35.33
  -2  -1 -24  133.69   48.99
  -2   1 -25  -29.62   29.99
  -2   1 -25  -22.88   17.21
  -2  -1 -25   -3.22   19.45
  -2  -1 -25    2.17   12.40
  -2  -1 -26    6.08   10.57
  -2   1 -26  -18.09   16.18
  -2  -1 -26   13.18   13.96
  -2   1 -26   30.77   25.93
  -2   1 -27   54.79   28.15
  -2  -1 -27   27.48   25.33
  -2  -1 -28   34.93   26.49
  -2   1 -28   31.37   22.03
  -2  -1 -29  -50.64   29.81
   2   2 -29   25.88   24.87
   2  -2 -28   56.61   31.79
   2   2 -28   38.94   29.34
   2  -2 -27   80.83   37.13
   2   2 -27   82.90   34.80
   2   2 -26   63.39   35.70
   2  -2 -26   61.82   39.17
   2   2 -25   37.69   34.00
   2  -2 -25    0.50   15.10
   2  -2 -24  -16.97   13.39
   2   2 -24  -30.08   23.31
   2  -2 -23   18.85   20.95
   2   2 -23  -16.91   18.12
   2   2 -22   52.51   29.69
   2  -2 -22  196.91   49.91
   2   2 -21   59.92   32.00
   2  -2 -21   34.15   24.95
   2  -2 -20  478.88   80.16
   2   2 -20  435.91   78.30
   2   2 -19   -1.21   18.02
   2  -2 -19   -0.33   20.50
   2   2 -18   -9.22   16.16
   2  -2 -18   39.58   28.72
   2   2 -17   -1.82   14.20
  -2  -2  17   10.04   14.44
   2   2 -16   68.16   32.80
  -2  -2  16   75.33   29.64
   2  -2 -16  113.49   37.73
   2   2 -15   -7.51   11.01
   2  -2 -15   18.25   19.97
  -2  -2  15   -0.05   11.23
  -2  -2  14  412.04   58.31
   2  -2 -14  469.11   60.85
   2  -2 -14  431.70   66.68
   2   2 -14  495.49   62.75
   2   2 -14  378.49   66.19
   2  -2 -13  105.35   29.35
  -2  -2  13  101.62   27.51
   2  -2 -13   90.61   30.39
   2   2 -13   99.86   29.33
   2   2 -12   31.80   12.54
   2  -2 -12   36.01   16.21
  -2  -2  12   48.14   19.65
   2  -2 -12   58.74   25.49
   2  -2 -11  173.14   33.42
  -2  -2  11  152.34   32.75
   2  -2 -11  155.98   35.60
  -2  -2  10  351.34   50.00
   2  -2 -10  482.76   66.02
   2  -2  -9  171.45   31.25
  -2  -2   9  160.32   37.53
   2  -2  -9  179.01   39.01
   2  -2  -8  807.74   66.72
  -2  -2   8  905.89   73.27
   2  -2  -8  854.62   78.44
  -2  -2   7   11.41    9.06
   2   2  -7   16.25    9.47
   2  -2  -7   42.27   22.58
   2  -2  -7   10.02    5.93
   2  -2  -6 2616.06  108.99
  -2  -2   6 2589.37  112.25
   2  -2  -6 2495.70  127.05
   2   2  -6 2477.23  107.46
   2  -2  -5 1430.26   77.31
  -2  -2   5 1477.62   81.57
   2  -2  -5 1602.58   97.11
   2   2  -5 1459.50   78.90
   2  -2  -4 3256.39  109.64
  -2  -2   4 3158.83  113.62
   2  -2  -4 3132.63  131.25
   2   2  -4 3138.01  110.93
   2  -2  -3  719.76   51.63
   2   2  -3  696.73   50.82
   2  -2  -3  725.24   48.80
   2  -2  -3  718.88   60.05
  -2  -2   3  735.52   51.68
   2   2  -2  420.34   37.69
   2  -2  -2  417.06   34.93
   2  -2  -2  407.13   43.05
  -2  -2   2  407.10   37.36
   2  -2  -2  424.88   39.19
   2  -2  -1  112.59   22.29
  -2  -2   1   89.31   16.04
   2  -2  -1  103.07   17.30
   2  -2  -1   72.76   16.69
   2   2  -1   90.96   17.03
   2  -2   0  781.67   53.81
   2   2   0  800.77   57.93
   2   2   0  757.23   47.53
   2  -2   0  940.75   60.54
   2  -2   0  771.29   39.78
  -2  -2   0  775.07   46.64
   2  -2   1  832.58   55.96
  -2  -2  -1  798.93   47.02
   2   2   1  778.05   55.69
   2   2   1  771.96   46.88
   2  -2   1  862.90   54.60
   2  -2   1  775.60   34.75
   2   2   2   29.29    8.88
  -2   2  -2   16.23    9.30
  -2  -2  -2   43.59   10.33
   2  -2   2   24.89   10.47
   2   2   2   32.95   13.60
   2  -2   2   27.48    5.31
   2  -2   2   32.37   10.53
  -2   2  -3  163.58   26.29
   2   2   3  140.99   20.50
   2   2   3  168.13   25.82
   2   2   3  149.94   27.93
  -2  -2  -3  142.89   18.47
   2  -2   3  162.48   23.95
   2  -2   3  160.62   19.52
  -2   2  -4  294.82   35.27
  -2  -2  -4  276.94   37.15
   2   2   4  291.81   34.47
  -2  -2  -4  313.40   26.89
   2  -2   4  284.84   22.76
  -2   2  -5  193.16   30.62
   2   2   5  175.28   26.59
   2  -2   5  151.58   13.26
  -2  -2  -5  188.83   21.49
  -2  -2  -5  191.34   31.45
  -2   2  -6 2093.88   98.94
  -2   2  -6 2066.54  111.86
   2   2   6 2019.85   93.89
  -2  -2  -6 2018.09  100.18
  -2  -2  -6 2045.40   71.39
   2   2   6 1975.15   59.14
  -2  -2  -7  162.18   29.51
  -2  -2  -7  143.88   19.93
  -2  -2  -7  183.52   31.77
   2   2   7  182.72   28.41
  -2   2  -7  163.37   32.85
  -2   2  -7  163.23   28.48
   2   2   7  171.98   17.54
  -2   2  -7  177.24   30.57
  -2   2  -8  161.05   32.89
  -2  -2  -8  204.84   38.50
  -2   2  -8  162.16   29.72
  -2  -2  -8  196.01   26.48
   2   2   8  218.13   21.41
  -2   2  -8  177.62   33.05
  -2  -2  -8  212.65   36.52
  -2  -2  -9  129.14   26.36
  -2   2  -9  128.95   29.99
  -2  -2  -9  122.51   27.17
  -2   2  -9  110.31   25.58
   2   2   9  145.75   27.02
   2   2   9  134.80   16.80
  -2   2  -9  107.33   10.27
  -2   2  -9  113.11   26.85
  -2   2 -10  547.19   59.73
  -2  -2 -10  591.91   61.70
  -2  -2 -10  633.52   62.06
   2   2  10  652.82   57.48
   2   2  10  567.28   35.78
  -2   2 -10  591.89   58.10
   2   2  10  594.81   54.45
  -2   2 -10  580.23   28.69
  -2   2 -10  550.05   63.13
  -2  -2 -10  588.37   61.42
   2  -2  10  587.22   54.27
  -2  -2 -11  849.98   73.09
   2  -2  11  862.23   66.21
  -2   2 -11  798.51   78.76
  -2  -2 -11  830.43   75.12
  -2   2 -11  870.43   72.23
  -2   2 -11  886.87   77.80
   2   2  11  785.62   44.07
   2   2  11  857.78   66.74
  -2   2 -11  855.02   39.88
   2   2  11  804.22   63.07
  -2  -2 -11  823.20   75.73
  -2  -2 -12  777.33   72.10
  -2   2 -12  816.21   81.47
  -2   2 -12  786.21   71.00
  -2  -2 -12  709.24   73.20
   2   2  12  825.62   65.61
   2   2  12  768.45   46.63
  -2   2 -12  780.30   42.49
   2  -2  12  792.58   64.66
  -2   2 -12  831.57   77.90
  -2  -2 -12  835.72   77.24
   2   2  12  798.19   64.04
  -2  -2 -13   52.41   22.57
  -2   2 -13   20.85   12.51
  -2  -2 -13   30.77   15.66
  -2   2 -13   29.05   15.18
  -2   2 -13   28.02    8.96
  -2   2 -13   29.36   23.48
   2   2  13   35.04   16.42
   2   2  13    6.51    5.55
  -2  -2 -13   14.96    9.31
  -2  -2 -14  288.81   45.68
  -2   2 -14  333.67   48.84
   2   2  14  335.20   42.96
  -2   2 -14  272.39   49.01
  -2  -2 -14  309.65   49.84
  -2   2 -14  326.05   32.21
   2   2  14  330.46   35.33
   2   2  15  175.91   27.16
   2   2  15  215.86   34.71
  -2  -2 -15  157.67   35.51
  -2  -2 -15  188.73   40.67
  -2   2 -15  173.51   37.96
  -2   2 -15  122.26   33.69
  -2   2 -15  223.82   28.66
  -2  -2 -16   59.79   22.50
  -2   2 -16   57.09   22.64
  -2  -2 -16  107.07   32.60
  -2   2 -16  104.66   21.19
  -2  -2 -16   98.18   15.28
  -2   2 -16   60.74   17.44
  -2  -2 -17   12.57    5.88
  -2  -2 -17   12.35   13.57
  -2   2 -17   28.14   17.06
  -2   2 -17   12.59    7.98
  -2   2 -17    1.78   15.68
  -2  -2 -17    0.46    7.26
  -2  -2 -17    3.17    9.14
  -2   2 -18  149.38   26.76
  -2   2 -18  127.63   36.11
  -2   2 -18  117.88   33.82
  -2  -2 -18  173.77   22.05
  -2  -2 -18  203.06   46.38
  -2  -2 -18  119.96   26.85
  -2  -2 -18  146.93   37.00
  -2  -2 -19  126.34   32.22
  -2   2 -19   92.05   31.90
  -2  -2 -19  124.48   38.52
  -2   2 -19  160.68   38.85
  -2  -2 -19  112.24   17.94
  -2  -2 -19  103.47   25.76
  -2   2 -20  156.03   43.58
  -2  -2 -20  298.82   55.60
  -2   2 -20  196.12   45.96
  -2  -2 -20  344.96   32.21
  -2  -2 -20  329.33   65.36
  -2  -2 -20  362.09   53.51
  -2  -2 -21   -7.60   18.36
  -2   2 -21   -4.69   21.21
  -2   2 -21    2.19   11.59
  -2   2 -21  -18.65   10.82
  -2  -2 -21    3.43    3.79
  -2  -2 -21  -17.60   12.68
  -2  -2 -21    8.61   15.41
  -2  -2 -22  482.01   73.09
  -2  -2 -22  469.31   79.25
  -2   2 -22  272.27   58.30
  -2   2 -22  187.81   47.04
  -2  -2 -23   61.12   27.75
  -2  -2 -23   56.87   29.99
  -2   2 -23   17.64   15.28
  -2   2 -23   55.15   25.51
  -2  -2 -24   24.13   18.00
  -2   2 -24   10.18   15.31
  -2  -2 -24   35.01   24.87
  -2   2 -24   36.08   25.89
  -2   2 -25  -44.26   27.58
  -2  -2 -25  -25.33   18.32
  -2   2 -25   17.19   21.39
  -2  -2 -25   16.34   20.83
  -2  -2 -26   25.77   13.48
  -2  -2 -26    8.93   15.92
  -2   2 -26   17.88   25.07
  -2   2 -26   23.03   31.77
  -2   2 -27  151.38   51.04
  -2  -2 -27  163.74   47.36
  -2  -2 -28  127.10   48.33
  -2   2 -28   62.94   30.07
   2   3 -29   87.18   32.57
   2  -3 -28  -31.86   24.98
   2   3 -28   77.84   36.27
   2  -3 -27   63.08   36.98
   2   3 -27    8.15   12.63
   2  -3 -26  161.22   47.25
   2   3 -26   84.40   41.45
   2  -3 -25  153.80   47.78
   2   3 -25  176.39   54.47
   2   3 -24  184.26   54.39
   2  -3 -24  259.88   61.09
   2   3 -23   55.73   30.61
   2  -3 -23   40.79   25.10
   2   3 -22   86.90   31.67
   2  -3 -22  106.27   22.78
   2  -3 -22  126.99   37.54
   2  -3 -21   35.77   21.37
   2   3 -21   29.95   24.45
   2   3 -20  126.04   42.16
   2  -3 -20   83.43   30.88
  -2  -3  19   -5.93   14.30
   2  -3 -19   22.15   15.86
   2   3 -19  -28.18   23.00
   2   3 -18  388.81   71.17
  -2  -3  18  455.19   68.22
   2  -3 -18  391.45   67.15
   2   3 -17  170.63   45.95
  -2  -3  17  137.20   36.90
   2  -3 -17  132.78   39.09
  -2  -3  16  439.48   65.58
   2  -3 -16  420.76   65.25
   2   3 -16  420.67   72.09
  -2  -3  15   50.50   23.67
   2  -3 -15   29.07   18.47
   2  -3 -14   52.30   21.37
   2   3 -14   22.86   14.74
   2  -3 -14   42.32   23.73
  -2  -3  14   34.61   21.53
   2  -3 -13  425.75   59.47
  -2  -3  13  443.59   60.05
   2  -3 -13  425.45   63.34
   2   3 -13  454.31   58.91
  -2  -3  12   11.96   18.45
   2   3 -12   41.37   24.25
   2  -3 -12   13.67   12.05
   2  -3 -12   35.85   22.06
  -2  -3  11   40.38   18.11
   2  -3 -11   41.49   18.23
   2  -3 -11   25.94   12.74
   2  -3 -10  597.82   62.03
   2  -3 -10  532.68   63.28
  -2  -3  10  592.82   63.96
   2  -3  -9 1086.69   79.65
   2  -3  -9 1071.23   88.43
  -2  -3   9 1021.67   80.56
   2  -3  -8 2346.42  112.70
   2  -3  -8 2259.61  123.89
  -2  -3   8 2207.82  113.64
   2  -3  -7  626.49   56.11
   2  -3  -7  654.79   65.81
  -2  -3   7  598.37   57.56
   2  -3  -6  570.04   52.12
   2  -3  -6  561.97   58.97
  -2  -3   6  556.90   52.65
   2   3  -6  529.78   50.83
   2  -3  -5  964.64   56.77
   2   3  -5  945.94   65.39
   2  -3  -5 1014.74   65.45
   2  -3  -5  966.59   74.48
  -2  -3   5  998.15   68.68
  -2   3   5  941.22   79.41
   2   3  -4  898.23   61.76
   2  -3  -4  930.43   54.48
   2  -3  -4  892.37   58.52
   2  -3  -4  922.17   70.03
  -2  -3   4  877.32   61.54
  -2   3   4  912.33   75.33
   2  -3  -3 1215.33   61.89
   2   3  -3 1359.68   73.85
   2  -3  -3 1277.05   79.25
   2  -3  -3 1309.71   65.98
  -2  -3   3 1242.69   70.55
  -2   3   3 1298.53   84.43
   2  -3  -2  480.80   38.75
   2   3  -2  508.02   43.63
   2  -3  -2  474.23   37.42
   2  -3  -2  483.98   47.09
  -2   3   2  553.06   54.30
  -2  -3   2  485.54   41.51
   2   3  -1  927.79   57.22
   2  -3  -1  894.61   52.75
   2  -3  -1  896.54   60.63
   2  -3  -1  946.29   49.55
  -2   3   1  922.51   67.15
  -2  -3   1  945.65   56.17
  -2  -3   0  553.04   42.07
   2  -3   0  545.67   41.41
   2   3   0  533.17   43.21
   2  -3   0  552.83   44.76
   2  -3   0  514.91   33.51
  -2   3   0  573.77   51.43
   2   3   0  517.47   43.71
   2   3   1   38.38    9.74
  -2  -3  -1   65.00   15.13
   2  -3   1   57.04   13.93
  -2   3  -1   55.63   14.67
   2   3   1   46.34   13.27
   2  -3   1   56.67   10.54
   2  -3   1   41.08   11.50
   2   3   2  703.82   49.04
   2  -3   2  701.27   48.69
   2   3   2  681.18   49.65
   2  -3   2  740.69   60.03
   2  -3   2  747.00   43.71
   2  -3   2  743.05   29.78
  -2  -3  -2  765.42   46.72
  -2   3  -2  708.10   52.94
  -2   3  -3  364.74   38.96
   2   3   3  377.37   36.94
   2  -3   3  388.30   36.68
   2   3   3  332.25   34.88
  -2  -3  -3  378.87   32.85
   2  -3   3  333.89   27.06
   2  -3   3  349.83   40.65
   2   3   3  369.76   42.61
  -2  -3  -4   46.27   16.05
   2   3   4   28.62   10.61
   2  -3   4   39.30   13.45
   2  -3   4   16.06    8.33
  -2  -3  -4   27.38    9.17
   2  -3   4   27.86    6.88
   2   3   4   26.53   12.98
  -2   3  -4   31.26   11.50
   2   3   5 1893.04   66.42
  -2  -3  -5 1887.97   91.83
   2   3   5 1808.01   84.23
   2  -3   5 1593.67   44.29
  -2   3  -5 1781.85   87.76
  -2  -3  -5 1879.70   74.18
   2  -3   5 1859.74   94.67
  -2   3  -6  460.82   55.11
  -2  -3  -6  388.38   42.63
   2   3   6  423.94   41.20
   2  -3   6  241.83   12.62
   2   3   6  390.57   29.39
  -2   3  -6  389.23   42.38
  -2  -3  -6  406.52   35.72
   2  -3   6  363.47   41.50
  -2  -3  -7 1421.07   86.14
  -2  -3  -7 1395.50   89.60
  -2  -3  -7 1437.04   69.66
  -2   3  -7 1361.74   95.22
  -2   3  -7 1410.14   81.59
   2   3   7 1415.25   56.70
   2  -3   7 1387.16   79.84
  -2   3  -7 1357.71   87.74
  -2   3  -8   46.07   15.93
  -2  -3  -8   52.70   18.72
  -2   3  -8   53.66   16.85
  -2  -3  -8   59.50   14.80
   2  -3   8   63.10   17.84
   2   3   8   65.00   12.76
  -2   3  -8   74.18   25.92
  -2  -3  -8   76.47   22.30
  -2  -3  -9    6.26    5.19
  -2   3  -9    2.55    6.46
   2   3   9   15.12   12.18
   2  -3   9   10.01   10.75
  -2  -3  -9    9.98   12.85
   2   3   9   17.06    5.18
  -2   3  -9   22.30   18.53
   2   3   9    4.33    5.99
  -2   3  -9   -2.41   12.29
  -2   3 -10  275.23   46.29
  -2  -3 -10  256.66   41.37
  -2   3 -10  297.65   42.19
   2   3  10  244.19   26.25
   2   3  10  325.14   41.71
  -2   3 -10  211.91   14.88
  -2  -3 -10  255.76   40.79
  -2   3 -10  230.74   39.64
   2   3  10  240.09   34.63
   2  -3  10  282.05   38.40
   2   3  11   13.85   15.98
  -2  -3 -11   -0.07   11.22
   2  -3  11   24.62   14.96
  -2   3 -11   11.19   10.84
  -2   3 -11    5.19   10.96
  -2  -3 -11   28.97   23.11
   2   3  11   20.37   11.72
   2  -3  11    5.63    6.40
   2   3  11   -1.02    4.96
  -2   3 -11   14.76   12.72
  -2   3 -11   -3.25    3.54
  -2   3 -12   49.89   18.96
  -2  -3 -12   65.15   24.63
  -2  -3 -12   86.54   25.98
   2  -3  12   87.98   26.10
  -2   3 -12   98.82   28.93
   2   3  12   57.91   18.67
  -2   3 -12   87.11   31.36
   2   3  12   49.44   13.13
  -2   3 -12   76.73   12.37
  -2  -3 -13  237.36   42.58
  -2   3 -13  310.03   45.53
  -2   3 -13  301.09   51.96
   2   3  13  320.75   41.86
   2   3  13  292.15   32.90
  -2   3 -13  345.15   51.60
  -2  -3 -13  320.45   50.49
  -2   3 -13  296.30   26.10
  -2   3 -14   67.19   28.26
  -2  -3 -14   41.61   20.88
  -2   3 -14   56.65   21.12
   2   3  14   58.17   19.90
  -2   3 -14   40.21   10.44
   2   3  14   36.69   11.95
   2   3  15    1.70    5.55
  -2  -3 -15    6.16    8.60
  -2   3 -15  -28.19   15.20
  -2   3 -15   12.65   16.24
   2   3  15   14.05   12.54
  -2   3 -15   -7.29    7.75
  -2  -3 -15   -0.75   10.00
  -2  -3 -16  406.65   34.34
  -2  -3 -16  400.66   56.83
  -2  -3 -16  403.54   61.15
   2   3  16  395.46   49.57
  -2   3 -16  336.26   58.63
  -2   3 -16  370.37   54.03
   2   3  16  368.26   43.54
  -2   3 -16  392.76   38.13
   2   3  17    1.61    8.27
  -2   3 -17   10.84   15.55
  -2  -3 -17   17.98   15.50
  -2  -3 -17   -6.42   14.44
  -2   3 -17   -0.42    9.93
  -2  -3 -17   -0.86    4.91
  -2   3 -17    8.60    8.65
  -2  -3 -18  424.33   60.69
  -2   3 -18  348.51   55.81
  -2   3 -18  373.97   63.37
  -2  -3 -18  391.59   63.47
  -2  -3 -18  433.67   37.52
  -2   3 -18  416.67   43.65
  -2  -3 -18  414.22   50.57
   2   3  18  459.32   53.16
  -2  -3 -19   22.29   16.81
  -2  -3 -19   24.28   10.29
  -2   3 -19   42.99   22.16
  -2   3 -19   11.26   13.79
  -2  -3 -19   27.38   20.88
  -2  -3 -19   -5.44   13.76
  -2  -3 -20   14.83   12.55
  -2  -3 -20   18.45   14.92
  -2   3 -20   11.43   15.35
  -2  -3 -20    6.86    6.04
  -2   3 -20   27.31   21.52
  -2  -3 -20   29.64   16.44
  -2  -3 -21   44.51   28.04
  -2   3 -21   27.67   20.39
  -2  -3 -21   29.66    9.48
  -2   3 -21   11.90   12.11
  -2  -3 -21    8.01   10.12
  -2  -3 -22   33.81   17.00
  -2   3 -22   75.47   29.94
  -2   3 -22   59.57   25.34
  -2  -3 -22   56.91   31.57
  -2  -3 -22   33.55   12.21
  -2  -3 -23   26.87   23.55
  -2  -3 -23    7.93   13.53
  -2   3 -23   -0.59   12.49
  -2   3 -23   -5.14   24.95
  -2  -3 -24   -4.26   10.87
  -2   3 -24  -25.92   20.74
  -2   3 -24   14.13   15.09
  -2  -3 -24    4.32   13.17
  -2   3 -25   -3.06   20.26
  -2  -3 -25   35.51   29.04
  -2   3 -25    0.14   10.45
  -2  -3 -25   -8.52   14.56
  -2  -3 -26   76.96   38.47
  -2   3 -26   75.61   29.25
  -2   3 -27    6.67   22.73
   2   4 -29  -19.18   21.62
   2  -4 -28   72.76   38.28
   2   4 -28   15.97   17.84
   2   4 -27   32.85   25.55
   2  -4 -27   11.42   20.67
   2  -4 -26   38.65   30.98
   2   4 -26    7.37   22.92
   2   4 -25  -27.04   31.15
   2  -4 -25   -4.70   11.52
   2   4 -24  -37.55   24.46
   2  -4 -24   23.52   28.15
   2  -4 -23    4.48    9.89
   2   4 -23   27.77   15.26
   2   4 -22  121.44   43.04
   2  -4 -22   -2.22   12.41
   2  -4 -21  351.57   33.37
  -2  -4  21  328.43   62.95
   2  -4 -21  359.38   67.38
   2   4 -21  383.63   73.94
   2  -4 -20  442.80   36.84
   2  -4 -20  391.95   70.15
  -2  -4  20  446.04   76.75
   2   4 -20  435.13   87.51
  -2  -4  19  233.54   52.13
   2  -4 -19  297.05   59.78
   2   4 -19  282.12   60.55
   2   4 -18   13.25   18.59
  -2  -4  18  -16.99   18.97
   2  -4 -18    4.90   10.43
   2  -4 -17   14.28   17.52
  -2  -4  17  -14.55   22.02
   2  -4 -16  -12.35   13.93
  -2  -4  16  -13.67   13.82
   2  -4 -15  131.73   36.75
  -2  -4  15  126.13   34.78
  -2  -4  14  183.60   41.25
   2  -4 -14  196.42   44.13
  -2  -4  13  204.19   41.24
   2  -4 -13  249.21   45.12
   2   4 -13  222.91   39.79
   2  -4 -13  255.70   48.30
   2  -4 -12  543.20   66.62
   2  -4 -12  559.55   64.48
  -2  -4  12  617.40   71.18
   2   4 -12  645.07   68.71
  -2   4  11  948.10   95.54
  -2  -4  11 1052.50   89.26
   2  -4 -11  918.30   85.26
   2  -4 -11 1027.74   84.47
   2   4 -11 1125.34   89.79
  -2  -4  10  120.77   32.39
   2  -4 -10  117.25   28.07
   2  -4 -10  158.59   37.87
   2  -4  -9 1214.49   94.39
   2  -4  -9 1250.39   86.11
  -2  -4   9 1141.53   86.11
  -2  -4   8  122.84   28.24
   2  -4  -8  170.07   31.28
   2  -4  -8  174.42   32.69
   2  -4  -7  403.21   32.38
   2  -4  -7  417.20   46.56
   2  -4  -7  397.32   50.76
  -2  -4   7  373.39   47.15
   2  -4  -6  114.06   17.45
  -2  -4   6  139.42   27.95
   2  -4  -6  127.41   24.25
   2  -4  -6  125.09   27.34
   2  -4  -5 1299.18   57.23
   2  -4  -5 1438.09   89.90
   2  -4  -5 1342.41   75.83
  -2  -4   5 1398.56   82.75
   2   4  -5 1479.31   84.29
   2   4  -4 2093.42   97.99
   2  -4  -4 1792.03   96.94
   2  -4  -4 1885.72   85.56
  -2   4   4 1889.12  107.65
  -2  -4   4 1892.34   93.11
   2  -4  -4 1813.83   67.84
   2  -4  -3  585.97   39.15
   2   4  -3  662.28   53.46
  -2   4   3  640.35   60.31
   2  -4  -3  608.57   53.77
   2  -4  -3  627.03   46.35
  -2  -4   3  681.48   53.87
   2  -4  -2  365.68   30.95
   2   4  -2  432.82   42.76
   2  -4  -2  428.75   43.50
   2  -4  -2  420.09   36.14
  -2   4   2  454.19   49.02
  -2  -4   2  421.41   40.36
  -2  -4   1  137.80   23.11
   2  -4  -1  128.52   20.42
   2   4  -1   96.80   18.39
  -2   4   1  165.87   26.52
   2   4  -1  130.88   24.65
   2  -4  -1  107.19   17.73
   2  -4  -1  135.63   25.28
  -2   4   1   98.75   21.94
  -2   4   0   53.10   19.19
   2   4   0   38.07   10.34
  -2   4   0   30.63   12.87
   2   4   0   44.25   13.77
   2  -4   0   62.05   14.42
  -2  -4   0   38.19   13.23
   2  -4   0   52.33   12.43
   2  -4   0   71.53   17.36
  -2  -4  -1   -6.64    8.63
  -2   4  -1   -3.13    5.69
   2   4   1   -1.51    5.80
   2  -4   1    1.33    4.62
  -2   4  -1    0.74    7.78
   2  -4   1    2.65    6.09
   2  -4   1    0.80    4.93
   2   4   1   -6.20    8.04
   2   4   2  183.36   27.67
   2   4   2  184.26   23.95
   2  -4   2  188.13   24.35
   2  -4   2  193.11   24.12
  -2   4  -2  213.05   28.80
  -2  -4  -2  211.28   26.38
   2  -4   2  198.21   17.65
   2   4   2  235.52   33.21
  -2   4  -2  196.93   27.41
   2  -4   2  187.29   29.99
  -2   4  -3  168.33   23.34
   2  -4   3  142.68   26.81
   2  -4   3  166.18   23.23
   2   4   3  169.42   23.86
  -2  -4  -3  182.58   26.61
  -2   4  -3  166.22   25.34
   2  -4   3  120.43   12.31
   2  -4   3  140.14   17.85
   2   4   3  191.40   29.91
  -2  -4  -3  162.75   23.18
   2   4   4 1022.10   59.20
  -2   4  -4  961.92   62.97
  -2  -4  -4  981.68   63.04
  -2  -4  -4  985.58   58.52
  -2   4  -4 1013.41   54.13
   2  -4   4  921.97   41.98
   2  -4   4  987.28   57.83
   2   4   4  976.86   66.83
   2  -4   4  943.25   67.21
   2  -4   5 1766.61   90.99
   2  -4   5 1690.82   78.64
   2   4   5 1860.12   72.25
   2  -4   5 1787.86   50.78
  -2  -4  -5 1728.70   86.35
  -2   4  -5 1690.57   85.17
  -2  -4  -5 1779.55   79.73
  -2   4  -5 1824.68   67.18
   2   4   5 1779.35   79.88
  -2   4  -6  273.79   35.80
   2  -4   6  260.02   16.75
   2   4   6  276.75   27.01
  -2   4  -6  290.66   24.22
  -2  -4  -6  308.65   34.26
  -2  -4  -6  266.97   35.24
   2  -4   6  270.63   35.25
  -2  -4  -7  986.17   63.58
  -2   4  -7  961.32   68.48
  -2  -4  -7 1020.94   72.25
   2   4   7 1021.22   53.05
   2  -4   7  978.91   66.89
  -2   4  -7 1069.94   86.65
  -2   4  -7  985.78   75.30
  -2  -4  -7 1022.54   76.86
  -2   4  -8 1333.33   98.79
  -2   4  -8 1333.98   82.27
  -2  -4  -8 1349.98   77.13
  -2   4  -8 1373.33   91.25
   2   4   8 1493.26   66.93
  -2  -4  -8 1367.72   90.69
  -2  -4  -8 1368.19   86.00
   2  -4   8 1369.44   79.62
   2   4   9  873.61   52.75
  -2   4  -9  852.37   80.55
  -2  -4  -9  822.50   68.51
  -2   4  -9  807.80   66.79
   2   4   9  853.25   67.42
  -2   4  -9  841.62   72.09
   2  -4   9  849.62   64.36
  -2  -4  -9  840.37   72.38
   2   4   9  781.32   60.40
  -2  -4 -10   15.49    8.85
  -2   4 -10  259.52   47.30
  -2   4 -10  217.98   51.63
   2  -4  10  215.40   47.73
  -2  -4 -10   36.39   16.10
   2   4  10   45.30   15.58
  -2   4 -10   42.92    7.38
   2   4  10   28.85   10.22
   2   4  10   39.31   14.43
  -2   4 -10  267.92   44.99
   2  -4  10  226.56   38.72
  -2   4 -11  682.19   64.08
   2   4  11  673.66   61.30
  -2  -4 -11  725.89   70.17
   2  -4  11  674.21   65.88
  -2   4 -11  585.69   29.04
   2   4  11  658.03   49.05
  -2   4 -11  613.34   71.67
  -2   4 -11  697.71   69.89
  -2  -4 -11  660.61   67.34
   2   4  11  644.26   56.55
   2  -4  11  659.86   57.87
   2  -4  12  125.83   37.09
  -2   4 -12   95.50   34.16
  -2  -4 -12   17.01   15.75
  -2   4 -12  103.59   30.55
   2   4  12    9.58   10.67
  -2   4 -12   54.36   11.72
   2   4  12   -3.47    6.79
  -2  -4 -12   19.43   16.83
  -2   4 -12   62.80   27.82
  -2  -4 -13   33.37   18.06
  -2   4 -13   27.73   14.87
  -2   4 -13   58.34   28.37
  -2  -4 -13   36.82   18.02
  -2   4 -13   71.25   25.33
   2   4  13   52.89   17.94
   2   4  13   33.96   13.03
  -2   4 -13   39.98    9.89
  -2   4 -14  438.99   64.67
  -2   4 -14  463.21   59.21
  -2  -4 -14  473.56   60.84
  -2   4 -14  447.40   34.07
   2   4  14  460.89   50.96
   2   4  14  432.37   44.99
  -2   4 -15    8.53    5.70
  -2   4 -15   18.22   17.39
  -2  -4 -15    6.47   13.44
  -2   4 -15   -9.94   13.90
   2   4  15   23.53   13.77
   2   4  15   22.27   10.49
  -2   4 -16    0.17    9.99
  -2  -4 -16    6.97   13.48
  -2   4 -16   -6.45   10.46
  -2  -4 -16   13.43    9.40
   2   4  16   15.38   10.26
   2   4  16  -12.95    8.89
  -2   4 -16    5.92    6.31
  -2   4 -17  247.40   30.43
  -2   4 -17  205.06   48.71
  -2  -4 -17  275.32   52.06
  -2  -4 -17  246.09   29.96
  -2   4 -17  247.55   45.81
   2   4  17  189.50   34.86
   2   4  18  105.76   25.73
  -2   4 -18  119.52   37.59
  -2   4 -18   69.00   28.40
  -2  -4 -18   98.49   20.10
  -2  -4 -18  103.21   34.70
  -2   4 -18  121.27   23.91
   2   4  19  125.53   30.65
  -2   4 -19  143.70   44.15
  -2   4 -19  110.89   32.81
  -2  -4 -19   92.97   34.25
  -2  -4 -19  103.87   20.78
  -2   4 -20  247.14   59.57
  -2  -4 -20  156.78   45.02
  -2  -4 -20  166.98   26.70
  -2   4 -20  228.09   53.47
  -2   4 -21  180.12   49.42
  -2  -4 -21  107.29   36.85
  -2   4 -21  150.68   40.35
  -2  -4 -21  127.12   23.54
  -2  -4 -22   78.05   33.11
  -2   4 -22  169.03   44.55
  -2  -4 -22   78.58   18.57
  -2   4 -22  162.15   46.86
  -2   4 -23   40.87   31.14
  -2   4 -23   26.15   21.27
  -2  -4 -23    0.22   12.06
  -2   4 -24   91.50   38.69
  -2  -4 -24  108.19   41.56
  -2   4 -24  123.67   43.38
  -2   4 -25   40.10   31.87
  -2  -4 -25   15.22   22.81
  -2   4 -25  -14.70   13.05
  -2  -4 -26    6.09   12.39
  -2   4 -26   44.42   25.29
  -2   4 -27  111.30   44.04
   2   5 -28    3.65   20.17
   2   5 -27  -44.49   30.97
   2  -5 -27  -18.98   19.58
   2   5 -26   79.28   42.63
   2  -5 -26   -7.22   15.09
   2   5 -25  181.81   50.10
   2  -5 -25  264.51   62.90
   2   5 -24   -8.42   22.02
   2  -5 -24   14.43   18.95
   2   5 -23  115.71   46.56
   2  -5 -23  144.92   48.72
  -2  -5  22   75.00   29.47
   2   5 -22  118.75   42.17
   2  -5 -22  141.13   45.79
   2   5 -21   87.23   34.59
  -2  -5  21   28.93   21.41
   2  -5 -21   93.48   38.41
   2   5 -20  169.73   47.25
   2  -5 -20  151.00   18.42
  -2  -5  20  264.08   55.44
   2  -5 -20  284.87   59.04
   2  -5 -19   37.12    9.38
   2  -5 -19   56.13   26.79
  -2  -5  19   29.05   12.54
   2  -5 -18    3.35    3.99
   2  -5 -18  -11.39   19.50
  -2  -5  18   -0.81    9.10
   2  -5 -17 1143.69  109.14
  -2  -5  17 1059.37  106.55
   2  -5 -17 1017.08   42.01
   2  -5 -16  111.60   14.05
   2  -5 -16  127.64   35.02
  -2  -5  16  105.99   35.17
   2  -5 -15  832.53   89.20
  -2  -5  15  692.09   81.06
  -2  -5  14   12.63   17.59
   2  -5 -14  -16.63   18.52
  -2  -5  13   -6.48   16.72
  -2   5  13   -2.98   16.32
   2  -5 -13    3.47   16.24
   2  -5 -13   -0.70    6.58
  -2   5  12   25.98   18.98
  -2  -5  12  326.55   53.27
   2  -5 -12   -3.30    7.14
   2  -5 -12   16.90   27.59
   2   5 -12  352.82   54.18
   2   5 -11  312.45   47.28
   2  -5 -11  452.26   28.54
   2  -5 -11  471.20   65.95
  -2  -5  11  320.46   50.37
   2  -5 -11  412.50   54.80
  -2   5  11  418.30   63.62
   2   5 -10  389.95   53.41
   2  -5 -10  372.27   29.75
   2  -5 -10  692.54   73.92
   2  -5 -10  624.94   65.02
  -2  -5  10  320.61   51.71
  -2   5  10  612.11   77.25
   2  -5  -9  785.73   73.98
   2  -5  -9  793.95   68.79
  -2  -5   9  725.64   70.11
   2  -5  -9  717.80   33.65
   2  -5  -8  732.86   34.05
   2  -5  -8  742.32   70.58
   2  -5  -8  723.14   63.70
  -2  -5   8  782.12   71.08
   2  -5  -7 1081.75   42.53
   2  -5  -7 1112.14   83.61
  -2  -5   7 1208.29   85.01
   2  -5  -6  283.06   22.47
   2  -5  -6  296.07   41.34
  -2  -5   6  320.25   41.96
   2  -5  -5  612.84   34.52
   2  -5  -5  706.40   62.50
  -2  -5   5  674.16   59.20
   2  -5  -4  149.24   17.13
   2   5  -4  230.19   35.15
  -2  -5   4  174.10   29.21
   2  -5  -4  158.18   29.46
   2  -5  -3  400.66   44.04
   2  -5  -3  356.35   27.71
   2   5  -3  411.22   44.61
  -2   5   3  404.30   49.30
  -2  -5   3  409.21   43.51
  -2   5   2  195.97   29.62
   2  -5  -2  125.07   17.07
  -2  -5   2  411.89   49.21
   2   5  -2  366.60   46.13
   2  -5  -2  143.01   25.80
  -2   5   2  127.38   26.81
  -2   5   1 1085.40   60.79
  -2  -5   1 1174.54   70.39
   2   5  -1 1162.24   55.12
   2  -5  -1  984.87   50.05
   2  -5  -1 1087.02   66.89
   2   5  -1 1195.52   74.73
  -2   5   1 1128.79   75.70
  -2   5   0  654.01   48.32
   2   5   0  246.59   25.32
   2  -5   0  546.25   39.40
  -2  -5   0  273.71   34.76
   2  -5   0  705.52   51.12
  -2   5   0  744.37   61.73
   2   5   0  253.30   34.66
   2   5   1  509.66   48.38
   2   5   1  540.22   36.69
   2  -5   1  556.15   40.29
  -2  -5  -1  574.01   47.14
  -2   5  -1  583.76   45.45
   2  -5   1  536.72   43.27
  -2   5  -1  585.16   50.68
   2  -5   2  224.97   33.27
  -2   5  -2  250.36   32.62
   2  -5   2  238.53   28.67
   2   5   2  196.91   30.40
  -2  -5  -2  202.38   28.17
   2  -5   2  216.93   25.02
  -2   5  -2  237.04   34.16
   2   5   2  200.51   23.37
   2   5   2  182.41   29.98
   2  -5   3  399.12   42.59
  -2  -5  -3  409.83   38.37
  -2   5  -3  405.89   40.38
   2  -5   3  367.87   25.94
   2   5   3  422.66   35.25
   2  -5   3  419.38   32.48
  -2  -5  -3  401.41   39.29
  -2   5  -3  422.56   38.13
   2   5   3  398.38   41.57
   2  -5   3  409.66   36.49
   2   5   4    5.28    7.35
   2  -5   4    4.24    4.29
  -2  -5  -4   14.53   13.89
   2  -5   4    8.84    9.61
  -2  -5  -4    1.27    7.45
  -2   5  -4   -0.84    7.52
   2   5   4    3.33    4.60
   2  -5   4   -2.13    3.53
  -2   5  -4    5.63    7.54
  -2   5  -5 2233.07   99.58
   2   5   5 2372.56   87.02
   2  -5   5 2259.95   63.46
  -2   5  -5 2323.64   79.75
  -2  -5  -5 2370.77   99.02
  -2  -5  -5 2327.51   97.28
   2  -5   5 2206.35   45.09
   2  -5   5 2270.26  102.81
   2  -5   6  121.39   23.18
  -2  -5  -6  136.19   24.86
  -2  -5  -6  122.78   24.76
   2  -5   6  122.41   14.13
  -2   5  -6  126.66   23.07
   2   5   6  118.44   19.27
  -2   5  -6  132.87   18.12
   2  -5   7   72.55   20.47
   2  -5   7   99.68   21.07
   2   5   7  106.72   19.26
  -2  -5  -7  112.25   25.01
  -2   5  -7   87.50   20.58
  -2  -5  -7   89.17   20.41
  -2   5  -7   81.68   13.45
   2  -5   8  277.71   36.25
   2   5   8  286.45   39.57
  -2  -5  -8  345.31   44.41
   2  -5   8  289.97   43.32
  -2  -5  -8  282.40   39.76
  -2   5  -8  271.21   46.18
   2   5   8  308.79   33.06
  -2   5  -8  247.48   20.79
  -2   5  -8  301.45   42.06
  -2  -5  -8  271.62   41.73
  -2   5  -8  316.26   40.38
  -2   5  -9 1360.17   90.68
  -2   5  -9 1433.35  113.42
   2  -5   9 1359.96   94.96
  -2  -5  -9 1139.94   80.49
   2   5   9 1142.71   80.32
  -2  -5  -9 1129.06   77.69
   2   5   9 1217.47   67.24
   2  -5   9 1340.32   81.13
  -2  -5  -9 1118.67   83.83
  -2   5  -9 1478.49   98.65
   2   5   9 1186.56   73.65
  -2  -5 -10   66.89   32.44
  -2   5 -10  283.17   44.57
  -2   5 -10  143.85   15.11
  -2   5 -10  216.62   40.16
  -2  -5 -10  133.64   39.61
  -2   5 -10  231.47   45.69
   2   5  10   39.19   23.21
   2   5  10  107.50   31.31
   2   5  10   48.07   18.58
   2  -5  10  276.07   45.32
   2  -5  10  251.21   36.90
  -2   5 -11  571.56   59.53
   2   5  11  576.35   57.58
  -2   5 -11  590.84   71.21
  -2  -5 -11  552.85   60.47
   2  -5  11  561.18   60.57
   2   5  11  560.28   52.47
   2   5  11  539.73   47.71
   2  -5  11  628.51   56.47
  -2   5 -11  470.83   28.02
  -2  -5 -11  557.95   61.75
  -2   5 -11  574.44   63.45
  -2  -5 -12  119.80   28.59
  -2   5 -12  158.09   38.16
  -2  -5 -12  163.10   33.73
   2  -5  12  154.78   34.10
   2   5  12  131.82   27.24
  -2   5 -12  167.97   34.16
  -2   5 -12  142.08   16.77
   2   5  12  132.25   24.94
  -2   5 -12  167.80   35.64
  -2   5 -13  443.41   65.23
   2   5  13  439.83   51.19
  -2  -5 -13  423.67   58.07
  -2   5 -13  377.96   29.23
   2   5  13  439.13   46.04
  -2   5 -13  413.29   57.71
  -2  -5 -13  395.86   54.50
  -2   5 -13  418.42   55.23
  -2   5 -14  168.66   40.31
  -2   5 -14  167.95   20.55
  -2  -5 -14  185.79   38.43
  -2   5 -14  169.33   34.57
   2   5  14  186.65   33.91
   2   5  14  175.93   31.02
  -2   5 -15   54.47   24.13
  -2  -5 -15   86.69   27.95
  -2   5 -15   44.47   11.23
  -2   5 -15   76.50   23.59
   2   5  15   67.16   19.23
   2   5  15   55.97   19.21
  -2  -5 -16   12.20   14.16
  -2   5 -16   25.04    8.81
  -2  -5 -16   31.07   11.84
  -2   5 -16   42.21   20.22
   2   5  16   37.65   17.83
  -2   5 -16   50.77   23.42
   2   5  16   40.40   16.31
  -2   5 -17  112.89   34.47
  -2   5 -17  102.74   19.42
  -2  -5 -17  161.76   42.33
  -2  -5 -17  139.11   24.16
  -2   5 -17   84.97   27.82
   2   5  17  102.81   26.92
  -2   5 -18  158.99   25.94
  -2   5 -18  180.62   48.74
  -2  -5 -18  130.99   39.21
  -2  -5 -18  190.78   28.47
  -2   5 -18  151.62   38.47
   2   5  18  149.00   33.37
   2   5  19   21.93   13.45
  -2  -5 -19   14.47   12.40
  -2   5 -19   13.74   11.99
  -2   5 -19  -17.28   17.16
  -2  -5 -19    2.38    8.46
  -2   5 -19   38.34   24.31
  -2   5 -20   34.19   24.89
  -2  -5 -20   62.81   30.62
  -2   5 -20   25.79   14.57
  -2  -5 -20   35.35   13.66
  -2  -5 -21  185.41   30.53
  -2   5 -21  207.93   52.25
  -2  -5 -21  167.74   44.14
  -2   5 -21  201.77   47.49
  -2  -5 -22   74.55   33.98
  -2   5 -22   69.81   31.97
  -2   5 -22  113.49   42.71
  -2  -5 -22   30.63   12.97
  -2   5 -23   38.04   28.58
  -2  -5 -23    4.20   13.68
  -2   5 -23    4.67   17.32
  -2   5 -24   37.64   33.34
  -2  -5 -24   31.93   25.62
  -2   5 -24   54.18   34.70
  -2   5 -25  155.27   52.39
  -2   5 -25  108.44   40.47
  -2  -5 -25  129.16   44.81
  -2   5 -26   11.60   14.58
   2   6 -28  -36.58   28.99
   2   6 -27   63.06   33.84
   2  -6 -27   15.76   18.57
   2   6 -26  -45.48   31.15
   2  -6 -26   -6.23   13.42
   2   6 -25   18.07   22.97
   2  -6 -25  -13.15   14.87
   2  -6 -24  -35.60   31.14
   2   6 -24  -40.22   37.55
   2   6 -23   26.08   37.23
  -2  -6  23   28.19   26.36
   2  -6 -23   26.53   19.43
   2   6 -22  266.00   68.72
   2  -6 -22  223.63   54.23
  -2  -6  22  163.23   47.67
   2   6 -21  304.61   70.33
   2  -6 -21  293.10   60.67
  -2  -6  21  276.67   60.09
   2  -6 -20  188.74   51.75
  -2  -6  20   33.44   26.22
   2  -6 -19  733.94   94.64
  -2  -6  19  623.31   84.17
   2  -6 -18  158.53   47.35
  -2  -6  18  175.57   45.24
   2  -6 -17  -14.20   17.27
  -2  -6  17    1.87   18.34
  -2  -6  16   50.24   19.86
   2  -6 -16   54.18   26.92
  -2  -6  15    3.36   11.10
   2  -6 -15   -1.14   12.65
  -2  -6  14   47.49   22.80
   2  -6 -14   88.59   32.60
  -2  -6  13  268.35   50.64
   2  -6 -13  296.72   51.66
  -2   6  12   31.31   12.15
   2   6 -12   98.57   37.05
  -2  -6  12   83.18   40.94
   2  -6 -12   19.40   15.77
   2  -6 -12   33.39   15.63
   2   6 -11  817.56   77.72
   2  -6 -11  727.67   74.87
   2  -6 -11  725.30   71.50
  -2  -6  11  694.32   74.11
  -2   6  11  664.03   81.61
  -2   6  10  263.62   49.33
   2   6 -10   94.68   31.73
  -2  -6  10  186.23   41.62
   2  -6 -10  223.58   39.40
   2  -6  -9  147.76   10.82
   2   6  -9  218.33   39.43
  -2  -6   9  170.52   36.44
   2  -6  -9  278.04   48.63
  -2   6   9  327.86   59.89
   2  -6  -8  207.59   14.24
  -2   6   8  256.22   60.54
  -2  -6   8  246.72   42.50
   2  -6  -8  228.18   39.23
   2  -6  -7  104.86   11.22
  -2  -6   7  100.52   25.97
  -2   6   7   78.73   23.57
   2  -6  -7   98.97   24.63
  -2  -6   6   81.84   22.27
   2  -6  -6   92.28   23.89
   2  -6  -6   97.76   11.68
  -2   6   6   88.96   24.58
   2  -6  -5  833.87   67.92
   2  -6  -5  785.55   36.28
  -2  -6   5  902.37   70.35
  -2  -6   4  912.10   69.06
   2  -6  -4  818.49   39.09
   2   6  -4  934.08   71.37
   2  -6  -4  847.44   66.41
  -2   6   3 2383.99   88.46
   2  -6  -3 2244.08   68.33
   2  -6  -3 2336.50  107.04
   2   6  -3 2539.77  115.30
  -2  -6   3 2411.31  109.64
  -2   6   2   78.04   28.20
  -2  -6   2   66.53   20.45
   2   6  -2   36.80    9.98
   2   6  -2   53.58   18.97
   2  -6  -2   41.92   14.31
  -2   6   2   37.05   16.34
   2   6  -1   73.56   11.78
  -2   6   1   72.81   17.09
  -2  -6   1   79.46   18.65
   2   6  -1   95.55   22.29
   2  -6  -1   70.19   18.18
  -2   6   1  102.96   23.57
  -2  -6   0  375.16   41.92
   2   6   0  387.94   29.95
   2   6   0  408.35   47.55
  -2   6  -1  877.25   55.58
   2   6   1  984.01   45.45
  -2  -6  -1  979.95   66.28
   2  -6   1  818.87   53.09
  -2   6  -1  854.51   61.15
   2   6   1 1015.64   73.30
   2   6   2  236.17   37.03
  -2   6  -2  340.95   39.52
   2   6   2  213.00   38.86
   2  -6   2  280.14   34.13
  -2  -6  -2  261.44   40.04
  -2   6  -2  288.06   40.29
   2  -6   2  391.80   45.45
   2   6   2  192.82   21.12
   2  -6   3  775.11   42.52
  -2   6  -3  777.96   55.61
   2  -6   3  816.54   76.92
  -2  -6  -3  825.40   52.41
   2   6   3  829.73   55.68
   2  -6   3  867.19   50.03
  -2  -6  -3  824.72   60.52
  -2   6  -3  791.16   54.32
   2   6   3  832.17   60.93
   2  -6   3  784.25   60.60
  -2  -6  -4   37.67   14.47
   2  -6   4   25.50   16.80
   2  -6   4   48.94   10.76
  -2  -6  -4   52.31   19.02
  -2   6  -4   25.08   12.52
   2   6   4   30.95   12.31
   2  -6   4   38.72   11.20
   2  -6   4   44.71   15.80
  -2   6  -4   17.82    5.90
   2   6   4   13.73   11.25
   2  -6   5 1486.04   48.86
   2  -6   5 1483.93   99.91
  -2  -6  -5 1506.56   76.32
  -2   6  -5 1405.93   79.63
   2   6   5 1483.07   72.97
   2  -6   5 1424.96   55.69
  -2   6  -5 1384.88   65.12
  -2  -6  -5 1411.51   82.32
   2  -6   5 1410.07   80.52
  -2  -6  -6  538.78   48.26
  -2   6  -6  474.17   47.99
   2  -6   6  488.78   31.43
   2   6   6  482.36   41.68
  -2   6  -6  463.91   35.78
  -2  -6  -6  508.88   50.51
   2  -6   6  513.54   27.83
   2  -6   6  451.16   44.48
   2  -6   6  485.49   57.30
   2   6   7   27.03   12.38
  -2  -6  -7   43.15   14.72
   2  -6   7    4.75    6.18
   2  -6   7   27.51   11.64
   2   6   7    6.35    9.78
   2  -6   7   28.59    7.23
  -2   6  -7   40.41   17.28
  -2  -6  -7   25.67   15.19
  -2   6  -7   27.65    8.80
  -2   6  -8 1200.42   86.40
   2  -6   8 1211.50   74.53
   2   6   8 1373.20   92.91
  -2  -6  -8 1496.64   92.05
  -2  -6  -8 1510.42   89.16
   2  -6   8 1239.30   91.92
  -2   6  -8 1238.02   82.93
   2   6   8 1517.05   78.06
  -2   6  -8 1154.83   49.77
   2  -6   8 1250.73   45.29
  -2  -6  -8 1404.25   93.36
  -2  -6  -9  606.14   58.40
   2   6   9  612.30   52.57
  -2   6  -9  651.78   60.59
  -2   6  -9  638.85   73.40
   2  -6   9  660.06   67.10
  -2  -6  -9  630.82   61.25
   2   6   9  640.13   52.02
  -2   6  -9  544.59   32.02
   2   6   9  628.06   61.31
   2  -6   9  604.51   33.15
  -2  -6  -9  635.56   63.82
  -2   6  -9  593.38   61.34
   2  -6   9  600.97   53.32
   2  -6  10  119.46   27.72
  -2  -6 -10  307.60   45.87
   2   6  10  346.81   46.53
  -2  -6 -10  325.51   44.81
  -2   6 -10  125.32   28.68
  -2   6 -10  163.39   44.07
  -2   6 -10  167.37   35.78
   2   6  10  268.28   35.28
   2  -6  10  108.56   15.86
  -2   6 -10   87.07   12.86
   2  -6  10  131.87   32.30
   2   6  10  296.78   38.53
  -2   6 -11  150.42   35.73
  -2   6 -11   89.06   11.36
  -2   6 -11  126.26   37.29
  -2   6 -11   91.09   14.37
   2  -6  11  114.64   31.64
   2   6  11  127.71   28.79
  -2   6 -11  131.75   29.31
  -2  -6 -11  123.16   32.16
   2   6  11  133.21   26.53
  -2  -6 -11  117.45   29.63
  -2  -6 -12  272.57   47.12
  -2  -6 -12  291.74   51.42
   2  -6  12  240.46   44.18
  -2   6 -12  259.42   49.28
  -2   6 -12  260.40   41.97
   2   6  12  262.79   42.50
   2   6  12  284.17   40.45
  -2   6 -12  179.87   19.91
  -2   6 -12  201.40   38.10
  -2  -6 -13  147.83   34.34
  -2   6 -13  180.25   43.49
  -2  -6 -13  156.23   35.79
   2   6  13  156.09   31.96
  -2   6 -13  138.29   31.77
  -2   6 -13  124.17   17.31
   2   6  13  135.28   27.60
  -2   6 -13  152.62   35.04
  -2   6 -14    3.32   16.29
  -2   6 -14    4.59    5.23
  -2  -6 -14   12.03   12.94
   2   6  14    5.88    9.28
  -2   6 -14   -6.49   12.85
   2   6  14    8.86    9.87
  -2   6 -15  137.58   33.68
   2   6  15   87.67   21.51
  -2  -6 -15  123.98   31.43
   2   6  15  102.55   26.13
  -2   6 -15   99.48   16.42
  -2   6 -15  112.03   37.40
  -2  -6 -16   37.26   20.80
  -2   6 -16   42.81   21.12
  -2   6 -16   13.15   12.70
   2   6  16   69.51   21.39
  -2   6 -16   45.21   11.02
   2   6  16   48.93   17.32
  -2  -6 -16   54.51   16.13
  -2   6 -17  161.58   42.96
  -2  -6 -17  179.20   42.72
  -2  -6 -17  159.23   27.67
  -2   6 -17  106.66   29.50
  -2   6 -17  150.31   23.48
   2   6  17  128.51   30.64
  -2   6 -18   93.47   34.27
  -2  -6 -18  115.37   23.82
  -2   6 -18   94.93   29.82
  -2  -6 -18  138.11   39.05
  -2   6 -18   87.58   17.97
   2   6  18   68.70   19.58
  -2   6 -19  364.39   59.89
  -2  -6 -19  431.95   70.90
  -2   6 -19  345.10   38.47
  -2  -6 -19  449.44   48.10
   2   6  19  379.43   55.68
  -2   6 -19  341.59   64.99
  -2  -6 -20   50.13   29.52
  -2   6 -20   82.02   34.92
  -2  -6 -20   59.86   19.13
  -2   6 -20  144.42   51.84
  -2   6 -21  244.88   60.48
  -2  -6 -21  218.08   51.33
  -2  -6 -21  240.20   36.21
  -2   6 -21  241.37   53.15
  -2   6 -22   76.92   38.03
  -2  -6 -22   86.03   32.52
  -2   6 -22   88.43   35.70
  -2  -6 -22   37.85   14.52
  -2  -6 -23   16.92   19.36
  -2   6 -23    1.53   14.68
  -2   6 -23    8.29   17.52
  -2  -6 -24    9.70   15.53
  -2   6 -24   17.21   24.69
  -2   6 -24    7.97   15.78
  -2   6 -25   70.17   33.94
  -2  -6 -25   62.80   35.85
  -2   6 -25   -4.05   17.45
   2   7 -28   28.72   21.50
   2   7 -28   -2.76   13.37
   2   7 -27  -54.49   34.60
   2   7 -27   64.99   32.28
   2   7 -26   52.38   31.59
   2  -7 -26   42.37   32.79
   2   7 -25   -5.52   15.04
  -2  -7  25   47.09   30.80
   2  -7 -25    0.16   22.85
   2   7 -24   13.94   18.53
   2  -7 -24   26.76   29.25
  -2  -7  24   29.22   23.23
   2   7 -23  116.61   43.60
   2  -7 -23  177.93   49.68
  -2  -7  23  180.27   53.92
   2   7 -22   11.82   21.90
  -2  -7  22   31.26   14.21
   2  -7 -21   80.30   31.30
  -2  -7  21   -5.24    9.55
   2  -7 -20    7.99   11.08
  -2  -7  20   27.00   17.57
   2  -7 -19   18.51   24.43
  -2  -7  19   46.41   26.31
  -2  -7  18   -8.64   18.80
   2  -7 -18  -16.42   19.60
  -2  -7  17  208.05   48.92
   2  -7 -17  242.46   51.83
  -2  -7  16  199.98   48.04
   2  -7 -16  191.12   42.77
   2  -7 -15  360.67   59.44
  -2  -7  15  399.38   62.18
   2  -7 -14  407.17   61.26
  -2  -7  14  435.70   65.64
  -2  -7  13   16.14   10.72
   2  -7 -13   11.82   17.12
  -2  -7  12  127.21   32.78
   2  -7 -12  165.27   40.91
   2   7 -11  288.76   48.70
   2  -7 -11  333.79   51.72
  -2  -7  11  303.52   50.66
  -2   7  11  328.91   58.27
   2  -7 -10  340.01   51.61
  -2   7  10  450.92   70.48
   2  -7  -9  370.94   50.74
   2   7  -9  364.63   50.86
  -2   7   9  400.98   60.80
  -2  -7   9  333.18   52.57
  -2  -7   8   12.35   12.32
   2   7  -8   12.95    8.57
   2  -7  -8    9.08   11.86
  -2   7   8   -1.76   16.91
   2   7  -7  893.37   77.14
   2  -7  -7  769.48   70.09
  -2   7   7  821.46   83.70
  -2  -7   7  762.28   71.88
   2   7  -6  240.77   39.67
  -2  -7   6  175.38   32.11
   2  -7  -6  181.88   33.99
  -2   7   6  218.17   40.87
   2  -7  -5   25.11   14.31
  -2  -7   5   12.91    9.27
  -2   7   5   10.52   12.70
   2   7  -4   10.46   10.42
   2  -7  -4   -3.42    7.11
  -2  -7   4   11.77   12.33
  -2  -7   3  336.88   43.35
  -2   7   3  300.64   30.26
   2   7  -3  285.47   21.84
   2  -7  -3  299.64   38.81
   2   7  -3  387.71   48.65
  -2  -7   2   53.50   19.95
   2   7  -2   40.07    7.31
  -2   7   2   60.89   14.75
   2   7  -2   57.66   17.55
   2  -7  -2   41.63   13.71
   2   7  -1   55.13   21.43
   2   7  -1   44.71    8.12
  -2   7   1   43.74   13.12
  -2  -7   1   60.70   18.94
   2  -7  -1   27.05   10.97
  -2   7   1   60.03   18.50
  -2  -7   0  194.36   46.42
  -2   7   0  112.09   20.53
   2  -7   0  101.82   20.06
  -2   7   0   90.80   22.81
   2   7   1 1058.05   80.00
  -2  -7  -1  967.75   70.03
   2  -7   1  946.09   60.44
  -2   7  -1  929.93   66.75
   2  -7   1  951.94   67.05
  -2   7  -1  929.76   57.53
  -2   7  -2  218.53   31.68
   2  -7   2  246.74   32.80
   2   7   2  114.84   23.83
  -2   7  -2  211.41   32.33
  -2  -7  -2  124.29   24.82
   2   7   2  115.78   23.50
   2  -7   2  189.55   35.17
   2   7   3   61.24   17.63
  -2  -7  -3   81.19   20.96
  -2  -7  -3   64.70   13.72
   2  -7   3   60.86   20.54
   2  -7   3   43.37   11.40
  -2   7  -3   45.97   13.08
   2   7   3   73.90   18.65
   2  -7   3   78.84   19.74
   2  -7   3   78.14   16.02
  -2   7  -3   54.22   14.53
   2  -7   4   57.68   15.93
   2  -7   4   23.55   15.21
  -2  -7  -4   56.42   15.87
   2  -7   4   50.30   11.63
  -2  -7  -4   60.78   19.13
  -2   7  -4   36.61   11.75
   2   7   4   52.18   16.31
   2  -7   4   66.56   14.48
  -2   7  -4   46.07   13.64
   2   7   4   50.33   15.02
  -2  -7  -5  632.81   48.40
  -2   7  -5  587.07   52.46
   2  -7   5  683.29   39.06
   2  -7   5  609.92   40.65
   2   7   5  640.86   50.91
  -2   7  -5  620.52   46.43
   2  -7   5  608.19   51.74
  -2  -7  -5  661.52   58.90
   2  -7   5  660.41   67.97
  -2  -7  -6  196.21   33.07
   2  -7   6  173.94   27.45
   2  -7   6  190.95   21.91
   2   7   6  206.80   29.81
  -2   7  -6  187.50   31.29
  -2   7  -6  174.08   23.69
   2  -7   6  175.34   19.47
  -2  -7  -6  181.39   27.28
   2  -7   6  173.10   34.78
   2  -7   7  670.12   69.08
  -2  -7  -7  853.30   63.58
  -2   7  -7  681.16   60.52
   2   7   7  812.54   58.98
  -2   7  -7  690.11   45.08
  -2  -7  -7  823.05   69.93
   2  -7   7  762.91   40.44
   2  -7   7  724.57   56.50
   2  -7   8   28.95   13.45
   2   7   8  106.65   30.85
  -2  -7  -8  145.35   32.73
   2  -7   8    8.64    8.32
   2  -7   8   15.17    6.94
  -2   7  -8   26.20   16.90
   2   7   8  106.56   26.01
  -2   7  -8    5.35    5.81
  -2  -7  -8  112.95   29.93
   2   7   9  254.02   38.95
  -2  -7  -9  269.22   42.91
  -2  -7  -9  296.01   40.01
   2  -7   9  297.20   46.09
  -2   7  -9  291.81   43.02
   2   7   9  341.51   41.10
  -2   7  -9  263.74   25.67
   2  -7   9  326.54   28.87
  -2   7  -9  301.82   44.83
  -2  -7  -9  309.95   45.11
   2   7   9  305.84   37.55
   2  -7   9  304.98   38.59
   2   7  10  225.93   37.38
  -2  -7 -10  247.32   38.82
  -2   7 -10  231.96   49.55
  -2  -7 -10  238.65   40.77
   2  -7  10  198.88   38.36
   2   7  10  235.91   34.58
  -2   7 -10  205.72   36.52
  -2   7 -10  223.39   22.79
   2  -7  10  232.67   24.95
  -2   7 -10  251.58   43.71
  -2  -7 -10  237.89   41.32
   2   7  10  253.54   34.95
   2  -7  10  251.12   35.56
  -2  -7 -11   94.09   29.60
  -2  -7 -11  142.96   31.80
   2  -7  11   62.78   24.55
  -2   7 -11   44.95   18.62
  -2   7 -11   35.92   17.09
   2   7  11  135.98   28.70
   2   7  11   95.96   29.28
  -2   7 -11   51.90   10.64
  -2   7 -11   87.33   28.57
   2  -7  11   57.66   13.05
  -2  -7 -12   11.77   10.90
  -2   7 -12  -14.48   14.23
   2   7  12   25.61   19.80
  -2   7 -12   46.82   21.45
   2   7  12   43.73   19.08
  -2   7 -12   24.07    8.01
  -2   7 -12    8.96    7.10
   2  -7  12    9.97    6.72
  -2   7 -12   17.65   12.59
  -2  -7 -12   49.48   21.53
  -2   7 -13   91.21   27.43
  -2   7 -13   86.06   15.96
  -2  -7 -13   88.33   26.09
   2   7  13   87.65   21.84
  -2   7 -13   86.50   26.83
  -2   7 -13   74.60   28.87
  -2   7 -13   71.67   10.95
   2   7  13   96.58   24.52
  -2  -7 -13   69.77   21.82
  -2   7 -14   79.52   23.87
  -2  -7 -14   86.34   25.78
   2   7  14  122.14   28.92
  -2   7 -14   94.76   28.16
  -2   7 -14   73.51   14.84
  -2   7 -14   62.22    9.60
   2   7  14   97.17   24.81
  -2   7 -15  187.19   44.17
  -2  -7 -15  190.18   42.68
   2   7  15  207.19   36.21
  -2   7 -15  232.65   44.26
  -2   7 -15  172.68   23.29
  -2   7 -15   93.98   13.50
   2   7  15  209.99   37.29
  -2   7 -16   20.47   13.32
  -2   7 -16   10.33    8.45
  -2  -7 -16   22.43   16.33
  -2  -7 -16   25.40   10.74
  -2   7 -16   16.93   15.25
   2   7  16   -8.16   13.04
   2   7  16    3.08    9.06
  -2   7 -16    8.42    3.49
  -2   7 -17  395.89   60.74
  -2  -7 -17  341.74   57.19
  -2   7 -17  349.11   64.26
  -2  -7 -17  422.51   47.26
  -2   7 -17  382.03   37.91
   2   7  17  375.82   54.11
  -2   7 -18   59.68   26.78
  -2  -7 -18  111.53   35.94
  -2  -7 -18   99.44   23.21
  -2   7 -18   81.06   30.61
   2   7  18  126.88   33.06
  -2   7 -18   54.30   14.58
  -2   7 -19   13.36   12.44
  -2  -7 -19   60.68   28.89
  -2  -7 -19   55.84   19.05
  -2   7 -19   35.05   19.08
   2   7  19   58.38   22.42
  -2   7 -20  -10.03   19.07
  -2  -7 -20   82.33   31.42
  -2  -7 -20   85.32   23.07
  -2   7 -20    8.59   15.70
  -2   7 -21  152.12   46.43
  -2  -7 -21  185.70   47.97
  -2  -7 -21  178.89   32.36
  -2   7 -21  111.13   35.71
  -2  -7 -22    4.72   16.43
  -2  -7 -22   19.94   11.77
  -2   7 -22  -14.58   14.30
  -2  -7 -23  138.47   44.48
  -2   7 -23   94.74   37.20
  -2   7 -23  150.57   42.52
  -2   7 -24    1.81   20.80
  -2  -7 -24    4.91   11.74
  -2   7 -24   31.35   21.55
  -2   7 -25  116.57   43.42
  -2  -7 -25  132.49   44.77
  -2   7 -25  170.85   49.74
   2   8 -28   24.49   22.34
   2   8 -27    0.07   13.95
   2   8 -27  -16.20   21.28
   2   8 -26  -37.96   29.37
   2   8 -26   24.36    8.51
   2   8 -25    4.12   13.56
   2  -8 -25   47.00   24.18
  -2  -8  25   17.74   15.95
   2   8 -25   -5.07   18.27
   2   8 -24   16.04   17.65
   2   8 -24   17.39   17.50
   2  -8 -24   16.03   20.00
  -2  -8  24  -30.34   25.06
   2  -8 -23   49.64   32.86
  -2  -8  23  -17.86   18.72
   2  -8 -22  165.52   47.58
  -2  -8  22  126.24   46.06
   2  -8 -21  141.90   41.33
  -2  -8  21   86.40   32.86
  -2  -8  20  -12.35   20.44
   2  -8 -20   48.37   26.94
  -2  -8  19  114.56   36.75
   2  -8 -19  136.91   39.81
  -2  -8  18   -9.66   15.12
   2  -8 -18   22.99   18.89
  -2  -8  17  116.74   34.83
   2  -8 -17  180.64   45.58
  -2  -8  16   -3.09   15.13
   2  -8 -16   23.02   18.82
  -2  -8  15  121.74   32.50
   2  -8 -15  195.69   43.60
  -2  -8  14   -6.78   12.95
   2  -8 -14   -9.05   10.90
   2  -8 -13  447.45   63.97
  -2  -8  13  390.89   61.81
  -2  -8  12    5.65    8.27
   2  -8 -12    7.29   13.54
  -2  -8  11   56.17   18.23
   2  -8 -11   90.31   28.45
  -2  -8  10   -6.12   10.37
   2  -8 -10   51.43   22.81
  -2  -8   9   89.05   28.38
   2   8  -9  106.50   28.83
   2  -8  -9  109.45   28.11
  -2   8   9   87.66   30.97
  -2  -8   8  162.01   35.34
   2  -8  -8  143.11   33.03
   2   8  -8  147.81   34.50
  -2   8   8  154.30   40.67
   2  -8  -7   61.49   22.13
  -2  -8   7   80.39   25.87
   2   8  -7   43.10   18.14
  -2   8   7   27.02   18.75
   2   8  -6  136.85   30.96
   2  -8  -6  118.35   27.11
  -2   8   6  127.26   32.41
  -2  -8   6  111.97   26.49
   2   8  -5   34.20   15.60
   2  -8  -5   17.56    9.78
  -2   8   5   55.41   19.78
  -2  -8   5   18.57   15.56
  -2  -8   4  311.28   43.91
  -2   8   4  267.01   27.23
   2   8  -4  202.68   14.73
   2  -8  -4  277.69   39.86
  -2   8   4  283.21   44.30
   2   8  -4  347.23   48.19
  -2  -8   3  111.58   25.15
  -2   8   3   98.26   17.90
   2   8  -3  134.59   30.19
   2  -8  -3  101.28   24.04
  -2   8   3   96.63   26.06
   2   8  -2   49.80   19.11
  -2   8   2   31.90    9.75
  -2  -8   2   43.56   18.05
   2  -8  -2   19.72   10.76
  -2   8   1  142.73   21.96
   2   8  -1  116.04   27.96
  -2  -8   1  160.98   30.93
   2  -8  -1  172.80   28.08
   2   8   0   -6.23    7.08
  -2   8   0   -9.20    7.16
   2  -8   0    4.41    6.88
  -2  -8   0  -14.49   13.38
   2  -8   1  175.19   28.60
   2   8   1  238.68   41.03
   2  -8   1  204.48   28.84
  -2   8  -1  163.28   24.85
  -2   8  -1  195.84   31.80
  -2  -8  -1  206.40   34.53
   2   8   1  206.33   30.89
  -2  -8  -2  146.12   28.21
   2  -8   2  140.61   24.34
   2   8   2  169.89   27.68
   2  -8   2  132.86   30.00
   2   8   2  169.03   28.98
   2  -8   2  189.95   27.59
  -2   8  -2  153.72   25.87
  -2   8  -2  128.96   25.27
   2  -8   2  155.09   26.45
  -2  -8  -3  387.93   33.07
  -2   8  -3  401.42   41.66
   2  -8   3  401.98   56.27
   2   8   3  432.33   45.31
   2  -8   3  364.20   36.21
  -2   8  -3  362.67   40.90
  -2  -8  -3  407.33   47.60
   2  -8   3  379.26   36.46
   2   8   3  374.70   39.94
   2  -8   3  418.72   43.45
   2  -8   4   15.94    6.14
   2  -8   4   34.64   10.70
   2  -8   4   42.45   17.94
  -2  -8  -4   23.41    8.46
  -2  -8  -4   27.14   12.64
   2  -8   4   37.40   10.98
  -2   8  -4    8.28    8.69
   2   8   4   43.54   15.64
   2   8   4   30.48    9.86
  -2   8  -4   17.49    9.48
   2  -8   5  352.01   52.21
  -2  -8  -5  365.60   36.49
  -2   8  -5  334.31   39.83
   2  -8   5  363.90   34.80
   2  -8   5  340.15   30.78
   2   8   5  319.49   38.18
  -2   8  -5  288.37   33.94
  -2  -8  -5  347.49   46.05
   2  -8   5  322.47   36.60
  -2  -8  -6  119.18   21.76
   2  -8   6  118.98   17.89
   2  -8   6  127.55   32.58
  -2   8  -6  117.29   25.35
   2   8   6  110.34   24.01
  -2   8  -6  117.49   21.45
   2  -8   6   99.25   21.08
  -2  -8  -6  109.51   26.87
   2  -8   7  189.96   38.01
  -2  -8  -7  162.62   27.03
  -2  -8  -7  172.74   34.55
   2   8   7  182.52   29.71
  -2   8  -7  183.08   30.52
  -2   8  -7  167.09   24.55
   2  -8   7  175.77   27.80
   2  -8   7  201.92   23.45
  -2  -8  -8  261.87   43.19
  -2  -8  -8  257.48   35.91
  -2   8  -8  258.29   39.68
   2   8   8  212.19   38.30
   2   8   8  276.50   38.15
   2  -8   8  222.21   40.77
  -2   8  -8  244.77   28.48
   2  -8   8  224.86   32.09
   2  -8   8  254.72   26.93
  -2   8  -9  180.91   33.99
  -2  -8  -9  218.76   35.04
   2   8   9  180.90   36.41
   2  -8   9  192.70   38.14
  -2  -8  -9  231.63   42.02
   2   8   9  250.79   37.01
  -2   8  -9  183.61   34.77
  -2   8  -9  154.91   22.12
   2  -8   9  213.38   25.07
   2   8   9  204.16   32.00
   2  -8   9  220.57   33.59
  -2   8 -10    2.16   11.75
   2  -8  10    9.74    9.44
   2   8  10   -9.77    8.52
  -2  -8 -10   18.80   13.23
   2  -8  10    6.95    7.87
  -2  -8 -10    2.36    8.26
  -2   8 -10   17.44   17.95
   2   8  10    1.51    6.35
  -2  -8 -10    2.69    7.32
  -2   8 -10    7.69    6.81
  -2  -8 -11  122.26   28.79
  -2  -8 -11  146.09   34.22
   2   8  11  156.16   32.27
  -2  -8 -11  174.42   33.95
  -2   8 -11  166.24   21.41
  -2   8 -11  164.73   34.72
   2  -8  11  177.54   24.25
   2   8  11  173.83   31.21
  -2   8 -11  157.78   35.99
  -2   8 -12   13.74    7.29
  -2   8 -12    2.46    8.78
   2   8  12   15.49    7.92
  -2   8 -12    9.01   10.22
  -2  -8 -12   36.84   14.58
   2  -8  12   15.20    7.60
   2   8  12   25.06   12.27
  -2   8 -12   25.37    8.96
  -2  -8 -12   34.77   16.79
   2   8  13  295.78   44.15
  -2   8 -13  279.23   30.55
  -2  -8 -13  341.75   50.92
  -2   8 -13  257.63   24.92
   2   8  13  297.31   44.86
  -2   8 -13  289.18   45.85
   2  -8  13  313.35   34.38
  -2   8 -13  259.11   52.58
  -2  -8 -13  276.94   47.70
  -2   8 -13  276.21   47.52
  -2   8 -14   48.61   27.58
  -2   8 -14   46.96   13.33
   2   8  14   47.14   16.29
  -2  -8 -14   86.65   28.99
  -2   8 -14  103.02   28.43
  -2   8 -14   54.83   11.03
   2   8  14   52.70   20.76
   2  -8  14   78.03   17.46
  -2  -8 -15  186.47   39.51
  -2   8 -15  211.70   50.14
   2   8  15  223.74   37.39
  -2   8 -15  119.74   15.45
   2   8  15  176.03   35.47
  -2   8 -15  169.35   37.40
  -2   8 -15  207.50   28.24
  -2   8 -16   11.96   15.17
  -2  -8 -16   99.13   31.91
   2   8  16   29.20   14.10
  -2   8 -16   44.48   20.98
  -2   8 -16   35.80   11.51
  -2   8 -16   35.23   10.88
   2   8  16   58.34   21.40
  -2   8 -17  102.28   15.80
  -2   8 -17  173.05   46.02
  -2  -8 -17  204.15   46.07
  -2   8 -17  128.44   22.88
  -2   8 -17  158.34   39.48
  -2  -8 -17  180.78   33.04
   2   8  17  138.16   33.21
  -2   8 -18   14.56   17.63
  -2  -8 -18   32.85   16.48
  -2   8 -18   -7.65   14.50
  -2  -8 -18   42.67   28.79
   2   8  18    0.84    6.78
  -2   8 -19  528.31   84.05
  -2   8 -19  512.46   70.66
  -2  -8 -19  515.27   74.61
  -2  -8 -19  522.14   57.08
  -2   8 -20   70.37   28.77
  -2   8 -20   70.60   32.09
  -2  -8 -20  157.11   44.35
  -2  -8 -20  172.75   33.17
  -2   8 -21   48.09   29.12
  -2  -8 -21   58.61   27.19
  -2  -8 -21  103.69   25.70
  -2   8 -21   29.69   17.91
  -2   8 -22   50.98   23.37
  -2  -8 -22   27.00   14.46
  -2   8 -22    9.14   10.38
  -2  -8 -22   37.62   22.14
  -2   8 -23   16.23   19.14
  -2  -8 -23   32.82   27.10
  -2   8 -23   38.95   28.63
  -2   8 -24   29.76   24.67
  -2  -8 -24   24.49   19.74
  -2   8 -24   18.54   17.85
  -2  -8 -25   10.79   22.56
   2   9 -27   12.55   22.10
   2   9 -27   37.09   24.87
   2   9 -26    3.27   14.02
   2   9 -26    9.91   13.09
   2   9 -25   27.11   23.25
   2   9 -25   70.47   29.44
   2   9 -24   33.50   23.15
   2  -9 -24   37.83   27.13
  -2  -9  24   35.40   25.00
   2   9 -23  156.60   38.10
   2  -9 -23  186.61   51.76
  -2  -9  23  128.94   50.68
   2   9 -22   31.61   19.54
   2  -9 -22   32.79   25.21
  -2  -9  22   18.11   19.81
   2   9 -21   17.44   15.36
   2  -9 -21   30.97   26.68
  -2  -9  21   28.84   27.61
  -2  -9  20  -15.41   13.27
   2   9 -20   28.05   19.53
   2  -9 -20  -18.21   18.42
   2  -9 -19   -1.81   10.33
  -2  -9  19   18.66   19.00
   2  -9 -18   10.52    8.64
  -2  -9  18   29.80   24.18
  -2  -9  17  220.68   51.06
   2  -9 -17  283.55   56.89
  -2  -9  16   89.90   29.30
   2  -9 -16  147.15   38.84
  -2  -9  15   34.69   21.73
   2  -9 -15   34.05   21.78
  -2  -9  14   26.73   22.08
   2  -9 -14   17.40   11.06
  -2  -9  13   32.30   19.67
   2  -9 -13   13.57   14.36
  -2  -9  12   68.45   26.15
   2  -9 -12   45.81   19.85
  -2  -9  11    1.12   17.14
   2  -9 -11   18.78   12.19
  -2  -9  10   41.26   23.52
   2  -9 -10   24.66   18.17
  -2  -9   9  118.87   31.85
   2  -9  -9   88.31   24.34
  -2  -9   8   70.27   24.57
   2  -9  -8   66.60   22.61
  -2   9   8   18.25    9.17
   2  -9  -7  364.17   49.50
   2   9  -7  380.05   54.01
  -2   9   7  353.81   54.58
  -2  -9   7  336.23   50.42
   2   9  -6    6.13   11.50
   2   9  -6    5.00    2.69
   2  -9  -6    8.49    8.86
  -2  -9   6   -7.89   16.59
  -2   9   6   -2.48   12.79
  -2  -9   5    3.94    8.84
  -2   9   5    1.00    4.30
   2   9  -5    0.32    9.18
   2  -9  -5   -6.74    6.23
  -2   9   5   13.61    9.76
  -2  -9   4   11.94   12.32
  -2   9   4    6.78    5.98
   2  -9  -4   -2.32   10.67
   2   9  -4    6.14    9.55
  -2   9   4    3.25    8.10
  -2  -9   3  151.41   31.98
  -2   9   3  129.04   20.00
   2  -9  -3  149.62   29.33
  -2   9   3  164.44   35.70
   2   9  -3  176.79   35.86
  -2   9   2    0.31    5.29
   2   9  -2  -13.64   11.64
  -2  -9   2   11.46   12.53
   2  -9  -2    9.93    8.24
  -2   9   2   -7.63    7.39
   2   9  -1   97.79   27.14
  -2   9   1  100.10   18.18
  -2  -9   1  106.61   25.79
   2  -9  -1   97.01   21.39
  -2   9   1   99.06   24.58
  -2   9   0  565.95   44.95
   2   9   0  651.35   70.64
   2   9   0  635.91   59.67
   2  -9   0  601.84   53.67
   2  -9   0  571.06   50.69
  -2  -9   0  559.62   58.49
  -2   9  -1  583.22   47.77
   2   9   1  642.65   59.23
   2  -9   1  598.01   52.42
  -2  -9  -1  663.91   64.92
   2   9   1  582.70   51.31
   2  -9   1  572.72   50.30
   2   9   2   29.04   10.38
  -2  -9  -2   37.82   14.92
   2  -9   2   29.64   12.11
   2  -9   2   45.87   13.76
   2  -9   2   12.70   10.02
   2   9   2   47.33   17.12
  -2   9  -2   57.65   17.36
   2  -9   2   52.25   14.88
   2   9   3  119.40   23.18
   2  -9   3  114.95   21.21
  -2  -9  -3  110.15   16.73
  -2  -9  -3  147.26   31.35
   2  -9   3  127.65   31.80
  -2   9  -3  113.60   22.33
   2   9   3  118.86   25.49
   2  -9   3  105.65   20.99
   2  -9   3  110.97   20.98
  -2  -9  -4  445.95   35.94
   2  -9   4  504.70   63.24
  -2   9  -4  444.14   46.69
   2  -9   4  442.98   41.42
   2   9   4  493.72   49.68
  -2   9  -4  425.79   45.68
   2  -9   4  472.69   41.51
  -2  -9  -4  515.52   57.95
   2  -9   4  444.14   43.16
   2   9   4  410.50   40.20
   2  -9   5  106.01   27.57
  -2  -9  -5  112.24   20.18
   2  -9   5  120.11   22.39
   2  -9   5  108.14   21.09
  -2   9  -5  136.58   26.97
   2   9   5  121.46   24.55
  -2  -9  -5  119.88   30.87
  -2   9  -5  131.03   25.21
   2  -9   5  126.49   20.85
   2  -9   6   -3.48    9.27
  -2   9  -6   -2.14   11.75
   2  -9   6   -5.05    7.40
  -2  -9  -6   -3.69    7.98
   2  -9   6    0.17    6.24
   2   9   6    6.01    6.80
  -2   9  -6    0.17    4.01
  -2  -9  -6    2.60   12.38
   2  -9   7  320.07   32.71
   2  -9   7  288.17   48.24
  -2  -9  -7  322.52   37.58
  -2   9  -7  297.20   40.57
   2   9   7  283.97   39.88
  -2   9  -7  276.69   34.57
   2  -9   7  295.28   36.21
  -2  -9  -7  321.54   48.14
   2  -9   8  170.56   35.71
  -2  -9  -8  178.66   29.66
   2   9   8  190.39   34.40
  -2   9  -8  188.78   27.81
  -2   9  -8  203.42   35.80
  -2  -9  -8  177.17   35.82
   2  -9   8  198.15   26.10
   2  -9   8  173.46   28.00
  -2  -9  -9  394.59   56.02
   2   9   9  439.25   56.06
   2  -9   9  433.82   57.90
  -2  -9  -9  487.83   50.70
  -2   9  -9  454.96   54.18
   2   9   9  456.49   52.28
  -2   9  -9  426.43   40.07
   2  -9   9  483.42   42.08
   2   9   9  421.51   43.23
   2   9  10   80.94   25.19
  -2  -9 -10   89.66   22.02
   2  -9  10   51.57   21.81
   2  -9  10   69.54   16.13
  -2   9 -10   90.92   27.55
  -2  -9 -10   76.73   24.25
   2   9  10   55.06   17.64
  -2   9 -10   67.78   16.83
  -2   9 -10   58.71   20.65
  -2   9 -11   27.74   14.57
  -2  -9 -11   12.20   11.47
   2  -9  11   25.17   11.71
   2   9  11   24.85   10.22
  -2  -9 -11   23.79   13.41
  -2   9 -11   19.63   13.58
  -2  -9 -11   -4.54   13.14
   2   9  11   18.27    9.81
  -2   9 -11   27.03   11.63
  -2   9 -12   47.10   23.66
  -2  -9 -12   20.42   11.84
   2  -9  12   54.79   15.34
  -2  -9 -12   28.28   14.69
   2   9  12   48.34   15.26
  -2   9 -12   46.93   18.22
  -2  -9 -12    8.03   13.68
  -2   9 -12   36.06   10.17
   2   9  12   38.77   16.58
  -2  -9 -13   30.88   15.18
   2  -9  13   36.46   11.44
  -2   9 -13   30.26   19.84
  -2   9 -13   66.11   26.22
  -2  -9 -13   63.03   21.31
   2   9  13    7.47   11.94
  -2   9 -13   25.16   17.09
  -2   9 -13   51.98   12.21
   2   9  13   17.72   15.83
  -2   9 -14   25.98   16.54
  -2   9 -14   -3.64    8.58
  -2  -9 -14   10.10   13.95
   2   9  14   -0.15   11.41
  -2   9 -14   22.42   15.10
  -2   9 -14  -10.08    6.55
   2   9  14   -3.58    6.43
   2  -9  14    2.90    6.58
  -2   9 -15   50.25   21.22
  -2  -9 -15   80.75   28.08
   2   9  15   61.69   20.85
  -2   9 -15   91.70   29.22
  -2   9 -15   42.96   10.85
  -2   9 -15   44.10   12.24
   2   9  15   76.41   26.12
   2  -9  15   56.64   15.98
  -2   9 -16   90.24   34.31
  -2  -9 -16  102.28   32.13
   2   9  16   60.65   21.75
  -2   9 -16  103.71   30.77
  -2   9 -16   49.32   12.09
  -2   9 -16   72.81   13.56
   2  -9  16   89.54   21.32
   2   9  16   99.49   31.11
  -2   9 -17  216.46   51.32
  -2  -9 -17  295.53   53.82
  -2   9 -17  228.22   46.81
  -2   9 -17  174.85   26.94
  -2   9 -18    8.30   10.46
  -2  -9 -18   17.63   12.85
  -2   9 -18  -13.82    9.85
  -2   9 -19   26.27   22.79
  -2  -9 -19   32.27   22.21
  -2  -9 -19   45.33   18.42
  -2   9 -19   39.79   19.22
  -2   9 -20   48.67   32.53
  -2  -9 -20   40.28   26.87
  -2  -9 -20   19.95   14.53
  -2   9 -20   24.05   18.07
  -2  -9 -21   66.94   25.25
  -2  -9 -21   98.67   26.05
  -2   9 -21  100.90   35.61
  -2   9 -21   78.94   34.90
  -2   9 -22   22.70   19.63
  -2  -9 -22   24.34   19.64
  -2  -9 -22   10.79    7.74
  -2   9 -22    7.34   18.88
  -2   9 -23  247.67   64.70
  -2  -9 -23  226.43   56.67
  -2   9 -23  192.61   48.89
  -2  -9 -24  143.44   48.09
  -2   9 -24  125.08   48.80
  -2  -9 -25   65.54   34.43
   2  10 -26  -15.55   21.33
   2  10 -24   25.20   23.66
   2 -10 -24   40.55   30.53
  -2 -10  24   -6.81   19.58
   2  10 -23   74.51   27.28
   2 -10 -23   32.18   31.66
  -2 -10  23   73.82   40.12
   2  10 -22  113.88   33.92
   2 -10 -22  107.76   40.07
  -2 -10  22  100.47   39.41
  -2 -10  21  194.99   53.14
   2  10 -21  281.18   49.62
   2 -10 -21  285.08   61.18
  -2 -10  20   -7.55   27.21
   2  10 -20   20.66   16.20
   2 -10 -20   11.70   19.98
  -2 -10  19   61.46   29.72
   2  10 -19   83.06   26.98
   2 -10 -19  111.80   40.28
  -2 -10  18  118.87   39.71
   2  10 -18  135.69   30.68
   2 -10 -18  133.86   38.38
  -2 -10  17   -2.64   14.89
   2  10 -17   16.74   13.12
   2 -10 -17    3.57   12.97
   2  10 -16  254.22   38.50
  -2 -10  16  216.13   49.53
   2 -10 -16  211.03   46.55
   2  10 -15   88.13   22.63
  -2 -10  15   71.74   29.28
   2 -10 -15   80.23   25.76
   2  10 -14  111.16   22.40
  -2 -10  14   91.03   30.82
   2 -10 -14  121.15   33.34
   2  10 -13  756.50   54.77
   2 -10 -13  649.07   77.01
  -2 -10  13  713.88   86.01
   2  10 -12  218.84   28.95
  -2 -10  12  155.95   46.59
   2 -10 -12  120.32   33.22
   2  10 -11    1.96    5.42
  -2 -10  11   23.91   18.47
   2 -10 -11    3.59    7.39
   2  10 -10   28.01    8.57
  -2 -10  10   23.97   27.65
   2 -10 -10   31.47   16.53
   2  10  -9  137.00   16.63
  -2 -10   9  137.58   35.70
   2 -10  -9  114.03   29.21
   2  10  -8   13.66    5.41
   2 -10  -8   19.37   14.73
  -2 -10   8   25.79   19.11
   2 -10  -7    7.82    9.98
  -2 -10   7    3.33    8.85
   2 -10  -6    5.51    9.24
  -2  10   6   -0.29    9.30
  -2 -10   6    8.60   13.21
  -2  10   5  293.07   26.87
  -2 -10   5  288.62   46.71
   2 -10  -5  290.54   44.02
  -2  10   5  302.97   50.57
   2  10  -5  340.09   53.73
   2  10  -4   22.89   14.14
  -2 -10   4   21.94   16.64
  -2  10   4   15.58    8.85
   2 -10  -4   23.09   13.33
  -2  10   4   21.57    8.66
  -2  10   3   94.80   17.44
   2  10  -3  140.36   34.45
   2 -10  -3  105.75   24.49
  -2 -10   3   73.93   21.73
  -2  10   3   76.71   23.52
  -2  10   2  178.31   23.92
  -2 -10   2  175.98   36.20
   2 -10  -2  166.72   32.15
  -2  10   2  170.54   34.79
   2  10  -2  200.17   39.84
  -2  10   1  284.03   32.40
  -2 -10   1  287.36   46.74
   2  10  -1  341.35   47.35
   2 -10  -1  299.26   41.03
  -2  10   1  282.54   43.64
   2  10  -1  247.58   44.71
   2  10   0   -0.89   10.06
   2  10   0  -11.83   12.39
   2 -10   0   -6.42    8.49
   2  10   0    2.30    5.78
  -2  10   0   15.70    9.15
   2 -10   0   31.39   17.25
  -2 -10   0    2.29   18.79
  -2  10   0   25.11   15.87
  -2  10  -1  249.98   34.11
  -2  10  -1  238.87   40.20
   2  10   1  266.18   41.21
   2 -10   1  216.81   36.50
   2 -10   1  258.84   37.39
  -2 -10  -1  207.17   38.83
   2 -10   1  223.76   32.46
   2  10   1  207.12   29.63
   2 -10   2 1052.42   73.16
   2 -10   2 1109.54   96.88
  -2  10  -2  960.97   65.83
   2  10   2 1153.47   81.91
   2 -10   2 1065.77   70.47
  -2 -10  -2 1070.64   86.26
  -2  10  -2  994.36   76.38
   2  10   2 1027.81   64.33
   2 -10   2 1024.96   65.18
   2 -10   3  319.58   51.49
  -2  10  -3  330.16   39.62
   2 -10   3  380.32   41.72
   2  10   3  372.22   46.56
  -2 -10  -3  356.41   51.13
   2 -10   3  387.90   42.90
   2  10   3  331.18   35.47
   2 -10   3  325.12   36.55
   2 -10   4  452.82   41.74
   2  10   4  457.28   41.64
  -2 -10  -4  459.25   35.00
   2 -10   4  506.52   64.74
  -2  10  -4  458.08   48.67
   2 -10   4  517.20   48.38
   2  10   4  477.69   52.36
   2 -10   4  514.22   47.65
  -2 -10  -4  496.08   60.32
   2 -10   5   37.60   19.15
   2 -10   5   45.38   14.62
  -2 -10  -5   34.49   10.00
   2 -10   5   43.34   13.55
  -2  10  -5   36.80   17.12
   2  10   5   41.02   16.53
  -2 -10  -5   60.46   22.64
   2 -10   5   46.96   13.55
  -2 -10  -6   87.01   16.56
   2 -10   6  104.56   27.24
  -2  10  -6  125.59   27.14
   2 -10   6  101.34   20.01
   2  10   6  105.26   26.09
   2 -10   6  110.26   21.71
  -2 -10  -6  129.54   32.07
  -2 -10  -7   61.65   23.20
   2 -10   7   30.07   12.60
   2 -10   7   -4.75   12.53
  -2 -10  -7   11.27    7.59
   2 -10   7   30.05   14.04
  -2  10  -7   14.69   11.22
   2  10   7   37.13   17.30
  -2  10  -8   18.13   21.45
   2 -10   8    7.65   15.58
  -2 -10  -8   -4.75    5.84
  -2 -10  -8    6.03   10.26
   2  10   8   -6.81    7.51
  -2  10  -8    3.23    8.58
   2 -10   8   13.64   10.79
   2  10   9  137.31   32.36
   2 -10   9  138.81   36.14
  -2 -10  -9  170.65   30.21
  -2  10  -9  167.70   27.49
  -2  10  -9  168.27   33.91
   2  10   9  168.84   34.07
  -2 -10  -9  149.29   34.93
   2 -10   9  144.59   23.95
  -2 -10 -10   33.62   19.05
   2  10  10   59.50   22.70
  -2 -10 -10   90.21   25.18
  -2  10 -10  121.49   33.84
   2 -10  10   70.01   19.38
   2  10  10   49.29   18.45
  -2  10 -10  110.67   24.22
   2  10  11   17.78   10.46
  -2 -10 -11   55.13   19.95
   2 -10  11   56.19   26.99
  -2  10 -11  115.69   33.75
  -2  10 -11  137.90   26.68
  -2  10 -11  147.63   37.33
   2  10  11    0.65    9.30
  -2 -10 -11   -0.24    9.36
  -2  10 -12   63.55   22.33
   2 -10  12   62.28   17.92
   2  10  12   74.77   22.59
  -2  10 -12   59.05   21.65
  -2 -10 -12   56.52   21.29
  -2  10 -12   48.18   14.25
   2  10  12   43.14   15.56
  -2 -10 -12   64.51   23.75
  -2 -10 -12   10.76    6.82
  -2 -10 -13   40.88   17.27
  -2  10 -13   71.94   26.90
   2 -10  13   49.58   16.60
  -2 -10 -13   69.46   24.61
  -2 -10 -13   80.98   26.24
   2  10  13   63.40   20.70
  -2  10 -13   96.33   30.68
  -2  10 -13   77.12   18.35
  -2 -10 -14   67.69   24.49
   2  10  14   56.72   21.12
  -2  10 -14   67.75   27.42
  -2  10 -14   50.12   13.26
   2 -10  14   58.99   18.03
  -2 -10 -15  301.21   50.84
  -2  10 -15  314.40   63.71
  -2  10 -15  214.36   27.06
  -2  10 -15  193.45   31.30
   2  10  15  212.94   38.28
  -2  10 -15  217.00   43.03
   2 -10  15  272.96   38.08
  -2 -10 -16  151.18   36.38
  -2  10 -16  139.09   36.25
  -2  10 -16  143.85   43.93
   2 -10  16  166.61   30.31
  -2  10 -17   81.37   31.89
  -2 -10 -17  123.43   35.06
  -2  10 -17  111.85   34.09
   2 -10  17   78.17   22.25
  -2  10 -18   94.50   33.58
  -2 -10 -18   94.58   33.02
  -2  10 -18   82.72   28.48
  -2  10 -19   45.15   23.36
  -2 -10 -19   57.86   25.71
  -2  10 -19   63.40   25.87
  -2  10 -20   45.16   31.84
  -2 -10 -20    5.90   16.18
  -2  10 -20   52.05   28.82
  -2  10 -21   43.15   28.80
  -2 -10 -21   55.41   25.97
  -2  10 -21   36.51   25.17
  -2 -10 -22   50.36   32.12
  -2  10 -22   54.34   25.62
  -2  10 -22   43.29   26.93
  -2  10 -23   -1.26   15.59
  -2 -10 -23   17.28   19.69
  -2  10 -24   12.51   17.07
  -2 -10 -24   13.48   21.70
   2 -11 -23  151.09   48.95
  -2 -11  23   65.42   36.57
   2 -11 -22   25.89   22.29
  -2 -11  22    2.93   17.35
  -2 -11  21   20.18   17.58
   2  11 -21   21.95   21.95
   2 -11 -21   37.11   21.21
  -2 -11  20   42.22   35.02
   2  11 -20   18.47   15.22
   2 -11 -20   18.62   18.25
  -2 -11  19   97.68   38.04
   2  11 -19   55.05   24.33
   2 -11 -19   50.61   24.18
  -2 -11  18   66.41   31.83
   2  11 -18   73.78   23.92
   2 -11 -18   44.57   22.07
  -2 -11  17  112.58   37.15
   2  11 -17   94.13   25.67
   2 -11 -17  153.20   40.12
  -2 -11  16  224.94   53.07
   2  11 -16  185.74   33.16
   2 -11 -16  202.33   46.94
  -2 -11  15  110.17   36.48
   2  11 -15   71.83   19.40
   2 -11 -15   93.41   32.81
   2  11 -14  303.83   38.20
   2 -11 -14  222.61   46.99
  -2 -11  14  334.10   61.47
   2  11 -13   12.77   10.38
  -2 -11  13   10.97   15.69
   2 -11 -13   21.21   14.49
   2  11 -12  118.99   20.64
  -2 -11  12  107.28   32.44
   2 -11 -12  104.66   32.96
   2  11 -11   19.53    8.84
  -2 -11  11   36.15   24.00
   2  11 -10  265.07   23.86
   2 -11 -10  335.38   53.08
  -2 -11  10  257.10   50.54
   2  11  -9   76.72   10.78
   2 -11  -9   85.08   25.99
  -2 -11   9  110.89   36.00
   2 -11  -8  410.10   56.54
  -2 -11   8  387.18   58.04
   2 -11  -7  354.12   51.41
  -2 -11   7  309.99   50.74
  -2 -11   6   38.19   24.22
  -2  11   6    9.48    4.85
   2 -11  -6   18.02    9.31
  -2 -11   5  132.92   35.78
  -2  11   5  101.96   16.51
   2 -11  -5  136.22   31.66
  -2 -11   4   33.20   22.85
  -2  11   4   22.45    9.30
   2 -11  -4   35.22   16.48
  -2  11   4    7.64   12.32
  -2 -11   3   18.81   16.86
  -2  11   3   19.22    8.19
   2 -11  -3   17.19   13.84
  -2  11   3   41.34   16.93
  -2 -11   2  281.09   47.74
  -2  11   2  140.28   22.67
   2 -11  -2  163.45   31.93
  -2  11   2  192.63   37.32
   2 -11  -1   32.01   11.03
   2  11  -1   40.04   13.96
  -2  11   1   46.12   14.65
   2 -11  -1   58.47   20.05
  -2 -11   1   60.66   21.06
  -2  11   1   48.29   20.18
  -2  11   0  468.48   43.76
   2 -11   0  449.51   56.33
  -2 -11   0  432.70   57.83
   2 -11   0  485.95   53.07
  -2  11   0  460.96   57.72
   2  11   0  404.78   41.73
   2 -11   0  437.63   43.08
   2  11   1   21.70   13.64
   2 -11   1   53.18   15.52
   2 -11   1   42.51   15.97
  -2  11  -1   48.46   15.36
   2 -11   1   40.77   15.34
  -2  11  -1   50.41   19.73
  -2 -11  -1   72.48   30.33
  -2 -11  -2   57.83   20.01
   2  11   2   56.18   13.32
   2 -11   2   88.81   22.93
   2 -11   2  114.50   35.92
   2 -11   2  120.55   29.82
  -2  11  -2  154.06   29.40
   2 -11   2  116.28   28.65
  -2  11  -2  186.74   37.03
  -2  11  -3  261.81   37.02
   2 -11   3  267.05   48.04
   2 -11   3  273.72   37.58
  -2  11  -3  272.84   41.95
  -2 -11  -3  314.98   49.22
   2 -11   3  234.32   34.83
   2  11   3  238.64   29.69
   2 -11   3  241.59   29.78
   2  11   4   23.30    9.60
   2 -11   4   35.57   12.01
  -2 -11  -4   27.60    8.54
   2 -11   4   24.91   13.46
  -2 -11  -4   31.62   19.53
   2 -11   4   17.22   12.36
  -2  11  -4   44.10   17.55
  -2  11  -4   26.67   16.25
   2 -11   4   41.48   16.88
   2  11   5  133.94   23.31
   2 -11   5  121.92   22.54
   2 -11   5  110.14   31.88
  -2 -11  -5  118.12   30.32
  -2  11  -5  148.57   30.19
  -2  11  -5  128.71   29.68
   2 -11   5  112.27   23.13
  -2 -11  -5  119.56   20.04
   2 -11   6  535.81   67.47
  -2 -11  -6  546.24   44.80
  -2  11  -6  506.63   53.93
   2 -11   6  600.68   52.79
  -2 -11  -6  537.23   67.55
   2 -11   6  502.44   43.50
   2 -11   7   87.56   20.50
  -2 -11  -7   70.81   16.95
  -2  11  -7   62.60   20.27
  -2 -11  -7   98.97   31.67
   2 -11   7   86.29   23.78
   2 -11   8  314.91   39.01
  -2 -11  -8  293.75   37.14
  -2  11  -8  288.55   43.78
   2 -11   8  256.24   45.93
  -2 -11  -8  320.24   52.45
  -2 -11  -9  374.80   44.94
  -2  11  -9  386.33   52.61
  -2 -11  -9  450.27   63.20
   2 -11   9  469.11   48.37
   2  11  10   71.46   24.50
  -2 -11 -10   33.69   15.91
  -2  11 -10   57.18   22.24
   2 -11  10   68.45   19.98
  -2 -11 -10   43.94   19.68
  -2 -11 -11   12.28   13.80
   2  11  11  -14.53   16.44
  -2 -11 -11   42.01   22.67
   2 -11  11   20.74   12.27
  -2  11 -11   17.96   13.04
  -2  11 -12   34.50   16.26
   2  11  12   29.79   14.51
  -2 -11 -12   19.86   13.50
   2 -11  12   33.26   16.34
  -2  11 -12   25.81   14.82
  -2 -11 -12    8.22   12.99
   2 -11  13   13.48   13.14
  -2 -11 -13    8.70   14.61
  -2  11 -13   -8.01   13.13
   2  11  13   -8.80   15.34
  -2  11 -13   12.88    7.35
  -2 -11 -13   20.61   11.84
  -2 -11 -13   -9.44   12.28
  -2  11 -13    3.99   10.02
   2 -11  14    4.36    6.68
  -2 -11 -14    2.92   14.94
   2  11  14   15.99   15.82
  -2 -11 -14  -14.92   20.42
  -2  11 -14   28.66   19.30
  -2  11 -14    9.88    6.74
   2 -11  15   75.06   21.82
  -2 -11 -15   82.04   26.05
  -2  11 -15   84.91   29.37
  -2 -11 -16  113.26   32.48
  -2  11 -16  104.18   32.65
   2 -11  16  115.87   26.20
  -2 -11 -17   55.38   26.86
  -2  11 -17   71.42   27.93
  -2  11 -18    0.94   17.36
  -2 -11 -18   25.75   19.08
  -2  11 -18   -4.02    9.69
  -2  11 -19   21.54   23.72
  -2 -11 -19   12.58   20.98
  -2  11 -19   -2.70   12.88
  -2  11 -20   77.17   33.55
  -2 -11 -20   53.54   27.49
  -2  11 -20   28.86   23.47
  -2  11 -21  -14.58   17.31
  -2  11 -21  -36.92   22.30
  -2  11 -22   15.10   19.05
  -2 -11 -22   68.93   32.91
  -2 -11 -23  176.35   50.29
  -2  11 -23  193.84   59.52
  -2 -11 -24   81.78   33.59
  -2 -12  22  114.57   44.62
  -2 -12  21  193.98   54.00
   2 -12 -21  155.16   45.85
  -2 -12  20  114.68   44.52
   2 -12 -20  237.98   56.25
  -2 -12  19    3.49   19.11
   2 -12 -19   58.63   34.84
  -2 -12  18  211.54   50.72
   2  12 -18  218.22   38.13
   2 -12 -18  247.36   55.13
  -2 -12  17    9.52   11.61
   2  12 -17    0.45   11.57
   2 -12 -17    9.74   12.72
  -2 -12  16   50.59   26.87
   2  12 -16   69.52   18.62
   2 -12 -16   84.28   31.84
   2  12 -15   21.65    9.71
  -2 -12  15    8.15   11.87
   2 -12 -15   35.99   21.00
   2  12 -14  432.10   43.07
   2 -12 -14  421.74   65.05
  -2 -12  14  443.83   71.72
   2  12 -13  116.38   20.20
  -2 -12  13  153.96   42.00
   2 -12 -13  140.91   37.83
   2  12 -12  399.26   35.54
   2 -12 -12  436.73   64.68
  -2 -12  12  380.55   64.96
   2  12 -11   40.66   10.23
  -2 -12  11   35.20   24.71
   2 -12 -11   35.31   21.34
   2 -12 -10   51.15   19.25
  -2 -12  10   87.57   34.62
   2 -12  -9   99.78   29.90
  -2 -12   9   71.25   32.17
   2 -12  -8  161.96   39.75
  -2 -12   8  120.18   33.33
   2 -12  -7  142.62   36.11
  -2 -12   7  114.36   32.86
  -2 -12   6  299.69   51.33
  -2  12   6  342.97   28.56
   2 -12  -6  335.12   51.28
  -2 -12   5  221.30   42.59
  -2  12   5  189.47   22.43
   2 -12  -5  233.15   40.43
  -2  12   4  196.24   24.95
  -2 -12   4  198.87   42.94
   2 -12  -4  196.13   38.42
  -2 -12   3   47.91   21.45
  -2  12   3   16.24    8.39
   2 -12  -3   23.45   18.06
  -2  12   2  305.27   35.39
  -2 -12   2  366.14   55.96
   2 -12  -2  348.17   48.89
  -2  12   2  322.22   50.90
   2 -12  -2  330.03   36.96
   2 -12  -1   11.00    8.00
  -2  12   1   20.60   10.51
   2 -12  -1   16.51   12.79
  -2 -12   1   12.33    8.94
   2  12  -1   13.46    5.17
  -2  12   1    4.48    8.27
   2 -12   0  106.13   22.50
  -2 -12   0  442.52   64.41
  -2  12   0  123.43   24.05
   2 -12   0  139.88   30.89
   2 -12   0  127.44   31.92
  -2  12   0  117.94   32.72
   2  12   0  441.59   41.58
   2  12   1    3.86    5.38
   2 -12   1   19.54    6.18
  -2  12  -1   12.59    5.74
   2 -12   1   25.19   15.36
   2 -12   1    9.26    8.69
  -2  12  -1   23.60   15.11
  -2 -12  -1    2.57   10.82
   2 -12   2  994.43   57.25
   2 -12   2  989.13   95.77
  -2  12  -2  984.08   70.00
   2 -12   2 1036.58   77.59
  -2 -12  -2 1179.66   98.30
  -2  12  -2  968.61   84.88
   2 -12   2 1080.48   81.59
   2  12   2 1066.29   60.37
   2  12   3   -4.54    6.10
   2 -12   3    6.71    6.33
  -2 -12  -3   10.72   17.26
   2 -12   3   -9.57   10.42
   2 -12   3   19.97   15.29
  -2  12  -3   -7.05   10.97
   2 -12   3   -3.73    5.44
  -2  12  -3    1.34   12.43
   2 -12   4  414.32   37.66
  -2 -12  -4  333.63   27.56
   2 -12   4  406.54   60.21
  -2  12  -4  427.71   49.68
   2 -12   4  444.35   50.60
   2 -12   4  441.32   49.65
  -2  12  -4  456.73   56.41
  -2 -12  -4  461.93   62.75
   2  12   4  405.70   37.15
  -2 -12  -5   82.85   15.09
   2 -12   5  104.09   19.57
   2  12   5  101.46   20.25
   2 -12   5   79.77   26.79
  -2 -12  -5   99.04   32.25
  -2  12  -5  110.93   27.58
  -2  12  -5  110.72   28.75
   2 -12   5   84.68   22.00
  -2 -12  -6   10.27    8.73
   2 -12   6   20.46   12.15
  -2  12  -6   17.67   15.23
   2 -12   6   -0.14    8.51
  -2 -12  -6   -2.14    8.87
  -2  12  -6   -5.64   11.31
  -2 -12  -7  168.93   27.87
   2 -12   7  144.51   27.86
  -2  12  -7  149.54   31.60
  -2  12  -7  163.16   33.74
  -2 -12  -7  221.84   45.19
  -2 -12  -8   72.67   27.34
   2 -12   8   36.10   14.86
  -2 -12  -8   63.55   18.77
  -2  12  -8   42.79   19.98
  -2  12  -8   46.80   18.06
  -2 -12  -9   52.29   25.12
  -2 -12  -9   53.20   18.51
  -2  12  -9   43.72   21.68
  -2  12  -9   42.89   15.91
   2 -12   9   54.57   18.38
   2  12  10   41.02   18.87
  -2 -12 -10   42.90   17.64
  -2 -12 -10   48.38   19.88
  -2  12 -10  129.78   32.12
  -2  12 -10   83.04   22.08
   2 -12  10   95.56   26.02
  -2 -12 -11   26.29   14.17
  -2  12 -11   48.58   21.64
   2  12  11   -0.47   13.43
  -2 -12 -11   37.22   23.65
  -2 -12 -12   99.75   33.07
   2  12  12   81.63   22.94
  -2 -12 -12   99.72   25.23
  -2  12 -12  187.00   39.66
   2 -12  12  159.70   37.59
   2 -12  13  -10.72    7.73
   2  12  13    6.19   14.11
  -2 -12 -13   -4.18    9.68
  -2  12 -13   30.24   22.57
  -2 -12 -13    2.86   11.59
  -2  12 -13  -36.58   18.59
  -2 -12 -14   59.77   24.27
   2 -12  14   80.65   23.92
  -2 -12 -14   64.83   24.91
  -2  12 -14   32.87   18.15
  -2 -12 -15  112.62   33.40
  -2  12 -15  123.41   33.39
   2 -12  15  107.76   26.04
  -2 -12 -15   80.94   33.34
  -2 -12 -16   36.21   20.10
  -2 -12 -16   37.65   21.32
  -2  12 -16   33.11   20.42
  -2 -12 -17   17.61   17.00
  -2  12 -17   12.16   11.32
  -2 -12 -18   11.51    9.60
  -2  12 -18   42.50   22.11
  -2 -12 -19   21.66   15.18
  -2  12 -19  -18.72   17.90
  -2 -12 -20  154.55   43.13
  -2  12 -20  115.14   38.26
  -2  12 -21   10.67   18.48
  -2 -12 -21   25.96   24.14
  -2  12 -22    9.08   12.18
  -2 -12 -22   22.18   21.36
  -2  12 -23   26.12   32.78
  -2 -12 -23   15.74   22.89
  -2 -12 -24   62.67   34.94
  -2 -13  21  -34.34   32.10
  -2 -13  20   48.09   29.53
   2 -13 -20   40.62   26.68
  -2 -13  19    7.10   19.49
   2 -13 -19   28.69   17.99
  -2 -13  18  199.85   55.53
   2 -13 -18  200.33   50.79
  -2 -13  17    6.79   14.32
   2 -13 -17    9.57   12.67
  -2 -13  16  275.54   59.31
   2 -13 -16  256.75   53.44
  -2 -13  15    9.55   20.44
   2 -13 -15   22.04   19.65
  -2 -13  14  202.61   53.05
   2 -13 -14  245.66   51.22
   2  13 -13    3.19    3.05
  -2 -13  13    7.50    8.50
   2 -13 -13   12.28   18.64
  -2 -13  12  119.65   46.25
   2 -13 -12  113.61   46.52
   2 -13 -11  180.38   43.05
  -2 -13  11  111.08   33.79
   2 -13 -10  331.59   55.45
  -2 -13  10  175.61   44.47
   2 -13  -9   49.59   22.03
  -2 -13   9   43.34   22.43
   2 -13  -8  266.17   48.23
  -2 -13   8  287.45   54.49
   2 -13  -7  294.42   48.82
  -2 -13   7  267.23   50.14
  -2 -13   6  149.33   38.58
  -2  13   6  144.92   19.29
   2 -13  -6  165.42   37.69
  -2 -13   5   50.32   21.00
  -2  13   5   69.20   15.05
   2 -13  -5   74.64   24.65
  -2 -13   4   42.90   23.70
  -2  13   4   42.22   10.97
   2 -13  -4   46.04   18.83
   2 -13  -3   -7.54   10.70
  -2 -13   3  -10.83    7.23
  -2  13   3    0.60    5.21
   2 -13  -3   -2.37   10.62
   2  13  -2  619.71   50.57
  -2  13   2  541.31   46.90
   2 -13  -2  578.89   64.49
  -2 -13   2  712.80   80.83
   2 -13  -2  614.41   47.72
   2 -13  -1   -2.67    9.43
   2 -13  -1    1.43   12.43
  -2  13   1   18.57    9.09
   2 -13  -1    5.26    7.43
   2  13  -1   12.43   20.09
   2 -13   0  522.23   64.77
  -2  13   0  518.77   51.70
  -2 -13   0  503.72   67.60
   2 -13   0  490.23   58.55
   2  13   0  454.09   39.82
   2 -13   0  496.73   43.98
  -2  13  -1  309.45   39.88
   2 -13   1  315.17   53.84
   2 -13   1  252.94   40.30
   2 -13   1  268.49   44.72
  -2  13  -1  292.20   48.90
  -2 -13  -1  279.23   49.83
   2  13   1  267.28   27.90
   2 -13   1  248.93   26.73
   2  13   2  138.26   19.40
   2 -13   2  171.64   47.67
   2 -13   2  221.78   40.12
  -2  13  -2  181.28   32.82
  -2  13  -2  212.69   46.74
   2 -13   2  197.88   39.69
   2 -13   2  188.45   26.74
  -2 -13  -2  128.15   34.13
   2 -13   3   14.50   15.88
   2  13   3   19.10    9.54
  -2 -13  -3   39.00   20.55
   2 -13   3   46.99   13.74
   2 -13   3   21.10   14.06
   2 -13   3   25.64   17.57
  -2  13  -3   44.03   19.03
  -2  13  -3   39.07   21.70
   2 -13   4   11.75    8.61
   2  13   4    5.19    9.24
   2 -13   4   -2.49    5.92
   2 -13   4    3.29    7.91
  -2 -13  -4    4.91   11.60
  -2  13  -4    8.99   14.45
  -2  13  -4   -6.27    8.67
  -2 -13  -5   11.49    5.91
  -2 -13  -5   33.83   22.44
  -2  13  -5   15.74   13.03
  -2  13  -5    1.36   10.28
   2 -13   5   14.40   12.10
  -2 -13  -6  183.32   24.13
   2 -13   6  250.49   38.39
  -2 -13  -6  270.31   51.48
  -2  13  -6  224.00   37.52
  -2  13  -6  219.49   41.21
  -2 -13  -7   27.38    9.42
   2 -13   7   17.27    8.64
  -2  13  -7   28.77   15.27
  -2 -13  -7   22.07   18.85
  -2  13  -7   45.84   20.46
   2 -13   8  325.88   43.99
  -2 -13  -8  287.41   35.86
  -2  13  -8  239.39   40.89
  -2 -13  -8  314.87   57.50
  -2  13  -8  275.19   45.00
  -2 -13  -9  142.18   41.67
  -2 -13  -9  128.22   26.75
  -2  13  -9  125.65   32.31
  -2  13  -9  103.33   25.96
   2 -13   9  161.88   31.58
  -2 -13 -10  364.11   45.74
  -2 -13 -10  312.20   57.38
  -2  13 -10  257.94   41.03
  -2  13 -10  277.13   46.13
   2 -13  10  300.75   42.57
  -2 -13 -11   92.14   24.62
  -2 -13 -11   54.46   26.95
  -2  13 -11   85.93   25.69
   2 -13  11   74.49   23.89
  -2  13 -11   44.82   15.78
  -2 -13 -12   11.63   11.12
   2 -13  12    8.96   12.80
  -2  13 -12   34.35   21.98
  -2  13 -12    2.54    6.49
  -2 -13 -12   -4.73   12.10
  -2 -13 -13  -12.64    7.54
   2 -13  13    6.37    6.45
  -2  13 -13   -1.40    8.93
  -2 -13 -13   -2.44   14.25
  -2 -13 -14   69.90   23.76
   2 -13  14   84.83   27.16
  -2 -13 -14   62.15   31.02
  -2  13 -14   76.91   27.05
  -2 -13 -15   16.45   14.56
  -2  13 -15   30.89   18.92
  -2 -13 -15  -15.81   22.77
  -2 -13 -16  106.09   33.16
  -2 -13 -16   89.25   35.93
  -2  13 -16   74.85   25.94
  -2 -13 -17   10.76   12.76
  -2  13 -17   -5.68   18.11
  -2 -13 -18    1.62    7.92
  -2  13 -18  -11.57   10.19
  -2 -13 -19   20.66   18.87
  -2  13 -19   10.65   15.78
  -2 -13 -19    8.17   15.86
  -2 -13 -20   38.14   22.85
  -2 -13 -21  112.45   36.77
  -2 -13 -22   65.65   33.75
  -2 -13 -23    3.02   10.49
  -2 -14  20  155.66   54.06
  -2 -14  19   -3.13   19.35
   2 -14 -19   63.61   31.74
  -2 -14  18  111.54   41.55
   2 -14 -18  122.02   40.50
  -2 -14  17   11.15   10.90
   2 -14 -17   13.21   15.13
  -2 -14  16   10.86   19.92
   2 -14 -16   25.01   23.10
  -2 -14  15    3.75   19.20
   2 -14 -15   14.50   21.68
  -2 -14  14   20.50   23.53
   2 -14 -14   15.26   16.45
  -2 -14  13   16.81   19.89
   2 -14 -13    9.34   16.22
   2 -14 -12  545.96   76.42
  -2 -14  12  530.33   80.21
   2 -14 -11   -2.79   11.46
  -2 -14  11   38.69   28.95
   2 -14 -10  290.97   53.56
  -2 -14  10  267.06   55.61
   2 -14  -9   22.74   15.31
  -2 -14   9   19.26   12.52
   2 -14  -8    4.56   14.54
  -2 -14   8   -2.95   11.66
  -2 -14   7    0.44   12.52
  -2  14   7    2.33    2.69
   2 -14  -7    2.69   14.20
  -2 -14   6  142.21   39.76
  -2  14   6  138.21   19.80
   2 -14  -6  124.27   33.01
  -2 -14   5   53.96   25.37
  -2  14   5   26.65    6.71
   2 -14  -5   32.40   18.36
  -2  14   4  329.78   34.27
  -2 -14   4  327.18   57.77
   2 -14  -4  329.32   50.80
   2 -14  -4  364.99   37.12
   2  14  -3   -0.31    7.12
   2 -14  -3    7.35    4.35
  -2 -14   3    9.17    7.96
  -2  14   3   18.53    8.37
   2 -14  -3    1.81    7.14
   2 -14  -2   89.86   16.63
  -2  14   2   98.57   20.25
  -2 -14   2   87.79   29.55
   2 -14  -2  102.43   29.01
   2 -14  -2   82.32   27.96
   2  14  -2   91.70   16.45
   2  14  -1   85.78   15.73
   2 -14  -1   75.02   25.08
   2 -14  -1   66.64   11.69
  -2  14   1   79.39   19.69
   2 -14  -1   83.68   24.86
  -2 -14   1   93.60   30.08
   2  14   0   12.78    8.97
   2 -14   0   25.70    8.27
   2 -14   0   34.00   18.11
   2 -14   0   31.18   18.17
  -2  14   0   46.74   15.03
  -2 -14   0   76.73   30.33
   2 -14   1   20.30   14.86
   2  14   1    2.87    5.43
   2 -14   1   13.59    9.65
   2 -14   1   27.16   16.73
  -2  14  -1   31.17   15.66
  -2 -14  -1   16.23    9.17
   2 -14   2  155.29   32.36
  -2  14  -2  153.86   29.41
   2 -14   2  136.07   31.81
  -2 -14  -2  148.67   38.86
   2  14   2  164.34   20.54
   2 -14   2  144.87   19.20
  -2 -14  -3   -4.93   17.94
   2 -14   3    4.79    7.38
   2  14   3   20.72    9.72
   2 -14   3   19.87   14.39
  -2  14  -3   12.15   12.52
  -2  14  -4  652.92   64.01
   2 -14   4  757.51   71.59
  -2 -14  -4  726.38   85.30
  -2 -14  -5   -2.99    4.36
  -2 -14  -5   -2.37   11.45
  -2  14  -5   -2.02    9.08
   2 -14   5    2.01    7.86
  -2 -14  -6   74.33   14.35
  -2 -14  -6  113.88   35.95
  -2  14  -6  125.06   29.26
   2 -14   6  122.68   27.36
  -2  14  -6   93.69   28.47
  -2 -14  -7    5.72    6.53
   2 -14   7   -0.65    8.76
  -2  14  -7   17.70   12.06
  -2 -14  -7   -0.23   13.80
  -2  14  -7    8.73   10.13
   2 -14   8    1.74   11.44
  -2 -14  -8   22.08   10.62
  -2  14  -8   37.77   17.92
  -2 -14  -8   62.96   31.30
  -2  14  -8   44.83   22.62
  -2 -14  -9   54.51   16.94
  -2  14  -9   26.43   15.26
   2 -14   9   55.58   20.46
  -2  14  -9   50.83   18.83
  -2 -14  -9   58.35   29.85
  -2 -14 -10  140.75   41.26
  -2 -14 -10  144.05   27.93
  -2  14 -10  178.62   38.08
  -2  14 -10  145.55   33.11
   2 -14  10  154.91   32.44
  -2 -14 -11    2.13   11.14
  -2 -14 -11  -20.32   11.91
  -2  14 -11   -6.52   10.85
   2 -14  11   -3.69    9.68
  -2  14 -11   -0.96    9.28
  -2 -14 -12  143.40   31.21
  -2 -14 -12  143.30   43.06
   2 -14  12  155.16   35.49
  -2  14 -12  199.87   43.60
  -2 -14 -13   -2.38    6.14
   2 -14  13    5.05   12.95
  -2  14 -13    2.47   11.74
  -2 -14 -13   -5.91    8.43
  -2 -14 -14   20.65   17.99
  -2  14 -14   30.17   17.43
  -2 -14 -14   13.22   10.31
  -2 -14 -15   -9.44   15.52
  -2 -14 -15   12.22   14.70
  -2  14 -15   11.02   12.27
  -2 -14 -16    7.33    7.68
  -2  14 -16   43.78   20.94
  -2 -14 -16  -15.68   25.92
  -2 -14 -17   22.15   18.60
  -2  14 -17  -16.84   16.08
  -2 -14 -17  -20.51   22.37
  -2 -14 -18   48.31   25.15
  -2 -14 -18   82.18   32.43
  -2  14 -18   64.06   27.63
  -2 -14 -19   18.80   12.83
  -2 -14 -19   27.77   12.29
  -2 -14 -20   88.51   37.41
  -2 -14 -20   81.35   37.16
  -2 -14 -21   25.95   17.34
  -2 -15  18   60.77   32.74
  -2 -15  17  -20.69   20.82
   2 -15 -17   18.14   23.88
  -2 -15  16   58.77   31.53
   2 -15 -16   41.77   29.11
  -2 -15  15   55.68   31.16
   2 -15 -15   20.41   23.52
  -2 -15  14   55.29   27.48
   2 -15 -14   97.01   34.39
  -2 -15  13   25.86   25.49
   2 -15 -13   15.68   17.50
   2 -15 -12   49.74   22.96
  -2 -15  12    8.93   12.93
   2 -15 -11    9.01   17.87
  -2 -15  11    5.24   13.40
   2 -15 -10   82.43   27.78
  -2 -15  10   48.38   21.30
   2 -15  -9   35.15   22.55
  -2 -15   9   16.99   11.25
   2 -15  -8  126.57   34.99
  -2 -15   8  142.36   39.86
  -2 -15   7   37.95   22.57
  -2  15   7   13.84    3.80
   2 -15  -7    6.81   13.28
  -2 -15   6   86.62   27.96
  -2  15   6   80.24   15.93
   2 -15  -6   67.98   22.62
  -2  15   5  177.82   24.03
  -2 -15   5  207.33   47.26
   2 -15  -5  161.06   36.86
   2 -15  -5  160.18   23.90
   2  15  -4   32.16   10.02
   2 -15  -4   27.07    9.52
  -2 -15   4   41.52   24.52
  -2  15   4   14.78    5.46
   2 -15  -4   48.14   21.77
   2 -15  -3    1.92    3.98
   2  15  -3    6.58    7.80
  -2 -15   3   -6.30    8.11
  -2  15   3    6.57    7.19
   2 -15  -3   18.99   14.47
   2 -15  -3    2.68    9.31
  -2  15   2  267.30   35.69
   2 -15  -2  265.05   49.89
   2 -15  -2  291.59   48.20
  -2 -15   2  237.09   49.45
   2  15  -2  237.75   25.87
   2 -15  -2  209.33   21.85
   2  15  -1   -8.38    8.97
   2 -15  -1    9.21   17.04
  -2  15   1  -13.48   12.56
  -2 -15   1   -1.63   10.89
   2 -15  -1   -9.66    6.90
   2 -15  -1   10.11   15.14
   2 -15   0  272.87   49.83
  -2  15   0  238.60   35.01
   2 -15   0  269.32   47.07
   2  15   0  237.26   22.58
  -2 -15   0  254.35   50.93
   2 -15   0  207.92   20.42
   2  15   1    1.53    4.28
   2 -15   1    4.10   13.47
  -2  15  -1   18.07   12.78
  -2 -15  -1   12.05   17.37
   2 -15   1    5.69   14.04
   2 -15   2   66.17   22.65
   2 -15   2   79.43   23.56
  -2  15  -2   58.51   16.57
  -2 -15  -2   59.40   21.18
   2 -15   3   15.50   10.64
  -2  15  -3   12.71   10.78
  -2 -15  -3    6.91   11.60
   2 -15   4  -16.76   11.12
  -2 -15  -4    9.95   18.70
  -2  15  -4  -16.48   11.64
  -2  15  -5   19.89   10.01
   2 -15   5   51.24   21.82
  -2 -15  -5   43.02   21.82
  -2 -15  -6  196.33   49.10
   2 -15   6  166.48   35.61
  -2  15  -6  199.46   40.41
   2 -15   7   10.94    8.39
  -2 -15  -7   -2.49    7.74
  -2  15  -7    8.30   15.70
  -2  15  -8  265.03   46.63
  -2 -15  -8  330.40   61.23
   2 -15   8  291.99   45.68
   2 -15   9   22.39   13.86
  -2  15  -9  -18.77   18.27
  -2 -15  -9   -1.07   11.87
  -2  15 -10  108.21   29.88
   2 -15  10  103.45   29.07
  -2 -15 -10  113.19   37.19
  -2  15 -11   59.39   26.03
   2 -15  11   45.26   18.47
  -2 -15 -11   80.50   29.89
  -2 -15 -12   31.25   22.58
  -2  15 -12   32.94   15.66
   2 -15  12   49.52   22.40
  -2 -15 -13   18.50   22.95
  -2  15 -13   10.17    9.17
  -2  15 -14  116.00   32.83
  -2 -15 -14  140.10   44.10
  -2  15 -15   19.99   11.13
  -2 -15 -15    6.35   12.11
  -2 -15 -16    1.47    9.05
  -2  15 -16   17.67   17.37
  -2 -15 -17  -28.23   21.67
  -2  15 -17  -11.37   18.31
  -2 -15 -18   14.46   11.13
  -2 -16  16   32.43   24.10
  -2 -16  15   11.13    9.71
   2 -16 -15   11.86   18.36
  -2 -16  14   20.45   20.72
   2 -16 -14    0.45   13.81
  -2 -16  13   10.95   12.52
   2 -16 -13   37.59   29.76
   2 -16 -12   87.19   33.81
  -2 -16  12  122.18   42.38
   2 -16 -11   20.44   17.42
  -2 -16  11  156.56   48.96
   2 -16 -10   55.84   25.17
  -2 -16  10   21.64    9.02
   2 -16  -9   -6.08    7.12
  -2 -16   9   15.88   19.10
   2 -16  -8    1.61   11.91
  -2 -16   8  -21.26   23.82
   2 -16  -7   31.07   18.51
  -2 -16   7    7.10    9.75
   2 -16  -6   32.38   13.60
  -2 -16   6   51.53   27.10
  -2 -16   5    0.86    9.96
  -2  16   5    6.81    5.47
   2 -16  -5   17.25   16.78
  -2 -16   4   54.55   24.79
  -2  16   4   64.93   14.04
   2 -16  -4   94.71   30.52
   2 -16  -4   94.31   33.74
  -2 -16   3   51.45   26.32
   2 -16  -3   40.90   19.19
  -2  16   3   75.47   19.77
   2 -16  -3   38.01   17.39
  -2 -16   2   13.15   12.93
  -2  16   2    8.91    5.39
   2 -16  -2    1.43   11.52
   2 -16  -2   -8.05   13.15
   2 -16  -1   42.82   21.97
  -2  16   1   17.69    9.47
   2 -16  -1   31.09   19.47
  -2 -16   1    9.58   15.92
   2 -16   0   80.60   27.26
  -2  16   0   99.92   24.40
  -2 -16   0   88.78   31.16
   2 -16   0   89.57   28.78
   2 -16   1    6.74    7.91
  -2  16  -1   18.70    8.34
   2 -16   1   18.16   12.94
  -2 -16  -1   29.22   23.42
   2 -16   2  130.14   35.43
  -2  16  -2   45.68   17.06
  -2 -16  -2   76.13   27.84
   2 -16   3   34.63   20.41
  -2 -16  -3    3.99   13.25
  -2  16  -3    6.12    8.64
  -2 -16  -4  199.25   45.59
  -2  16  -4  141.43   32.53
   2 -16   4  177.86   36.47
  -2 -16  -5   23.22    7.87
  -2  16  -5   46.83   17.82
   2 -16   5   28.52   16.10
  -2 -16  -6    7.69   10.66
  -2  16  -6    5.72    9.36
   2 -16   7   23.76   16.02
  -2 -16  -7   18.25   15.69
  -2  16  -7   -4.20   11.14
   2 -16   8    1.41    9.55
  -2 -16  -8  -21.68   24.56
  -2  16  -8    1.45   13.25
   2 -16   9   17.56   14.49
  -2  16  -9   -1.50   11.21
  -2 -16  -9    2.76   17.35
  -2  16 -10   73.57   30.49
  -2 -16 -10   25.87   19.80
   2 -16  10   61.78   24.41
  -2  16 -11   29.21   17.04
   2 -16  11   19.31   15.35
  -2 -16 -11   19.49   23.07
  -2 -16 -12  145.18   42.65
  -2  16 -12  134.68   39.21
  -2 -16 -13   48.77   24.26
  -2  16 -13   37.74   19.86
  -2 -16 -14   16.53   17.85
  -2  16 -14   57.50   26.23
  -2 -16 -15   16.08   20.19
  -2  16 -15   16.21   12.70
  -2  16 -16    0.38    7.79
  -2 -16 -16   10.86   18.12
  -2 -17  14   66.29   38.86
   2 -17 -13   27.68   22.39
  -2 -17  13  -33.11   23.05
   2 -17 -12   18.79   11.70
  -2 -17  12   21.33   17.51
   2 -17 -11   65.01   28.00
  -2 -17  11   38.54   26.90
   2 -17 -10   17.88   18.57
  -2 -17  10   16.24   13.35
   2 -17  -9   66.35   34.31
  -2 -17   9   14.22   14.85
   2 -17  -8   -1.63   10.55
  -2 -17   8   31.91   19.04
   2 -17  -7    0.82   10.34
  -2 -17   7  -17.10   10.96
  -2 -17   6   21.83   11.80
   2 -17  -6  -17.28   17.68
   2 -17  -6   10.55   12.88
  -2 -17   5   13.07   12.96
   2 -17  -5   -3.08   13.58
   2 -17  -5   20.06   13.29
  -2 -17   4   -1.38   13.00
   2 -17  -4   -5.71   13.67
  -2  17   4   -0.50   10.14
   2 -17  -4   17.75   12.94
  -2 -17   3   20.59   21.48
  -2  17   3   25.50   11.60
   2 -17  -3   25.39   16.66
   2 -17  -3   27.03   15.90
   2 -17  -2  111.15   33.30
  -2 -17   2  112.47   38.71
   2 -17  -2  114.77   34.55
  -2  17   2  100.37   23.02
   2 -17  -1   -8.81   14.94
  -2  17   1    6.17    5.30
  -2 -17   1   17.87   14.34
   2 -17  -1   -0.80    7.98
   2 -17   0   20.00   14.66
  -2  17   0   28.64   15.80
  -2 -17   0   34.63   19.83
   2 -17   0    9.92   14.48
   2 -17   1   35.51   21.13
  -2  17  -1   23.40   16.22
  -2 -17  -1  -13.86   18.93
   2 -17   2   94.12   31.16
  -2  17  -2   65.18   22.06
  -2 -17  -2   42.00   20.71
   2 -17   3   12.71   13.46
  -2  17  -3   18.68   11.81
  -2 -17  -3   11.49    9.70
  -2 -17  -4   21.89   14.14
  -2  17  -4   -3.09    6.82
   2 -17   4   -7.82   17.03
  -2 -17  -5  -16.97   20.81
  -2  17  -5    8.30    8.29
   2 -17   5   -4.19   11.54
  -2 -17  -6   55.66   26.07
   2 -17   6   53.86   19.71
  -2  17  -6   35.17   19.92
  -2 -17  -7   60.74   23.37
   2 -17   7   72.40   27.20
  -2  17  -7   62.08   26.23
   2 -17   8   20.58   15.02
  -2 -17  -8   66.08   30.59
  -2  17  -8   19.32   16.76
   2 -17   9   67.97   23.71
  -2 -17  -9   96.19   39.63
  -2  17  -9   45.94   19.43
  -2  17 -10  120.88   33.68
  -2 -17 -10  154.47   45.13
   2 -17  10  140.12   34.73
  -2  17 -11   23.10   12.58
  -2 -17 -11   14.50   17.27
  -2  17 -12    5.04    9.76
  -2 -17 -12   15.96   21.77
  -2  17 -13   24.28   20.71
  -2 -17 -13   17.87   17.99
  -2 -17 -14   99.98   42.29
  -2  17 -14   49.89   25.23
  -2 -18  12  164.72   52.74
   2 -18 -11   41.16   25.11
  -2 -18  11   44.18   22.46
   2 -18 -10   22.04    7.09
  -2 -18  10   45.68   30.06
   2 -18  -9   11.92   10.10
  -2 -18   9   33.00   23.87
   2 -18  -8   18.16   18.99
  -2 -18   8   -0.67   10.34
  -2 -18   7   86.16   36.25
   2 -18  -7   26.89   20.49
   2 -18  -7   32.88   25.67
   2 -18  -6   -3.22   10.97
  -2 -18   6    3.40   17.43
   2 -18  -6   -4.20    7.39
  -2 -18   5   49.16   22.75
   2 -18  -5   50.54   23.76
   2 -18  -5   20.79   15.99
  -2 -18   4   84.12   32.20
   2 -18  -4   60.13   26.65
   2 -18  -4   24.60   18.15
   2 -18  -3   32.00   16.89
   2 -18  -3   21.13   19.36
   2 -18  -2   14.69   14.94
  -2 -18   2   55.83   34.36
   2 -18  -2   30.29   17.55
  -2  18   2   22.43   14.67
   2 -18  -1   32.82   25.23
  -2  18   1   20.90   13.87
  -2 -18   1   66.31   31.87
   2 -18  -1   22.50   19.67
  -2  18   0   49.68   19.96
   2 -18   0   54.38   28.44
  -2 -18   0   67.40   34.43
   2 -18   1   43.71   25.77
  -2  18  -1   42.68   16.39
  -2 -18  -1   66.07   27.66
   2 -18   2  -23.17   16.32
  -2  18  -2   -3.19    9.44
  -2 -18  -2   10.22   15.78
  -2  18  -3   21.74   13.95
  -2 -18  -3    1.37   15.41
   2 -18   3   18.14   12.97
  -2  18  -4   16.23   12.02
   2 -18   4   19.66   11.26
  -2 -18  -4   10.51   12.28
  -2 -18  -5   39.54   23.60
  -2  18  -5    0.90    7.77
   2 -18   5   16.94   15.99
  -2 -18  -6  -15.05   15.21
   2 -18   6   36.88   20.99
  -2  18  -6   19.04   12.79
  -2 -18  -7   17.52   16.33
   2 -18   7    9.02   11.08
  -2  18  -7   -3.51    7.27
   2 -18   8   26.53   18.14
  -2 -18  -8    1.59   13.96
  -2  18  -8   10.88    8.48
  -2 -18  -9   14.90   20.58
  -2  18  -9   33.19   16.44
  -2 -18 -10   28.72   18.35
  -2  18 -10  -22.66   16.68
  -2  18 -11   14.73   13.45
  -2 -18 -11   14.32   15.16
  -2  18 -12   76.55   32.26
  -2  18 -13   51.28   26.28
   2 -19  -9  154.46   51.98
   2 -19  -8    8.01   12.61
   2 -19  -8    9.60   16.33
  -2 -19   8   37.86   25.87
  -2 -19   7   78.25   32.67
   2 -19  -7  140.67   43.09
   2 -19  -7  127.61   43.13
  -2 -19   6    0.70   23.05
   2 -19  -6   12.87   29.50
   2 -19  -6   18.90   20.25
  -2 -19   5    1.00   15.86
   2 -19  -5   35.99   20.57
   2 -19  -5   -5.96   20.23
   2 -19  -4  -10.93   14.73
  -2 -19   4   10.35   13.69
   2 -19  -4    1.77   10.30
   2 -19  -3   40.77   29.40
  -2 -19   3   32.14   22.73
   2 -19  -3   23.21   20.19
  -2 -19   2   10.96   18.65
   2 -19  -2  -16.61   14.76
   2 -19  -2   19.11   17.53
  -2 -19   1   66.90   34.99
   2 -19  -1   49.65   23.15
   2 -19   0   25.05   10.96
  -2  19   0   41.28   15.67
  -2 -19   0   82.93   38.05
   2 -19   1   53.54   24.09
  -2  19  -1   50.58   18.43
  -2 -19  -1   42.09   18.75
   2 -19   2   64.66   26.40
  -2  19  -2   55.72   19.73
  -2 -19  -2   57.16   26.90
  -2  19  -3   49.38   23.15
  -2 -19  -3   44.77   27.04
   2 -19   3   22.90   14.63
  -2  19  -4   -9.49   17.93
   2 -19   4   26.16   20.81
  -2 -19  -4   -5.77   15.14
  -2 -19  -5   -6.69    9.94
  -2  19  -5   20.02   13.25
   2 -19   5  -10.47   13.82
  -2 -19  -6   23.54   19.45
   2 -19   6   21.45   17.71
  -2  19  -6   10.50   11.00
  -2 -19  -7   71.79   30.81
   2 -19   7   39.10   23.86
  -2  19  -7   43.01   21.12
  -2  19  -8    7.19   16.34
  -2  19  -9   91.33   29.68
  -2  19 -10    2.37   12.24
  -2  19 -11    2.40    8.20
   2 -20  -8  -15.70   27.34
   2 -20  -7   21.87   28.48
   2 -20  -6   -9.77   14.90
   2 -20  -5   32.90   25.34
   2 -20  -5   60.03   28.02
   2 -20  -4   13.64   17.01
   2 -20  -4   -5.69   11.80
   2 -20  -3   64.06   28.23
   2 -20  -3   92.47   36.19
   2 -20  -2   -7.62   20.22
   2 -20  -1   36.78   17.18
   2 -20   0   -1.40   11.52
   2 -20   1   63.94   31.48
   2 -20   2   11.62   13.15
  -2  20  -3   19.83   11.38
   2 -20   3   46.55   25.99
  -2  20  -4  -25.28   16.07
   2 -20   4    1.27    8.33
   2 -20   5   53.31   26.79
  -2  20  -5   26.16   18.87
  -2  20  -6    0.05   18.27
  -2  20  -7   19.34   15.73
  -2  20  -8   -5.30   10.03
  -2  20  -9   -0.06   14.32
  -2  20 -10    0.06   12.09
   2 -21  -5   26.91   24.25
   2 -21  -4  -39.55   25.62
   2 -21  -3    5.38   12.43
   2 -21  -2   -5.14   14.14
   2 -21  -1   89.38   33.54
   2 -21   0   10.63    9.34
   2 -21   1   78.02   28.64
   2 -21   2   13.05    9.22
   2 -21   3   -5.81    9.82
  -2  21  -6  -12.42    7.44
  -2  21  -7   34.81   20.21
  -2  21  -8  -20.75   16.56
   3   0 -25   62.61   36.78
   3   0 -24   19.62   14.62
   3   0 -23  284.46   68.83
   3   0 -22    4.54   22.37
   3   0 -21  331.19   75.32
   3   0 -20  -12.71   18.22
   3   0 -19  884.21  120.91
   3   0 -18   19.48   30.82
   3   0 -17  391.57   73.31
   3   0 -16  -11.57   21.80
   3   0 -15  -25.83   22.78
   3   0 -14   17.25   23.21
   3   0 -13   31.44   25.11
   3   0 -12    8.81   11.19
  -3   0  12  -14.99   17.55
  -3   0  11 1011.13   89.72
   3   0 -11 1108.05   93.55
   3   0 -11  982.39  103.36
   3   0 -10    6.52    9.76
  -3   0  10   10.38   16.19
   3   0 -10    8.49   14.63
   3   0  -9   32.95   28.81
   3   0  -9    1.27    8.41
  -3   0   9   -1.17   10.56
   3   0  -8    1.05    7.58
  -3   0   8  -12.66   10.10
   3   0  -7   37.10   20.41
   3   0  -7   37.66   16.47
  -3   0   7   46.33   19.29
   3   0  -6    6.71   14.45
   3   0  -6   -6.66   13.77
  -3   0   6    8.13   10.81
   3   0  -5   71.95   25.33
   3   0  -5   53.97   16.83
  -3   0   5   63.16   17.81
   3   0  -4   -8.17    8.96
   3   0  -4    0.71    6.23
  -3   0   4   -4.75    8.55
  -3   0   3  438.94   44.70
   3   0  -3  415.92   43.09
  -3   0   2    3.16    6.55
   3   0  -2   -0.51    4.93
   3   0  -1  152.60   24.56
   3   0  -1  163.65   33.49
  -3   0   1  135.06   24.07
  -3   0   0   -4.98    5.77
   3   0   0   -6.10   11.09
   3   0   0    2.99    7.22
  -3   0  -1   84.16   16.87
   3   0   1   92.61   24.76
   3   0   1   74.36   15.61
  -3   0  -2   -4.57    7.24
   3   0   2    3.72    4.24
   3   0   2  -11.59   18.10
   3   0   2   -3.19   11.23
   3   0   3  245.92   43.22
   3   0   3  206.51   35.75
  -3   0  -3  231.50   23.57
   3   0   3  196.35   23.00
  -3   0  -4    0.98    3.72
   3   0   4   -3.69   10.19
   3   0   4    7.78    8.36
   3   0   5  713.71   71.99
  -3   0  -5  693.71   35.28
   3   0   5  795.36   71.39
   3   0   6    1.99    7.91
   3   0   6   -5.32   11.17
   3   0   6   -3.15    7.53
  -3   0  -6   -2.69    3.99
   3   0   7  311.69   44.76
   3   0   7  257.31   43.64
  -3   0  -7  272.57   19.39
   3   0   7  264.59   29.58
   3   0   7  300.03   46.13
   3   0   8  -18.09   17.13
   3   0   8    4.02    3.26
  -3   0  -8   -1.54    9.30
   3   0   8    4.96   10.93
   3   0   8    7.45    9.09
   3   0   8    1.46    1.74
  -3   0  -8   -4.57    3.37
   3   0   9  365.58   49.74
   3   0   9  322.94   49.52
  -3   0  -9  309.92   52.56
   3   0   9  182.28   17.09
  -3   0  -9  309.32   19.99
   3   0   9  296.76   44.38
   3   0  10   19.80   15.23
  -3   0 -10    5.57    8.66
  -3   0 -10   -2.79    3.14
   3   0  10    2.69    6.39
   3   0  11   39.35   15.74
  -3   0 -11   28.40   17.24
  -3   0 -11   44.64   21.54
  -3   0 -11   27.37    6.44
  -3   0 -11   40.88    9.34
  -3   0 -12    7.85    4.99
   3   0  12    2.24    8.68
  -3   0 -12    1.95   10.36
  -3   0 -12   12.85   11.29
  -3   0 -12    3.46    2.93
  -3   0 -13  342.81   57.08
  -3   0 -13  340.54   60.14
  -3   0 -13  313.78   27.76
  -3   0 -13  293.03   24.86
   3   0  13  357.58   51.31
  -3   0 -14   -2.97    3.34
  -3   0 -14   -1.20    8.90
  -3   0 -14   -4.59   19.53
  -3   0 -14   -0.78    3.57
  -3   0 -15  821.09   48.39
  -3   0 -15  976.60  100.53
  -3   0 -15  823.51   97.29
  -3   0 -15  885.89   51.84
   3   0  15  968.30   85.54
  -3   0 -16   -8.24    4.37
  -3   0 -16   -6.88   16.98
  -3   0 -16   -4.30   13.50
  -3   0 -16   -7.64    6.97
  -3   0 -17   14.55    7.02
  -3   0 -17   12.19   12.35
  -3   0 -17   23.57   21.11
  -3   0 -18    8.86   13.67
  -3   0 -18   -0.71    8.94
  -3   0 -19  429.55   71.74
  -3   0 -19  327.86   66.18
  -3   0 -20   70.59   33.79
  -3   0 -20   14.85   16.45
  -3   0 -21   93.90   37.22
  -3   0 -21  124.02   44.40
  -3   0 -22    0.31   17.07
  -3   0 -22   21.74   26.70
  -3   0 -23   86.85   41.40
  -3   0 -23   49.12   31.61
  -3   0 -24  -19.71   21.63
  -3   0 -24    3.09   16.55
  -3   0 -25  -10.06   18.20
   3   1 -25   21.20   28.74
   3  -1 -25   48.67   32.40
   3  -1 -24  -26.10   29.78
   3   1 -24   -0.68   11.85
   3  -1 -23  618.93  105.54
   3   1 -23  452.98   88.21
   3  -1 -22  135.93   48.63
   3   1 -22   29.20   25.59
   3  -1 -21 1257.42  137.87
   3   1 -21  749.75  109.97
   3  -1 -20  -33.01   25.73
   3   1 -20   26.98   29.27
   3   1 -19   83.95   37.02
   3  -1 -19   27.62   17.63
   3   1 -18  -12.60   25.50
   3  -1 -18   -6.38   20.20
   3   1 -17  -20.30   14.37
   3  -1 -17   12.54   23.89
   3   1 -16   28.26   21.39
   3  -1 -16   -5.78   11.96
  -3  -1  15  508.27   69.92
   3   1 -15  542.50   84.70
   3  -1 -15  390.92   69.04
   3   1 -14  -27.85   22.25
  -3  -1  14  -11.55   15.96
   3  -1 -14  -10.21   20.11
   3  -1 -13  370.13   67.52
   3   1 -13  331.03   62.22
  -3  -1  13  397.05   60.48
   3  -1 -12   -5.65   20.20
   3   1 -12    0.06   23.61
  -3  -1  12   16.64   21.46
   3   1 -11  127.35   55.08
   3   1 -11  114.54   30.87
   3  -1 -11  521.22   64.72
   3  -1 -11  563.34   80.17
  -3  -1  11  174.30   45.41
   3  -1 -10   31.84   14.57
   3   1 -10  117.21   39.51
   3   1 -10   93.15   26.72
   3  -1 -10   29.54   19.83
  -3  -1  10  110.24   33.40
   3  -1  -9   60.18   24.55
   3   1  -9  146.60   52.26
   3  -1  -9   73.56   24.13
   3   1  -9   71.50   27.38
  -3  -1   9  104.81   37.19
   3  -1  -8   29.28   19.45
   3  -1  -8   52.35   19.40
   3   1  -8   36.07   16.16
  -3  -1   8   42.98   18.51
  -3   1   7 1675.49  100.80
  -3  -1   7 1660.62  103.98
   3  -1  -7 1757.00  103.40
   3  -1  -7 1605.97  121.96
   3   1  -7 1851.27  107.12
  -3  -1   6   -0.29   12.83
   3  -1  -6    9.13   10.95
   3  -1  -6   13.24    8.92
   3   1  -6    2.10    7.76
  -3   1   6   12.51   11.61
  -3   1   5  249.55   38.02
  -3  -1   5  272.54   39.90
   3  -1  -5  286.75   39.36
   3   1  -5  263.45   37.22
   3  -1  -5  255.85   46.68
   3  -1  -4  143.09   33.14
  -3  -1   4  169.68   29.97
   3  -1  -4  168.35   28.86
  -3   1   4  166.67   29.45
   3   1  -4  176.94   30.99
   3   1  -3  615.98   54.37
   3  -1  -3  554.26   59.41
  -3   1   3  572.38   50.06
  -3  -1   3  582.99   52.31
   3  -1  -3  555.34   65.24
   3  -1  -3  602.95   51.86
   3  -1  -2   57.71   21.49
  -3  -1   2   39.94   14.73
   3   1  -2   62.50   16.00
   3  -1  -2   55.42   18.62
   3  -1  -2   34.73   11.11
  -3   1   2   59.73   16.18
   3  -1  -1   13.14    8.16
  -3  -1   1   22.88   11.17
   3  -1  -1   17.71   13.81
   3   1  -1   13.07   11.02
  -3   1   1   23.82   10.88
   3  -1  -1    6.25    4.28
   3  -1   0    4.70   10.64
   3  -1   0    1.33    4.85
  -3  -1   0   15.80   10.37
   3  -1   0   -4.08   10.16
   3   1   0   -1.31    6.09
  -3   1   0   -0.62    6.17
   3  -1   1 3226.37   94.51
   3   1   1 3634.53  163.24
   3  -1   1 3825.96  157.61
   3  -1   1 3388.20  170.45
   3   1   1 3795.70  115.81
  -3   1  -1 3452.01  101.31
  -3  -1  -1 3673.07  118.87
   3  -1   1 3388.17  154.52
   3   1   2  138.94   31.26
   3  -1   2  152.36   29.11
   3  -1   2  101.96   29.63
   3  -1   2  131.67   28.20
  -3  -1  -2  129.53   20.16
  -3   1  -2  141.97   19.04
   3   1   2  144.18   22.78
   3  -1   2  120.17   16.07
   3   1   3  873.67   74.54
   3  -1   3  851.32   71.96
   3  -1   3  813.48   79.35
  -3   1  -3  884.09   42.75
   3  -1   3  752.80   38.71
  -3  -1  -3  827.64   48.67
   3  -1   3  892.17   67.22
   3   1   3  796.07   50.73
   3  -1   4    2.38    6.97
   3   1   4    3.14    6.97
   3   1   4   -1.60    8.11
   3  -1   4   15.13   11.30
  -3  -1  -4    9.36    7.05
  -3   1  -4    8.21    4.05
   3  -1   4    3.69    6.65
   3   1   5   -4.20    7.14
   3  -1   5   -8.10   12.44
   3  -1   5   -2.24    7.61
   3  -1   5    0.97    7.88
   3   1   5    0.40    8.76
   3   1   5    9.37    7.73
   3  -1   5    6.21    6.02
  -3  -1  -5   -0.61    4.26
  -3   1  -5    0.16    1.82
   3   1   6  115.70   29.08
   3  -1   6   68.20   21.03
   3  -1   6   95.81   26.53
   3   1   6  102.49   26.38
   3   1   6   96.84   24.61
   3  -1   6  142.37   29.21
  -3  -1  -6  123.36   16.37
   3  -1   6  104.42   17.95
   3  -1   7    9.81   12.28
  -3  -1  -7    7.14    5.30
   3  -1   7    3.44    7.98
   3   1   7   -2.95    7.96
   3   1   7    7.03   10.86
   3   1   7    3.28    3.61
   3  -1   7   -3.76    5.14
   3  -1   7    4.34    4.02
   3   1   7    7.04   12.66
   3   1   8   32.23   10.91
   3  -1   8   23.99    8.55
  -3  -1  -8   20.35   15.23
  -3  -1  -8   33.83    8.91
   3  -1   8   16.66    9.93
   3   1   8   14.10   12.09
   3   1   8    9.64    6.70
   3  -1   8   22.85    9.97
   3   1   8   18.55    6.26
   3  -1   8    7.48    2.20
   3  -1   8    7.85    3.45
  -3   1  -9   36.77   25.40
  -3  -1  -9   94.85   34.86
  -3   1  -9   27.59   22.02
   3  -1   9   20.81   14.28
   3  -1   9   13.07   12.85
   3   1   9   83.70   33.62
   3   1   9   62.62   11.88
   3   1   9   69.43   28.16
  -3  -1  -9   72.43   13.59
   3  -1   9   30.20   17.27
   3   1   9   58.82   21.74
  -3   1 -10   33.66   22.71
   3   1  10   -0.11    8.97
   3  -1  10   -1.53   11.00
  -3   1 -10    0.52    9.98
  -3  -1 -10   14.32   17.30
   3   1  10    4.84    7.08
   3   1  10    1.43    2.40
  -3  -1 -10   -0.66    3.58
  -3  -1 -11   21.35    9.04
   3   1  11   21.59   16.61
   3  -1  11    9.30   11.01
  -3   1 -11   19.21   23.07
  -3  -1 -11   24.10   18.54
  -3   1 -11   -7.56   15.58
   3   1  12   38.56   20.37
   3  -1  12   79.99   25.50
  -3   1 -12   30.12   25.38
  -3  -1 -12   42.35   21.14
  -3   1 -12   39.40   21.95
  -3  -1 -12   22.55    8.24
   3   1  13   26.75   19.60
   3  -1  13    4.31   10.47
  -3   1 -13   -1.63   16.42
  -3  -1 -13    9.48   19.11
  -3   1 -13  -26.89   21.73
  -3  -1 -13    8.88   11.31
  -3   1 -13   -4.29    2.72
   3   1  14  155.88   36.31
   3  -1  14  159.11   35.90
  -3  -1 -14  136.36   21.66
  -3   1 -14  144.03   40.58
  -3  -1 -14  114.46   38.64
  -3   1 -14  130.77   37.74
  -3   1 -14   91.90   11.75
  -3   1 -14  126.36   13.73
  -3  -1 -14  133.72   21.01
  -3   1 -15  244.23   53.46
  -3  -1 -15  231.78   53.94
  -3   1 -15  196.43   43.93
  -3  -1 -15  249.01   31.20
  -3  -1 -15  270.07   31.46
   3   1  15  282.38   47.92
  -3   1 -15  227.41   21.25
  -3   1 -15  193.01   20.02
   3  -1  15  287.09   46.90
  -3   1 -16   42.71   11.55
  -3   1 -16   28.89   21.90
  -3  -1 -16   57.87   30.18
  -3   1 -16   -3.03   10.23
  -3   1 -16   54.40   11.36
  -3  -1 -16   28.42    9.57
  -3  -1 -16   36.08   13.68
  -3  -1 -16   19.18   10.78
  -3  -1 -17  436.68   69.54
  -3   1 -17  410.86   66.66
  -3   1 -17  410.14   74.50
  -3  -1 -17  414.71   71.23
  -3  -1 -17  415.31   43.07
  -3   1 -17  402.45   33.45
  -3   1 -18   47.64   29.08
  -3  -1 -18    8.20   12.86
  -3  -1 -18   19.54   24.35
  -3   1 -18   19.57   22.11
  -3  -1 -19  124.92   45.19
  -3   1 -19  116.68   41.90
  -3  -1 -19  166.90   50.38
  -3   1 -19  158.15   44.07
  -3  -1 -20    6.03   13.21
  -3   1 -20   14.94   17.49
  -3  -1 -20   -0.62   13.45
  -3   1 -20    5.74   12.13
  -3  -1 -21   -7.00   10.65
  -3   1 -21   54.67   34.48
  -3  -1 -21   42.91   21.77
  -3   1 -21   14.82   15.71
  -3  -1 -22   -8.20   20.30
  -3   1 -22   46.74   27.50
  -3  -1 -22    4.34   19.78
  -3   1 -22   48.38   26.35
  -3  -1 -23    0.33   11.21
  -3   1 -23   30.34   24.33
  -3  -1 -23   18.63   14.48
  -3  -1 -24  -19.75   17.17
  -3   1 -24   15.15   22.55
  -3  -1 -24   12.87   15.86
  -3   1 -25   37.56   36.02
   3  -2 -25    6.21   16.55
   3   2 -25  -19.83   22.32
   3   2 -24  -35.58   31.08
   3  -2 -24    4.29   18.50
   3  -2 -23   84.16   37.88
   3   2 -23   41.31   26.31
   3   2 -22   -6.04   20.84
   3  -2 -22   32.92   24.96
   3   2 -21  273.71   67.50
   3  -2 -21  297.99   67.21
   3   2 -20   29.20   18.38
   3  -2 -20   -3.80   17.59
   3  -2 -19  697.46   98.88
   3   2 -19  643.75   97.65
   3   2 -18  226.02   58.38
   3  -2 -18  265.69   61.01
   3   2 -17  177.58   50.21
  -3  -2  17  192.46   46.38
   3  -2 -17  175.15   48.64
   3   2 -16   21.43   24.20
  -3  -2  16    9.46   12.54
   3  -2 -16   25.74   23.37
  -3  -2  15   13.72   18.30
   3  -2 -15   10.34   19.34
   3   2 -15   34.96   19.20
   3   2 -14   15.65   10.50
  -3  -2  14   20.28   16.38
   3  -2 -14   -1.41   13.52
   3   2 -13   19.47   16.41
  -3  -2  13   13.45   17.55
   3  -2 -13   28.21   26.26
  -3  -2  12  188.25   40.31
   3  -2 -12  273.50   54.04
  -3  -2  11  595.30   70.84
   3  -2 -11  606.99   69.11
   3  -2 -11  498.19   72.97
   3   2 -11  546.52   66.60
  -3  -2  10  343.23   52.82
   3  -2 -10  313.46   57.47
   3  -2 -10  330.12   50.52
   3   2 -10  330.04   49.53
  -3  -2   9  496.14   61.20
   3  -2  -9  565.86   63.04
   3  -2  -9  494.01   70.03
   3   2  -9  539.22   62.09
  -3  -2   8   23.23   18.10
   3  -2  -8    0.60    7.61
   3   2  -8   -1.00    7.28
   3  -2  -8    7.22    9.55
  -3  -2   7   43.16   19.66
   3  -2  -7   41.36   14.93
   3   2  -7   47.35   18.22
   3  -2  -7   24.49   18.60
  -3  -2   6  333.64   44.51
   3  -2  -6  317.33   42.78
   3  -2  -6  355.34   57.21
   3   2  -6  352.26   45.98
   3  -2  -5  374.97   47.54
   3   2  -5  404.27   47.65
  -3  -2   5  407.05   49.23
   3  -2  -5  387.72   46.19
   3  -2  -5  430.96   60.30
   3  -2  -4   -3.96   10.04
   3   2  -4   -5.89    9.39
  -3  -2   4    8.99   11.70
   3  -2  -4   -4.84    8.22
   3  -2  -4   -3.03    9.14
   3  -2  -3  648.79   61.24
   3   2  -3  674.48   57.92
  -3  -2   3  631.65   56.52
   3  -2  -3  645.24   68.78
   3  -2  -3  658.62   53.68
   3  -2  -2  141.15   26.68
  -3  -2   2  138.50   24.93
   3   2  -2  156.57   27.73
   3  -2  -2  150.38   24.87
   3  -2  -2  152.81   34.48
   3  -2  -1  838.78   71.39
   3   2  -1  917.02   63.60
  -3  -2   1  842.25   60.89
   3  -2  -1  934.35   78.83
   3  -2  -1  836.80   54.13
   3  -2   0   -5.04    9.96
  -3  -2   0   -3.49    4.99
   3  -2   0    1.13    4.50
   3   2   0   -1.80    6.93
   3  -2   0   14.17   12.29
   3  -2   1  259.08   25.13
   3  -2   1  329.85   44.12
   3  -2   1  315.52   52.67
   3   2   1  269.68   33.51
   3  -2   1  292.13   41.01
  -3  -2  -1  289.15   34.43
   3  -2   2    1.83   10.45
   3  -2   2   18.03   11.52
   3  -2   2   12.57    5.11
  -3  -2  -2    3.98    4.43
   3   2   2   10.75    6.69
   3  -2   2   23.58   13.60
   3   2   3  474.13   43.00
   3  -2   3  475.85   62.37
   3  -2   3  537.71   55.75
   3  -2   3  417.51   25.14
   3  -2   3  524.64   48.04
  -3  -2  -3  471.62   39.61
   3   2   3  532.90   64.48
   3  -2   3  479.47   59.51
   3  -2   4  122.43   28.06
   3  -2   4  154.61   36.25
   3  -2   4  156.16   30.04
  -3  -2  -4  128.65   19.79
   3  -2   4  141.51   22.88
   3   2   4  167.52   35.51
  -3  -2  -5 1220.35   59.59
   3   2   5 1288.73   93.06
   3  -2   5 1285.03  102.38
   3  -2   5 1328.54   88.82
   3   2   5 1249.57   89.35
   3  -2   5 1320.96   63.65
   3   2   5 1307.78   97.58
   3  -2   5 1289.23   97.33
   3  -2   6  158.26   33.55
  -3  -2  -6  174.79   22.30
  -3   2  -6  148.93   32.61
   3  -2   6  144.53   34.51
   3   2   6  174.24   32.89
   3   2   6  182.74   35.59
   3  -2   6  148.36   29.62
   3  -2   6  136.72   17.86
   3   2   6  183.21   36.74
   3   2   7  112.84   27.91
   3  -2   7   78.02   23.64
  -3  -2  -7   98.08   27.84
  -3   2  -7  103.75   25.03
   3  -2   7   96.58   28.14
   3   2   7  105.91   27.22
   3   2   7  124.98   29.48
  -3  -2  -7   86.02   14.83
   3   2   7   97.30   15.52
   3  -2   7  120.27   26.94
   3  -2   7   63.53   10.19
   3  -2   8  124.72   28.31
  -3  -2  -8   82.27   28.59
  -3   2  -8  116.82   28.77
   3  -2   8   98.84   27.19
   3   2   8  130.50   29.66
   3   2   8  120.17   28.99
   3   2   8  129.08   17.10
   3  -2   8  119.20   26.45
  -3  -2  -8  130.36   18.23
   3   2   8  134.83   30.40
   3   2   9  246.49   40.32
   3  -2   9  246.06   41.41
   3   2   9  302.77   45.10
   3   2   9  280.57   43.24
   3  -2   9  271.20   40.75
  -3  -2  -9  231.08   45.57
  -3   2  -9  238.23   42.87
   3  -2   9  200.45   38.81
  -3  -2  -9  263.20   27.59
   3   2   9  241.44   22.99
   3   2  10   24.13   12.73
   3  -2  10    8.94   10.88
  -3   2 -10    9.17   10.83
  -3  -2 -10   21.97   16.55
  -3   2 -10   22.73   14.79
   3   2  10   34.10   17.11
  -3  -2 -10   17.62    8.09
   3   2  10    5.98    5.12
   3   2  11   35.60   18.68
   3  -2  11    9.45    7.05
  -3   2 -11   23.05   14.83
  -3  -2 -11   16.14   15.87
  -3   2 -11    4.32   11.50
  -3  -2 -11   27.72   10.64
   3   2  11   11.30    6.04
   3   2  12  211.15   39.29
  -3   2 -12  171.14   43.91
  -3  -2 -12  223.71   47.75
  -3   2 -12  219.14   43.66
   3   2  12  152.84   18.31
  -3  -2 -12  225.57   27.91
   3  -2  12  245.97   43.16
   3   2  13  116.51   31.12
  -3   2 -13  104.29   34.96
  -3  -2 -13   65.54   26.58
  -3   2 -13  100.23   29.62
   3  -2  13  123.55   31.57
   3   2  13   52.64   10.39
  -3  -2 -13   88.28   18.95
  -3  -2 -14  254.15   32.68
  -3   2 -14  278.72   58.01
  -3  -2 -14  235.87   50.79
  -3   2 -14  196.70   41.56
   3   2  14  257.83   44.50
   3  -2  14  281.45   46.02
  -3  -2 -15  257.43   34.82
  -3   2 -15  261.63   55.77
  -3  -2 -15  225.10   50.75
  -3   2 -15  219.90   46.15
   3  -2  15  304.44   49.56
   3   2  15  299.06   48.44
  -3   2 -16   35.76    7.23
  -3   2 -16   98.25   36.44
  -3  -2 -16   63.17   29.62
  -3   2 -16   94.32   32.55
  -3  -2 -16   82.20   19.92
  -3  -2 -16   74.10   19.26
  -3  -2 -17   14.30   11.08
  -3   2 -17   25.51   21.05
  -3  -2 -17   33.56   21.91
  -3   2 -17   15.45    8.86
  -3   2 -17    3.94    2.44
  -3   2 -17   15.98    5.57
  -3   2 -18   27.72   24.94
  -3  -2 -18   15.20   10.16
  -3   2 -18   59.18   25.74
  -3   2 -19   49.64   25.93
  -3   2 -19   87.74   33.16
  -3   2 -20  153.18   48.57
  -3  -2 -20  117.33   42.05
  -3   2 -20  158.89   42.51
  -3   2 -21   98.85   41.98
  -3  -2 -21  131.96   45.11
  -3   2 -21   30.89   20.01
  -3  -2 -22    6.71   15.44
  -3   2 -22   -7.88   19.71
  -3   2 -23   62.09   35.81
  -3  -2 -23   66.35   33.74
  -3   2 -23   29.49   21.85
  -3   2 -24   15.59   12.64
  -3  -2 -24    0.37   17.41
   3  -3 -25   34.84   23.50
   3   3 -25   19.82   26.59
   3   3 -24   25.13   23.45
   3  -3 -24    2.51   13.36
   3   3 -23  290.03   70.75
   3  -3 -23  236.85   62.82
   3   3 -22   80.15   35.45
   3  -3 -22  143.98   49.25
   3   3 -21   98.15   38.64
   3  -3 -21  159.69   50.37
   3   3 -20   98.09   37.04
   3  -3 -20  123.57   40.04
   3   3 -19   30.45   24.91
  -3  -3  19   42.88   27.63
   3  -3 -19   57.61   26.18
   3   3 -18  -18.32   12.29
  -3  -3  18   -4.02   20.57
   3  -3 -18   16.09   17.11
   3   3 -17   24.73   18.03
  -3  -3  17    4.59    9.34
   3  -3 -17   34.98   21.63
   3   3 -16  -11.43   23.17
  -3  -3  16  -21.99   12.24
   3  -3 -16   21.82   19.95
   3   3 -15  -11.87   13.18
   3  -3 -15   25.62   15.41
  -3  -3  14  578.75   76.04
   3  -3 -14  476.99   74.56
  -3  -3  13  618.97   76.02
   3  -3 -13  558.55   77.45
   3  -3 -12  115.07   36.52
  -3  -3  12  145.68   38.39
  -3  -3  11   25.62   17.53
   3  -3 -11   27.44   21.42
   3  -3 -11    6.03   10.78
  -3  -3  10   82.27   28.80
   3  -3 -10  161.93   36.69
   3   3 -10   97.94   26.95
   3  -3 -10  101.87   32.42
  -3  -3   9  310.28   48.90
   3  -3  -9  248.28   43.54
   3  -3  -9  277.29   51.03
   3   3  -9  300.44   48.16
   3  -3  -8   66.04   23.71
  -3  -3   8   64.30   21.12
   3  -3  -8   93.22   29.65
   3   3  -8   83.27   26.34
   3   3  -7 1743.79  107.20
   3  -3  -7 1696.23   97.79
   3  -3  -7 1521.03  116.36
  -3  -3   7 1590.72  104.65
   3  -3  -7 1646.32  100.54
   3   3  -6  485.09   54.99
   3  -3  -6  502.48   52.44
   3  -3  -6  450.13   61.32
   3  -3  -6  497.51   53.93
  -3  -3   6  501.88   56.88
   3  -3  -5  208.09   33.62
   3   3  -5  223.71   36.71
  -3  -3   5  226.80   36.90
   3  -3  -5  223.10   35.23
   3  -3  -5  193.69   40.48
   3  -3  -4  515.61   52.31
   3   3  -4  567.80   57.13
   3  -3  -4  516.64   62.27
   3  -3  -4  509.06   49.56
  -3  -3   4  551.30   56.18
   3  -3  -3  103.15   22.85
   3  -3  -3  100.74   25.26
  -3  -3   3  103.20   25.66
   3   3  -3  100.90   25.05
   3  -3  -3  151.71   34.23
   3  -3  -2  208.29   38.36
   3  -3  -2  199.50   31.82
  -3  -3   2  205.21   31.79
   3   3  -2  189.95   30.72
   3  -3  -2  184.53   27.08
   3   3  -1   -8.40   14.56
   3  -3  -1    8.04    5.31
   3  -3  -1    3.53    5.76
  -3  -3   1    5.30    6.47
   3   3  -1   -1.80   10.04
   3  -3  -1    6.33    9.00
   3  -3   0  342.96   43.40
   3   3   0  360.71   47.68
   3   3   0  343.55   40.38
   3  -3   0  318.17   41.93
   3  -3   0  322.26   30.88
  -3  -3   0  314.87   37.43
   3  -3   1 1068.95   75.49
   3  -3   1 1147.05   76.63
   3   3   1 1098.95   70.55
  -3  -3  -1 1052.83   66.34
   3  -3   1 1062.55   50.92
   3  -3   2  548.86   31.94
   3  -3   2  589.92   73.39
   3  -3   2  561.37   55.63
   3  -3   2  554.11   49.79
  -3  -3  -2  561.05   47.10
   3   3   2  551.90   49.73
   3   3   3 2366.90  103.91
   3  -3   3 2354.92  113.76
   3  -3   3 2291.99  142.91
   3  -3   3 1887.27   48.09
   3  -3   3 2229.58   93.55
   3   3   3 2383.82  134.16
   3  -3   3 2212.93  129.31
  -3  -3  -3 2204.51   91.45
  -3  -3  -4  492.48   42.33
   3   3   4  498.14   58.73
   3  -3   4  506.72   66.16
   3  -3   4  451.03   50.37
   3  -3   4  433.99   37.46
   3   3   4  532.75   62.56
   3  -3   4  491.14   60.45
   3   3   5  168.36   34.13
  -3  -3  -5  188.70   25.97
  -3   3  -5  158.93   31.61
   3  -3   5  188.11   40.20
   3   3   5  166.64   34.63
   3  -3   5  182.21   31.19
   3  -3   5  144.54   19.39
   3  -3   5  195.31   37.90
   3   3   6  232.20   40.80
   3  -3   6  284.76   49.82
   3   3   6  264.49   40.66
   3  -3   6  281.53   41.38
  -3  -3  -6  264.58   30.18
  -3   3  -6  256.84   43.26
   3  -3   6  190.72   19.74
   3   3   6  265.07   45.40
   3  -3   6  265.59   44.86
   3   3   7  -12.39   18.76
   3  -3   7   -6.88   13.43
  -3  -3  -7    1.13   11.44
  -3   3  -7    2.08    7.43
   3  -3   7   -1.35   12.15
   3   3   7   -3.78   12.58
   3   3   7    9.34    9.47
   3   3   7    9.59    6.98
   3  -3   7    2.42    6.52
  -3  -3  -7   -1.91    5.83
   3  -3   7    0.69    2.23
   3   3   8  107.72   26.65
   3  -3   8   75.29   22.83
  -3  -3  -8   94.32   28.33
  -3   3  -8  113.74   30.08
   3  -3   8  124.43   32.22
   3   3   8  130.32   30.34
   3   3   8  125.94   29.69
   3   3   8   99.78   16.58
   3  -3   8   92.20   23.86
  -3  -3  -8   86.59   16.44
   3   3   9   14.68    9.49
   3  -3   9   34.43   14.76
  -3  -3  -9   38.95   11.85
  -3  -3  -9   35.01   20.24
  -3   3  -9   80.98   27.54
   3   3   9   43.65   17.46
   3   3   9   66.99   22.01
   3   3   9   28.78    9.12
   3   3  10   -9.00   10.78
   3  -3  10   -1.58    6.95
  -3  -3 -10   -8.55   14.51
  -3   3 -10   -0.77   12.25
   3   3  10   -3.09    4.72
  -3  -3 -10   -4.92    7.78
   3   3  11   35.97   19.45
   3  -3  11   14.04   14.44
  -3   3 -11   36.58   24.22
  -3  -3 -11    7.08   13.43
  -3   3 -11   38.59   22.93
  -3  -3 -11   16.09    7.85
   3   3  11   38.35   11.47
   3   3  12  148.03   33.05
   3  -3  12  166.33   34.70
  -3   3 -12  143.34   41.74
  -3  -3 -12  179.20   42.72
  -3   3 -12  159.48   41.53
   3   3  12  143.21   20.26
  -3  -3 -12  170.14   27.50
   3   3  13   23.01   17.67
   3  -3  13   25.25   18.34
  -3  -3 -13    9.62    9.10
  -3   3 -13   14.95   15.62
  -3  -3 -13    8.85   16.58
  -3   3 -13   13.37   16.58
   3   3  13   10.61    6.76
   3  -3  14  136.09   35.51
  -3   3 -14   54.10   24.04
  -3  -3 -14   93.57   33.47
  -3   3 -14   76.21   28.54
  -3  -3 -14  105.02   23.94
   3   3  14   71.93   14.33
   3   3  14   87.15   26.02
  -3   3 -15   29.09   18.27
  -3  -3 -15   65.40   28.54
  -3   3 -15   60.53   27.10
  -3  -3 -15   39.08   13.49
   3   3  15   58.52   14.00
  -3  -3 -16  356.80   64.86
  -3  -3 -16  309.43   42.47
  -3   3 -16  315.59   62.38
  -3   3 -16  299.72   57.32
  -3   3 -17  507.16   75.58
  -3   3 -17  514.41   83.88
  -3  -3 -17  435.82   75.05
  -3  -3 -17  408.53   51.52
  -3   3 -18   95.93   38.05
  -3  -3 -18  103.74   35.66
  -3   3 -18   70.99   27.62
  -3  -3 -18   44.82   16.48
  -3   3 -19   11.28   16.69
  -3  -3 -19   33.99   22.93
  -3   3 -19   54.80   29.14
  -3   3 -20   28.08   22.25
  -3   3 -20   58.68   30.99
  -3  -3 -20   23.53   12.32
  -3   3 -21  146.35   53.16
  -3  -3 -21  136.94   48.05
  -3   3 -21   97.39   38.59
  -3   3 -22   25.11   25.61
  -3  -3 -22   -8.74   17.72
  -3   3 -22   -1.53   14.57
  -3  -3 -23   39.15   29.65
  -3   3 -23   75.82   36.74
  -3   3 -23   33.16   25.11
  -3  -3 -24   32.78   26.57
  -3   3 -24   29.82   32.81
   3   4 -25   20.07   12.05
   3  -4 -25  -35.52   26.53
   3   4 -24    7.36   12.16
   3  -4 -24   -9.45   14.20
   3   4 -23  -25.56   29.13
   3  -4 -23    9.97   17.13
   3   4 -22   13.61   17.68
   3  -4 -22    1.73   16.03
   3   4 -21  129.09   48.53
  -3  -4  21  155.36   45.51
   3  -4 -21  161.80   47.87
   3   4 -20    4.95   20.05
  -3  -4  20    4.19   10.86
   3  -4 -20   -0.38   19.50
   3   4 -19  107.86   39.70
  -3  -4  19  128.03   39.07
   3  -4 -19  116.00   38.63
   3   4 -18  400.12   79.61
  -3  -4  18  310.24   60.34
   3  -4 -18  379.99   71.99
   3   4 -17   72.13   32.19
  -3  -4  17   78.61   33.62
   3  -4 -17   74.22   33.02
   3  -4 -16   26.11   20.43
  -3  -4  16   -1.13   17.84
   3  -4 -15  150.90   44.50
  -3  -4  15  146.06   41.82
   3  -4 -14   98.38   33.18
  -3  -4  14  131.44   38.09
  -3  -4  13   66.38   26.91
   3  -4 -13  -15.55   15.86
  -3  -4  12   16.13   18.39
   3  -4 -12   15.96   22.14
   3  -4 -11  588.59   78.00
  -3  -4  11  634.22   75.75
   3  -4 -11  664.29   72.98
   3  -4 -10  386.47   44.38
   3  -4 -10  374.61   54.67
  -3  -4  10  395.42   58.38
   3  -4 -10  327.87   56.60
   3  -4  -9   -3.67   10.12
   3   4  -9   -9.53    7.37
  -3  -4   9   -2.39    9.66
   3  -4  -9   13.56   10.99
   3  -4  -9   22.29   22.52
   3  -4  -8  585.02   53.12
   3   4  -8  617.76   67.15
   3  -4  -8  582.24   72.31
   3  -4  -8  572.82   61.65
  -3  -4   8  584.22   67.27
   3  -4  -7   22.49   12.65
   3   4  -7   19.97   12.63
  -3  -4   7   25.38   10.22
   3  -4  -7   11.68    5.67
   3  -4  -7   17.08   13.39
   3  -4  -6  432.03   45.47
   3   4  -6  420.94   52.73
   3  -4  -6  361.58   54.50
   3  -4  -6  398.76   48.50
  -3  -4   6  419.15   53.01
   3  -4  -5  195.23   30.26
  -3  -4   5  211.45   36.18
   3   4  -5  174.23   33.26
   3  -4  -5  207.13   33.26
   3  -4  -5  168.65   36.27
   3  -4  -4   90.39   20.47
   3  -4  -4   73.39   20.63
  -3  -4   4   70.62   21.79
   3   4  -4   90.47   23.66
   3  -4  -4   66.60   20.91
   3  -4  -3   99.54   22.62
   3  -4  -3   89.74   21.01
   3   4  -3   98.96   27.06
  -3  -4   3  183.65   39.02
   3  -4  -3   82.88   24.55
   3  -4  -2 2257.98  104.25
   3   4  -2 2561.50  119.13
   3  -4  -2 2315.57  121.43
   3  -4  -2 2214.27   96.06
  -3  -4   2 2374.15  112.85
   3   4  -1  329.02   43.62
   3  -4  -1  454.62   51.75
   3   4  -1  333.46   42.42
   3  -4  -1  584.47   67.65
   3  -4  -1  340.82   35.42
  -3  -4   1  299.98   40.67
   3   4   0  600.51   57.49
   3  -4   0  683.18   58.58
   3  -4   0  685.26   60.58
   3   4   0  610.95   56.90
   3  -4   0  630.42   44.55
  -3  -4   0  580.58   52.20
   3   4   1  252.87   37.03
   3  -4   1  317.34   42.05
   3  -4   1  280.69   39.30
   3  -4   1  331.00   29.57
   3   4   1  306.71   39.93
  -3  -4  -1  275.90   35.44
  -3  -4  -2  140.67   25.14
   3  -4   2  132.62   34.89
   3  -4   2  131.23   23.98
   3   4   2  119.37   25.43
   3   4   2  139.91   27.68
   3  -4   2  118.53   29.18
   3  -4   2  146.57   17.01
   3  -4   2  129.82   23.16
   3   4   2  169.60   36.13
   3   4   3   26.64   15.23
   3  -4   3   17.05    4.47
   3   4   3   12.02    4.86
   3  -4   3   30.70   19.95
  -3   4  -3    4.18    9.07
  -3  -4  -3   25.03   10.26
   3  -4   3   16.14    9.63
   3  -4   3   18.51   10.34
   3  -4   3   16.46    8.97
   3   4   4  679.30   69.85
   3  -4   4  832.03   86.77
  -3  -4  -4  775.73   57.06
   3  -4   4  715.74   61.58
  -3   4  -4  708.07   68.54
   3  -4   4  736.01   48.30
   3   4   4  784.45   76.17
   3  -4   4  733.44   73.42
   3   4   5 1668.97  109.47
  -3   4  -5 1629.53  105.05
   3  -4   5 1707.23  123.88
   3  -4   5 1647.50   94.33
  -3  -4  -5 1611.85   81.59
   3  -4   5 1551.44   62.69
   3   4   5 1677.73  109.72
   3  -4   5 1680.51  110.63
   3  -4   6  479.96   57.97
  -3   4  -6  452.20   55.95
   3   4   6  494.79   59.10
   3  -4   6  451.71   63.78
   3   4   6  439.79   50.92
   3  -4   6  521.24   54.41
  -3  -4  -6  458.77   42.79
   3   4   6  477.85   40.81
   3  -4   6  402.07   28.44
   3   4   6  480.03   57.57
   3   4   7   63.53   20.16
  -3  -4  -7   64.25   21.54
  -3   4  -7   74.46   22.66
   3  -4   7   89.99   24.31
   3   4   7   94.51   26.22
   3   4   7  113.93   25.71
   3  -4   7   76.87   10.38
   3  -4   7  100.10   27.01
   3   4   7   85.07   17.05
   3  -4   7  101.06   23.74
  -3  -4  -7   84.55   19.40
   3   4   8  226.73   39.22
  -3  -4  -8  280.18   46.88
   3   4   8  223.99   37.05
   3  -4   8  289.86   42.45
  -3   4  -8  257.62   44.14
   3   4   8  230.81   40.61
   3  -4   8  251.46   41.93
   3   4   8  263.56   29.38
  -3  -4  -8  243.35   31.45
   3   4   9  232.76   39.53
  -3   4  -9  273.81   49.98
  -3  -4  -9  226.62   42.93
   3   4   9  228.94   27.12
  -3  -4  -9  237.85   31.88
   3  -4   9  302.31   47.81
   3   4  10  166.75   33.61
   3  -4  10  189.38   37.70
  -3  -4 -10  184.58   39.83
  -3   4 -10  200.61   40.09
   3   4  10  179.77   25.09
  -3  -4 -10  207.89   31.47
   3   4  11   24.08   15.46
   3  -4  11   46.10   21.88
  -3  -4 -11   23.20   19.31
  -3   4 -11   51.44   25.48
  -3  -4 -11   10.31   10.27
   3   4  11   20.18    9.99
  -3   4 -12  402.08   60.09
  -3   4 -12  440.25   71.60
   3   4  12  466.82   40.66
  -3  -4 -12  414.67   61.78
  -3  -4 -12  469.73   48.03
   3   4  12  414.12   53.68
   3  -4  12  449.87   57.62
   3   4  13  126.09   31.15
  -3  -4 -13  136.39   26.80
  -3   4 -13  102.00   34.95
  -3  -4 -13  118.00   36.10
  -3   4 -13  133.26   36.42
   3  -4  13  134.22   33.84
   3   4  13  123.84   21.38
  -3  -4 -14  470.05   50.91
  -3   4 -14  513.45   69.54
  -3   4 -14  493.91   78.07
  -3  -4 -14  475.66   71.10
   3   4  14  404.35   39.08
   3   4  14  515.64   61.49
   3  -4  14  473.56   60.79
  -3   4 -15   44.39   24.23
  -3  -4 -15   34.46   21.74
  -3   4 -15   45.33   24.34
   3   4  15   39.86   11.80
  -3  -4 -15   68.30   19.62
  -3   4 -16   73.60   30.32
  -3  -4 -16  110.62   37.10
  -3   4 -16  101.27   37.09
  -3  -4 -16   83.84   22.39
  -3   4 -17   -3.83   21.39
  -3  -4 -17   -1.25   13.58
  -3  -4 -17  -11.02   12.57
  -3   4 -18   24.93   20.77
  -3  -4 -18   13.21   17.96
  -3  -4 -18   -7.28   15.97
  -3   4 -18   11.21   14.22
  -3   4 -19   55.88   32.15
  -3  -4 -19   27.31   25.82
  -3   4 -19   60.35   26.85
  -3   4 -20  175.32   50.00
  -3  -4 -20  182.23   52.71
  -3   4 -20  182.03   50.18
  -3   4 -21  220.47   59.76
  -3  -4 -21  134.95   44.04
  -3   4 -21  195.35   51.33
  -3   4 -22   75.60   39.57
  -3   4 -22   25.18   21.03
  -3  -4 -22   37.10   22.99
  -3   4 -23   10.06   22.01
  -3  -4 -23   -2.92   19.77
  -3   4 -23   17.28   22.96
  -3  -4 -24   -9.27   24.88
  -3   4 -24  -12.23   19.15
   3   5 -25  -20.73   23.35
   3   5 -24  165.17   56.46
   3  -5 -24  168.35   51.33
   3   5 -23  231.32   66.00
   3  -5 -23  107.56   43.81
   3   5 -22  278.37   70.75
  -3  -5  22  238.27   60.76
   3  -5 -22  259.31   64.50
   3   5 -21   20.72   23.81
  -3  -5  21   39.74   18.55
   3  -5 -21   44.68   25.59
   3   5 -20   93.75   38.27
  -3  -5  20   87.72   32.12
   3  -5 -20  141.73   49.43
   3   5 -19  -12.91   10.42
   3  -5 -19    9.18   25.38
  -3  -5  19    1.60   11.84
   3  -5 -18   55.56   24.69
  -3  -5  18   49.50   22.62
   3  -5 -17    3.72   14.87
  -3  -5  17    8.23   11.88
   3  -5 -16   16.09   16.93
  -3  -5  16   25.43   18.95
   3  -5 -15   10.98   10.01
  -3  -5  15  -11.56   21.23
  -3  -5  14  100.43   36.38
   3  -5 -14   72.51   16.66
   3  -5 -14   52.57   25.23
  -3  -5  13   24.10   23.99
   3  -5 -13   19.97    9.13
   3  -5 -13   12.21   18.86
   3  -5 -12  498.28   42.80
   3  -5 -12  411.50   64.83
  -3  -5  12  531.02   71.42
   3  -5 -11   22.02   10.45
   3  -5 -11   27.71   15.23
   3  -5 -10  232.37   42.76
   3  -5 -10  164.04   33.19
  -3  -5  10   47.24   26.59
   3  -5 -10  243.98   53.81
   3  -5  -9  145.14   35.65
  -3  -5   9   89.26   28.47
   3   5  -9   57.38   20.94
   3  -5  -9   82.43   25.72
   3  -5  -9  142.83   42.08
   3  -5  -8  758.16   54.55
   3   5  -8  791.72   77.77
   3  -5  -8  690.55   76.96
   3  -5  -8  712.16   70.51
  -3  -5   8  717.64   75.36
   3  -5  -7   41.49   17.90
  -3  -5   7   49.38   20.32
   3  -5  -7   36.46   11.54
   3   5  -7   29.53   14.95
   3  -5  -7   50.37   21.37
   3  -5  -6 1149.14   68.20
   3   5  -6 1201.95   90.39
   3  -5  -6 1113.80   94.40
   3  -5  -6 1152.25   83.00
  -3  -5   6 1220.24   92.81
   3  -5  -5    4.68    9.07
   3  -5  -5    6.48    4.77
  -3  -5   5    9.47   11.89
   3   5  -5   -1.65    6.38
   3  -5  -5    4.43    6.84
   3  -5  -4  229.17   30.44
   3   5  -4  310.95   43.85
  -3  -5   4  247.73   38.54
   3  -5  -4  247.28   35.55
   3  -5  -4  234.49   40.88
   3  -5  -3    0.20    7.78
   3  -5  -3   -2.21    9.34
   3  -5  -3    3.55    6.65
   3   5  -3   -2.50    5.72
   3  -5  -2   -4.91    7.48
   3   5  -2   25.21   16.05
   3   5  -2    8.77    5.18
   3  -5  -2   -4.15    9.61
  -3  -5   2    6.61   11.19
   3  -5  -2   20.60   14.80
   3  -5  -1   13.43    7.74
   3   5  -1   95.56   28.12
   3   5  -1   98.00   28.92
   3  -5  -1    8.74    8.08
  -3  -5   1  138.77   30.43
   3  -5  -1   16.12   10.78
   3   5   0  449.59   47.71
   3  -5   0  369.43   41.37
   3  -5   0  423.64   47.30
   3  -5   0  434.79   37.70
   3   5   0  493.55   54.59
  -3  -5   0  503.04   52.38
  -3  -5  -1  221.69   35.99
   3   5   1  208.25   32.33
   3  -5   1  338.33   41.94
   3  -5   1  316.69   41.17
   3  -5   1  402.10   34.60
   3   5   1  234.53   39.37
  -3  -5  -2  927.23   67.31
  -3   5  -2  841.39   73.84
   3  -5   2  969.16   98.89
   3   5   2  839.37   63.78
   3  -5   2  892.34   65.42
   3  -5   2  886.89   61.66
   3  -5   2  907.98   45.57
   3   5   2  946.85   75.87
   3   5   2 1049.48   89.72
   3  -5   2  842.14   79.74
  -3   5  -3  632.67   65.76
   3  -5   3  729.90   85.31
  -3  -5  -3  644.03   55.13
   3   5   3  692.46   58.57
   3  -5   3  596.63   54.22
   3   5   3  659.29   63.92
   3  -5   3  627.98   48.56
   3  -5   3  607.74   29.67
   3   5   3  647.93   69.67
   3  -5   3  585.12   65.52
  -3   5  -4 1412.43   94.82
   3  -5   4 1483.15  118.06
   3  -5   4 1425.23   84.74
  -3  -5  -4 1519.43   84.13
   3  -5   4 1433.54   67.16
   3   5   4 1482.95  103.69
   3  -5   4 1392.97  100.88
   3   5   5   46.09   20.06
   3  -5   5   92.98   27.55
   3   5   5   91.40   26.28
   3  -5   5   95.74   30.33
  -3   5  -5   67.41   22.54
  -3  -5  -5   94.08   21.53
   3  -5   5   75.14   19.58
   3  -5   5   61.97   12.85
   3   5   6   20.74   12.75
   3   5   6    8.75    8.01
   3  -5   6   17.99   10.41
  -3   5  -6   -5.28    8.55
   3  -5   6   -4.63    8.03
   3   5   6   20.58   10.65
   3  -5   6    0.91    3.12
   3  -5   6   11.86   10.26
  -3  -5  -6    6.34    5.64
   3   5   7  229.14   38.85
   3  -5   7  187.69   36.25
   3   5   7  253.46   38.33
   3  -5   7  261.27   39.23
   3   5   7  183.12   37.32
  -3   5  -7  221.20   40.32
  -3  -5  -7  230.34   40.05
   3   5   7  227.83   28.96
   3  -5   7  176.28   16.66
  -3  -5  -7  207.79   31.63
   3   5   8  742.30   74.53
  -3   5  -8  682.35   71.38
  -3  -5  -8  709.75   72.56
   3   5   8  746.60   52.85
  -3  -5  -8  737.40   59.73
   3   5   8  691.05   68.54
   3  -5   8  713.99   69.97
   3   5   9   -1.57   14.44
   3  -5   9   45.09   22.66
  -3  -5  -9   43.03   21.81
  -3  -5  -9   51.16   20.52
   3   5   9   17.16   10.17
   3   5  10  126.90   30.36
   3  -5  10  174.54   35.62
  -3  -5 -10  108.82   31.39
  -3   5 -10  160.02   36.89
  -3  -5 -10  111.30   24.38
   3   5  10  138.76   24.54
   3   5  11   20.78   21.52
   3  -5  11   16.73   14.35
  -3  -5 -11   78.68   35.90
  -3   5 -11    1.91    9.16
   3   5  11   54.35   18.45
  -3  -5 -11   65.25   26.15
   3   5  12   13.77   15.79
   3  -5  12   18.27   15.17
  -3  -5 -12   12.15   18.32
  -3   5 -12   37.51   24.87
   3   5  12    1.87    6.88
  -3  -5 -12   11.99   13.49
   3   5  13   82.15   29.13
   3  -5  13  123.73   34.80
  -3   5 -13   82.01   44.40
  -3  -5 -13   23.93   13.33
  -3  -5 -13   31.31   23.22
  -3   5 -13  174.89   51.92
   3   5  13   32.71   13.39
   3   5  14   14.20   15.86
   3  -5  14   37.34   24.15
  -3   5 -14   11.39   21.25
  -3  -5 -14  -24.92   21.11
  -3   5 -14  -10.64   13.79
  -3  -5 -14   -4.10    6.38
   3   5  14    0.38    5.72
  -3   5 -15   61.27   31.09
  -3  -5 -15   60.45   28.85
  -3   5 -15   76.75   31.81
   3   5  15   81.45   20.33
  -3  -5 -15   75.83   22.53
  -3   5 -16  460.55   81.00
  -3  -5 -16  436.75   55.66
  -3  -5 -16  483.56   76.06
  -3   5 -16  446.12   69.01
  -3   5 -17  199.90   53.73
  -3  -5 -17  114.17   35.56
  -3   5 -17  196.63   49.01
  -3  -5 -17   96.89   27.73
  -3  -5 -18  138.23   44.06
  -3   5 -18  135.96   41.21
  -3  -5 -18  130.93   33.49
  -3   5 -18  177.58   51.95
  -3   5 -19   53.10   30.05
  -3  -5 -19   81.56   32.56
  -3   5 -19   70.97   31.51
  -3  -5 -19   10.63    9.57
  -3   5 -20   25.07   17.01
  -3  -5 -20  109.15   40.48
  -3   5 -20   88.21   30.04
  -3   5 -21   56.05   28.92
  -3   5 -21   47.09   24.27
  -3  -5 -21   14.04   16.67
  -3   5 -22  -17.08   25.42
  -3  -5 -22  -47.43   25.73
  -3   5 -22   28.19   26.57
  -3   5 -23   52.64   31.59
  -3  -5 -23   44.58   28.35
  -3   5 -23   51.70   30.28
  -3  -5 -24  104.22   42.54
   3   6 -24   57.89   37.72
   3  -6 -24   25.91   14.73
   3   6 -23   19.64   25.48
  -3  -6  23    3.96   12.43
   3  -6 -23    2.95   11.44
   3   6 -22    8.12   26.29
  -3  -6  22   26.97   20.86
   3  -6 -22   39.11   23.04
   3   6 -21   32.64   29.24
   3  -6 -21    3.75   15.50
  -3  -6  21   46.98   27.26
   3   6 -20   12.26   14.06
  -3  -6  20   63.11   31.31
   3  -6 -19   17.20   20.51
  -3  -6  19   66.19   35.51
   3  -6 -18  462.89   76.98
  -3  -6  18  453.88   77.26
   3  -6 -17    0.74   10.34
  -3  -6  17  -22.87   19.94
  -3  -6  16   52.35   24.61
   3  -6 -16   59.80   28.25
  -3  -6  15   21.67   19.88
   3  -6 -15   35.36    9.40
   3  -6 -15    8.57    8.20
  -3  -6  14   45.74   24.49
   3  -6 -14   30.22    8.58
   3  -6 -14   14.61    9.43
   3  -6 -13  686.11   39.68
   3  -6 -13  668.01   84.37
  -3  -6  13  721.57   86.67
   3  -6 -12  244.46   24.18
  -3  -6  12  300.58   55.08
   3  -6 -12  235.98   51.17
   3  -6 -11  288.13   27.95
  -3  -6  11  186.34   45.91
   3  -6 -11  336.29   59.57
   3  -6 -10 1210.43   57.55
   3  -6 -10 1126.44  104.03
   3  -6 -10 1287.81  101.17
  -3  -6  10 1152.06  101.77
  -3  -6   9  140.49   46.52
   3  -6  -9   52.20   10.90
   3  -6  -9  112.69   35.79
   3  -6  -9   63.42   24.34
  -3   6   8  179.69   49.23
  -3  -6   8  178.75   38.97
   3  -6  -8  147.85   19.76
   3  -6  -8  130.04   33.92
   3  -6  -8  189.23   37.89
  -3   6   7  184.86   45.27
   3  -6  -7  223.83   26.30
  -3  -6   7  229.48   42.72
   3   6  -7  245.63   42.63
   3  -6  -7  182.89   38.83
   3  -6  -7  222.55   38.27
  -3   6   6   93.32   33.39
   3  -6  -6  101.90   19.25
  -3  -6   6  140.88   32.77
   3   6  -6  146.38   31.76
   3  -6  -6  111.06   30.18
   3  -6  -6  125.65   28.74
  -3   6   5  105.99   33.27
   3  -6  -5   93.65   17.66
  -3  -6   5  104.86   27.83
   3   6  -5  124.67   30.38
   3  -6  -5  105.49   27.82
   3  -6  -5  120.54   26.93
  -3   6   4  103.42   30.20
   3  -6  -4   89.97   18.02
  -3  -6   4   85.58   23.06
   3  -6  -4   88.86   24.49
   3  -6  -4   87.09   21.01
   3   6  -4   92.29   24.64
  -3   6   3   31.22   16.94
   3   6  -3   53.38   22.29
   3   6  -3   25.95   14.41
   3  -6  -3   29.70   11.52
  -3  -6   3   43.86   19.84
   3  -6  -3   28.38   15.76
   3  -6  -3   20.85    9.63
  -3   6   2  116.06   32.02
   3   6  -2  121.84   23.77
   3   6  -2  147.25   31.86
   3  -6  -2  110.59   21.46
  -3  -6   2  119.32   27.68
   3  -6  -2  100.18   25.83
   3  -6  -2  111.75   23.01
   3   6  -1    2.95    5.69
   3  -6  -1   25.15   15.90
   3   6  -1   -5.47    7.01
   3  -6  -1   28.88   21.05
  -3  -6   1    2.28    8.39
   3  -6  -1   -2.79   10.88
   3   6   0  132.73   31.44
  -3  -6   0  110.11   27.67
   3   6   0   83.56   23.67
   3  -6   0    5.22    6.78
   3  -6   0    9.36   11.14
   3  -6   0    9.45    8.18
   3   6   1  360.07   49.20
  -3  -6  -1  311.11   41.55
  -3   6  -1  337.74   45.72
   3   6   1  297.03   35.05
   3  -6   1  325.46   39.51
   3  -6   1  315.03   31.83
  -3   6  -1  329.94   47.66
   3  -6   1  318.06   36.82
   3  -6   2   53.32   25.57
   3  -6   2   15.14    8.19
  -3   6  -2   15.96   19.36
   3  -6   2   41.89   36.88
  -3   6  -2   68.48   27.62
  -3  -6  -2    6.49    6.73
   3   6   2   20.29    7.90
   3  -6   2   33.12   22.50
   3  -6   2   25.25   18.53
   3   6   2   22.56   13.62
   3   6   2    7.18    7.90
   3  -6   3   -8.55   11.05
  -3   6  -3   18.72   11.60
   3   6   3    0.63   13.70
   3  -6   3    7.92    5.70
   3  -6   3    6.49    9.84
  -3   6  -3    2.29    7.47
   3   6   3   -0.94    4.69
  -3  -6  -3   19.35   16.94
   3  -6   3    2.00    8.94
   3  -6   3    3.97    5.25
   3  -6   4  775.02   74.93
  -3   6  -4  730.99   69.01
   3  -6   4  835.62   90.47
   3   6   4  793.69   61.17
   3  -6   4  796.17   63.02
  -3  -6  -4  849.13   66.56
   3  -6   4  779.20   51.66
   3  -6   4  531.38   23.43
   3   6   4  916.06   80.16
  -3   6  -5  353.57   48.37
   3  -6   5  384.73   61.04
   3  -6   5  361.80   42.74
  -3  -6  -5  385.74   44.99
   3   6   5  362.91   40.73
   3  -6   5  395.47   34.23
   3   6   5  395.08   52.42
   3  -6   5  411.05   54.58
   3   6   6  373.35   53.09
  -3   6  -6  364.50   49.71
   3   6   6  401.97   41.97
  -3  -6  -6  414.73   47.27
   3  -6   6  361.54   29.11
   3   6   6  401.66   52.32
   3  -6   6  419.85   54.52
   3   6   7   38.26   17.39
   3  -6   7    6.86    7.05
  -3  -6  -7   65.79   24.41
  -3   6  -7   16.72   12.43
   3  -6   7   22.94    8.08
   3   6   7   34.53   13.73
  -3  -6  -7   63.20   22.32
  -3   6  -8  420.17   56.40
  -3  -6  -8  441.20   56.67
   3   6   8  420.48   42.28
  -3  -6  -8  454.19   49.50
   3   6   8  414.18   52.01
   3  -6   8  393.03   51.86
   3   6   9  118.43   30.78
   3  -6   9  124.70   33.94
  -3  -6  -9  106.16   30.24
  -3  -6  -9  104.63   27.37
  -3   6  -9  172.00   45.58
   3   6   9  101.37   21.95
   3   6  10   46.04   18.38
   3  -6  10   51.61   20.43
  -3  -6 -10   54.07   22.24
  -3   6 -10   62.50   27.07
  -3  -6 -10   28.28    9.45
   3   6  10   36.24   11.02
   3  -6  11  138.73   33.23
  -3  -6 -11   81.19   27.78
  -3   6 -11  144.12   37.33
   3   6  11  111.15   22.21
  -3  -6 -11  105.08   25.37
   3   6  11  131.62   29.73
  -3  -6 -12  904.65   90.21
  -3   6 -12  914.02   89.95
   3   6  12  888.68   65.58
  -3  -6 -12  952.55   77.40
   3   6  12  965.56   81.13
   3  -6  12  991.37   85.77
   3   6  13   62.15   24.37
   3  -6  13   38.62   21.74
  -3  -6 -13    1.89    9.56
  -3  -6 -13   59.06   26.28
  -3   6 -13   21.80   23.25
   3   6  13   -4.08    6.74
   3   6  14  205.95   38.60
  -3   6 -14  237.64   56.04
  -3  -6 -14  187.24   44.64
  -3   6 -14  197.42   44.20
  -3  -6 -14  188.15   35.72
   3   6  14  177.35   31.14
  -3   6 -15   55.55   32.64
  -3  -6 -15   60.36   28.78
  -3   6 -15   55.53   28.20
  -3  -6 -15   62.17   22.36
   3   6  15   33.26   13.58
  -3  -6 -16   84.21   26.71
  -3   6 -16  107.68   38.04
  -3  -6 -16  102.28   35.31
  -3   6 -16  143.45   41.26
  -3   6 -17   39.19   21.61
  -3  -6 -17   25.27   21.21
  -3   6 -17  -13.27   14.97
  -3  -6 -17   -2.69   13.03
  -3  -6 -18   19.89   16.24
  -3  -6 -18  -11.61   20.86
  -3   6 -18   42.54   25.16
  -3   6 -18   65.60   26.22
  -3   6 -19   90.39   40.61
  -3  -6 -19   64.20   34.20
  -3   6 -19   48.34   22.14
  -3  -6 -19   86.43   30.94
  -3   6 -20  203.02   57.95
  -3  -6 -20  238.61   59.55
  -3  -6 -20  238.16   49.38
  -3   6 -20  253.59   58.97
  -3   6 -21   72.37   33.58
  -3  -6 -21   20.47   13.48
  -3   6 -21   84.11   35.41
  -3   6 -22  -14.60   23.16
  -3  -6 -22   13.94   16.70
  -3   6 -22  -29.58   14.27
  -3  -6 -23  -72.11   35.31
   3   7 -24  -17.70   26.83
   3   7 -23   22.06   17.41
   3  -7 -23   87.04   42.02
  -3  -7  23   13.25   27.31
   3   7 -22  345.29   84.86
   3  -7 -22  389.42   76.53
  -3  -7  22  275.77   65.59
   3  -7 -21   82.69   32.39
  -3  -7  21    7.86   16.45
   3  -7 -20   67.04   33.32
  -3  -7  20   39.75   33.40
   3  -7 -19   52.82   31.49
  -3  -7  19   15.75   24.66
   3  -7 -18   13.72   18.58
  -3  -7  18  -10.42   11.94
  -3  -7  17   29.87   17.44
   3  -7 -17   10.58   10.70
  -3  -7  16  -19.08   17.74
   3  -7 -16   -0.45   11.44
  -3  -7  15  188.81   48.89
   3  -7 -15  172.54   44.90
   3  -7 -14  550.29   77.47
  -3  -7  14  487.51   74.00
  -3  -7  13    0.22   15.21
   3  -7 -13    2.25    1.92
   3  -7 -13    4.23   12.87
   3  -7 -12   72.63   14.32
  -3  -7  12   56.44   25.23
   3  -7 -12  153.04   52.02
   3  -7 -11  121.78   15.16
  -3  -7  11  247.58   67.47
   3  -7 -11  158.94   38.50
   3  -7 -10  108.88   15.15
  -3  -7  10   86.42   32.61
   3  -7 -10  144.61   36.71
   3  -7  -9   75.26   17.25
  -3  -7   9   44.14   24.92
   3  -7  -9  271.09   59.54
   3  -7  -9  391.57   65.57
   3  -7  -8  561.81   36.29
   3  -7  -8  552.93   68.35
   3  -7  -8  584.83   65.14
  -3  -7   8  639.40   73.87
   3  -7  -7  390.92   31.65
   3  -7  -7  380.40   56.01
   3  -7  -7  441.52   54.79
  -3  -7   7  452.41   60.02
  -3   7   7  397.65   66.20
   3  -7  -6  465.83   36.11
   3   7  -6  536.73   65.30
   3  -7  -6  482.75   61.26
   3  -7  -6  481.41   54.68
  -3  -7   6  515.40   62.77
  -3   7   6  464.82   69.71
  -3   7   5  124.18   34.66
   3  -7  -5  125.61   19.49
  -3  -7   5  120.86   29.34
   3  -7  -5   97.09   26.34
   3  -7  -5  147.80   29.54
   3   7  -5  132.12   31.91
  -3   7   4  186.92   40.60
   3   7  -4  203.98   31.32
   3  -7  -4  181.65   24.22
   3   7  -4  254.35   43.42
  -3  -7   4  203.06   38.70
   3  -7  -4  197.18   37.24
   3  -7  -4  189.70   32.24
  -3   7   3   -2.04    8.96
   3   7  -3   -2.38    5.67
   3   7  -3   16.69   15.75
   3  -7  -3    6.19    7.45
   3  -7  -3   -0.39    5.82
  -3  -7   3   14.56   12.09
   3  -7  -3    9.16    6.12
  -3   7   2   -1.38    6.96
   3   7  -2   -6.48    7.22
   3   7  -2    9.72    7.01
   3  -7  -2    3.32    6.42
   3  -7  -2    4.52    7.20
   3  -7  -2   -2.62    7.88
  -3  -7   2  -18.20   12.23
  -3  -7   1   72.59   30.24
  -3   7   1   14.65   10.32
   3   7  -1   39.38   21.79
   3  -7  -1   16.50   11.22
   3  -7  -1   14.67   11.25
   3  -7  -1   12.99    6.72
   3   7  -1   78.01   34.13
  -3  -7   0  348.39   46.60
  -3   7   0  288.17   42.07
   3   7   0  368.26   36.40
   3  -7   0  326.81   36.86
   3  -7   0  338.00   42.63
   3  -7   0  326.39   35.86
   3   7   0  405.65   54.64
   3   7   1  114.55   31.71
  -3  -7  -1  138.05   33.18
  -3   7  -1   95.20   25.95
   3   7   1   92.73   21.45
   3  -7   1  110.77   25.78
   3  -7   1  129.13   26.99
   3  -7   1   81.15   19.17
   3  -7   1   88.83   30.86
  -3   7  -2  334.60   45.13
   3  -7   2  395.94   64.81
   3   7   2  412.04   40.41
  -3  -7  -2  445.48   52.97
   3   7   2  441.23   57.54
   3  -7   2  394.04   42.01
   3  -7   2  419.22   35.40
  -3   7  -2  336.63   46.91
   3   7   2  424.67   56.73
   3  -7   2  354.11   51.58
   3   7   3  313.70   48.44
  -3   7  -3  296.75   44.11
   3  -7   3  270.87   26.39
   3  -7   3  332.08   58.25
   3   7   3  333.44   36.67
  -3  -7  -3  299.39   42.72
   3  -7   3  317.21   36.85
   3  -7   3  332.47   28.81
  -3   7  -3  299.01   43.24
   3  -7   3  258.46   42.75
  -3   7  -4  492.75   56.96
  -3  -7  -4  541.47   56.28
   3   7   4  571.41   54.01
   3  -7   4  537.27   45.10
   3  -7   4  493.52   28.91
   3  -7   4  499.67   31.31
  -3   7  -4  521.55   55.50
   3   7   4  501.37   59.17
   3  -7   4  528.53   61.30
   3   7   5   54.02   20.84
   3  -7   5   69.75   21.91
  -3   7  -5   62.31   18.26
  -3   7  -5   75.89   24.58
   3   7   5   66.92   19.60
   3  -7   5   84.81   17.22
  -3  -7  -5   49.19   17.39
   3   7   6    7.85    6.80
   3  -7   6  -17.89   15.35
  -3   7  -6   14.04   15.00
  -3   7  -6   14.76    7.67
   3   7   6   12.90   11.06
   3  -7   6    8.94    5.24
  -3  -7  -6    9.33    9.06
   3   7   7    9.48    9.63
   3  -7   7  -12.15   17.59
  -3  -7  -7   -0.19   10.55
  -3  -7  -7   35.95   19.38
  -3   7  -7   18.26   17.88
   3  -7   7    0.79    4.16
   3   7   7    3.17    7.56
  -3   7  -8  438.28   58.04
  -3  -7  -8  465.41   57.48
   3   7   8  485.30   48.42
  -3  -7  -8  479.79   53.90
   3   7   8  466.56   54.79
   3  -7   8  447.60   55.37
   3   7   9   87.60   21.29
   3  -7   9   82.70   24.47
  -3  -7  -9   90.73   26.12
  -3  -7  -9  101.42   26.95
  -3   7  -9  113.93   34.26
   3   7   9  126.33   25.54
   3  -7  10   31.18   18.12
   3   7  10   78.57   22.36
  -3  -7 -10  116.10   30.22
  -3   7 -10   80.80   30.41
  -3  -7 -10   98.52   26.67
   3   7  10   85.19   22.11
  -3   7 -11  331.81   54.52
  -3  -7 -11  682.75   77.62
   3   7  11  617.53   58.78
   3  -7  11  302.91   47.43
  -3  -7 -11  708.10   72.00
   3   7  11  593.09   65.66
   3  -7  12  205.30   39.75
  -3  -7 -12  206.71   42.81
   3   7  12  215.37   38.21
  -3   7 -12  197.16   41.31
   3   7  12  228.02   35.02
  -3  -7 -12  200.87   37.19
  -3  -7 -13   33.50   18.42
   3   7  13   21.84   17.77
   3  -7  13   31.47   19.52
  -3  -7 -13    0.97   12.15
  -3   7 -13   -4.12   10.84
   3   7  13    0.79    6.22
  -3  -7 -14    2.55   14.52
  -3  -7 -14   19.43   14.63
  -3   7 -14   23.04   18.46
   3   7  14   -2.88    5.36
  -3  -7 -15  104.67   34.58
  -3   7 -15  131.67   37.63
  -3  -7 -15  162.65   35.30
   3   7  15  117.24   27.44
  -3  -7 -16  593.06   71.19
  -3   7 -16  611.71   95.33
  -3   7 -16  577.30   80.24
  -3  -7 -16  562.98   80.70
  -3   7 -17  -16.56   15.42
  -3  -7 -17  -16.21   12.26
  -3  -7 -17   -9.78   17.21
  -3   7 -17   -7.68    9.82
  -3   7 -18  116.10   45.61
  -3  -7 -18  149.00   45.34
  -3   7 -18  134.48   40.05
  -3  -7 -18  135.51   35.13
  -3  -7 -19    1.26   10.58
  -3   7 -19    6.20   21.11
  -3  -7 -19   10.82   17.47
  -3   7 -19   17.41   18.60
  -3   7 -20  111.71   44.21
  -3  -7 -20  111.28   41.59
  -3   7 -20  127.50   40.72
  -3  -7 -20  121.54   35.51
  -3   7 -21   30.89   31.90
  -3  -7 -21    3.31   17.23
  -3   7 -21   37.98   24.10
  -3  -7 -21   -5.24    9.62
  -3   7 -22  -41.06   28.63
  -3  -7 -22  -22.18   28.40
  -3   7 -22   -5.47    9.86
  -3  -7 -22    1.33   14.47
  -3  -7 -23  -40.29   27.18
   3   8 -23  -41.27   36.42
   3  -8 -22   48.59   30.72
  -3  -8  22   31.95   27.19
   3  -8 -21    5.24   13.21
  -3  -8  21  -29.34   26.67
   3  -8 -20  104.93   38.09
  -3  -8  20   77.84   33.61
   3  -8 -19   51.33   26.77
  -3  -8  19   -1.12   14.63
  -3  -8  18  128.45   40.45
   3  -8 -18  154.60   45.49
  -3  -8  17  -14.92   23.35
   3  -8 -17  -24.33   22.68
  -3  -8  16   72.31   32.16
   3  -8 -16   75.20   28.75
  -3  -8  15  -20.30   14.64
   3  -8 -15    2.14   12.32
  -3  -8  14   28.37   16.46
   3  -8 -14   16.43   17.75
  -3  -8  13  349.73   63.01
   3  -8 -13  310.15   58.12
  -3  -8  12   -8.70   14.09
   3  -8 -12  -17.14   16.84
  -3  -8  11   22.94   14.24
   3  -8 -11   37.61   19.51
   3  -8 -10 1115.91  102.56
  -3  -8  10 1218.31  109.43
  -3  -8   9   24.91   19.33
   3  -8  -9   37.00   20.24
   3  -8  -9   40.17   17.09
  -3  -8   8  202.64   40.95
   3  -8  -8  233.11   47.33
   3  -8  -8  219.86   39.30
  -3  -8   7   86.82   27.49
   3  -8  -7   84.19   27.24
   3  -8  -7  110.59   27.29
  -3   8   6   33.02   20.54
  -3  -8   6   45.26   21.42
   3  -8  -6   41.09   19.58
   3  -8  -6   12.17    6.43
  -3   8   5   34.73   16.57
   3   8  -5   48.29   12.84
  -3  -8   5   42.45   23.67
   3  -8  -5   47.02   15.52
   3  -8  -5   51.78   24.24
  -3   8   4    8.02    8.71
   3   8  -4   14.34    8.00
   3   8  -4   13.83   14.25
   3  -8  -4   12.81    8.82
  -3  -8   4   32.63   18.65
  -3   8   3    2.53   12.41
   3   8  -3   21.39    8.59
   3   8  -3   25.64   18.24
   3  -8  -3   19.93   14.97
  -3  -8   3   13.87    9.90
  -3   8   2   20.91   14.93
   3   8  -2   21.57    6.96
   3  -8  -2   19.11    6.64
   3   8  -2   20.76   11.24
  -3  -8   2   36.76   17.67
  -3   8   1   11.56   12.74
  -3  -8   1   31.19   23.79
  -3   8   1   27.26   16.14
   3   8  -1   17.75   10.97
   3   8  -1   26.97   11.65
   3  -8  -1    8.28    5.42
  -3   8   0  317.56   43.27
  -3  -8   0  370.21   49.75
   3   8   0  381.74   33.57
   3   8   0  346.76   52.92
   3  -8   0  348.71   43.88
  -3   8   0  360.54   55.12
   3   8   1   15.56   11.55
  -3   8  -1   12.15   14.21
  -3  -8  -1   -3.00    7.38
   3   8   1    5.10    6.87
   3  -8   1    7.84    7.81
   3  -8   1   -8.90    8.30
   3   8   1  -19.06   18.68
   3  -8   2  -19.89   17.23
  -3   8  -2   28.50   14.78
  -3  -8  -2   30.47   14.40
   3  -8   2   16.33    9.92
   3   8   2   28.16   15.74
   3  -8   3    1.03    7.83
   3   8   3    0.19    6.66
  -3   8  -3  -18.75   14.21
   3   8   3   -1.90    4.97
   3  -8   3   -4.36    5.85
  -3  -8  -3   -1.34    6.56
   3  -8   3    3.48    7.26
  -3   8  -4  688.79   67.42
  -3  -8  -4  732.45   68.49
   3   8   4  729.87   64.07
   3  -8   4  638.87   49.96
   3  -8   4  705.48   40.35
  -3   8  -4  621.76   62.88
   3   8   4  690.12   69.71
   3  -8   4  669.58   68.25
  -3   8  -5   62.77   17.11
   3   8   5   66.43   23.10
   3  -8   5   70.58   22.99
  -3   8  -5   70.29   21.37
   3   8   5   67.05   18.93
   3  -8   5   73.22   11.60
   3  -8   5   52.55   14.41
  -3  -8  -5   74.62   22.32
   3  -8   5   30.74    8.89
  -3   8  -6  576.39   64.25
   3  -8   6  594.73   43.06
   3   8   6  637.64   58.22
  -3  -8  -6  609.48   62.20
  -3   8  -6  592.02   56.34
   3  -8   6  610.31   25.64
   3   8   6  601.66   62.31
   3  -8   6  553.55   61.17
  -3  -8  -7   46.68   16.99
   3   8   7   50.81   17.98
   3  -8   7   58.83   19.29
  -3  -8  -7   46.50   21.65
  -3   8  -7   35.59   21.35
   3  -8   7   56.66   12.75
   3   8   7   38.85   15.35
  -3   8  -7   39.01   14.05
  -3   8  -8  153.89   26.20
   3   8   8  114.89   27.74
   3  -8   8  168.89   34.05
  -3  -8  -8  177.68   34.74
  -3  -8  -8  148.72   33.74
  -3   8  -8  121.88   31.49
   3   8   8  173.66   31.99
  -3   8  -9   71.94   16.20
   3   8   9  102.35   26.14
   3  -8   9   86.79   23.95
  -3  -8  -9   80.74   24.26
  -3  -8  -9  125.47   30.57
  -3   8  -9   94.05   28.34
   3   8   9   93.70   22.90
   3  -8  10  190.60   38.19
  -3  -8 -10  249.08   44.81
  -3   8 -10  204.22   42.92
   3   8  10  239.44   37.69
  -3  -8 -10  228.94   41.65
   3   8  10  202.06   39.50
   3   8  11  108.43   27.95
   3  -8  11  113.13   29.06
  -3  -8 -11  103.51   32.37
  -3   8 -11   93.89   30.23
   3   8  11  103.58   25.48
  -3  -8 -11  125.44   32.55
   3   8  12  155.48   34.60
   3  -8  12   88.11   26.87
  -3  -8 -12   78.22   26.10
  -3   8 -12   77.70   27.12
   3   8  12   90.36   23.72
  -3  -8 -12   80.82   25.85
  -3  -8 -13  104.51   29.56
   3   8  13  103.62   26.85
  -3  -8 -13   59.59   23.54
  -3   8 -13   46.73   19.73
   3   8  13  106.66   27.87
  -3  -8 -14   20.66   15.88
  -3  -8 -14   43.93   21.29
  -3   8 -14  -10.95   14.51
   3   8  14   29.17   14.47
  -3  -8 -15    4.14   10.68
  -3   8 -15    0.69   17.10
  -3  -8 -15   35.12   20.61
   3   8  15    9.17    5.53
  -3  -8 -16  276.10   55.96
  -3   8 -16  201.23   48.96
  -3  -8 -16  250.79   48.30
  -3  -8 -17   -0.26   13.57
  -3   8 -17    8.67    9.28
  -3  -8 -17   25.29   14.36
  -3   8 -18    9.58   22.51
  -3  -8 -18    7.06    8.30
  -3  -8 -18   45.50   20.83
  -3   8 -18   15.86   21.65
  -3   8 -19   -5.40   11.41
  -3  -8 -19   48.80   25.01
  -3   8 -19   20.81   22.96
  -3  -8 -19    7.80   11.15
  -3   8 -20  169.96   53.70
  -3  -8 -20  120.35   43.64
  -3   8 -20  103.83   37.74
  -3  -8 -20   77.36   30.26
  -3  -8 -21   20.55   16.75
  -3   8 -21    1.06   14.87
  -3  -8 -21  -14.12   18.60
  -3   8 -21   -3.90   15.74
  -3   8 -22   30.26   25.47
  -3  -8 -22   18.91   29.83
  -3  -8 -22   -8.10   11.65
  -3  -8 -23   38.21   23.82
   3  -9 -21   78.48   33.64
  -3  -9  21   47.28   27.55
   3  -9 -20   42.81   26.23
  -3  -9  20   60.39   34.39
  -3  -9  19   30.19   12.41
   3  -9 -19   30.50   22.75
   3  -9 -18   13.48   12.30
  -3  -9  18   11.36    8.81
  -3  -9  17   14.42   14.31
   3  -9 -17   36.30   22.40
  -3  -9  16   32.90   25.12
   3  -9 -16   86.91   33.13
  -3  -9  15   79.49   28.52
   3  -9 -15   99.85   34.69
  -3  -9  14  262.48   54.61
   3  -9 -14  275.05   55.29
  -3  -9  13   51.82   25.20
   3  -9 -13   55.52   28.18
  -3  -9  12   31.64   25.66
   3  -9 -12   40.49   22.66
  -3  -9  11   64.76   27.98
   3  -9 -11   85.71   30.74
  -3  -9  10   -7.51   15.00
   3  -9 -10   19.78   17.68
  -3  -9   9    4.29   13.22
   3  -9  -9    9.84   17.87
   3  -9  -8  347.57   56.33
  -3  -9   8  328.82   54.79
   3  -9  -7  417.66   59.93
  -3  -9   7  407.29   60.12
   3   9  -6  459.56   38.16
   3  -9  -6  450.41   60.05
  -3  -9   6  500.24   67.19
   3   9  -5    4.24    3.64
   3  -9  -5    6.85   15.06
  -3  -9   5   15.74    7.72
  -3   9   4    0.56    7.98
   3   9  -4    9.22    4.12
   3  -9  -4   39.88   19.77
  -3  -9   4   37.70   18.56
  -3   9   3    7.06   14.26
  -3  -9   3   10.35   11.62
   3   9  -3    3.64    3.74
   3  -9  -3    8.14   10.95
  -3  -9   2   31.05   15.09
  -3   9   2   50.68   17.40
   3   9  -2   45.97    9.35
   3  -9  -2   30.84   14.72
  -3   9   2   21.06   14.06
  -3  -9   1   37.71   17.35
  -3   9   1   55.43   19.07
   3   9  -1   62.69   11.61
   3  -9  -1   38.68   13.12
  -3   9   1   43.58   22.34
  -3  -9   0  102.64   27.54
  -3   9   0   80.15   21.39
   3   9   0   91.88   31.35
   3  -9   0   92.68   23.50
  -3   9   0   95.47   28.41
   3  -9   0   51.15   20.52
   3  -9   1  100.21   25.70
   3   9   1  128.70   36.70
  -3   9  -1  132.76   28.08
  -3  -9  -1  170.77   34.89
   3  -9   1  176.93   31.80
   3   9   1  148.56   31.45
  -3   9  -1  146.46   34.77
  -3   9  -2  272.44   41.35
   3  -9   2  264.39   33.28
  -3  -9  -2  315.43   46.09
   3   9   2  320.84   45.07
   3  -9   2  323.06   41.43
  -3   9  -2  280.86   45.40
   3   9   2  311.46   46.52
   3  -9   2  276.12   43.62
   3   9   3   43.31   17.11
   3  -9   3   37.45   15.23
   3  -9   3   53.40   14.22
  -3   9  -3   64.61   23.21
   3   9   3   52.09   19.72
  -3  -9  -3   56.39   22.48
   3  -9   3   45.24   16.30
   3   9   4    8.42   12.02
   3  -9   4    5.70    6.88
   3  -9   4    5.29    6.64
  -3   9  -4    3.81   10.27
   3   9   4   11.83   12.85
   3  -9   4   12.84    7.69
  -3  -9  -4  -10.95   14.20
   3   9   5   65.36   20.29
   3  -9   5   62.18   18.08
  -3   9  -5   79.54   23.41
   3   9   5   68.37   21.04
   3  -9   5   89.38   18.69
   3  -9   5   70.64   13.67
  -3  -9  -5   91.72   24.34
  -3   9  -5   92.65   22.88
   3   9   6  -10.93   13.91
   3  -9   6   -2.06   14.41
   3  -9   6    2.43    3.99
  -3   9  -6   12.14   14.65
   3  -9   6    7.27    7.57
   3   9   6   -0.03    7.06
  -3  -9  -6    3.02    9.51
  -3   9  -6   -9.49    8.93
  -3  -9  -7   11.19    9.05
   3   9   7    0.27   10.32
   3  -9   7   24.28   15.94
  -3  -9  -7  -13.52   10.04
  -3   9  -7   11.50   13.49
   3  -9   7   -5.70    7.53
   3   9   7   -4.87    7.83
   3  -9   7    6.86    3.84
  -3   9  -7   -5.05    7.90
   3   9   8  130.32   28.66
   3  -9   8  161.76   32.33
  -3  -9  -8  150.22   33.14
  -3  -9  -8  155.65   32.48
  -3   9  -8  145.62   34.64
   3   9   8  126.88   27.28
  -3   9  -8  134.85   25.29
  -3   9  -9  508.01   65.10
  -3  -9  -9  492.58   59.09
   3   9   9  514.40   55.89
  -3  -9  -9  584.31   67.56
  -3   9  -9  503.02   48.06
   3   9   9  493.04   55.80
   3  -9   9  454.53   55.02
  -3   9 -10   36.13   12.05
   3   9  10   57.56   22.69
   3  -9  10   62.44   23.82
  -3  -9 -10   46.78   20.10
  -3   9 -10   68.96   24.23
  -3  -9 -10   63.90   24.52
   3   9  10   63.37   20.24
  -3   9 -11   26.02   10.10
   3   9  11   17.20   13.85
   3  -9  11   25.59   15.31
  -3  -9 -11   21.43   14.88
  -3   9 -11   14.19   17.59
  -3  -9 -11   20.10   16.61
   3   9  11   10.68   11.42
   3   9  12   64.35   22.24
   3  -9  12   75.91   25.50
  -3  -9 -12   76.91   25.88
  -3   9 -12   49.11   21.17
   3   9  12   28.98   15.47
  -3  -9 -12   50.19   20.02
  -3  -9 -13   -3.28   10.47
  -3   9 -13    2.33   16.43
   3   9  13    1.51    9.34
  -3  -9 -13   -0.37   12.24
  -3  -9 -14   20.58   11.98
  -3  -9 -14   22.47   14.43
  -3   9 -14   -9.00   14.81
  -3  -9 -15   40.94   21.31
  -3  -9 -15   36.48   19.40
  -3   9 -15   14.13   13.13
  -3  -9 -16  153.45   40.80
  -3   9 -16  175.32   43.42
  -3  -9 -16  143.23   37.72
  -3  -9 -17   11.24   19.16
  -3   9 -17   23.92   14.75
  -3  -9 -17   17.34   13.25
  -3  -9 -18   64.14   28.18
  -3   9 -18   96.86   38.88
  -3  -9 -18   86.89   30.57
  -3  -9 -19   25.95   17.95
  -3  -9 -19   53.52   24.11
  -3   9 -19   48.45   31.57
  -3  -9 -20   69.21   35.36
  -3  -9 -20    5.15   13.62
  -3   9 -20   29.47   24.05
  -3  -9 -21   -1.13   15.31
  -3  -9 -21   19.50   16.43
  -3  -9 -22   34.01   16.09
  -3  -9 -22   46.06   20.24
  -3  -9 -23   -7.37   18.76
   3 -10 -21   -0.56   10.78
  -3 -10  21    6.26   25.21
  -3 -10  20  145.67   48.02
   3 -10 -20  209.48   57.29
  -3 -10  19   -1.27   14.84
   3 -10 -19    9.51   13.05
  -3 -10  18  134.27   42.84
   3 -10 -18  108.47   37.92
  -3 -10  17   33.76   26.93
   3 -10 -17   13.70   13.34
  -3 -10  16   70.20   28.63
   3 -10 -16   75.00   32.57
  -3 -10  15   90.74   35.36
   3 -10 -15   53.08   28.56
  -3 -10  14   20.24   20.98
   3 -10 -14   -3.36   11.87
  -3 -10  13   55.93   26.09
   3 -10 -13   69.82   28.51
  -3 -10  12  222.55   50.97
   3 -10 -12  196.75   47.99
  -3 -10  11  128.66   37.39
   3 -10 -11  154.36   40.43
   3 -10 -10  772.96   87.68
  -3 -10  10  784.28   91.91
  -3 -10   9  278.35   52.78
   3 -10  -9  236.92   47.36
  -3 -10   8  157.29   37.84
   3 -10  -8  166.73   39.14
   3  10  -7   88.31   15.06
  -3 -10   7  174.55   42.39
   3 -10  -7  124.82   32.46
   3  10  -6  564.97   30.11
   3 -10  -6  612.27   71.04
  -3 -10   6  630.12   75.88
   3 -10  -5   26.41   17.68
  -3 -10   5   18.18   13.34
   3 -10  -4   46.49   19.86
  -3 -10   4   54.69   21.87
  -3 -10   3  149.74   38.06
   3 -10  -3  114.05   28.32
  -3  10   3  118.18   36.56
  -3 -10   2   98.76   29.10
  -3  10   2   71.14   21.26
   3 -10  -2   74.64   24.23
  -3  10   2  106.11   34.50
  -3  10   1   18.70   17.38
  -3 -10   1   25.34   14.94
  -3  10   1   21.66   13.36
   3 -10  -1   17.13   15.03
   3 -10   0   42.31   16.76
  -3  10   0   33.61   15.99
  -3 -10   0   40.87   23.77
   3 -10   0   39.13   17.54
  -3  10   0   24.51   18.76
   3  10   0   15.39    9.11
   3  10   1    8.85   13.56
  -3  10  -1   21.77   14.98
  -3 -10  -1   32.08   16.99
   3 -10   1   19.34   10.65
  -3  10  -1   21.22    8.99
   3 -10   1   16.15    9.40
   3  10   2  146.57   31.24
   3 -10   2  150.28   32.52
   3 -10   2  128.21   24.66
  -3  10  -2  151.56   32.06
  -3 -10  -2  112.52   30.10
   3 -10   2  169.08   30.46
  -3  10  -2  140.42   33.96
   3 -10   3   59.78   21.33
   3  10   3   95.93   25.07
  -3  10  -3   90.52   25.29
   3 -10   3   92.84   22.47
  -3 -10  -3   83.72   23.35
   3 -10   3   79.88   17.79
  -3  10  -3   75.44   24.01
   3  10   4   39.35   17.50
   3 -10   4   37.15   14.81
   3 -10   4   61.53   15.14
  -3  10  -4   42.02   17.80
   3 -10   4   48.71   15.52
  -3 -10  -4   32.44   16.12
   3 -10   5  255.51   39.86
   3 -10   5  325.48   32.19
  -3  10  -5  212.35   38.90
   3 -10   5  247.40   32.50
  -3 -10  -5  243.32   43.03
   3  10   5  242.24   39.21
   3  10   6  196.02   35.21
   3 -10   6  204.46   35.03
   3 -10   6  224.66   24.83
  -3  10  -6  221.77   42.00
   3 -10   6  188.57   28.52
  -3 -10  -6  227.53   40.20
  -3 -10  -7  205.79   41.11
   3  10   7  195.15   35.60
   3 -10   7  163.83   32.93
  -3 -10  -7  152.20   31.11
  -3  10  -7  183.20   37.91
   3 -10   7  203.74   22.83
  -3  10  -7  178.07   32.73
   3  10   8   45.96   16.10
   3 -10   8   32.42   14.71
  -3 -10  -8   47.45   22.06
  -3 -10  -8   30.79   13.21
  -3  10  -8   18.57   13.33
   3 -10   8   37.89    9.79
  -3  10  -8   43.29   16.47
   3  10   9   73.48   22.43
   3 -10   9   89.83   23.73
   3 -10   9   62.58   10.48
  -3 -10  -9   98.23   27.14
  -3 -10  -9   95.22   30.95
  -3  10  -9   65.89   25.53
  -3  10  -9   70.18   20.45
   3  10  10   55.39   20.01
   3 -10  10   57.80   21.61
  -3 -10 -10   39.48   16.78
  -3  10 -10   52.74   25.32
  -3 -10 -10   51.45   22.10
  -3  10 -10   35.73   11.28
   3  10  11   50.97   21.24
  -3 -10 -11   39.85   19.55
  -3  10 -11   97.68   31.24
  -3 -10 -11   49.91   21.39
  -3  10 -11   73.64   19.20
  -3 -10 -12    0.41    7.44
  -3  10 -12  -11.74   17.30
  -3 -10 -12    9.31   13.58
  -3 -10 -13  105.38   31.05
  -3  10 -13   72.24   27.04
  -3 -10 -13  105.47   31.29
  -3 -10 -14   44.10   22.18
  -3 -10 -14   63.83   25.63
  -3  10 -14   28.86   18.54
  -3 -10 -15   71.03   24.56
  -3 -10 -15   70.19   26.54
  -3  10 -15  126.30   35.69
  -3 -10 -16   33.45   17.22
  -3 -10 -16   74.30   28.68
  -3  10 -16   51.43   24.99
  -3 -10 -17   70.25   31.64
  -3  10 -17   24.99   14.55
  -3 -10 -17   54.38   23.45
  -3 -10 -18  -27.41   26.12
  -3  10 -18    1.10    9.97
  -3 -10 -18   12.29   15.08
  -3 -10 -19  -13.59   20.17
  -3  10 -19  -33.08   24.62
  -3 -10 -19  -19.75    8.31
  -3 -10 -20  -22.60   17.74
  -3 -10 -20  -33.76   24.35
  -3 -10 -21   25.99   17.70
  -3 -10 -21  -86.06   36.52
  -3 -10 -22   46.93   29.42
  -3 -10 -22   -0.21    7.18
  -3 -10 -23    1.42   13.29
  -3 -11  20   19.45   16.99
   3 -11 -20   37.44   30.11
  -3 -11  19   18.17   16.06
   3 -11 -19   57.51   30.44
  -3 -11  18  -18.42   10.32
   3 -11 -18   47.81   23.15
  -3 -11  17   28.52   17.21
   3 -11 -17   -2.25   16.63
  -3 -11  16   61.12   36.21
   3 -11 -16   52.82   23.60
  -3 -11  15  208.81   54.59
   3 -11 -15  209.74   48.83
  -3 -11  14  116.71   40.09
   3 -11 -14  107.18   36.99
  -3 -11  13  251.55   56.20
   3 -11 -13   75.17   28.41
  -3 -11  12   72.94   33.26
   3 -11 -12   41.52   20.78
  -3 -11  11  248.94   56.74
   3 -11 -11   30.65   19.71
  -3 -11  10   -1.22   11.39
   3 -11 -10   44.17   19.34
   3  11  -9   39.12    8.11
  -3 -11   9   38.84   24.71
   3 -11  -9   41.68   24.75
  -3 -11   8   27.22   20.64
   3 -11  -8   81.06   32.00
   3 -11  -7  304.32   51.51
  -3 -11   7  313.28   55.41
   3 -11  -6  303.00   50.04
  -3 -11   6  356.53   58.22
   3 -11  -5  286.03   49.67
  -3 -11   5  346.03   56.02
   3 -11  -4   49.21   20.42
  -3 -11   4   66.31   24.00
  -3 -11   3  127.38   31.47
  -3  11   3  124.45   28.39
   3 -11  -3  136.68   32.37
  -3 -11   2    5.42    9.95
  -3  11   2   -3.02    6.08
   3 -11  -2   19.73   18.09
  -3 -11   1  151.33   39.72
  -3  11   1   24.64   18.11
   3 -11  -1   34.16   20.44
  -3  11   1   27.16   22.96
   3  11  -1  139.96   39.69
   3 -11  -1   17.25    9.80
   3  11   0   -0.35    8.89
   3 -11   0   28.05   13.76
  -3  11   0   20.46   15.07
  -3 -11   0   56.22   24.62
   3 -11   0   14.80   13.06
  -3  11   0    6.57   12.42
  -3  11  -1  386.15   49.73
  -3 -11  -1  460.33   63.57
   3 -11   1  402.24   48.67
   3 -11   1  433.77   51.21
  -3  11  -1  348.05   55.63
   3  11   1  447.71   56.32
   3 -11   1  419.36   54.33
   3  11   2   84.65   21.51
   3 -11   2   93.93   25.88
  -3  11  -2  125.83   28.50
   3 -11   2  104.59   23.56
  -3 -11  -2  109.57   30.21
   3 -11   2  118.10   27.02
  -3  11  -2  111.87   31.94
   3  11   3   85.74   22.50
   3 -11   3  103.57   27.09
  -3  11  -3  117.28   30.63
   3 -11   3   78.63   22.25
  -3 -11  -3   80.95   23.93
   3 -11   3  119.28   25.10
  -3  11  -3  114.24   35.75
   3  11   4    6.98   11.92
   3 -11   4   31.73   12.90
  -3  11  -4   13.73   12.66
   3 -11   4    0.77   13.14
   3 -11   4   29.61   12.86
  -3 -11  -4   -1.41   13.07
  -3  11  -4   23.61   12.61
   3  11   5   -0.13   10.09
   3 -11   5  -10.38   10.86
  -3  11  -5   17.40   14.59
   3 -11   5   -2.93    5.46
   3 -11   5   13.99    8.58
  -3 -11  -5   -2.61   14.43
  -3  11  -5    2.76    6.40
   3  11   6   -2.34   10.03
   3 -11   6    0.30    8.84
   3 -11   6   -0.58    5.38
  -3  11  -6    9.80    9.48
[truncated: 122,061 more chars]
