# Supplementary material for: Investigating the geometrical preferences of a flexible benzimidazolone-based linker in the synthesis of coordination polymers
Source: R Soc Open Sci. 2017 Dec 6;4(12):171064. doi: 10.1098/rsos.171064 (PMC5750013; doi:10.1098/rsos.171064)
Supplement: SrL.cif [file rsos171064supp7.cif]

data_tle1708c
# start Validation Reply Form
_vrf_PLAT911_tle1708c            
;
PROBLEM: Missing # FCF Refl Between THmin & STh/L=  0.600          6 Report
RESPONSE: These are most likely due to small systematic errors during integration
;
# Added during the CSD deposition process: Friday 04 August 2017 03:22 PM
# end Validation Reply Form

_refine_special_details          ?
_audit_creation_date             2017-08-04
_audit_creation_method           
;
Olex2 1.2
(compiled 2017.07.20 svn.r3457 for OlexSys, GUI svn.r5370)
;
loop_
_publ_author_name
_publ_author_email
_publ_author_address
'Nevin, A.C.' nevina@cardiff.ac.uk
;
Cardiff University
Chemistry
Main Building
Cardiff
CF10 3AT
UK
;

_publ_contact_author_address     
;
Cardiff University
Chemistry
Main Building
Cardiff
CF10 3AT
UK
;
_publ_contact_author_email       nevina@cardiff.ac.uk
_publ_contact_author_id_orcid    0000-0001-7280-847X
_publ_contact_author_name        'Nevin, A.C.'
_publ_requested_journal          Angew.Chem.
_publ_section_references         
;
Bourhis, L.J., Dolomanov, O.V., Gildea, R.J., Howard, J.A.K., Puschmann, H.
 (2015). Acta Cryst. A71, 59-75.

Dolomanov, O.V., Bourhis, L.J., Gildea, R.J, Howard, J.A.K. & Puschmann, H.
 (2009), J. Appl. Cryst. 42, 339-341.

Sheldrick, G.M. (2015). Acta Cryst. C71, 3-8.
;
_chemical_name_common            ?
_chemical_name_systematic        ?
_chemical_formula_moiety         'C11 H9 N2 O5.5 Sr'
_chemical_formula_sum            'C11 H9 N2 O5.50 Sr'
_chemical_formula_weight         344.82
_chemical_melting_point          ?
_chemical_oxdiff_formula         'C11 H10 N2 O5 Sr'
_chemical_oxdiff_usercomment     'Libby Sr MOF'
loop_
_atom_type_symbol
_atom_type_description
_atom_type_scat_dispersion_real
_atom_type_scat_dispersion_imag
_atom_type_scat_source
C C 0.0181 0.0091 'International Tables Vol C Tables 4.2.6.8 and 6.1.1.4'
H H 0.0000 0.0000 'International Tables Vol C Tables 4.2.6.8 and 6.1.1.4'
N N 0.0311 0.0180 'International Tables Vol C Tables 4.2.6.8 and 6.1.1.4'
O O 0.0492 0.0322 'International Tables Vol C Tables 4.2.6.8 and 6.1.1.4'
Sr Sr -0.3528 1.8200 'International Tables Vol C Tables 4.2.6.8 and 6.1.1.4'

_shelx_space_group_comment       
;
The symmetry employed for this shelxl refinement is uniquely defined
by the following loop, which should always be used as a source of
symmetry information in preference to the above space-group names.
They are only intended as comments.
;
_space_group_crystal_system      monoclinic
_space_group_IT_number           15
_space_group_name_H-M_alt        'I 1 2/a 1'
_space_group_name_Hall           '-I 2ya'
loop_
_space_group_symop_operation_xyz
'x, y, z'
'-x+1/2, y, -z'
'x+1/2, y+1/2, z+1/2'
'-x+1, y+1/2, -z+1/2'
'-x, -y, -z'
'x-1/2, -y, z'
'-x+1/2, -y+1/2, -z+1/2'
'x, -y+1/2, z+1/2'

_cell_length_a                   17.1449(6)
_cell_length_b                   4.8951(2)
_cell_length_c                   26.8363(14)
_cell_angle_alpha                90
_cell_angle_beta                 95.495(4)
_cell_angle_gamma                90
_cell_volume                     2241.93(18)
_cell_formula_units_Z            8
_cell_measurement_reflns_used    1542
_cell_measurement_temperature    150.0(3)
_cell_measurement_theta_max      73.5020
_cell_measurement_theta_min      5.1480
_shelx_estimated_absorpt_T_max   ?
_shelx_estimated_absorpt_T_min   ?
_exptl_absorpt_coefficient_mu    6.963
_exptl_absorpt_correction_T_max  1.000
_exptl_absorpt_correction_T_min  0.838
_exptl_absorpt_correction_type   gaussian
_exptl_absorpt_process_details   
;
CrysAlisPro 1.171.38.43f (Rigaku Oxford Diffraction, 2015)
Numerical absorption correction based on gaussian integration over
			a multifaceted crystal model
Empirical absorption correction using spherical harmonics,
 implemented in SCALE3 ABSPACK scaling algorithm.
;
_exptl_absorpt_special_details   ?
_exptl_crystal_colour            'clear colourless'
_exptl_crystal_colour_lustre     clear
_exptl_crystal_colour_modifier   .
_exptl_crystal_colour_primary    colourless
_exptl_crystal_density_diffrn    2.043
_exptl_crystal_density_meas      ?
_exptl_crystal_density_method    ?
_exptl_crystal_description       needle
_exptl_crystal_F_000             1368
loop_
_exptl_crystal_face_index_h
_exptl_crystal_face_index_k
_exptl_crystal_face_index_l
_exptl_crystal_face_perp_dist
-10 0 -7 0.0140
10 0 7 0.0104
-2 3 8 0.0581
2 -3 -8 0.0727
2 1 -16 0.0203
-2 -1 16 0.0203

_exptl_crystal_preparation       ?
_exptl_crystal_recrystallization_method 
"Crystals were grown in DMF with HCl at 80'C"
_exptl_crystal_size_max          0.138
_exptl_crystal_size_mid          0.049
_exptl_crystal_size_min          0.024
loop_
_exptl_oxdiff_crystal_face_indexfrac_h
_exptl_oxdiff_crystal_face_indexfrac_k
_exptl_oxdiff_crystal_face_indexfrac_l
_exptl_oxdiff_crystal_face_x
_exptl_oxdiff_crystal_face_y
_exptl_oxdiff_crystal_face_z
-10.0055 -0.0032 -7.0026 -0.1917 -0.2826 -0.9651
10.0055 0.0032 7.0026 0.1917 0.2826 0.9651
-2.0107 2.9981 8.0022 -0.5488 -0.8098 0.4042
2.0107 -2.9981 -8.0022 0.5488 0.8098 -0.4042
1.9888 0.9997 -15.9802 -0.7584 0.5340 -0.2977
-1.9888 -0.9997 15.9802 0.7584 -0.5340 0.2977

_exptl_transmission_factor_max   ?
_exptl_transmission_factor_min   ?
_diffrn_reflns_av_R_equivalents  0.0492
_diffrn_reflns_av_unetI/netI     0.0689
_diffrn_reflns_Laue_measured_fraction_full 0.997
_diffrn_reflns_Laue_measured_fraction_max 0.966
_diffrn_reflns_limit_h_max       21
_diffrn_reflns_limit_h_min       -19
_diffrn_reflns_limit_k_max       5
_diffrn_reflns_limit_k_min       -3
_diffrn_reflns_limit_l_max       32
_diffrn_reflns_limit_l_min       -26
_diffrn_reflns_number            4021
_diffrn_reflns_point_group_measured_fraction_full 0.997
_diffrn_reflns_point_group_measured_fraction_max 0.966
_diffrn_reflns_theta_full        67.684
_diffrn_reflns_theta_max         73.912
_diffrn_reflns_theta_min         3.309
_diffrn_ambient_environment      N~2~
_diffrn_ambient_temperature      150.0(3)
_diffrn_detector                 'CCD area detector'
_diffrn_detector_area_resol_mean 10.3613
_diffrn_detector_type            'Agilent Diffraction Atlas detector'
_diffrn_measured_fraction_theta_full 0.997
_diffrn_measured_fraction_theta_max 0.966
_diffrn_measurement_details      
;
List of Runs (angles in degrees, time in seconds):

  # Type    Start    End  Width  t~exp~   \w     \q     \k     \f   Frames
#--------------------------------------------------------------------------
  1  \w    -95.00 -10.00   1.00   15.00    --  -41.09 125.00 120.00   85
  2  \w   -117.00 -12.00   1.00   15.00    --  -41.09 -77.00   0.00  105
  3  \w     17.00  46.00   1.00   15.00    --   41.09  38.00-180.00   29
  4  \w    142.00 170.00   1.00   60.00    --  106.34  30.00  60.00   28
  5  \w     76.00 115.00   1.00   60.00    --  106.34 -45.00-180.00   39
  6  \w    115.00 177.00   1.00   60.00    --  106.34 125.00-120.00   62
  7  \w     97.00 163.00   1.00   60.00    --  106.34 125.00   0.00   66
  8  \w     30.00 116.00   1.00   60.00    --  106.34 -77.00 -30.00   86
  9  \w     82.00 178.00   1.00   60.00    --  106.34  45.00  90.00   96
 10  \w     85.00 126.00   1.00   60.00    --  106.34  30.00  60.00   41
;
_diffrn_measurement_device       '\k-geometry diffractometer'
_diffrn_measurement_device_type  'SuperNova-Duo, Atlas'
_diffrn_measurement_method       '\w scans'
_diffrn_orient_matrix_type       
'CrysAlisPro convention (1999,Acta A55,543-557)'
_diffrn_orient_matrix_UB_11      -0.0021370000
_diffrn_orient_matrix_UB_12      -0.2660134000
_diffrn_orient_matrix_UB_13      0.0305519000
_diffrn_orient_matrix_UB_21      0.0531582000
_diffrn_orient_matrix_UB_22      -0.1396010000
_diffrn_orient_matrix_UB_23      -0.0355313000
_diffrn_orient_matrix_UB_31      0.0729178000
_diffrn_orient_matrix_UB_32      0.0940686000
_diffrn_orient_matrix_UB_33      0.0335887000
_diffrn_radiation_collimation    'focusing mirrors'
_diffrn_radiation_monochromator  mirror
_diffrn_radiation_probe          x-ray
_diffrn_radiation_type           CuK\a
_diffrn_radiation_wavelength     1.54184
_diffrn_radiation_wavelength_determination fundamental
_diffrn_radiation_xray_symbol    K-L~2,3~
_diffrn_source                   'microfocus sealed tube'
_diffrn_source_current           0.8
_diffrn_source_power             0.04
_diffrn_source_target            Cu
_diffrn_source_type              'Agilent Diffraction microfocus tube'
_diffrn_source_voltage           50
_reflns_Friedel_coverage         0.000
_reflns_Friedel_fraction_full    .
_reflns_Friedel_fraction_max     .
_reflns_number_gt                1849
_reflns_number_total             2192
_reflns_odcompleteness_completeness 99.73
_reflns_odcompleteness_iscentric 1
_reflns_odcompleteness_theta     66.97
_reflns_special_details          
;
 Reflections were merged by SHELXL according to the crystal
 class for the calculation of statistics and refinement.
 
 _reflns_Friedel_fraction is defined as the number of unique
 Friedel pairs measured divided by the number that would be
 possible theoretically, ignoring centric projections and
 systematic absences.
;
_reflns_threshold_expression     'I > 2\s(I)'
_computing_cell_refinement       'CrysAlisPro 1.171.38.43f (Rigaku OD, 2015)'
_computing_data_collection       'CrysAlisPro 1.171.38.43f (Rigaku OD, 2015)'
_computing_data_reduction        'CrysAlisPro 1.171.38.43f (Rigaku OD, 2015)'
_computing_molecular_graphics    'Olex2 (Dolomanov et al., 2009)'
_computing_publication_material  'Olex2 (Dolomanov et al., 2009)'
_computing_structure_refinement  'ShelXL (Sheldrick, 2015)'
_computing_structure_solution    'olex2.solve (Bourhis et al., 2015)'
_refine_diff_density_max         0.853
_refine_diff_density_min         -1.296
_refine_diff_density_rms         0.162
_refine_ls_extinction_coef       .
_refine_ls_extinction_method     none
_refine_ls_goodness_of_fit_ref   1.025
_refine_ls_hydrogen_treatment    mixed
_refine_ls_matrix_type           full
_refine_ls_number_parameters     169
_refine_ls_number_reflns         2192
_refine_ls_number_restraints     271
_refine_ls_R_factor_all          0.0550
_refine_ls_R_factor_gt           0.0446
_refine_ls_restrained_S_all      0.968
_refine_ls_shift/su_max          0.001
_refine_ls_shift/su_mean         0.000
_refine_ls_structure_factor_coef Fsqd
_refine_ls_weighting_details     
'w=1/[\s^2^(Fo^2^)+(0.0579P)^2^] where P=(Fo^2^+2Fc^2^)/3'
_refine_ls_weighting_scheme      calc
_refine_ls_wR_factor_gt          0.1057
_refine_ls_wR_factor_ref         0.1137
_olex2_refinement_description    
;
1. Fixed Uiso
 At 1.2 times of:
  All C(H) groups, All C(H,H) groups
2. Restrained distances
 C20-C16 \\sim C15-C10
 with sigma of 0.02
3. Uiso/Uaniso restraints and constraints
All non-hydrogen atoms have similar U: within 2A with sigma of 0.04 and sigma
for terminal atoms of 0.08
4. Rigid body (RIGU) restrains
 All non-hydrogen atoms
 with sigma for 1-2 distances of 0.004 and sigma for 1-3 distances of 0.004
5.a Secondary CH2 refined with riding coordinates:
 C15(H15A,H15B), C20(H20A,H20B)
5.b Aromatic/amide H refined with riding coordinates:
 C14(H14), C18(H18), C19(H19), C17(H17)
5.c Fitted hexagon refined as free rotating group:
 C12(C13,C14,C18,C19,C17)
;
_atom_sites_solution_hydrogens   mixed
_atom_sites_solution_primary     iterative
_atom_sites_solution_secondary   ?
loop_
_atom_site_label
_atom_site_type_symbol
_atom_site_fract_x
_atom_site_fract_y
_atom_site_fract_z
_atom_site_U_iso_or_equiv
_atom_site_adp_type
_atom_site_occupancy
_atom_site_site_symmetry_order
_atom_site_calc_flag
_atom_site_refinement_flags_posn
_atom_site_refinement_flags_adp
_atom_site_refinement_flags_occupancy
_atom_site_disorder_assembly
_atom_site_disorder_group
O2 O 0.49464(18) 0.1721(7) 0.45528(12) 0.0161(6) Uani 1 1 d . U . . .
O3 O 0.58791(18) 0.4794(7) 0.47361(12) 0.0170(7) Uani 1 1 d . U . . .
O4 O 0.14573(19) 0.0442(8) 0.40260(13) 0.0204(7) Uani 1 1 d . U . . .
N5 N 0.4258(2) 0.4710(8) 0.37733(14) 0.0150(7) Uani 1 1 d . U . . .
N8 N 0.3003(2) 0.4100(9) 0.35528(14) 0.0170(8) Uani 1 1 d . U . . .
O O 0.33785(19) 0.7445(7) 0.41493(12) 0.0191(7) Uani 1 1 d . U . . .
C10 C 0.5279(2) 0.3958(9) 0.44775(15) 0.0124(8) Uani 1 1 d D U . . .
C C 0.3525(3) 0.5606(10) 0.38609(16) 0.0149(8) Uani 1 1 d . U . . .
C12 C 0.42033(16) 0.2655(6) 0.34324(10) 0.0169(9) Uani 1 1 d . U . . .
C13 C 0.34125(14) 0.2259(6) 0.32834(11) 0.0181(9) Uani 1 1 d G U . . .
C14 C 0.31819(13) 0.0283(7) 0.29274(11) 0.0230(10) Uani 1 1 d G U . . .
H14 H 0.2653 0.0019 0.2828 0.028 Uiso 1 1 calc R . . . .
C18 C 0.37423(18) -0.1298(6) 0.27206(11) 0.0260(10) Uani 1 1 d G U . . .
H18 H 0.3588 -0.2620 0.2482 0.031 Uiso 1 1 calc R . . . .
C19 C 0.45331(16) -0.0902(6) 0.28696(11) 0.0240(10) Uani 1 1 d G U . . .
H19 H 0.4908 -0.1960 0.2731 0.029 Uiso 1 1 calc R . . . .
C17 C 0.47637(12) 0.1074(7) 0.32255(11) 0.0212(9) Uani 1 1 d G U . . .
H17 H 0.5293 0.1339 0.3325 0.025 Uiso 1 1 calc R . . . .
C15 C 0.4975(3) 0.5740(10) 0.40405(17) 0.0151(8) Uani 1 1 d D U . . .
H15A H 0.4880 0.7562 0.4163 0.018 Uiso 1 1 calc R . . . .
H15B H 0.5375 0.5877 0.3809 0.018 Uiso 1 1 calc R . . . .
C16 C 0.2036(3) 0.2016(10) 0.40636(17) 0.0157(8) Uani 1 1 d D U . . .
C20 C 0.2175(3) 0.3885(11) 0.36239(17) 0.0185(9) Uani 1 1 d D U . . .
H20A H 0.1894 0.3174 0.3321 0.022 Uiso 1 1 calc R . . . .
H20B H 0.1971 0.5690 0.3684 0.022 Uiso 1 1 calc R . . . .
Sr Sr 0.63179(2) -0.02834(8) 0.50254(2) 0.01288(16) Uani 1 1 d . U . . .
O0AA O 0.7500 0.2909(10) 0.5000 0.0142(9) Uani 1 2 d S TU P . .
O10 O 0.24971(19) 0.2324(7) 0.44606(12) 0.0172(7) Uani 1 1 d . U . . .
H0AA H 0.746(4) 0.381(14) 0.476(2) 0.022(16) Uiso 1 1 d . . . . .

loop_
_atom_site_aniso_label
_atom_site_aniso_U_11
_atom_site_aniso_U_22
_atom_site_aniso_U_33
_atom_site_aniso_U_23
_atom_site_aniso_U_13
_atom_site_aniso_U_12
O2 0.0147(14) 0.0136(16) 0.0203(15) -0.0006(12) 0.0032(12) -0.0023(12)
O3 0.0116(14) 0.0162(17) 0.0225(15) -0.0018(12) -0.0029(11) 0.0005(12)
O4 0.0130(14) 0.0208(18) 0.0279(17) -0.0033(14) 0.0049(12) -0.0034(13)
N5 0.0108(16) 0.0163(19) 0.0175(16) -0.0011(13) -0.0017(13) -0.0003(13)
N8 0.0123(16) 0.021(2) 0.0171(16) -0.0023(15) 0.0002(13) -0.0023(14)
O 0.0185(16) 0.0191(17) 0.0202(15) -0.0020(12) 0.0040(12) -0.0004(13)
C10 0.0092(17) 0.0115(19) 0.0166(18) 0.0012(15) 0.0011(14) 0.0042(14)
C 0.0125(18) 0.018(2) 0.0137(17) 0.0038(15) -0.0010(14) -0.0014(15)
C12 0.0166(19) 0.015(2) 0.0187(19) 0.0026(16) 0.0009(15) -0.0028(15)
C13 0.0178(19) 0.019(2) 0.0169(19) 0.0038(16) 0.0000(15) -0.0009(16)
C14 0.023(2) 0.024(2) 0.020(2) -0.0008(18) -0.0043(17) -0.0076(19)
C18 0.037(2) 0.022(3) 0.018(2) -0.0021(18) 0.0002(18) -0.006(2)
C19 0.027(2) 0.023(3) 0.022(2) 0.0033(19) 0.0032(18) 0.0032(19)
C17 0.020(2) 0.021(2) 0.022(2) 0.0026(18) 0.0032(17) 0.0021(18)
C15 0.0105(18) 0.014(2) 0.0204(19) -0.0013(16) -0.0008(15) -0.0034(15)
C16 0.0123(18) 0.017(2) 0.0182(19) -0.0015(16) 0.0022(14) 0.0027(16)
C20 0.0087(18) 0.024(2) 0.022(2) 0.0030(18) -0.0027(15) -0.0021(16)
Sr 0.0080(2) 0.0121(2) 0.0184(2) -0.00008(14) 0.00058(14) -0.00062(14)
O0AA 0.0091(19) 0.015(2) 0.018(2) 0.000 0.0004(17) 0.000
O10 0.0158(15) 0.0147(17) 0.0199(14) -0.0025(12) -0.0038(12) 0.0007(12)

_geom_special_details            
;
 All esds (except the esd in the dihedral angle between two l.s. planes)
 are estimated using the full covariance matrix.  The cell esds are taken
 into account individually in the estimation of esds in distances, angles
 and torsion angles; correlations between esds in cell parameters are only
 used when they are defined by crystal symmetry.  An approximate (isotropic)
 treatment of cell esds is used for estimating esds involving l.s. planes.
;
loop_
_geom_bond_atom_site_label_1
_geom_bond_atom_site_label_2
_geom_bond_distance
_geom_bond_site_symmetry_2
_geom_bond_publ_flag
O2 C10 1.260(6) . ?
O2 Sr 2.744(3) . ?
O2 Sr 2.635(3) 5_656 ?
O3 C10 1.254(6) . ?
O3 Sr 2.620(3) 1_565 ?
O3 Sr 2.689(3) . ?
O4 C16 1.252(6) . ?
O4 Sr 2.716(4) 6 ?
N5 C 1.373(6) . ?
N5 C12 1.357(5) . ?
N5 C15 1.453(6) . ?
N8 C 1.373(6) . ?
N8 C13 1.387(5) . ?
N8 C20 1.454(6) . ?
O C 1.229(6) . ?
O Sr 2.624(3) 5_666 ?
C10 C15 1.513(6) . ?
C12 C13 1.3900 . ?
C12 C17 1.3900 . ?
C13 C14 1.3900 . ?
C14 C18 1.3900 . ?
C18 C19 1.3900 . ?
C19 C17 1.3900 . ?
C16 C20 1.530(6) . ?
C16 Sr 3.083(4) 6 ?
C16 O10 1.274(6) . ?
Sr O2 2.635(3) 5_656 ?
Sr O3 2.620(4) 1_545 ?
Sr O4 2.716(4) 6_655 ?
Sr O 2.624(3) 5_666 ?
Sr C16 3.083(4) 6_655 ?
Sr Sr 4.5167(7) 5_656 ?
Sr Sr 4.0686(7) 2_656 ?
Sr O0AA 2.565(3) . ?
Sr O10 2.823(3) 6_655 ?
Sr O10 2.548(3) 5_656 ?
O0AA Sr 2.565(3) 2_656 ?
O10 Sr 2.823(3) 6 ?
O10 Sr 2.548(3) 5_656 ?

loop_
_geom_angle_atom_site_label_1
_geom_angle_atom_site_label_2
_geom_angle_atom_site_label_3
_geom_angle
_geom_angle_site_symmetry_1
_geom_angle_site_symmetry_3
_geom_angle_publ_flag
C10 O2 Sr 134.8(3) . 5_656 ?
C10 O2 Sr 90.2(2) . . ?
Sr O2 Sr 114.19(12) 5_656 . ?
C10 O3 Sr 131.4(3) . 1_565 ?
C10 O3 Sr 92.9(3) . . ?
Sr O3 Sr 134.43(13) 1_565 . ?
C16 O4 Sr 94.7(3) . 6 ?
C N5 C15 123.4(4) . . ?
C12 N5 C 110.3(4) . . ?
C12 N5 C15 126.2(4) . . ?
C N8 C13 109.3(3) . . ?
C N8 C20 123.2(4) . . ?
C13 N8 C20 124.8(4) . . ?
C O Sr 152.1(3) . 5_666 ?
O2 C10 C15 119.9(4) . . ?
O3 C10 O2 123.7(4) . . ?
O3 C10 C15 116.4(4) . . ?
N8 C N5 106.2(4) . . ?
O C N5 126.0(4) . . ?
O C N8 127.7(4) . . ?
N5 C12 C13 107.5(2) . . ?
N5 C12 C17 132.5(2) . . ?
C13 C12 C17 120.0 . . ?
N8 C13 C12 106.7(2) . . ?
N8 C13 C14 133.3(2) . . ?
C14 C13 C12 120.0 . . ?
C18 C14 C13 120.0 . . ?
C19 C18 C14 120.0 . . ?
C17 C19 C18 120.0 . . ?
C19 C17 C12 120.0 . . ?
N5 C15 C10 113.2(4) . . ?
O4 C16 C20 119.1(4) . . ?
O4 C16 Sr 61.4(2) . 6 ?
O4 C16 O10 124.3(4) . . ?
C20 C16 Sr 156.1(3) . 6 ?
O10 C16 C20 116.3(4) . . ?
O10 C16 Sr 66.3(2) . 6 ?
N8 C20 C16 111.8(4) . . ?
O2 Sr O2 65.81(12) 5_656 . ?
O2 Sr O3 98.73(10) 5_656 . ?
O2 Sr O4 124.77(10) 5_656 6_655 ?
O2 Sr C16 96.00(11) . 6_655 ?
O2 Sr C16 134.19(11) 5_656 6_655 ?
O2 Sr Sr 32.16(7) . 5_656 ?
O2 Sr Sr 151.33(7) 5_656 2_656 ?
O2 Sr Sr 142.84(7) . 2_656 ?
O2 Sr Sr 33.66(7) 5_656 5_656 ?
O2 Sr O10 142.84(10) 5_656 6_655 ?
O2 Sr O10 120.30(9) . 6_655 ?
O3 Sr O2 48.13(10) . . ?
O3 Sr O2 69.94(10) 1_545 5_656 ?
O3 Sr O2 89.02(10) 1_545 . ?
O3 Sr O3 134.43(13) 1_545 . ?
O3 Sr O4 74.40(11) 1_545 6_655 ?
O3 Sr O4 77.88(11) . 6_655 ?
O3 Sr O 139.92(11) 1_545 5_666 ?
O3 Sr C16 67.99(11) 1_545 6_655 ?
O3 Sr C16 97.79(12) . 6_655 ?
O3 Sr Sr 104.03(7) . 2_656 ?
O3 Sr Sr 104.41(7) 1_545 2_656 ?
O3 Sr Sr 71.53(7) . 5_656 ?
O3 Sr Sr 77.85(7) 1_545 5_656 ?
O3 Sr O10 111.53(10) . 6_655 ?
O3 Sr O10 73.47(10) 1_545 6_655 ?
O4 Sr O2 72.93(10) 6_655 . ?
O4 Sr C16 23.88(12) 6_655 6_655 ?
O4 Sr Sr 98.88(7) 6_655 5_656 ?
O4 Sr Sr 77.58(7) 6_655 2_656 ?
O4 Sr O10 47.51(9) 6_655 6_655 ?
O Sr O2 83.31(10) 5_666 5_656 ?
O Sr O2 107.02(10) 5_666 . ?
O Sr O3 77.39(11) 5_666 . ?
O Sr O4 145.02(11) 5_666 6_655 ?
O Sr C16 142.13(11) 5_666 6_655 ?
O Sr Sr 96.31(7) 5_666 5_656 ?
O Sr Sr 84.87(7) 5_666 2_656 ?
O Sr O10 123.10(10) 5_666 6_655 ?
C16 Sr Sr 118.05(9) 6_655 5_656 ?
C16 Sr Sr 59.54(8) 6_655 2_656 ?
Sr Sr Sr 174.943(16) 2_656 5_656 ?
O0AA Sr O2 114.47(10) . . ?
O0AA Sr O2 149.14(9) . 5_656 ?
O0AA Sr O3 139.25(11) . 1_545 ?
O0AA Sr O3 68.24(11) . . ?
O0AA Sr O4 81.19(8) . 6_655 ?
O0AA Sr O 66.83(8) . 5_666 ?
O0AA Sr C16 76.44(10) . 6_655 ?
O0AA Sr Sr 138.81(9) . 5_656 ?
O0AA Sr Sr 37.53(9) . 2_656 ?
O0AA Sr O10 65.99(10) . 6_655 ?
O10 Sr O2 173.74(10) 5_656 . ?
O10 Sr O2 107.98(11) 5_656 5_656 ?
O10 Sr O3 89.49(10) 5_656 1_545 ?
O10 Sr O3 134.84(11) 5_656 . ?
O10 Sr O4 112.48(10) 5_656 6_655 ?
O10 Sr O 70.57(11) 5_656 5_666 ?
O10 Sr C16 24.40(11) 6_655 6_655 ?
O10 Sr C16 89.07(11) 5_656 6_655 ?
O10 Sr Sr 141.63(8) 5_656 5_656 ?
O10 Sr Sr 43.35(8) 5_656 2_656 ?
O10 Sr Sr 38.28(7) 6_655 2_656 ?
O10 Sr Sr 140.49(7) 6_655 5_656 ?
O10 Sr O0AA 70.25(11) 5_656 . ?
O10 Sr O10 64.97(12) 5_656 6_655 ?
Sr O0AA Sr 104.94(18) . 2_656 ?
C16 O10 Sr 143.6(3) . 5_656 ?
C16 O10 Sr 89.3(3) . 6 ?
Sr O10 Sr 98.37(11) 5_656 6 ?

_shelx_res_file                  
;
    tle1708c.res created by SHELXL-2014/7

TITL
CELL 1.54184 17.144941 4.895126 26.836338 90 95.4952 90
ZERR 8 0.000646 0.000248 0.001379 0 0.0041 0
LATT 2
SYMM 0.5-X,+Y,-Z
SFAC C H N O Sr
UNIT 88 72 16 44 8
EQIV $1 0.5-X,+Y,1-Z
EQIV $2 1.5-X,+Y,1-Z
SADI C20 C16 C15 C10
SIMU
RIGU

L.S. 4
PLAN  20
FREE O0AA O0AA_$1
FREE Sr C10
FREE Sr H0AA
FREE Sr H0AA_$2
fmap 2
acta
REM <olex2.extras>
REM <HklSrc "%.\\TLE1708C.hkl">
REM </olex2.extras>

WGHT    0.057900
FVAR       1.17883
O2    4    0.494637    0.172073    0.455282    11.00000    0.01466    0.01362 =
         0.02026   -0.00061    0.00324   -0.00227
O3    4    0.587911    0.479364    0.473610    11.00000    0.01159    0.01616 =
         0.02246   -0.00181   -0.00286    0.00053
O4    4    0.145729    0.044213    0.402604    11.00000    0.01296    0.02081 =
         0.02790   -0.00325    0.00492   -0.00338
N5    3    0.425832    0.470988    0.377328    11.00000    0.01078    0.01629 =
         0.01746   -0.00114   -0.00175   -0.00027
N8    3    0.300334    0.409993    0.355280    11.00000    0.01231    0.02135 =
         0.01710   -0.00231    0.00020   -0.00233
O     4    0.337853    0.744531    0.414934    11.00000    0.01849    0.01911 =
         0.02016   -0.00196    0.00405   -0.00038
C10   1    0.527887    0.395797    0.447746    11.00000    0.00916    0.01153 =
         0.01656    0.00116    0.00106    0.00416
C     1    0.352490    0.560576    0.386085    11.00000    0.01254    0.01818 =
         0.01365    0.00375   -0.00098   -0.00144
AFIX  66
C12   1    0.420333    0.265486    0.343241    11.00000    0.01662    0.01517 =
         0.01866    0.00256    0.00094   -0.00280
C13   1    0.341248    0.225939    0.328338    11.00000    0.01781    0.01918 =
         0.01694    0.00382   -0.00001   -0.00091
C14   1    0.318195    0.028318    0.292745    11.00000    0.02320    0.02432 =
         0.02033   -0.00084   -0.00426   -0.00755
AFIX  43
H14   2    0.265281    0.001860    0.282773    11.00000   -1.20000
AFIX  65
C18   1    0.374227   -0.129757    0.272056    11.00000    0.03735    0.02230 =
         0.01779   -0.00209    0.00019   -0.00551
AFIX  43
H18   2    0.358803   -0.261979    0.248242    11.00000   -1.20000
AFIX  65
C19   1    0.453313   -0.090213    0.286959    11.00000    0.02712    0.02312 =
         0.02206    0.00333    0.00319    0.00318
AFIX  43
H19   2    0.490802   -0.195976    0.273117    11.00000   -1.20000
AFIX  65
C17   1    0.476367    0.107407    0.322552    11.00000    0.02009    0.02145 =
         0.02230    0.00259    0.00320    0.00213
AFIX  43
H17   2    0.529280    0.133865    0.332523    11.00000   -1.20000
AFIX   0
C15   1    0.497523    0.573951    0.404046    11.00000    0.01055    0.01395 =
         0.02040   -0.00128   -0.00078   -0.00340
AFIX  23
H15A  2    0.488001    0.756233    0.416280    11.00000   -1.20000
H15B  2    0.537487    0.587724    0.380913    11.00000   -1.20000
AFIX   0
C16   1    0.203585    0.201550    0.406358    11.00000    0.01226    0.01686 =
         0.01817   -0.00146    0.00219    0.00268
C20   1    0.217546    0.388549    0.362390    11.00000    0.00868    0.02379 =
         0.02211    0.00300   -0.00272   -0.00207
AFIX  23
H20A  2    0.189372    0.317442    0.332080    11.00000   -1.20000
H20B  2    0.197062    0.569003    0.368439    11.00000   -1.20000
AFIX   0
SR    5    0.631792   -0.028341    0.502536    11.00000    0.00801    0.01211 =
         0.01837   -0.00008    0.00058   -0.00062
O0AA  4    0.750000    0.290873    0.500000    10.50000    0.00912    0.01497 =
         0.01838    0.00000    0.00038    0.00000
O10   4    0.249707    0.232443    0.446065    11.00000    0.01580    0.01469 =
         0.01991   -0.00251   -0.00383    0.00074
H0AA  2    0.745998    0.380915    0.476409    11.00000    0.02233
HKLF 4

REM
REM R1 =  0.0446 for    1849 Fo > 4sig(Fo)  and  0.0550 for all    2192 data
REM    169 parameters refined using    271 restraints

END

WGHT      0.0579      0.0000

REM Highest difference peak  0.853,  deepest hole -1.296,  1-sigma level  0.162
Q1    1   0.6396 -0.0272  0.5384  11.00000  0.05    0.85
Q2    1   0.6829 -0.1528  0.5209  11.00000  0.05    0.71
Q3    1   0.1632  0.0387  0.4274  11.00000  0.05    0.70
Q4    1   0.6307 -0.0508  0.4695  11.00000  0.05    0.69
Q5    1   0.2979  0.0318  0.2902  11.00000  0.05    0.64
Q6    1   0.4373  0.2176  0.3375  11.00000  0.05    0.61
Q7    1   0.6794  0.0723  0.5295  11.00000  0.05    0.59
Q8    1   0.2994  0.3399  0.4511  11.00000  0.05    0.52
Q9    1   0.2617  0.0554  0.4487  11.00000  0.05    0.52
Q10   1   0.5362  0.2877  0.4949  11.00000  0.05    0.52
Q11   1   0.1996  0.3315  0.4784  11.00000  0.05    0.51
Q12   1   0.6338  0.1569  0.5062  11.00000  0.05    0.51
Q13   1   0.5830 -0.1213  0.4774  11.00000  0.05    0.50
Q14   1   0.6043  0.5076  0.5168  11.00000  0.05    0.49
Q15   1   0.3223  0.7425  0.4406  11.00000  0.05    0.48
Q16   1   0.4378  0.7112  0.4721  11.00000  0.05    0.48
Q17   1   0.5846  0.0428  0.4851  11.00000  0.05    0.47
Q18   1   0.2759  0.3042  0.4804  11.00000  0.05    0.46
Q19   1   0.1815  0.3547  0.4734  11.00000  0.05    0.46
Q20   1   0.4412  0.1194  0.4438  11.00000  0.05    0.46
;
_shelx_res_checksum              56945
_shelx_hkl_file                  
;
   0   0   2 197625. 1607.09   3
   0   0  -2 197707. 1902.74   2
   0   0  -4 17189.1 806.555   2
   0   0  -6 52342.0 1798.64   2
   0   0  -8 65010.4 2275.64   2
   0   0 -10 66018.4 2568.79   2
   0   0 -12 35411.5 2123.23   2
   0   0 -14 34998.6 2302.51   2
   0   0 -16 9225.31 1368.33   2
   0   0 -18 49483.7 3199.47   2
   0   0  20 43197.1 1861.00   9
   0   0  20 44655.9 1757.08   5
   0   0  22 51953.9 2017.87   5
   0   0  22 49797.1 2083.16   9
   0   0  24 31069.9 1568.10   5
   0   0  24 29474.3 1637.77   9
   0   0  26 5011.89 680.094   9
   0   0  26 4869.07 606.751   5
   0   0  28 7728.76 771.902   9
   0   0  28 8583.61 746.449   5
   0   0  30 6065.86 597.033   8
   0   0  32 5236.81 419.849   8
   0   1  -1 30297.2 1205.95   2
   0   1   1 27991.5 849.836   2
   0   1   3 62442.6 1609.82   1
   0   1  -3 60907.5 2051.67   2
   0   1   5 178178. 2762.64   1
   0   1  -5 175663. 4068.59   2
   0   1   7 1289.11 279.252   1
   0  -1  -7 735.461 118.984   2
   0  -1  -9 54976.1 1440.94   2
   0   1   9 56914.6 1922.48   1
   0   1 -11 102230. 4049.65   2
   0  -1 -11 85888.3 2225.00   2
   0   1 -13 65877.4 3590.27   2
   0   1 -15 25602.5 2413.44   2
   0   1 -17 29110.8 2763.58   2
   0   1 -19 44253.9 3608.63   2
   0  -1  19 48373.4 1769.72   5
   0   1  19 44577.8 1732.66   4
   0  -1  19 47797.6 2017.86   9
   0  -1  21 25472.3 1343.71   5
   0   1  21 26791.1 1439.70   5
   0   1 -21 23639.2 2700.99   2
   0   1  21 24408.5 1321.59   9
   0  -1  21 28184.3 1620.50   9
   0  -1  23 37235.0 1911.43   9
   0   1  23 32274.3 1562.21   9
   0   1  23 34926.9 1691.08   5
   0   1  25 15045.3 1086.67   5
   0  -1  25 15160.6 1231.73   9
   0   1  25 13186.0 986.315   9
   0   1  27 12137.4 931.701   5
   0  -1  27 11503.2 1014.42   9
   0   1  29 17537.9 973.307   5
   0  -1  31 8762.94 624.388   8
   0   2   0 57599.8 2068.67   2
   0   2  -2 33036.3 1856.24   2
   0   2   2 33624.0 1208.60   2
   0   2  -4 40430.7 2297.79   2
   0   2   4 41594.7 1885.33   1
   0   2   6 50931.3 1984.24   1
   0   2  -6 51269.4 2834.68   2
   0   2   8 108558. 2904.26   1
   0   2  -8 112140. 4543.22   2
   0   2 -10 90014.1 4353.72   2
   0   2 -12 5144.63 1285.77   2
   0   2 -14 24421.4 2660.08   2
   0   2  16 21418.0 1174.32   7
   0  -2  16 22566.4 1347.18   9
   0   2 -16 23653.3 2733.96   2
   0   2 -18 12605.9 2051.09   2
   0  -2  18 12380.8 1097.45   9
   0   2  18 10880.4 856.434   7
   0   2 -20 9696.42 1947.90   2
   0  -2  20 10894.4 1074.65   9
   0  -2  22 5140.13 728.942   9
   0   2  24 6908.05 747.047   5
   0   2  26 8500.28 766.137   5
   0   2  28 16524.0 937.920   5
   0  -2  28 15733.8 964.263   8
   0  -2  30 8340.47 585.995   8
   0   2  30 9189.38 556.136   5
   0   3  -1 13959.1 1619.93   1
   0   3   1 13452.7 1532.28   1
   0   3  -3 24288.0 1957.92   2
   0   3   3 26471.9 1976.23   1
   0   3  -5 30144.2 2419.75   2
   0   3  -7 29941.7 2629.98   2
   0   3   9 34088.7 1562.18   7
   0   3  -9 31530.0 2891.27   2
   0   3  11 39607.6 1738.12   7
   0   3 -11 37914.6 3357.79   2
   0   3 -13 40595.4 3660.74   2
   0   3  13 40217.1 1781.32   7
   0   3 -15 35585.7 3581.57   2
   0   3  15 37751.5 1766.75   7
   0   3  17 10085.4 932.242   7
   0   3  19 23356.4 1321.78   7
   0  -3  21 16354.3 1029.89   8
   0   3  21 18398.1 1114.96   7
   0  -3  23 7076.34 642.201   8
   0   3  23 6503.87 608.839   7
   0  -3  25 6737.77 570.834   8
   0   3  25 9739.09 746.753   5
   0  -3  27 4483.47 379.361   8
   0   3  27 8232.93 565.959   5
   0   4   0 29861.4 1531.95   7
   0   4   2 29908.7 1574.53   7
   0   4   4 12450.9 1048.80   7
   0   4  -6 11677.7 1974.63   1
   0   4   6 13678.9 1086.01   7
   0   4   8 13876.6 1104.22   7
   0   4  10 26898.3 1554.83   7
   0   4  12 23684.6 1448.35   7
   0   4  14 10054.7 943.591   7
   0   4  16 8054.94 809.207   7
   0   4  18 8520.79 776.062   7
   0   4  20 7003.62 668.367   7
   0   4  22 1321.08 252.233   7
   0   4  24 11722.0 615.127   5
   0   5   1 13142.8 941.287   7
   0   5  -1 12491.3 870.957   7
   0   5   3 5791.82 647.945   7
   0   5   5 1657.33 359.715   7
   0   5   7 5005.65 614.378   7
   0   5   9 3027.99 512.228   7
   0   5  11 4302.36 561.137   7
   0   5 -13 3347.51 396.765  10
   0   5  13 5099.05 556.170   7
   0   5  15 5836.09 550.944   7
   0   5 -15 4286.60 412.012  10
   0   5  17 2395.37 314.386   7
  -1   0  31 104.158 152.781   8
  -1   0  29-263.395 207.746   9
  -1   0  27-166.210 172.649   9
  -1   0  27-314.468 256.190   5
  -1   0  25-45.6582 208.551   9
  -1   0  25-100.337 195.020   5
  -1   0  23 111.672 190.182   9
  -1   0  23 294.637 221.916   5
  -1   0  21 177.169 178.780   5
  -1   0  21 110.215 171.754   9
  -1   0  19 101.443 159.918   9
  -1   0  19-51.2049 124.524   5
   1   0 -19-418.791 388.592   2
   1   0 -17-420.994 433.598   2
   1   0 -15-307.366 375.206   2
   1   0 -13 749.045 450.241   2
   1   0 -11 379.717 288.754   2
   1   0  -9 900.416 472.906   2
   1   0  -7 632.385 467.269   2
  -1   0   7-114.657 200.473   3
  -1   0   5 75.9161 159.706   3
   1   0  -5 423.076 295.001   2
   1   0  -3-13.1996 80.7220   2
   1   0  -1 37.2268 48.4802   2
   1   0   1 59.1372 61.9169   1
   1   0   3 144.664 127.607   1
  -1   0  -3-234.048 168.632   2
  -1   0  -5 3.00555 187.663   2
  -1   0  -7 1138.48 496.393   2
  -1   0  -9-177.286 283.046   2
  -1   0 -11-152.825 270.898   2
  -1   0 -13 321.149 384.336   2
  -1   0 -15-86.9954 424.523   2
  -1   0 -17 60.5487 332.625   2
   1   0  19-16.2178 137.894   5
  -1   0 -19 265.243 358.884   2
   1   0  19-227.110 186.984   9
   1   0  21-3.86599 194.764   9
   1   0  21 178.512 190.452   5
   1   0  23-103.933 154.165   5
   1   0  23 222.853 236.593   9
   1   0  25 17.6704 170.946   5
   1   0  25 154.761 254.433   9
   1   0  27-385.253 253.830   5
   1   0  27-94.8581 155.897   9
   1   0  29 120.915 225.096   8
   1   0  31-34.8829 94.6287   8
  -1  -1  32 46.0663 100.575   8
  -1   1  30-66.2825 123.902   5
  -1   1  28 165.073 253.465   5
  -1   1  28-21.7753 140.624   9
  -1  -1  28-52.7331 238.746   9
  -1  -1  26 3793.62 632.255   9
  -1   1  26 3829.62 567.966   5
  -1   1  26 2711.11 482.094   9
  -1  -1  24 218.953 265.215   9
  -1   1  24 29.0217 190.941   5
  -1   1  24 196.486 148.734   9
   1   1 -22 895.232 635.038   2
  -1   1  22 211.485 240.073   5
  -1  -1  22 332.007 265.059   9
  -1  -1  22 115.918 252.327   5
  -1   1  22 514.758 263.624   9
   1   1 -20 424.698 346.505   2
  -1  -1  20 1102.87 371.415   9
  -1   1  20 1218.32 309.828   5
  -1  -1  20 1338.60 265.362   5
  -1   1  20 1079.58 331.481   4
  -1   1  20 1320.83 310.215   9
  -1  -1  18 1234.63 291.013   5
   1   1 -18 1349.94 612.522   2
  -1  -1  18 2119.88 406.676   9
   1   1 -16 4154.42 1036.13   2
   1   1 -14 2618.84 833.354   2
   1   1 -12 1254.63 819.642   2
   1   1 -10 3937.66 976.441   2
   1  -1 -10 2414.68 356.182   2
   1  -1  -8 58471.4 1316.75   2
   1   1  -8 65546.2 2869.27   2
   1   1  -6 2403.23 795.048   2
  -1   1   6 530.556 137.609   1
  -1   1   4 2963.34 273.888   1
   1   1  -4 4914.04 789.117   2
   1   1  -2 474.200 268.925   2
  -1   1   2 236.433 107.673   2
  -1   1   0 23451.5 972.985   2
   1   1   0 22398.2 939.980   2
   1   1   2 4160.92 522.535   1
  -1   1  -2 3638.48 513.962   2
  -1   1  -4 15150.2 1094.54   2
   1   1   4 13432.4 882.695   1
   1   1   6 23190.8 1236.70   1
  -1  -1  -6 21143.7 683.352   2
   1   1   8 32107.8 1564.47   1
  -1   1  -8 36185.5 2133.44   2
  -1  -1 -10 8296.06 711.191   2
  -1   1 -10 10593.1 1344.49   2
   1   1  10 8201.75 872.596   1
  -1   1 -12 995.692 672.600   2
  -1   1 -14 1564.32 756.723   2
  -1   1 -16 1225.24 682.883   2
  -1   1 -18 1529.66 752.747   2
   1  -1  18 1694.47 412.490   9
   1  -1  18 1380.61 278.203   5
   1  -1  20 4411.22 552.591   5
  -1   1 -20 5049.63 1339.13   2
   1   1  20 6156.87 675.483   5
   1  -1  20 6160.73 771.157   9
   1  -1  22 895.602 337.813   9
   1   1  22 739.784 257.380   5
   1   1  24-85.8687 184.930   5
   1  -1  24-10.0113 266.115   9
   1  -1  26 114.308 259.261   9
   1   1  26 378.239 249.589   5
   1  -1  28 474.470 257.125   8
   1   1  28 681.090 251.710   5
   1   1  30 1050.27 212.523   5
   1  -1  30 1783.07 311.664   8
   1  -1  32-9.80284 84.1425   8
  -1  -2  31 58.9227 95.1692   8
  -1   2  31-134.269 93.4784   5
  -1  -2  29-45.7612 151.702   8
  -1   2  29 152.823 177.981   5
  -1   2  27 69.1148 157.882   5
  -1   2  25 488.533 210.308   5
  -1  -2  23 1072.49 340.546   9
  -1   2  23 1303.14 401.530   5
  -1   2  21 1155.91 296.827   4
  -1  -2  21 695.704 345.708   9
   1   2 -19 4121.31 1256.58   2
  -1  -2  19 4252.54 716.867   9
  -1   2  19 4763.02 577.018   4
  -1   2  17 2468.31 394.160   4
   1   2 -17 1673.16 764.753   2
  -1  -2  17 2919.74 531.365   9
  -1   2  17 2022.32 346.489   7
   1   2 -15 2756.85 891.506   2
   1   2 -13 1886.84 711.331   2
   1   2 -11 20457.6 2218.01   2
   1   2  -9 6961.84 1242.82   2
  -1   2   7 1035.63 254.405   1
   1   2  -7 1618.97 645.584   2
   1   2  -5 5963.53 998.892   2
  -1   2   5 5574.90 607.036   1
  -1   2   3 8704.92 840.444   1
   1   2  -3 8919.54 1020.74   2
   1   2  -1 13488.4 1078.75   2
  -1   2   1 12565.7 905.638   2
   1   2   1 9878.25 789.314   2
   1   2   1 10449.5 1102.30   1
  -1   2  -1 8736.42 912.936   2
   1   2   3 32938.9 1881.19   1
  -1   2  -3 29686.1 1869.65   2
  -1   2  -5 577.614 449.188   2
   1   2   5-45.1919 193.488   1
   1   2   7 3049.29 561.019   1
  -1   2  -7 2868.47 820.362   2
  -1   2  -9 3718.33 939.495   2
   1   2   9 3549.85 601.403   1
  -1   2 -11 17934.5 2097.36   2
  -1   2 -13 4717.08 1187.63   2
   1  -2  15 317.172 182.941   9
  -1   2 -15 1178.19 758.638   2
   1   2  17 4902.84 580.914   7
   1  -2  17 5078.75 678.517   9
  -1   2 -17 5363.78 1388.61   2
  -1   2 -19 5279.79 1396.36   2
   1   2  19 4326.66 567.857   7
   1  -2  19 4523.97 680.454   9
   1   2  21 673.679 253.210   7
   1   2  23 2143.69 447.057   5
   1   2  25 5051.56 592.607   5
   1  -2  25 4564.40 646.277   8
   1  -2  27 404.514 201.035   8
   1   2  27 274.700 208.598   5
   1   2  29 2298.42 311.682   5
   1  -2  29 2673.47 381.796   8
   1  -2  31 2443.75 267.757   8
  -1   3  28 1561.73 229.647   5
  -1  -3  26 253.705 119.964   8
  -1   3  26 459.092 192.894   5
  -1  -3  24 600.096 211.748   8
  -1   3  24 946.346 285.887   5
  -1   3  22 4161.47 509.344   7
  -1  -3  22 3944.19 518.611   8
  -1   3  20 5489.01 627.956   7
  -1   3  18 3572.42 535.765   7
  -1   3  16 624.069 274.729   7
   1   3 -16 349.688 459.772   2
  -1   3  14 17407.3 1176.96   7
   1   3 -14 16055.8 2355.21   2
  -1   3  12 7496.11 781.257   7
   1   3 -12 5610.01 1243.20   2
   1   3 -10 11630.4 1776.81   2
  -1   3  10 13055.9 978.116   7
   1   3  -8 4093.33 969.918   2
   1   3  -6 1370.67 512.211   2
   1   3  -4-0.93793 140.814   2
   1   3  -2 8232.69 1315.01   1
  -1   3   2 7844.72 1062.36   1
  -1   3   0 7374.50 1126.14   1
   1   3   0 7076.98 1175.15   1
   1   3   2 4111.74 845.211   1
  -1   3  -4 3968.80 863.001   2
   1   3   4 5368.12 925.319   1
  -1   3  -6 9771.44 1461.53   2
  -1   3  -8 26707.2 2639.70   2
   1   3  10 9582.94 848.304   7
  -1   3 -10 8875.59 1601.16   2
  -1   3 -12 9272.05 1716.45   2
   1   3  12 10324.5 912.405   7
   1   3  14 8555.35 868.570   7
  -1   3 -14 8343.34 1713.44   2
   1   3  16 6514.95 732.233   7
   1   3  18 1661.78 403.221   7
   1   3  20 3188.35 524.854   7
   1  -3  20 3018.09 470.266   8
   1  -3  22 5662.32 599.438   8
   1   3  22 5826.95 642.624   7
   1   3  24 4553.55 471.235   7
   1  -3  24 4502.53 494.998   8
   1   3  24 5776.34 610.426   5
   1   3  26 4736.53 468.030   5
   1  -3  26 2985.90 345.672   8
   1   3  28 6651.11 426.958   5
  -1   4  25 2059.42 229.359   5
  -1   4  23 88.3137 80.9558   7
  -1   4  23 88.3624 118.130   5
  -1   4  21-50.9711 117.933   7
  -1   4  19 1737.32 335.018   7
  -1   4  17 1192.69 352.643   7
  -1   4  15 838.319 328.861   7
  -1   4  13-228.003 268.175   7
  -1   4  11 6012.66 769.211   7
  -1   4   9 13250.7 1110.12   7
   1   4  -7 5781.20 1441.50   1
  -1   4   7 8803.27 898.632   7
  -1   4   5 10740.1 993.753   7
   1   4  -5 7741.56 1594.86   1
   1   4  -3 7811.21 1530.49   1
  -1   4   1 5993.04 645.027  10
   1   4  -1 5157.60 614.520   7
   1   4   1 2640.13 476.412   7
  -1   4  -1 3187.27 484.038  10
   1   4   3 4176.87 592.074   7
   1   4   5 1998.46 438.337   7
   1   4   7 1049.24 312.347   7
   1   4   9 6610.26 789.789   7
   1   4  11 6617.67 783.922   7
   1   4  13 7603.23 849.998   7
   1   4  15 5688.54 709.119   7
   1   4  17 7921.74 768.736   7
   1   4  19 7228.55 673.100   7
   1   4  21 3297.12 404.638   7
   1   4  23 2240.56 289.333   5
   1   4  23 1983.26 252.855   7
  -1   5  18 1898.13 259.757   7
  -1   5  16 1191.29 263.183   7
  -1   5  14 2609.19 386.178   7
  -1   5  12 5061.61 572.050   7
  -1   5  10 1088.97 286.991   7
  -1   5   8 65.5392 204.446   7
  -1   5   6 6433.71 710.510   7
  -1   5   4 12519.4 956.798   7
  -1   5   2 5974.03 664.870   7
  -1   5   0 9211.09 797.832   7
   1   5   0 9911.02 777.167   7
   1   5   2 2592.85 436.750   7
   1   5   4 2106.98 396.541   7
   1   5   6 7637.01 767.977   7
  -1   5  -6 6960.71 645.766  10
   1   5   8 10077.0 856.790   7
  -1   5  -8 8924.83 735.965  10
   1   5  10 8170.39 739.279   7
  -1   5 -10 6787.86 640.456  10
  -1   5 -12 3142.98 416.407  10
   1   5  12 3897.56 490.468   7
  -1   5 -14 6300.78 540.723  10
   1   5  14 8168.71 666.996   7
  -1   5 -16 6631.30 500.221  10
   1   5  16 8358.94 600.307   7
   1   5  18 14246.7 676.454   7
  -2   0  32 714.975 170.639   8
  -2   0  30 2105.05 368.976   9
  -2   0  28 7387.69 772.293   9
  -2   0  28 7189.05 695.693   5
  -2   0  26 8096.92 783.202   5
  -2   0  26 8186.61 898.852   9
  -2   0  24 1871.62 449.509   5
  -2   0  24 1576.08 448.923   9
  -2   0  22 1148.07 321.726   5
  -2   0  22 454.101 231.539   9
  -2   0  20 1832.34 408.523   5
  -2   0  20 1842.44 423.115   9
   2   0 -18 9127.77 1378.30   2
   2   0 -16-387.800 486.108   2
   2   0 -14 9360.12 1180.49   2
   2   0 -12 17215.1 1471.62   2
   2   0 -10 302.949 225.673   2
  -2   0  10 319.242 171.599   3
  -2   0   8 12466.0 1160.25   3
   2   0  -8 13536.5 1045.91   2
  -2   0   6-151.807 261.849   3
   2   0  -6-453.384 371.796   2
   2   0  -4 20534.3 1053.60   2
   2   0  -2 26027.2 1012.36   2
   2   0  -2 23039.5 787.226   1
   2   0   0 1428.16 203.028   1
   2   0   2 48324.5 1387.45   1
   2   0   4 56494.5 1739.51   1
  -2   0  -6 227.759 256.919   2
   2   0   6 1084.95 346.684   1
  -2   0  -8 5867.46 793.012   2
  -2   0 -10 7968.81 968.438   2
  -2   0 -12 1413.11 443.077   2
  -2   0 -14 28971.4 2198.30   2
  -2   0 -16 6798.31 1185.86   2
  -2   0 -18 3423.63 906.914   2
   2   0  20 21214.6 1192.50   5
   2   0  20 20811.2 1270.85   9
   2   0  22 1361.86 365.306   5
   2   0  22 838.227 276.456   9
   2   0  24 488.008 238.933   5
   2   0  24 679.792 322.967   9
   2   0  26 6228.94 637.251   5
   2   0  26 5887.74 704.746   9
   2   0  28 16519.4 1042.03   8
   2   0  30 8960.30 661.956   8
   2   0  32 320.047 110.803   8
  -2  -1  31 517.489 192.972   8
  -2   1  31 169.182 129.200   5
  -2   1  29 2474.21 362.774   9
  -2   1  29 3198.38 441.459   5
  -2  -1  29 3087.38 495.030   9
  -2   1  27 3961.90 569.652   5
  -2  -1  27 4300.88 699.827   9
  -2   1  27 3508.05 514.161   9
  -2   1  25 1591.09 406.209   9
  -2  -1  25 2295.48 514.775   9
  -2   1  25 1999.24 462.559   5
  -2   1  23 1740.51 374.173   9
  -2  -1  23 1850.75 498.293   9
  -2   1  23 2422.83 495.090   5
  -2  -1  21 469.595 215.373   9
  -2   1  21 848.359 292.999   9
  -2   1  21 792.190 326.767   5
  -2  -1  21 642.487 219.718   5
   2   1 -21 812.518 615.137   2
  -2   1  21 809.003 300.917   4
  -2   1  19 1357.37 331.516   9
  -2  -1  19 1627.39 385.838   9
  -2  -1  19 1103.53 294.744   5
  -2   1  19 1617.02 350.479   5
  -2   1  19 1015.51 261.613   4
   2   1 -17 1957.15 671.748   2
   2   1 -15 10368.8 1502.37   2
   2   1 -13 1587.04 590.846   2
   2   1 -11 727.142 573.297   2
   2  -1 -11 140.518 138.347   2
   2   1  -9 681.435 473.101   2
   2   1  -7 69347.7 2810.31   2
   2   1  -5 38715.4 1948.45   2
   2   1  -3 61919.3 2103.35   2
  -2   1   3 52785.8 969.775   1
   2   1  -1 2519.53 402.031   2
  -2   1  -1 5985.13 607.886   2
   2   1   1 5380.59 662.969   1
  -2   1  -3 2468.07 477.052   2
   2   1   3 2286.12 444.819   1
  -2   1  -5 10020.1 1072.03   2
   2   1   5 8308.60 795.716   1
  -2  -1  -7 18078.4 920.578   2
   2   1   7 18736.3 1266.57   1
  -2   1  -7 21420.8 1666.74   2
  -2   1  -9 21475.6 1737.33   2
   2   1   9 19596.9 1409.28   1
  -2  -1  -9 18594.4 1034.23   2
  -2   1 -11 12795.2 1541.27   2
  -2  -1 -11 10663.2 932.045   2
   2   1  11 11699.2 1155.69   1
  -2   1 -13 228.941 633.221   2
  -2   1 -15 6150.52 1286.56   2
  -2   1 -17 4716.20 1139.29   2
   2  -1  19 7263.46 648.087   5
   2  -1  19 7878.65 869.230   9
  -2   1 -19 8716.79 1692.94   2
   2   1  19 8368.73 762.478   5
   2  -1  21 1348.92 427.629   9
   2   1  21 978.737 291.354   5
   2  -1  23 1300.84 398.271   9
   2   1  23 1520.51 359.204   5
   2   1  25 4540.96 547.630   8
   2   1  25 5430.70 629.759   5
   2   1  27 177.860 184.474   5
   2  -1  27 422.102 301.298   8
   2   1  29 573.939 158.228   5
   2  -1  29 752.545 284.440   8
   2  -1  31 7127.44 546.938   8
  -2   2  30 3317.03 358.719   5
  -2  -2  30 2299.99 314.460   8
  -2   2  28 1345.99 301.438   5
  -2   2  26 350.242 285.972   5
  -2   2  24 1266.95 386.154   5
  -2  -2  24 1327.47 338.293   9
  -2   2  22 4169.58 567.197   4
  -2  -2  22 4531.03 700.516   9
  -2   2  20 3270.55 516.622   4
  -2  -2  20 2809.44 577.539   9
   2   2 -20 1853.46 752.141   2
  -2   2  18 4621.54 576.992   4
  -2  -2  18 4406.56 626.121   9
   2   2 -18 3678.10 1151.25   2
  -2  -2  16 2985.30 516.458   9
  -2   2  16 2667.83 408.270   4
   2   2 -16 1814.41 747.423   2
   2   2 -14 8325.69 1479.26   2
   2   2 -12-40.5628 468.506   2
   2   2 -10 13760.3 1704.17   2
   2   2  -8 1324.20 465.617   2
   2   2  -6 5079.41 861.125   2
   2   2  -4 3576.73 658.232   2
  -2   2   4 3882.48 486.892   1
   2   2  -2 680.120 364.586   2
  -2   2   2 791.919 239.464   2
  -2   2   0 6390.41 759.796   2
   2   2   0 6921.49 790.948   2
   2   2   0 8104.66 1068.50   1
   2   2   2 14266.3 1323.85   1
  -2   2  -2 13407.0 1224.04   2
   2   2   4 775.987 365.805   1
  -2   2  -4 1154.33 496.029   2
   2   2   6 1430.93 494.649   1
  -2   2  -6 1383.63 655.259   2
  -2   2  -8 863.611 587.655   2
   2   2   8 198.008 194.400   1
  -2   2 -10 6304.29 1257.29   2
   2   2  10 5327.72 805.432   1
   2   2  12 310.498 288.654   1
  -2   2 -12 578.095 582.788   2
  -2   2 -14 280.959 368.014   2
   2  -2  16 504.178 234.923   9
   2   2  16 603.853 205.909   7
  -2   2 -18 3493.62 1204.24   2
   2   2  18 2697.71 455.246   7
   2   2  20 8193.01 753.011   7
   2   2  22 1829.91 378.440   5
   2   2  22 1271.07 306.131   7
   2   2  24 2239.99 418.573   5
   2  -2  24 1878.23 428.207   8
   2   2  26 8473.30 706.783   5
   2  -2  26 8557.50 813.619   8
   2   2  28 8686.05 605.171   5
   2  -2  28 8645.53 689.520   8
   2  -2  30 4705.15 423.769   8
  -2   3  29 212.512 100.770   5
  -2   3  27 142.341 149.455   5
  -2  -3  25 148.895 129.830   8
  -2   3  25 88.4890 163.837   5
  -2  -3  23 355.898 206.179   8
  -2   3  23 265.068 216.783   5
  -2   3  21 1754.65 363.463   7
  -2   3  21 1856.04 342.637   4
  -2   3  19-44.8506 122.677   4
  -2   3  19 94.7407 189.604   7
  -2   3  17 2330.51 379.242   4
  -2   3  17 2265.72 449.299   7
  -2   3  15 2739.93 489.264   7
   2   3 -15 4269.19 1171.84   2
  -2   3  13 1880.80 408.645   7
   2   3 -13 1270.03 614.164   2
   2   3 -11 1390.82 527.220   2
  -2   3  11 1872.36 378.275   7
  -2   3  11 1992.01 356.985  10
   2   3  -9-515.079 549.776   2
   2   3  -7 956.367 530.374   2
   2   3  -5-126.786 308.663   2
   2   3  -3 728.874 395.119   2
   2   3  -3 556.448 448.180   1
   2   3  -1 11839.9 1585.76   1
   2   3   1 2602.95 730.697   1
   2   3   3 202.804 279.142   1
  -2   3  -3 628.892 432.144   2
   2   3   5 8977.69 1231.12   1
  -2   3  -5 8555.66 1385.40   2
  -2   3  -7 8789.65 1501.85   2
  -2   3  -9 3908.13 1145.60   2
   2   3   9 3367.08 510.483   7
  -2   3 -11 678.560 663.552   2
   2   3  11 608.997 291.996   7
  -2   3 -13 1139.20 753.555   2
   2   3  13 1026.50 308.654   7
   2   3  15 7686.89 807.847   7
  -2   3 -15 5454.57 1381.12   2
   2   3  17 2762.34 523.454   7
   2  -3  19 31.9311 128.921   8
   2   3  19 24.4200 237.332   7
   2  -3  21 3491.15 487.447   8
   2   3  21 3278.37 510.479   7
   2   3  23 2744.43 420.237   5
   2   3  23 2501.26 386.503   7
   2  -3  23 2385.48 383.212   8
   2   3  25 2325.62 325.529   5
   2  -3  25 2468.53 341.535   8
   2  -3  27 832.854 159.636   8
   2   3  27 1672.02 234.414   5
  -2   4  24-14.3729 105.752   5
  -2   4  22 460.557 188.578   5
  -2   4  22 699.907 205.488   7
  -2   4  20 261.911 227.276   7
  -2   4  18 538.410 224.777   7
  -2   4  16 189.820 216.418   7
  -2   4  14-7.96533 280.204   7
  -2   4  12-98.2105 256.973   7
  -2   4  10 1637.53 411.351   7
  -2   4   8 5468.22 623.897  10
  -2   4   8 6094.68 764.774   7
  -2   4   6 382.754 289.762   7
  -2   4   6 95.4877 159.713  10
   2   4  -4 1492.56 743.782   1
  -2   4   4 1781.07 382.852  10
   2   4  -2-481.178 539.556   1
  -2   4   2-45.6595 131.897  10
  -2   4   0 3810.81 551.493  10
   2   4   0 3898.27 556.033   7
  -2   4  -2 4150.88 578.188  10
   2   4   2 4033.71 567.782   7
   2   4   4 1252.65 385.511   7
   2   4   6 1050.48 375.041   7
   2   4   8 1136.42 305.388   7
   2   4  10-233.853 309.064   7
   2   4  12 389.766 276.880   7
   2   4  14-200.167 299.089   7
   2   4  16 2257.48 461.137   7
   2   4  18 7105.61 704.748   7
   2   4  20 5397.62 569.716   7
   2   4  22 2041.13 304.388   7
   2   4  22 2041.20 302.511   5
   2   4  24 2604.98 258.754   5
  -2   5  19 741.159 153.057   5
  -2   5  17 1544.81 266.662   7
  -2   5  15 36.0024 146.952   7
  -2   5  13 406.997 210.419   7
  -2   5  11 170.409 195.568   7
  -2   5   9-150.142 265.816   7
  -2   5   7 36.3846 252.221   7
  -2   5   5-337.427 260.491   7
  -2   5   3 1646.97 312.520   7
  -2   5   1 543.779 264.431   7
  -2   5  -1 235.830 189.451  10
   2   5   1-304.655 198.854   7
  -2   5  -1 32.5767 182.736   7
   2   5   3 1632.75 342.443   7
  -2   5  -3 1915.88 359.690  10
  -2   5  -5 24.6308 158.977  10
   2   5   5 438.925 242.489   7
   2   5   7 2879.39 473.557   7
  -2   5  -7 2562.08 423.619  10
  -2   5  -9 1210.75 294.715  10
   2   5   9 1140.47 302.366   7
  -2   5 -11 556.391 236.000  10
   2   5  11 514.518 218.966   7
   2   5  13 1390.15 306.851   7
  -2   5 -13 1247.70 294.844  10
  -2   5 -15 768.189 216.163  10
   2   5  15 621.943 215.916   7
  -2   5 -17-158.078 92.8615  10
   2   5  17 44.5502 88.9340   7
  -3   0  31-193.723 177.922   9
  -3   0  29-144.962 176.832   9
  -3   0  27 66.3168 252.357   9
  -3   0  27-390.933 326.780   5
  -3   0  25 158.453 241.057   9
  -3   0  25-90.0752 245.291   5
  -3   0  23-119.326 184.761   5
  -3   0  23-145.656 275.968   9
  -3   0  21-1.62318 145.368   5
  -3   0  21 490.384 279.223   9
   3   0 -19-247.103 175.009   2
  -3   0  19 247.691 194.357   9
  -3   0  19-31.7871 174.193   5
   3   0 -17-152.631 204.665   2
   3   0 -15 212.177 288.527   2
   3   0 -13 474.898 408.678   2
   3   0 -11-46.6020 314.367   2
  -3   0  11 61.9088 250.144   3
  -3   0   9-151.016 300.939   3
   3   0  -9-44.2430 214.638   2
  -3   0   7-160.154 349.382   3
   3   0  -7-164.734 264.739   2
   3   0  -5-149.237 232.850   2
   3   0  -3-16.3038 112.593   1
   3   0  -1 29.5378 118.975   1
   3   0   1 0.25298 113.206   1
   3   0   3 30.9371 174.720   1
   3   0   5-74.4814 172.974   1
  -3   0  -7-656.353 429.165   2
   3   0   7 72.1915 254.679   1
  -3   0  -9 90.1505 319.508   2
  -3   0 -11 452.496 507.928   2
  -3   0 -13-229.510 467.513   2
  -3   0 -15 527.196 340.949   2
  -3   0 -17 554.585 405.066   2
   3   0  19 13.9201 135.344   5
   3   0  19-245.938 166.792   9
   3   0  21-65.9656 152.409   5
   3   0  21-170.896 194.248   9
   3   0  23-432.025 275.606   9
   3   0  23-168.925 144.323   5
   3   0  25 139.526 236.933   8
   3   0  25-130.591 135.401   5
   3   0  27 63.8583 211.913   8
   3   0  29 69.3041 136.228   8
   3   0  31 46.3346 101.627   8
  -3  -1  32 1423.41 259.543   8
  -3  -1  30 1907.55 387.614   9
  -3   1  30 2077.44 355.320   5
  -3   1  30 1627.00 291.582   9
  -3   1  28 131.119 187.318   9
  -3   1  28-170.524 245.835   5
  -3  -1  28 382.193 300.257   9
  -3   1  26 1033.53 282.402   5
  -3  -1  26 1006.39 352.191   9
  -3   1  26 758.259 278.909   9
  -3   1  24 971.336 333.016   5
  -3   1  24 897.496 327.288   9
  -3  -1  24 541.372 349.140   9
  -3   1  22 39.1926 201.209   9
  -3  -1  22-28.0383 265.518   5
   3   1 -22-483.875 482.688   2
  -3   1  22-153.543 158.874   4
  -3   1  22 96.2860 219.635   5
  -3  -1  22-107.278 306.150   9
  -3  -1  20 3300.34 482.254   5
  -3   1  20 3353.92 529.507   4
  -3  -1  20 3740.77 581.384   9
   3   1 -20 3613.64 1063.99   2
  -3   1  20 3429.57 491.771   5
  -3   1  20 3828.08 562.924   9
   3   1 -18 2960.87 857.584   2
  -3  -1  18 3273.31 471.225   5
  -3   1  18 3510.17 497.005   4
  -3  -1  18 3830.25 549.520   9
   3   1 -16 3155.25 795.397   2
   3   1 -14-859.140 763.024   2
   3   1 -12 9064.57 1291.40   2
  -3   1  12 11331.0 1221.79   3
   3   1 -10 9197.67 1237.45   2
   3   1  -8 13121.4 1338.79   2
   3   1  -6 12424.3 1184.65   2
   3   1  -4 18676.7 1367.18   2
   3   1  -2 9756.06 890.436   2
   3   1   0 3654.18 622.611   1
   3   1   2 17210.9 1203.35   1
  -3   1  -2 18368.6 1200.10   2
   3   1   4 33113.2 1668.53   1
  -3   1  -4 33131.0 1801.11   2
  -3   1  -6 36647.9 2131.96   2
   3   1   6 34806.6 1812.76   1
   3   1   8 1795.67 447.688   1
  -3  -1  -8 1784.85 384.725   2
  -3   1  -8 2545.02 745.664   2
   3   1  10 2528.93 573.702   1
  -3  -1 -10 2637.76 484.043   2
  -3   1 -10 3241.88 661.918   2
   3   1  12 8647.56 1128.17   1
  -3   1 -12 8581.35 1359.84   2
  -3   1 -14 460.945 600.410   2
  -3   1 -16 726.174 585.937   2
   3  -1  18-271.701 184.535   5
   3  -1  18-115.234 225.943   9
  -3   1 -18 54.4099 341.529   2
   3  -1  20 1203.09 370.390   9
   3   1  20 1965.58 385.928   5
  -3   1 -20 2069.17 875.349   2
   3   1  22 159.841 182.033   5
   3  -1  22 304.286 196.925   9
   3   1  22 256.893 186.087   8
   3   1  24 2696.60 447.916   8
   3   1  24 2646.27 436.659   5
   3  -1  26 6327.52 765.867   8
   3   1  26 5056.02 562.784   5
   3   1  28 1593.89 275.229   5
   3  -1  28 2962.27 439.275   8
   3  -1  30-117.816 137.027   8
  -3   2  31-235.208 118.903   5
  -3  -2  31 62.0351 87.0833   8
  -3   2  29 3538.21 420.720   5
  -3   2  27 1625.27 357.232   5
  -3  -2  25 499.245 260.854   9
  -3   2  25 899.783 333.310   5
  -3  -2  23 362.174 320.277   9
  -3   2  23 169.402 152.326   4
  -3   2  23 146.211 218.419   5
  -3  -2  21 8263.78 910.043   9
  -3   2  21 7746.19 786.023   4
  -3  -2  19 4652.70 672.335   9
  -3   2  19 3882.98 551.160   4
   3   2 -19 4991.07 1412.34   2
   3   2 -17 4529.79 1255.56   2
  -3  -2  17 4063.98 604.621   9
  -3   2  17 4174.23 556.231   4
   3   2 -15 1501.90 564.122   2
   3   2 -13-704.931 760.907   2
   3   2 -11 2921.30 761.153   2
   3   2  -9-1104.75 835.455   2
   3   2  -7 13651.0 1499.64   2
   3   2  -5 443.207 417.273   2
   3   2  -3-209.698 278.530   2
  -3   2   3-323.169 237.427   2
   3   2  -1 1285.60 422.081   2
  -3   2   1 1391.04 423.440   2
   3   2  -1 986.385 476.440   1
  -3   2  -1 15704.6 1324.39   2
   3   2   1 15172.3 1455.98   1
   3   2   3 8551.20 1084.06   1
  -3   2  -3 7496.91 992.713   2
   3   2   5 517.763 322.265   1
  -3   2  -5-27.2942 482.819   2
  -3   2  -7 7420.15 1142.02   2
   3   2   7 7467.10 1004.10   1
   3   2   9 62.8036 261.813   1
  -3   2  -9 546.882 476.077   2
  -3   2 -11 694.633 654.408   2
   3   2  11 138.017 191.582   1
   3   2  13 3294.28 728.162   1
  -3   2 -13 4541.28 1313.70   2
   3   2  15 1068.55 275.952   7
  -3   2 -15 1569.56 822.970   2
  -3   2 -17-102.041 401.167   2
   3   2  17 360.059 250.382   7
   3   2  19 982.318 313.939   7
  -3   2 -19 1465.86 878.095   2
   3   2  21 164.741 151.942   7
   3  -2  21 96.7858 224.858   8
   3  -2  23 1957.38 516.085   8
   3   2  23 2188.98 421.332   5
   3   2  23 1888.21 388.712   7
   3   2  25 142.236 143.815   5
   3  -2  25-113.638 217.124   8
   3  -2  27 333.736 191.381   8
   3   2  27 103.736 122.745   5
   3  -2  29 78.2244 119.928   8
  -3   3  28 871.971 178.307   5
  -3   3  26 2021.63 340.920   5
  -3   3  24 3135.54 455.601   5
  -3   3  22 4202.20 500.969   4
  -3   3  20 919.107 294.153   7
  -3   3  20 898.392 272.871   4
  -3   3  18 645.941 252.008   4
  -3   3  18 890.387 260.235   7
  -3   3  16 29341.6 1523.17   7
   3   3 -14 3132.39 1214.80   2
  -3   3  14 2554.76 474.772   7
   3   3 -12 3415.65 1120.57   2
  -3   3  12 3365.81 542.573   7
   3   3 -10 5652.53 1285.46   2
  -3   3  10 6612.33 672.211  10
   3   3  -8 110.655 301.573   2
   3   3  -6-274.482 375.173   2
   3   3  -4 6245.50 1279.41   1
   3   3  -4 6612.11 1128.54   2
   3   3  -2 11939.5 1650.46   1
   3   3   0 716.857 388.464   1
   3   3   2 9477.61 1392.78   1
   3   3   4 276.440 288.825   1
  -3   3  -4 544.491 389.730   2
  -3   3  -6-160.028 444.336   2
   3   3   6 178.586 317.653   1
  -3   3  -8 2922.46 935.283   2
   3   3   8 2946.97 492.546   7
  -3   3 -10 3607.75 1053.42   2
   3   3  10 3588.42 520.935   7
  -3   3 -12 2513.11 1092.34   2
   3   3  12 1905.94 371.953   7
  -3   3 -14 1668.81 828.987   2
   3   3  14 1084.72 325.626   7
   3   3  16 27.1229 251.570   7
   3   3  18 6772.43 764.542   7
   3  -3  18 5979.35 665.700   8
   3  -3  20 1864.86 392.878   8
   3   3  20 1838.72 482.741   7
   3  -3  22 819.754 238.793   8
   3   3  22 707.561 251.053   7
   3  -3  24 356.117 162.528   8
   3   3  24 599.314 221.281   7
   3   3  24 247.693 154.554   5
   3   3  26 73.7303 96.5200   5
   3  -3  26 47.3039 87.3282   8
  -3   4  25 2726.84 266.575   5
  -3   4  23 1231.83 225.579   5
  -3   4  21 9269.84 628.919   7
  -3   4  19 5644.83 581.971   7
  -3   4  17 2248.64 407.968   7
  -3   4  15 1388.05 292.476   4
  -3   4  15 1302.79 411.691   7
  -3   4  13 1323.94 361.451   7
  -3   4  11 13553.2 1128.42   7
  -3   4   9 6892.56 707.500  10
  -3   4   9 7602.48 878.741   7
  -3   4   7 11924.8 948.324  10
   3   4  -5 8697.08 1733.45   1
  -3   4   5 11147.7 928.582  10
   3   4  -3 6737.38 1468.54   1
  -3   4   3 8018.44 783.416  10
  -3   4   1 12591.3 995.268  10
   3   4  -1 9575.38 1739.68   1
  -3   4  -1 13413.6 1039.66  10
   3   4   1 11366.2 918.653   7
   3   4   3 6260.21 716.741   7
   3   4   5 271.820 221.322   7
   3   4   7 3091.30 529.525   7
   3   4   9 854.904 301.035   7
   3   4  11 982.917 391.693   7
   3   4  13 10948.4 989.290   7
   3   4  15 2584.93 528.901   7
   3   4  17 1318.42 397.620   7
   3   4  19 1132.51 327.841   7
   3   4  21 2231.80 347.285   7
   3   4  23 1034.36 172.516   5
   3   4  23 1150.38 204.072   7
  -3   5  18 3727.95 333.402   7
  -3   5  16 3195.12 383.030   7
  -3   5  14 4903.31 511.046   7
  -3   5  12 5574.87 610.354   7
  -3   5  10 8764.04 799.559   7
  -3   5   8 17330.3 1110.02   7
  -3   5   6 15935.9 1094.84   7
  -3   5   4 808.413 240.047  10
  -3   5   4 322.896 213.120   7
  -3   5   2 2675.30 392.768  10
  -3   5   2 1883.89 408.911   7
  -3   5   0 4069.20 541.845   7
  -3   5   0 4387.77 542.590  10
  -3   5  -2 2037.68 386.345  10
  -3   5  -2 1732.44 345.390   7
   3   5   2 1728.60 323.280   7
  -3   5  -4 3762.66 501.755  10
   3   5   4 3256.73 453.877   7
  -3   5  -6 909.733 295.228  10
   3   5   6 554.195 210.849   7
  -3   5  -8 1993.10 390.317  10
   3   5   8 2609.92 431.946   7
   3   5  10 2372.23 412.673   7
  -3   5 -10 1845.84 353.913  10
  -3   5 -12 5897.48 594.766  10
   3   5  12 6992.78 639.863   7
  -3   5 -14 2511.40 358.645  10
   3   5  14 3136.54 401.219   7
   3   5  16 1694.75 269.106   7
  -3   5 -16 1504.06 254.613  10
   3   5  18 1761.31 230.930   7
  -4   0  32 5137.71 462.080   9
  -4   0  30 21924.0 1171.03   9
  -4   0  28 13571.5 1051.46   9
  -4   0  28 13100.0 933.176   5
  -4   0  26 29684.4 1631.14   9
  -4   0  26 28726.0 1493.54   5
  -4   0  24 12148.8 1093.12   9
  -4   0  24 12191.9 1031.85   5
  -4   0  22 7221.92 816.312   9
  -4   0  22 7241.50 760.672   5
  -4   0  20 5147.49 690.251   9
  -4   0  20 5641.36 658.916   5
   4   0 -18 22661.2 2238.46   2
   4   0 -16 31835.7 2498.88   2
  -4   0  14 43574.2 2785.46   3
   4   0 -14 43799.9 2717.84   2
  -4   0  12 108292. 4259.78   3
   4   0 -12 107289. 3934.91   2
   4   0 -10 146335. 4340.80   2
  -4   0  10 147019. 4765.67   3
  -4   0   8 247113. 5715.86   3
   4   0  -8 230759. 5018.42   2
   4   0  -6 142181. 3635.93   2
   4   0  -4 85988.6 2090.38   1
   4   0  -2 21292.4 1059.14   1
   4   0   0 43206.6 1575.39   1
   4   0   2 46794.2 1820.80   1
   4   0   4 37066.4 1765.26   1
   4   0   6 14878.5 1234.64   1
  -4   0  -8 99055.6 3369.22   2
   4   0   8 98410.9 3416.83   1
  -4   0 -10 138393. 4322.34   2
  -4   0 -12 79788.5 3577.98   2
  -4   0 -14 20358.3 1925.64   2
  -4   0 -16 5640.61 1116.68   2
  -4   0 -18 11819.0 1697.58   2
   4   0  18 12836.9 947.504   9
   4   0  20 3135.09 522.086   9
   4   0  22 3090.04 535.435   9
   4   0  24 16582.6 1176.77   8
   4   0  26 27464.5 1398.31   8
   4   0  28 6657.26 639.202   8
   4   0  30 4629.57 432.742   8
  -4   1  31 21367.9 926.511   5
  -4  -1  31 20553.2 1040.89   9
  -4  -1  29 12689.0 1007.26   9
  -4   1  29 13455.8 885.155   5
  -4   1  29 11010.2 804.165   9
  -4  -1  27 18258.1 1289.66   9
  -4   1  27 18130.8 1175.56   5
  -4   1  27 16727.4 1104.75   9
  -4  -1  25 16015.3 1277.61   9
  -4   1  25 16455.3 1160.57   5
  -4   1  25 15271.3 1123.61   9
  -4  -1  23 15575.4 1257.90   9
  -4   1  23 15521.1 1152.80   5
  -4   1  23 13696.2 1118.70   9
  -4   1  21 49271.0 2004.01   4
  -4   1  21 48589.3 1967.37   5
  -4  -1  21 49376.0 2156.50   9
   4   1 -21 44891.3 3798.71   2
  -4  -1  21 49922.8 1941.28   5
  -4   1  21 46747.8 1949.73   9
   4   1 -19 46676.3 3740.28   2
  -4   1  19 45439.0 1789.45   5
  -4  -1  19 49018.0 1831.19   5
  -4   1  19 47078.2 1871.93   4
  -4   1  19 44691.7 1821.60   9
  -4  -1  19 49432.2 2026.33   9
   4   1 -17 40277.9 3309.31   2
   4   1 -15 33513.9 2816.27   2
   4   1 -13 65735.4 3657.53   2
  -4   1  13 60812.4 3099.44   3
   4   1 -11 82545.9 3819.77   2
   4   1  -9 94493.2 3827.60   2
   4   1  -7 43739.1 2436.13   2
   4   1  -5 15987.6 1461.36   2
  -4  -1   5 17260.2 1620.53   3
   4   1  -3 38966.4 2030.66   1
   4   1  -3 39611.0 1988.27   2
  -4  -1   3 36000.4 2144.06   3
   4   1  -1 80940.1 2852.02   1
  -4  -1   1 82089.9 2886.15   3
   4   1   1 115426. 3308.89   1
  -4  -1  -1 113617. 3118.39   3
   4   1   3 103263. 3216.04   1
  -4   1  -3 107749. 3284.87   2
  -4   1  -5 69644.6 2915.17   2
   4   1   5 67859.8 2665.09   1
  -4   1  -7 80163.9 3450.22   2
   4   1   7 71190.0 2972.76   1
  -4  -1  -9 84615.2 2791.61   2
   4   1   9 86959.4 3407.25   1
   4   1  11 58214.8 2945.34   1
  -4  -1 -11 57139.7 2447.66   2
  -4   1 -13 109426. 4864.92   2
  -4   1 -15 40448.8 3237.71   2
  -4   1 -17 10717.2 1841.54   2
   4   1  17 10028.6 816.462   7
   4  -1  17 11242.1 978.117   9
   4   1  19 18983.3 1132.57   7
  -4   1 -19 16872.7 2333.74   2
   4   1  19 19345.6 1112.08   5
   4   1  21 40696.1 1653.56   5
   4   1  23 23367.2 1240.30   5
   4  -1  23 26990.7 1573.64   8
   4   1  25 3353.50 444.108   5
   4  -1  25 4446.90 665.596   8
   4  -1  27 4089.80 556.754   8
   4  -1  29 12720.6 808.863   8
   4  -1  31 7588.60 501.250   8
  -4  -2  30 5791.51 469.584   8
  -4   2  30 8399.66 559.674   5
  -4   2  28 9691.15 724.678   5
  -4  -2  26 10396.5 961.035   9
  -4   2  26 11994.1 907.093   5
  -4   2  24 8839.50 838.835   5
  -4   2  24 7969.39 813.474   4
  -4  -2  24 7941.58 889.923   9
  -4   2  24 7384.97 704.982   9
  -4   2  22 27246.1 1408.54   9
  -4   2  22 30396.4 1567.38   5
  -4   2  22 29532.4 1573.13   4
  -4  -2  22 30247.1 1712.70   9
  -4   2  20 37958.0 1749.44   4
  -4   2  20 36686.2 1614.64   9
  -4  -2  20 39291.0 1913.18   9
  -4   2  18 19827.9 1176.91   9
  -4  -2  18 21320.0 1363.46   9
   4   2 -18 23886.1 2915.59   2
  -4   2  18 21335.8 1271.85   4
  -4  -2  16 37240.4 1713.68   9
  -4   2  16 35272.0 1513.66   9
   4   2 -14 31389.0 3039.62   2
   4   2 -12 15256.7 2024.65   2
   4   2 -10 60710.7 3785.29   2
   4   2  -8 107572. 4578.90   2
   4   2  -6 76391.9 3608.77   2
   4   2  -4 77798.3 3421.08   2
   4   2  -4 76373.4 3697.68   1
   4   2  -2 128504. 4126.03   2
   4   2  -2 131754. 4729.57   1
  -4   2   2 122185. 3398.88   2
  -4   2   0 114191. 3618.40   2
   4   2   0 116496. 4299.28   1
   4   2   2 144931. 4659.21   1
  -4   2  -2 144844. 4388.61   2
   4   2   4 84086.4 3548.60   1
  -4   2  -4 86029.2 3668.53   2
   4   2   6 18096.1 1643.37   1
  -4   2  -6 20177.9 1901.18   2
  -4   2  -8 24872.8 2262.11   2
   4   2   8 24541.6 1976.09   1
  -4   2 -10 21942.8 2271.59   2
   4   2  10 20481.2 1884.75   1
  -4   2 -12 15274.3 2110.28   2
   4   2  12 14310.2 1586.21   1
   4   2  14 12575.3 1540.09   1
   4   2  14 14612.2 1001.68   7
  -4   2 -14 15039.4 2268.58   2
   4  -2  14 13719.0 954.545   8
   4  -2  16 23133.2 1335.04   8
  -4   2 -16 24032.0 2965.41   2
   4   2  16 24292.9 1355.58   7
   4   2  18 43168.9 1822.21   7
   4  -2  18 43429.1 1900.85   8
   4   2  20 17970.6 1192.93   7
   4  -2  20 18806.2 1270.21   8
   4   2  22 6992.26 703.968   7
   4   2  22 7871.83 730.365   5
   4  -2  22 8566.01 895.603   8
   4  -2  24 15859.1 1141.38   8
   4   2  24 14963.8 938.555   5
   4   2  26 12755.9 751.196   5
   4  -2  26 14079.5 974.139   8
   4  -2  28 7251.14 605.535   8
   4  -2  30 5483.17 400.425   8
  -4   3  27 9816.60 616.880   5
  -4   3  25 17159.9 968.756   5
  -4   3  23 15355.4 1012.22   5
  -4   3  23 14106.0 901.539   4
  -4   3  21 22081.1 1229.39   4
  -4   3  19 19232.1 1150.87   7
  -4   3  19 20875.8 1245.04   4
  -4   3  17 11730.3 939.077   7
  -4   3  17 12549.2 973.145   4
  -4   3  15 10727.9 923.058   7
   4   3 -15 10389.8 1988.09   2
   4   3 -13 7974.43 1707.96   2
  -4   3  13 8420.35 816.318   7
  -4   3  11 29594.0 1467.96  10
   4   3 -11 30760.7 3112.88   2
   4   3  -9 8699.36 1548.85   2
  -4   3   9 8315.17 754.330  10
   4   3  -7 8322.08 1628.45   1
   4   3  -7 8395.70 1452.42   2
   4   3  -5 20142.7 2388.51   1
   4   3  -5 18280.8 1996.37   2
   4   3  -3 36131.3 3044.68   1
   4   3  -1 50394.3 3477.43   1
   4   3   1 27550.2 2529.37   1
  -4   3  -3 25679.8 2255.70   2
   4   3   3 32732.3 2651.27   1
  -4   3  -5 15900.4 1925.04   2
   4   3   5 16766.1 1880.87   1
   4   3   7 19518.3 1991.92   1
  -4   3  -7 17577.0 2162.17   2
   4   3   7 18899.6 1145.91   7
  -4   3  -9 17249.7 2273.12   2
   4   3   9 18917.2 1181.34   7
  -4   3 -11 18637.1 2496.69   2
   4   3  11 20990.8 1305.30   7
  -4   3 -13 21659.0 2858.58   2
   4   3  13 23375.0 1432.53   7
   4   3  15 14992.4 1110.76   7
   4   3  17 12608.8 1046.30   7
   4  -3  17 9761.78 833.679   8
   4  -3  19 16769.3 1080.69   8
   4   3  19 20081.3 1265.33   7
   4  -3  21 14852.9 980.247   8
   4   3  21 16544.1 1057.84   7
   4   3  23 10892.1 797.698   7
   4   3  23 11449.0 752.841   5
   4  -3  23 11098.3 781.975   8
   4   3  25 2588.63 297.763   5
   4  -3  25 2417.29 317.072   8
  -4   4  24 11365.7 585.185   5
  -4   4  22 3238.08 375.533   5
  -4   4  20 4756.16 478.836   7
  -4   4  18 5655.56 584.635   7
  -4   4  18 5347.28 527.663   4
  -4   4  16 10663.8 807.715   4
  -4   4  16 11255.7 935.575   7
  -4   4  14 10441.8 946.116   7
  -4   4  12 22768.2 1381.97   7
  -4   4  10 13954.2 1128.79   7
  -4   4  10 13376.4 1035.54  10
  -4   4   8 9565.18 876.724  10
  -4   4   6 37450.9 1710.48  10
  -4   4   4 6364.86 719.357  10
   4   4  -4 5684.59 1389.79   1
  -4   4   2 18886.6 1234.60  10
   4   4  -2 16110.5 2307.32   1
   4   4   0 27412.7 2875.57   1
  -4   4   0 32850.9 1656.21  10
  -4   4  -2 18104.8 1268.77  10
   4   4   2 16045.4 1087.20   7
   4   4   4 7717.45 779.440   7
   4   4   6 9336.80 895.606   7
   4   4   8 14630.8 1104.00   7
   4   4  10 12134.3 1018.55   7
   4   4  12 8514.79 884.470   7
   4   4  14 3723.52 568.128   7
   4   4  16 2997.89 537.277   7
   4   4  18 3341.58 487.022   7
   4   4  20 6279.12 557.677   7
   4   4  22 8803.25 582.967   7
   4   4  22 8283.13 481.941   5
  -4   5  17 4869.28 396.510   7
  -4   5  15 5445.89 498.573   7
  -4   5  13 3220.49 448.911   7
  -4   5  11 16040.6 995.794   7
  -4   5   9 10107.4 840.129   7
  -4   5   7 15759.8 1076.05   7
  -4   5   5 8776.30 729.743  10
  -4   5   5 9201.42 864.126   7
  -4   5   3 3199.18 452.768  10
  -4   5   3 3389.83 555.904   7
  -4   5   1 7357.46 701.203  10
  -4   5   1 7053.52 743.653   7
  -4   5  -1 443.483 215.829   7
  -4   5  -1 513.726 234.425  10
   4   5   3 6139.59 582.960   7
  -4   5  -3 7316.34 718.192   7
  -4   5  -3 8186.81 748.656  10
   4   5   5 15750.4 959.437   7
  -4   5  -5 17569.7 1100.34  10
  -4   5  -7 7673.25 734.007  10
   4   5   7 6050.29 602.849   7
  -4   5  -9 8407.86 734.288  10
   4   5   9 7322.36 655.653   7
  -4   5 -11 16189.3 971.777  10
   4   5  11 16224.1 936.012   7
   4   5  13 11705.3 749.083   7
  -4   5 -13 9868.23 721.990  10
   4   5  15 7943.19 558.856   7
  -4   5 -15 7344.01 557.094  10
   4   5  17 7130.35 464.268   7
  -4   5 -17 6807.95 454.454  10
  -5   0  31 260.890 153.100   9
  -5   0  29 75.4033 258.789   9
  -5   0  27 21.4885 246.627   5
  -5   0  27 230.323 271.991   9
  -5   0  25 172.741 250.666   9
  -5   0  25 207.112 183.834   5
  -5   0  23 211.071 231.792   9
  -5   0  23 102.540 218.721   5
  -5   0  21-197.163 207.942   5
  -5   0  21-90.6959 240.967   9
  -5   0  19 208.316 168.339   5
  -5   0  19 307.274 197.632   4
  -5   0  19-54.3080 160.625   9
   5   0 -17-22.3715 281.535   2
   5   0 -15 31.3986 208.308   2
  -5   0  15-266.697 305.695   3
   5   0 -13-155.856 338.186   2
  -5   0  13-177.418 271.815   3
   5   0 -11-216.529 380.155   2
  -5   0  11-169.206 358.766   3
   5   0  -9 7.60884 267.930   2
  -5   0   9 156.032 368.280   3
   5   0  -7 85.8849 145.573   1
   5   0  -5-173.614 172.696   1
   5   0  -3-128.384 174.316   1
   5   0  -1 45.5853 130.348   1
   5   0   1-10.4735 172.636   1
   5   0   3-543.767 361.799   1
   5   0   5 356.535 358.389   1
   5   0   7 394.576 303.658   1
  -5   0  -9-51.3524 385.919   2
  -5   0 -11 669.122 442.294   2
  -5   0 -13 287.227 482.686   2
  -5   0 -15-466.665 503.121   2
  -5   0 -17 55.7411 240.873   2
   5   0  19-21.9004 136.678   8
   5   0  21-300.272 298.143   8
   5   0  23-184.659 258.683   8
   5   0  25-207.448 233.597   8
   5   0  27-14.5716 146.941   8
   5   0  29-127.282 124.669   8
  -5   1  30 4931.75 501.831   9
  -5   1  30 5547.84 520.981   5
  -5  -1  30 5515.77 619.828   9
  -5  -1  28 4610.72 635.615   9
  -5   1  28 4622.15 585.479   9
  -5   1  28 5425.68 606.532   5
  -5   1  26 290.063 233.921   9
  -5  -1  26 116.691 285.050   9
  -5   1  26 316.284 237.077   5
  -5   1  24 1087.80 364.286   5
  -5  -1  24 1281.04 418.823   9
  -5   1  24 947.143 300.482   9
  -5  -1  22 65.4617 262.210   9
  -5   1  22 34.9515 193.114   9
  -5   1  22 8.64414 232.030   4
  -5   1  22 175.432 234.612   5
   5   1 -20 1102.24 797.754   2
  -5   1  20 577.599 288.378   9
  -5   1  20 578.724 213.456   5
  -5   1  20 508.461 234.542   4
  -5  -1  20 291.320 197.769   9
  -5  -1  20 89.7512 163.559   5
   5   1 -18 3589.60 1064.76   2
  -5  -1  18 2470.11 431.747   5
  -5   1  18 2508.35 422.701   5
  -5   1  18 2286.18 456.489   9
  -5   1  18 2125.57 390.512   4
  -5  -1  18 2424.73 468.357   9
   5   1 -16-106.803 368.523   2
  -5   1  14 1714.23 623.191   3
   5   1 -14 2289.63 872.418   2
   5   1 -12-290.232 477.980   2
   5   1 -10 18531.9 1883.97   2
   5   1  -8 22333.4 1941.38   2
  -5  -1   8 24343.2 2162.43   3
   5   1  -6 63317.5 3073.00   2
  -5  -1   6 65090.6 3327.70   3
   5   1  -4 8144.39 1043.03   2
   5   1  -4 8132.58 1021.02   1
  -5  -1   4 6793.53 1110.13   3
   5   1  -2 767.113 422.194   1
  -5  -1   2 511.432 404.800   3
  -5  -1   0 2038.07 525.001   3
   5   1   0 2259.67 547.765   1
   5   1   2 2705.00 621.128   1
  -5  -1  -2 2412.22 514.915   3
   5   1   4 15761.2 1387.04   1
  -5   1  -4 15518.8 1391.37   2
  -5   1  -6 1517.10 399.892   2
   5   1   6 1722.26 521.442   1
   5   1   8-224.727 388.149   1
  -5   1  -8-44.6754 410.633   2
  -5  -1 -10 5437.43 839.127   2
   5   1  10 4952.72 919.952   1
  -5   1 -10 6034.61 1190.96   2
  -5  -1 -12 5653.92 816.773   2
   5   1  12 6145.48 1089.07   1
  -5   1 -12 8184.35 1540.86   2
  -5   1 -14 8433.81 1450.27   2
   5  -1  16 5756.74 652.980   8
   5   1  16 5865.41 630.755   7
  -5   1 -16 5945.69 1332.62   2
   5   1  18 1087.13 323.657   7
   5  -1  18 681.301 265.273   8
  -5   1 -18 1494.02 775.888   2
   5  -1  20 446.167 269.705   8
  -5   1 -20 381.828 365.086   2
   5  -1  22 582.496 265.435   8
   5  -1  24 832.633 345.021   8
   5  -1  26 214.608 272.673   8
   5  -1  28 1291.51 301.262   8
   5  -1  30-19.6309 112.733   8
  -5   2  31 486.189 123.707   5
  -5   2  29 1375.08 281.821   5
  -5  -2  27 426.871 236.590   9
  -5   2  27 721.867 274.577   5
  -5  -2  25 1827.50 425.137   9
  -5   2  25 1318.66 309.577   9
  -5   2  25 1575.23 387.516   5
  -5  -2  23 84.1010 208.723   9
  -5   2  23 290.299 253.588   5
  -5   2  23 341.235 175.287   4
  -5   2  23 291.569 202.716   9
  -5   2  21 764.942 274.958   9
  -5  -2  21 1146.90 380.207   9
  -5   2  21 652.649 283.401   5
  -5   2  21 1018.44 376.246   4
   5   2 -19 3613.42 1297.31   2
  -5  -2  19 3046.98 542.589   9
  -5   2  19 2677.73 457.670   9
  -5   2  19 2484.61 458.185   4
  -5   2  17 195.308 172.941   9
  -5  -2  17 333.947 197.409   9
  -5   2  17 101.028 155.961   4
   5   2 -17 102.371 288.212   2
  -5  -2  15 821.519 300.163   9
  -5   2  15 905.619 259.523   9
   5   2 -15 1771.12 826.722   2
   5   2 -13 3505.47 1062.99   2
   5   2 -11 9856.27 1608.67   2
   5   2  -9 16808.6 1976.73   2
   5   2  -7 11577.7 1563.46   2
   5   2  -5 1390.63 499.693   2
   5   2  -5 1334.64 578.486   1
   5   2  -3 66.5965 296.497   1
  -5   2   3-268.259 260.802   2
   5   2  -3-91.7239 261.833   2
  -5   2   1 17778.8 1473.68   2
   5   2  -1 18982.6 1876.40   1
   5   2   1 514.143 449.958   1
  -5   2  -1 439.456 325.234   2
  -5   2  -3 562.224 444.648   2
   5   2   3-137.858 386.066   1
   5   2   5-177.112 284.878   1
  -5   2  -5 199.190 468.150   2
   5   2   7 3343.87 782.856   1
  -5   2  -7 4770.09 1085.25   2
  -5   2  -9 15212.7 1833.87   2
   5   2   9 12869.2 1611.61   1
   5   2  11 2129.32 698.916   1
  -5   2 -11 1993.47 755.720   2
   5   2  13 606.392 448.504   1
  -5   2 -13 394.844 614.391   2
   5  -2  13 545.608 219.922   8
   5   2  13 663.956 199.193   7
   5  -2  15 6246.89 697.573   8
   5   2  15 7127.44 813.863   7
  -5   2 -15 6631.11 1738.46   2
   5  -2  17 988.719 326.819   8
  -5   2 -17 1113.92 723.438   2
   5   2  17 1368.25 394.547   7
   5  -2  19 1878.08 464.675   8
   5   2  19 2029.99 451.702   7
   5   2  21 2614.78 415.937   5
   5  -2  21 2381.50 475.438   8
   5   2  21 3245.45 523.996   7
   5  -2  23 1898.46 410.358   8
   5  -2  25 1164.72 350.126   8
   5  -2  27 1511.33 307.279   8
   5  -2  29 2781.97 313.148   8
  -5   3  28 207.238 99.8209   5
  -5   3  26-90.9394 123.455   5
  -5   3  24 1559.64 316.966   4
  -5   3  24 2147.97 364.937   5
  -5   3  22 3395.84 500.092   5
  -5   3  22 3054.16 466.159   4
  -5   3  20 9667.37 858.038   4
  -5   3  18 449.529 270.134   4
  -5   3  18 164.572 135.168   7
  -5   3  16 169.835 190.037   7
  -5   3  14 9818.36 887.765   7
   5   3 -14 9550.44 1915.02   2
   5   3 -12 941.660 741.929   1
  -5   3  12 694.159 286.917  10
   5   3 -12 396.566 363.155   2
   5   3 -10 255.315 474.636   2
   5   3 -10 841.011 653.090   1
  -5   3  10 800.294 260.399  10
   5   3  -8-120.272 456.839   2
   5   3  -8 233.127 481.182   1
  -5   3   8 358.521 222.629  10
   5   3  -6 495.723 552.833   1
   5   3  -6-497.070 450.200   2
  -5   3   6 280.581 158.879  10
   5   3  -4 4815.12 1229.07   1
   5   3  -2 34325.6 3015.93   1
   5   3   0 20158.4 2249.34   1
   5   3   2 8631.42 1462.78   1
   5   3   4 15309.7 1857.50   1
  -5   3  -4 13984.5 1806.49   2
   5   3   6 164.869 269.670   1
  -5   3  -6 298.310 545.557   2
   5   3   6 30.3681 154.923   7
   5   3   8 123.162 196.055   1
  -5   3  -8 160.979 439.360   2
   5   3   8 436.266 272.335   7
  -5   3 -10 8480.60 1722.05   2
   5   3  10 11382.8 962.201   7
  -5   3 -12 9795.99 1891.26   2
   5   3  12 11037.7 950.224   7
   5   3  14 6844.09 794.558   7
   5  -3  16 695.778 241.924   8
   5   3  16 1249.30 450.415   7
   5  -3  18 4565.89 580.233   8
   5   3  18 6467.62 747.720   7
   5  -3  20 12159.5 905.235   8
   5   3  20 12802.9 994.551   7
   5  -3  22 2612.87 398.269   8
   5   3  22 2035.60 307.294   5
   5   3  22 3132.69 455.589   7
   5  -3  24 2958.78 366.840   8
   5  -3  26 537.800 138.568   8
  -5   4  23 2170.27 270.461   5
  -5   4  21 2349.08 326.387   5
  -5   4  21 1859.40 262.750   4
  -5   4  19 6722.97 582.111   4
  -5   4  19 6957.43 592.138   7
  -5   4  17 5279.74 584.480   7
  -5   4  17 4718.70 530.988   4
  -5   4  15 9256.20 833.714   7
  -5   4  13 8594.19 863.083   7
  -5   4  11 11369.9 1037.44   7
  -5   4   9 10201.7 941.641  10
  -5   4   7 1571.83 412.487  10
  -5   4   5 4315.20 599.928  10
  -5   4   3 8561.36 845.567  10
  -5   4   1 20167.5 1306.14  10
  -5   4  -1 15541.8 1157.73  10
   5   4   3 5443.44 641.498   7
  -5   4  -3 6897.94 817.438  10
   5   4   5 4698.35 612.287   7
   5   4   7 15321.3 1131.17   7
   5   4   9 31440.4 1624.32   7
   5   4  11 2855.19 528.814   7
   5   4  13 1463.49 378.656   7
   5   4  15 7390.15 791.731   7
   5   4  17 6385.18 682.221   7
   5   4  19 11629.8 827.213   7
   5   4  21 6112.57 514.261   7
  -5   5  16 3147.69 336.699   7
  -5   5  14 2247.83 340.157   7
  -5   5  12 5733.38 603.571   7
  -5   5  10 7874.37 703.206   7
  -5   5   8 5776.03 670.100   7
  -5   5   6 8304.09 797.350   7
  -5   5   6 8063.70 689.648  10
  -5   5   4 7828.10 705.059  10
  -5   5   4 7629.79 765.938   7
  -5   5   2 2117.40 444.093   7
  -5   5   2 1772.80 359.424  10
  -5   5   0 8060.52 754.334  10
  -5   5   0 6666.03 717.474   7
  -5   5  -2 11767.3 918.502  10
  -5   5  -2 9700.11 823.516   7
   5   5   4 16786.3 933.058   7
  -5   5  -4 18610.8 1072.84   7
  -5   5  -6 15500.4 1023.53  10
   5   5   6 12136.3 809.578   7
  -5   5  -8 11631.1 886.291  10
   5   5   8 9368.53 718.264   7
  -5   5 -10 13792.5 906.265  10
   5   5  10 12867.2 805.436   7
  -5   5 -12 10216.7 746.078  10
   5   5  12 10364.0 696.412   7
   5   5  14 8812.42 585.652   7
  -5   5 -14 9010.95 625.712  10
  -5   5 -16 1636.16 243.031  10
   5   5  16 1733.73 233.761   7
  -6   0  32 6735.92 510.553   9
  -6   0  30 0.59908 167.919   9
  -6   0  28 405.673 269.220   9
  -6   0  26 5004.36 673.988   9
  -6   0  26 4543.00 561.042   5
  -6   0  24-118.357 237.985   9
  -6   0  24 96.3921 253.081   5
  -6   0  22 1352.31 396.058   9
  -6   0  22 1577.61 378.433   5
  -6   0  20 1609.87 386.892   9
  -6   0  20 1152.69 305.058   5
  -6   0  18 3950.52 562.859   9
   6   0 -18 3346.94 912.852   2
  -6   0  18 3937.94 555.024   4
  -6   0  18 3265.90 480.700   5
   6   0 -16 607.915 345.716   2
  -6   0  16 350.816 452.610   3
  -6   0  14 5241.04 1097.37   3
   6   0 -14 4337.03 1000.31   2
   6   0 -12 12994.2 1570.89   2
  -6   0  12 14514.8 1833.11   3
   6   0 -10 12499.9 1057.60   1
  -6   0  10 14937.7 1761.83   3
   6   0  -8 4946.66 649.208   1
  -6   0   8 6372.46 1229.83   3
   6   0  -6 5075.09 635.550   1
   6   0  -4 21098.7 1302.22   1
   6   0  -2 316.626 194.262   1
   6   0   0 36662.0 1833.55   1
   6   0   2 40.6525 217.774   1
   6   0   4 1638.66 441.557   1
   6   0   6 6329.97 967.863   1
  -6   0  -8 153.411 402.786   2
   6   0   8 913.147 543.704   1
  -6   0 -10 33628.9 2401.25   2
  -6   0 -12 19717.8 2009.65   2
  -6   0 -14 1108.44 685.046   2
  -6   0 -16 134.113 273.214   2
   6   0  16-197.712 149.695   8
  -6   0 -18 10894.6 1727.20   2
   6   0  18 14138.4 1049.92   8
   6   0  20 9943.17 905.162   8
   6   0  22 22630.4 1379.90   8
   6   0  24 13927.0 1023.84   8
   6   0  26 4604.38 540.432   8
   6   0  28 10086.2 703.493   8
   6   0  30 1309.43 189.892   8
  -6  -1  31 66.5607 130.965   9
  -6   1  31 169.805 98.6573   9
  -6   1  29 186.930 137.070   9
  -6  -1  29-289.210 228.592   9
  -6   1  29-147.201 182.211   5
  -6   1  27 3829.60 575.293   9
  -6  -1  27 3826.56 620.724   9
  -6   1  27 3609.33 518.373   5
  -6   1  25 430.254 231.589   9
  -6  -1  25 598.093 359.470   9
  -6   1  25 641.323 306.811   5
  -6  -1  23-385.281 295.997   9
  -6   1  23 258.001 191.973   5
  -6   1  23-61.3068 232.361   9
  -6   1  23-154.366 207.617   4
  -6  -1  21 79.4818 192.584   9
  -6   1  21 19.1103 200.357   9
  -6   1  21 469.367 272.029   5
  -6   1  21 115.614 170.925   4
  -6  -1  19 1702.91 413.471   9
   6   1 -19 1531.56 713.650   2
  -6   1  19 1211.99 342.148   9
  -6   1  19 1578.79 351.105   5
  -6   1  19 1334.81 359.386   4
  -6  -1  17 1765.20 399.398   9
  -6   1  17 1963.50 387.204   9
   6   1 -17 1307.44 642.240   2
  -6  -1  17 1449.53 309.813   5
  -6   1  17 1662.09 322.863   5
  -6   1  17 1929.62 363.672   4
   6   1 -15 1588.10 698.258   2
  -6   1  15 1876.21 679.987   3
   6   1 -13 2973.28 900.465   2
   6   1 -11 3526.20 918.351   2
   6   1  -9 25.8345 441.127   2
   6   1  -9 555.310 334.591   1
  -6  -1   9 513.646 546.921   3
   6   1  -7 4724.29 947.670   2
  -6  -1   7 5407.71 1142.33   3
   6   1  -7 4693.09 892.719   1
   6   1  -5 16867.8 1554.41   1
  -6  -1   5 17940.2 1821.66   3
   6   1  -3 10028.6 1183.40   1
  -6  -1   3 10569.5 1372.07   3
   6   1  -1 53776.4 2691.92   1
  -6  -1   1 48473.1 2713.35   3
  -6  -1  -1 12274.1 1245.74   3
   6   1   1 13054.1 1340.82   1
   6   1   3 3613.75 733.836   1
  -6  -1  -3 3557.37 633.792   3
  -6   1  -5 17970.0 1662.89   2
   6   1   5 17385.1 1588.83   1
  -6   1  -7 13946.6 1615.01   2
   6   1   7 12692.6 1469.65   1
  -6   1  -9 28057.8 2479.68   2
  -6  -1  -9 25620.3 1827.38   2
   6   1   9 24913.6 2123.07   1
  -6  -1 -11 1762.76 549.650   2
  -6   1 -11 1853.27 799.932   2
   6   1  11 1174.99 543.576   1
   6   1  13 3699.17 928.773   1
  -6   1 -13 5126.96 1236.41   2
   6  -1  15 9697.64 859.505   8
   6   1  15 9275.56 821.746   7
  -6   1 -15 8659.96 1595.64   2
  -6   1 -17 7352.71 1645.83   2
   6  -1  17 6868.84 752.680   8
   6   1  17 7336.56 763.944   7
   6  -1  19 3003.20 544.769   8
  -6   1 -19 2240.21 937.325   2
   6  -1  21 1411.40 361.796   8
   6  -1  23 10889.0 970.529   8
   6  -1  25 2168.29 429.851   8
   6  -1  27 7440.43 676.431   8
   6  -1  29 4605.59 453.751   8
  -6   2  30 146.519 87.4743   5
  -6   2  28 1295.95 231.335   9
  -6   2  28 1758.46 312.252   5
  -6   2  26 491.691 216.883   9
  -6  -2  26 390.090 233.197   9
  -6   2  26 274.916 161.077   5
  -6   2  24 770.775 285.766   5
  -6  -2  24 390.175 220.149   9
  -6   2  24 519.658 242.176   9
  -6   2  24 682.353 309.008   4
  -6  -2  22 506.072 261.035   9
  -6   2  22 725.983 288.188   9
  -6   2  22 294.880 177.765   5
  -6   2  22 708.157 305.292   4
  -6   2  20 5070.60 657.201   9
  -6   2  20 5509.09 681.529   5
  -6   2  20 5204.19 685.959   4
  -6  -2  20 5575.92 735.490   9
   6   2 -18 1169.92 706.975   2
  -6  -2  18 679.510 343.593   9
  -6   2  18 711.659 258.596   9
  -6   2  18 643.356 267.281   4
  -6  -2  16 826.731 232.935   9
  -6   2  16 1214.05 301.115   9
   6   2 -16 1196.05 606.014   2
  -6   2  14 4845.92 579.948   9
   6   2 -14 6234.84 1434.30   2
   6   2 -12 2734.85 860.772   2
   6   2 -10 1102.52 629.887   1
   6   2 -10 559.330 543.338   2
   6   2  -8 659.567 421.401   2
   6   2  -8 796.501 465.497   1
   6   2  -6 736.114 370.043   2
   6   2  -6 1494.51 666.519   1
  -6   2   4 414.638 251.975   2
   6   2  -4 231.069 313.400   1
  -6   2   2 9197.48 1092.60   2
   6   2  -2 9635.48 1402.86   1
  -6   2   0 2432.51 536.798   2
   6   2   0 2651.52 783.222   1
  -6   2  -2 372.927 331.860   2
   6   2   2 400.307 314.293   1
   6   2   4 3956.54 875.147   1
  -6   2  -4 4095.84 918.650   2
  -6   2  -6 5962.69 1221.67   2
   6   2   6 4265.56 954.739   1
  -6   2  -8 13565.1 1875.92   2
   6   2   8 12130.0 1635.90   1
  -6   2 -10 8075.60 1445.18   2
   6   2  10 7771.43 1319.44   1
   6  -2  12 3320.65 469.179   8
   6   2  12 2548.29 766.393   1
  -6   2 -12 3228.58 939.076   2
   6   2  12 3498.69 532.162   7
   6   2  14 6145.79 1201.22   1
   6  -2  14 6859.13 714.629   8
  -6   2 -14 7480.89 1660.06   2
   6   2  14 7591.06 756.981   7
  -6   2 -16 5583.16 1563.81   2
   6  -2  16 5147.20 645.347   8
   6   2  16 4792.80 663.300   7
   6   2  18 26360.6 1512.96   7
   6  -2  18 26745.2 1532.52   8
   6  -2  20 30953.2 1627.07   8
   6   2  20 27972.4 1499.99   7
   6  -2  22 5236.29 668.486   8
   6  -2  24 145.079 204.005   8
   6  -2  26 4548.77 518.021   8
   6  -2  28 7664.87 548.486   8
  -6   3  27 1296.01 208.802   5
  -6   3  25 752.778 225.026   5
  -6   3  23 1229.51 298.891   5
  -6   3  23 470.763 184.794   4
  -6   3  21 1176.56 317.241   5
  -6   3  21 997.973 292.533   4
  -6   3  19 1002.19 322.764   4
  -6   3  17 2176.87 394.208   7
  -6   3  15 810.363 234.549   7
  -6   3  13-1.14954 151.539   9
   6   3 -13 563.176 456.056   1
   6   3 -11-95.9096 387.848   2
  -6   3  11 591.233 294.217  10
   6   3 -11-1.91668 375.991   1
  -6   3  11 122.023 145.880   9
   6   3  -9 91.8473 327.219   2
  -6   3   9 108.541 174.363  10
  -6   3   9 609.621 228.539   9
   6   3  -9 82.9328 314.313   1
   6   3  -7 103.676 333.931   1
  -6   3   7 1025.47 326.445  10
   6   3  -5 730.582 511.457   1
  -6   3   5 180.624 171.869  10
   6   3  -3 874.327 304.334   1
  -6   3   3 726.552 249.666  10
  -6   3   1 5279.90 618.445  10
   6   3  -1 5583.01 1245.98   1
   6   3   1 1132.05 613.588   1
   6   3   3 2929.49 884.106   1
   6   3   5 850.843 535.674   1
  -6   3  -5 914.159 423.279   2
   6   3   5 835.172 238.234   7
   6   3   7 6442.76 685.890   7
  -6   3  -7 5951.39 1369.15   2
   6   3   7 6781.25 1319.39   1
  -6   3  -9 12362.7 2075.85   2
   6   3   9 14344.1 1081.36   7
   6   3   9 14393.5 1905.13   1
  -6   3 -11 1627.72 732.038   2
   6   3  11 1416.24 344.665   7
   6   3  13 1042.85 381.652   7
   6   3  15 2615.24 538.407   7
   6  -3  15 2168.35 393.207   8
   6  -3  17 2444.36 424.574   8
   6   3  17 3497.91 565.647   7
   6  -3  19 2073.45 379.395   8
   6   3  19 2613.88 459.828   7
   6  -3  21 949.742 257.415   8
   6   3  21 1120.16 316.917   7
   6  -3  23 615.286 172.450   8
   6  -3  25 1692.40 236.008   8
  -6   4  22-33.3693 59.5778   4
  -6   4  22 214.704 110.347   5
  -6   4  20 419.697 167.611   5
  -6   4  20 291.165 147.626   4
  -6   4  18 565.560 198.568   4
  -6   4  18 748.563 218.557   7
  -6   4  16 177.954 175.176   7
  -6   4  14 160.796 206.343   7
  -6   4  12 222.561 226.924   7
  -6   4  10 7478.75 823.422  10
  -6   4   8 102.462 236.141  10
  -6   4   6 103.787 204.269  10
  -6   4   4 351.790 221.788  10
  -6   4   2 119.459 233.449  10
  -6   4   0-79.5793 229.544  10
  -6   4  -2-146.592 264.597  10
   6   4   4 218.856 192.973   7
  -6   4  -4-297.146 273.008  10
   6   4   6-21.4165 185.962   7
   6   4   8 2278.50 460.346   7
   6   4  10 4489.05 645.698   7
   6   4  12 9159.43 855.894   7
   6   4  14 6644.48 740.572   7
   6   4  16 1648.32 379.019   7
   6   4  18 418.526 211.812   7
   6   4  20 1870.17 319.881   7
  -6   5  15-70.4756 121.587   7
  -6   5  13-64.7302 73.1528   4
  -6   5  13-75.1658 146.762   7
  -6   5  11-32.7389 159.140   7
  -6   5   9 1040.51 284.522   7
  -6   5   7 576.408 286.272   7
  -6   5   5 394.849 286.226   7
  -6   5   5 310.754 183.214  10
  -6   5   3 87.8040 176.869  10
  -6   5   3 426.064 278.797   7
  -6   5   1 2802.72 489.945   7
  -6   5   1 2645.96 439.199  10
  -6   5  -1 8417.58 779.493  10
  -6   5  -3 3135.83 464.862  10
  -6   5  -5 1349.00 327.050  10
  -6   5  -7 1535.50 335.319  10
   6   5   7 1914.58 311.362   7
   6   5   9 1054.99 245.758   7
  -6   5  -9 1300.31 312.141  10
   6   5  11 1236.26 231.949   7
  -6   5 -11 1214.96 260.763  10
  -6   5 -13 454.157 150.157  10
   6   5  13 513.848 180.813   7
  -6   5 -15-41.8651 97.9758  10
   6   5  15 266.627 120.677   7
  -7   0  31 142.256 124.888   9
  -7   0  29 396.731 273.336   9
  -7   0  27-445.497 316.376   9
  -7   0  25 167.073 247.453   9
  -7   0  25-254.666 252.611   5
  -7   0  23-150.240 238.432   5
  -7   0  23-143.701 220.939   9
  -7   0  21-45.1202 205.765   9
  -7   0  21-3.20677 152.152   5
  -7   0  19 379.764 262.716   9
  -7   0  19-36.4051 198.902   5
  -7   0  19-46.9879 192.751   4
  -7   0  17 230.178 224.565   9
  -7   0  17-199.818 154.919   5
  -7   0  17-162.395 177.444   4
  -7   0  15-194.181 320.521   3
  -7   0  13 212.840 431.467   3
  -7   0  11-137.294 399.212   3
   7   0  -9-41.6281 148.753   1
  -7   0   9-66.5671 369.232   3
   7   0  -7-302.938 209.197   1
   7   0  -5 97.8037 184.130   1
   7   0  -3 167.778 256.031   1
   7   0  -1 240.367 255.149   1
   7   0   1-163.708 240.245   1
   7   0   3 113.057 241.167   1
   7   0   5 207.816 396.356   1
   7   0   7-116.129 295.501   1
   7   0   9 39.6353 399.147   1
  -7   0  -9-535.647 523.118   2
  -7   0 -11-66.0247 315.211   2
  -7   0 -13 238.179 470.606   2
  -7   0 -15 795.822 600.908   2
   7   0  15 63.7920 126.387   8
  -7   0 -17-259.817 345.882   2
   7   0  17 92.6675 176.864   8
   7   0  19-188.401 207.742   8
   7   0  21 467.768 258.029   8
   7   0  23-264.010 219.487   8
   7   0  25-207.920 186.544   8
   7   0  27 275.167 191.357   8
   7   0  29 24.2864 70.6199   8
  -7   1  30 80.1811 116.396   9
  -7  -1  30-96.9403 140.700   9
  -7  -1  28 1822.37 392.483   9
  -7   1  28 1500.43 367.498   9
  -7   1  28 906.832 221.581   5
  -7  -1  26 56.1419 212.778   9
  -7   1  26 33.8914 191.379   9
  -7   1  26 139.443 167.018   5
  -7  -1  24 4311.67 672.243   9
  -7   1  24 4223.73 612.186   9
  -7   1  24 4245.58 596.362   5
  -7  -1  22 16.2774 229.980   9
  -7   1  22 163.032 241.642   9
  -7   1  22 74.6383 209.892   5
  -7   1  22 431.115 296.487   4
   7   1 -20 302.968 378.090   2
  -7   1  20 766.438 279.607   5
  -7   1  20 722.566 323.867   9
  -7   1  20 850.329 274.086   4
  -7  -1  20 1144.57 393.399   9
   7   1 -18 751.786 588.275   2
  -7   1  18 695.891 220.368   9
  -7  -1  18 571.360 262.717   9
  -7   1  18 399.919 210.589   5
  -7   1  18 281.175 197.189   4
   7   1 -16 465.192 433.848   2
  -7  -1  16 545.443 255.868   9
  -7   1  16 451.593 200.360   9
  -7   1  16 220.537 345.347   3
  -7   1  16 277.789 104.452   5
  -7   1  16 437.641 218.798   4
  -7   1  14 155.233 461.819   3
   7   1 -14 259.211 253.257   1
   7   1 -14 106.665 325.412   2
   7   1 -12 201.043 367.367   1
   7   1 -12 423.343 505.306   2
   7   1 -10 521.155 372.992   2
   7   1 -10 586.667 323.572   1
  -7  -1  10 975.932 599.605   3
   7   1  -8 1082.32 515.884   1
  -7  -1   8 744.037 602.683   3
  -7  -1   6-115.342 462.087   3
   7   1  -6 130.462 244.943   1
  -7  -1   4 253.073 433.372   3
   7   1  -4-43.7414 340.008   1
  -7  -1   2 2398.07 638.904   3
   7   1  -2 3114.02 749.609   1
   7   1   0 1318.42 510.530   1
  -7  -1   0 916.107 407.115   3
   7   1   2 8492.67 1144.49   1
  -7  -1  -2 7865.13 1076.85   3
   7   1   4-106.698 296.338   1
  -7  -1  -4 86.6989 207.019   3
  -7   1  -6 21238.3 2028.19   2
   7   1   6 19898.3 1907.58   1
  -7   1  -8 11506.3 1552.81   2
   7   1   8 10166.3 1431.69   1
   7   1  10 888.307 507.648   1
  -7  -1 -10 627.176 338.289   2
  -7   1 -10 156.776 320.481   2
  -7   1 -12 770.519 645.282   2
   7   1  12 739.739 367.500   1
   7  -1  14 5646.23 662.482   8
   7   1  14 5759.94 645.180   7
  -7   1 -14 7367.67 1550.14   2
   7  -1  16 1721.09 431.815   8
  -7   1 -16 901.294 460.924   2
   7   1  16 1849.18 408.012   7
   7  -1  18-260.127 292.421   8
  -7   1 -18 331.916 458.350   2
   7  -1  20 1424.88 396.130   8
   7  -1  22-325.472 288.700   8
   7  -1  24 935.088 296.661   8
   7  -1  26-190.190 206.672   8
   7  -1  28-14.8822 142.125   8
  -7   2  29 3529.89 346.631   5
  -7  -2  27 2150.96 368.397   9
  -7   2  27 2627.21 367.384   5
  -7   2  27 1921.07 310.434   9
  -7  -2  25 2472.07 461.190   9
  -7   2  25 2382.58 404.417   9
  -7   2  25 2647.62 432.753   5
  -7   2  25 2476.91 438.731   4
  -7  -2  23 114.591 176.335   9
  -7   2  23 16.4598 168.177   9
  -7   2  23-208.018 221.314   5
  -7   2  23-525.911 313.292   4
  -7  -2  21 672.881 306.839   9
  -7   2  21 809.064 315.378   9
  -7   2  21 536.299 250.753   5
  -7   2  21 670.511 277.790   4
  -7   2  19 978.698 292.110   9
  -7   2  19 988.177 294.567   5
  -7   2  19 954.655 315.391   4
  -7  -2  19 1233.49 356.674   9
  -7  -2  17 23.8347 157.902   9
  -7   2  17 363.596 206.095   9
   7   2 -17 251.603 273.172   1
   7   2 -17 412.288 288.726   2
   7   2 -15 1840.81 848.583   2
   7   2 -15 1963.88 829.090   1
  -7   2  15 2492.70 454.591   9
  -7   2  13 5379.73 635.941   9
   7   2 -13 7486.52 1552.15   2
   7   2 -13 5138.56 1278.21   1
   7   2 -11 2885.53 872.281   2
   7   2 -11 2228.96 709.513   1
   7   2  -9 5254.58 1186.36   1
   7   2  -9 5036.39 1125.19   2
   7   2  -7 13299.8 1858.02   1
   7   2  -5 2330.15 734.321   1
   7   2  -3 13522.0 1734.82   1
  -7   2   3 12755.3 1371.42   2
  -7   2   1 4067.02 846.585   2
   7   2  -1 4218.57 1004.52   1
   7   2   1 741.914 575.921   1
  -7   2  -1 57.8500 257.668   2
   7   2   3-394.773 377.214   1
  -7   2  -3-441.955 531.566   2
   7   2   5 2946.34 826.149   1
  -7   2  -5 2800.15 816.467   2
  -7   2  -7 2041.46 773.567   2
   7   2   7 1641.08 599.333   1
   7   2   9 1178.80 476.577   1
  -7   2  -9 2473.17 1009.36   2
   7   2  11 717.016 315.051   6
   7  -2  11 48.5289 135.096   8
  -7   2 -11-561.761 702.212   2
   7   2  11-205.837 289.539   1
   7   2  11-131.404 213.086   7
   7  -2  13 73.5879 171.513   8
  -7   2 -13-328.405 530.366   2
   7   2  13 433.345 277.014   7
   7   2  13 169.260 318.498   1
   7  -2  15 3360.96 540.259   8
  -7   2 -15 2926.27 1123.16   2
   7   2  15 3081.32 543.122   7
   7  -2  17-57.5084 273.408   8
   7   2  17-20.9929 201.801   7
   7  -2  19 364.042 220.715   8
   7   2  19 677.523 337.067   7
   7  -2  21-180.442 285.580   8
   7  -2  23-71.7596 217.201   8
   7  -2  25-146.701 208.940   8
   7  -2  27 171.726 136.285   8
  -7   3  26 2796.93 316.053   5
  -7   3  24 3647.46 419.938   5
  -7   3  24 3623.68 459.677   4
  -7   3  22 228.744 123.511   5
  -7   3  22 913.177 281.244   4
  -7   3  20 3070.59 443.317   5
  -7   3  20 3297.36 521.466   4
  -7   3  18 6435.29 668.957   9
  -7   3  18 7772.90 844.469   4
  -7   3  16 8225.44 777.313   9
  -7   3  16 8375.55 755.599   7
  -7   3  14 1264.39 326.671   9
  -7   3  14 1342.19 375.768   7
   7   3 -12 125.677 289.023   1
   7   3 -12 360.908 444.883   2
  -7   3  12-107.542 179.214   9
  -7   3  12 58.8636 255.193  10
  -7   3  10 1697.96 386.259   9
   7   3 -10 1189.21 683.955   1
  -7   3  10 1758.46 374.375  10
  -7   3   8 11815.4 977.064  10
   7   3  -8 10977.6 1947.72   1
  -7   3   6 10347.6 873.912  10
   7   3  -6 9804.87 1781.90   1
  -7   3   4 1736.85 387.967  10
   7   3  -4 1218.84 536.565   1
   7   3  -2-78.4813 336.677   1
  -7   3   2-24.4132 144.937  10
  -7   3   0 171.840 156.921  10
   7   3   0 108.299 313.553   1
   7   3   2 7831.68 1518.03   1
  -7   3  -4 5374.41 1254.06   2
   7   3   4 6247.99 1312.51   1
   7   3   4 5945.81 619.072   7
   7   3   6 48.2967 226.381   1
  -7   3  -6-397.371 359.796   2
   7   3   6-36.1169 173.138   7
  -7   3  -8 139.129 382.815   2
   7   3   8 517.942 272.760   1
   7   3   8 497.584 280.128   7
  -7   3 -10 6014.36 1540.30   2
   7   3  10 7469.11 800.270   7
   7   3  10 5630.40 1234.93   1
   7   3  12 3294.24 541.116   7
   7  -3  14 615.135 223.103   8
   7   3  14 1305.11 398.796   7
   7  -3  16-17.0949 180.906   8
   7   3  16 7.94652 249.270   7
   7  -3  18 55.9386 130.870   8
   7   3  18 1185.50 380.859   7
   7  -3  20 220.432 171.963   8
   7   3  20 364.326 297.011   7
   7  -3  22 304.560 121.504   8
   7  -3  24 434.115 131.751   8
  -7   4  21 1932.00 249.353   5
  -7   4  21 2426.78 305.510   4
  -7   4  19 4183.31 423.635   5
  -7   4  19 4494.73 474.613   4
  -7   4  19 3460.07 381.711   7
  -7   4  17 2352.24 397.097   4
  -7   4  17 2126.31 343.425   7
  -7   4  15 1287.24 312.318   7
  -7   4  13 3679.40 545.961   7
  -7   4  11 6755.28 776.186   7
  -7   4   9 6599.21 793.022  10
  -7   4   7 1886.84 436.309  10
  -7   4   5 1027.79 410.712  10
  -7   4   3 1440.23 435.603  10
  -7   4   1 2503.57 465.338  10
  -7   4  -1 1976.99 450.560  10
  -7   4  -3 1498.78 404.514  10
   7   4   3 1099.63 282.253   7
  -7   4  -5 5212.95 731.756  10
   7   4   5 3931.03 548.997   7
   7   4   7 3989.74 580.119   7
   7   4   9 455.185 243.908   7
   7   4  11 389.734 276.735   7
   7   4  13 1727.10 377.411   7
   7   4  15 31.0950 190.014   7
   7   4  17 857.790 275.109   7
   7   4  19 859.158 225.060   7
  -7   5  14 2544.18 273.240   4
  -7   5  14 2929.88 332.983   7
  -7   5  12 1516.55 276.565   7
  -7   5  10 985.314 246.384   7
  -7   5   8 2817.95 428.487   7
  -7   5   6 3312.15 443.918  10
  -7   5   6 2653.20 451.952   7
  -7   5   4 160.041 198.697  10
  -7   5   4 397.765 261.579   7
  -7   5   2-122.434 170.421  10
  -7   5   0 5206.63 596.217  10
  -7   5  -2 15405.7 1015.97  10
  -7   5  -4 4919.00 584.027  10
  -7   5  -6 295.144 174.582  10
  -7   5  -8 224.726 162.759  10
   7   5   8 425.147 156.911   7
  -7   5 -10 1030.40 247.257  10
   7   5  10 858.333 206.042   7
   7   5  12 1731.72 255.925   7
  -7   5 -12 2037.94 298.788  10
  -7   5 -14 589.518 157.457  10
  -8   0  32 2750.09 294.456   9
  -8   0  30 22497.9 1070.67   9
  -8   0  28 8534.32 788.253   9
  -8   0  26 17396.3 1234.71   9
  -8   0  24 20079.9 1375.36   9
  -8   0  24 16720.3 1074.98   5
  -8   0  22 23127.3 1308.11   5
  -8   0  22 26636.4 1599.51   9
  -8   0  20 28085.2 1444.22   5
  -8   0  20 30639.2 1612.19   4
  -8   0  20 32496.1 1709.51   9
  -8   0  18 79206.3 2522.30   9
  -8   0  18 73413.5 2186.68   5
  -8   0  18 77084.8 2487.57   4
  -8   0  16 55574.2 1969.82   4
  -8   0  16 55558.2 2040.83   9
  -8   0  16 61654.0 4337.18   3
  -8   0  14 35156.5 3225.77   3
  -8   0  12 97755.3 5272.43   3
  -8   0  10 44393.6 3461.24   3
   8   0  -8 26583.2 1673.33   1
  -8   0   8 37286.8 3130.04   3
   8   0  -6 48950.2 2279.89   1
   8   0  -4 117435. 3569.92   1
   8   0  -2 198805. 4813.09   1
   8   0   0 90745.5 3446.73   1
   8   0   2 83705.2 3498.89   1
   8   0   4 109619. 4200.12   1
   8   0   6 6083.71 1126.94   1
   8   0   8 25305.4 2264.04   1
  -8   0 -10 28676.1 2447.89   2
  -8   0 -12 15230.1 1918.44   2
   8   0  14 3884.99 541.304   8
  -8   0 -14 3885.40 1098.77   2
   8   0  16 21670.3 1295.03   8
  -8   0 -16 20644.1 2415.58   2
   8   0  18 31124.2 1591.08   8
   8   0  20 32629.0 1616.93   8
   8   0  22 56417.8 2069.96   8
   8   0  24 3954.20 515.424   8
   8   0  26 10626.5 739.812   8
   8   0  28 6344.93 455.608   8
  -8   1  31 7114.71 469.111   9
  -8  -1  31 7846.33 531.832   9
  -8  -1  29 12357.1 838.095   9
  -8   1  29 12172.3 798.084   9
  -8  -1  27 24747.8 1349.61   9
  -8   1  27 24852.1 1298.25   9
  -8   1  27 22524.7 1115.18   5
  -8  -1  25 26171.6 1534.30   9
  -8   1  25 25938.1 1323.54   5
  -8   1  25 28521.4 1525.03   9
  -8  -1  23 22738.4 1437.28   9
  -8   1  23 20443.0 1226.89   5
  -8   1  23 22610.6 1414.15   4
  -8   1  23 23259.9 1429.77   9
  -8  -1  21 27122.6 1575.03   9
  -8   1  21 25464.5 1355.62   5
  -8   1  21 27587.6 1547.94   9
  -8   1  21 28383.9 1561.97   4
  -8  -1  19 20351.2 1334.87   9
  -8   1  19 18933.0 1288.29   9
  -8   1  19 17426.1 1112.64   5
  -8   1  19 19380.6 1273.69   4
  -8  -1  17 35823.1 1665.91   9
  -8   1  17 31997.2 1434.38   5
  -8   1  17 33814.9 1641.86   9
  -8   1  17 33868.6 1611.37   4
  -8   1  15 16168.3 1161.87   9
  -8  -1  15 17130.8 1103.07   9
  -8   1  15 17381.7 1104.66   4
  -8   1  15 18753.5 2329.04   3
   8   1 -13 15147.7 1826.37   1
   8   1 -11 9019.43 1334.07   1
  -8  -1  11 9564.48 1731.70   3
   8   1  -9 26089.2 2223.46   1
  -8  -1   9 33576.8 3042.35   3
   8   1  -7 111903. 4498.09   1
  -8  -1   7 132392. 5743.06   3
   8   1  -5 39138.2 2606.08   1
  -8  -1   5 42429.1 3243.90   3
   8   1  -3 27367.1 2160.33   1
  -8  -1   3 28685.5 2507.98   3
   8   1  -1 95690.1 3988.08   1
  -8  -1   1 83043.6 4090.57   3
   8   1   1 71610.6 3501.20   1
  -8  -1  -1 65234.2 3435.52   3
   8   1   3 72139.9 3665.34   1
  -8  -1  -3 67964.6 3266.59   3
   8   1   5 45752.4 3006.79   1
   8   1   7 46669.8 3122.32   1
  -8   1  -7 49047.4 3297.95   2
  -8   1  -9 36649.9 3000.07   2
   8   1   9 31515.1 2698.20   1
  -8  -1 -11 26134.0 2213.24   2
  -8   1 -11 30287.8 2956.82   2
   8   1  11 25951.2 2573.41   1
   8   1  13 41685.9 1765.65   6
   8   1  13 44132.0 3372.32   1
  -8   1 -13 45786.0 3709.09   2
   8  -1  13 42919.1 1808.53   8
   8   1  13 41867.4 1782.91   7
  -8   1 -15 23416.0 2748.28   2
   8  -1  15 24757.9 1435.79   8
  -8   1 -17 22521.3 2854.21   2
   8  -1  17 26592.9 1536.94   8
   8  -1  19 5236.89 704.317   8
   8  -1  21 15837.7 1182.22   8
   8  -1  23 10697.3 908.992   8
   8  -1  25 3769.24 502.802   8
   8  -1  27 6220.29 546.439   8
   8  -1  29 607.289 127.636   8
  -8   2  28 7201.79 510.276   9
  -8   2  28 8318.23 537.720   5
  -8   2  26 6378.87 586.295   9
  -8   2  26 6762.80 580.315   5
  -8  -2  26 6294.77 630.515   9
  -8  -2  24 3189.95 497.227   9
  -8   2  24 3241.59 460.548   9
  -8   2  24 3244.87 459.932   5
  -8   2  24 2914.92 536.019   4
  -8  -2  22 16843.8 1165.19   9
  -8   2  22 17935.4 1169.18   9
  -8   2  22 17687.9 1079.13   5
  -8   2  22 18397.5 1279.19   4
  -8  -2  20 27734.9 1504.62   9
  -8   2  20 28381.3 1499.92   9
  -8   2  20 26295.8 1350.76   5
  -8   2  20 28506.1 1545.62   4
  -8  -2  18 17422.0 1168.16   9
  -8   2  18 17712.1 1221.04   9
  -8   2  18 16269.6 1055.81   5
  -8   2  18 18591.2 1274.55   4
  -8   2  16 11912.1 967.765   9
   8   2 -16 11291.1 1922.10   1
   8   2 -16 14068.8 2307.11   2
  -8   2  14 12583.8 992.799   9
   8   2 -14 14210.8 2267.62   2
   8   2 -14 12678.5 1999.63   1
   8   2 -12 67038.5 4422.61   1
  -8   2  12 66336.8 2250.99   9
  -8   2  10 83480.3 2416.37  10
  -8   2  10 84945.9 2424.25   9
   8   2 -10 90555.2 5003.83   1
   8   2  -8 70558.2 4350.15   1
   8   2  -6 46054.2 3417.91   1
   8   2  -4 7208.04 1364.21   1
   8   2  -2 12917.3 1779.49   1
  -8   2   2 12693.5 1467.33   2
   8   2   0 20406.6 2200.59   1
  -8   2   0 19645.8 1982.58   2
  -8   2  -2 51826.8 3415.33   2
   8   2   2 52683.9 3466.12   1
  -8   2  -4 29574.3 2666.25   2
   8   2   4 25226.2 2446.43   1
  -8   2  -6 14767.0 2059.71   2
   8   2   6 12690.2 1800.88   1
  -8   2  -8 13745.0 2090.78   2
   8   2   8 12106.7 916.334   6
   8   2   8 11211.0 857.639   7
   8   2   8 12569.0 1812.05   1
   8   2  10 18679.7 1179.38   6
  -8   2 -10 21104.5 2621.07   2
   8  -2  10 17493.1 1092.26   8
   8   2  10 18371.7 1161.07   7
   8   2  10 17178.2 2161.74   1
  -8   2 -12 51295.1 4195.67   2
   8   2  12 43183.1 3478.46   1
   8   2  12 51389.2 2047.67   6
   8  -2  12 50773.5 1950.10   8
   8   2  12 48502.9 1957.82   7
  -8   2 -14 13956.6 2290.87   2
   8   2  14 12194.8 1854.23   1
   8  -2  14 13326.2 1064.43   8
   8   2  14 13521.7 1080.44   7
   8  -2  16 3221.33 525.263   8
   8   2  16 3971.82 643.655   7
   8  -2  18 7255.16 799.948   8
   8   2  18 7316.64 850.200   7
   8  -2  20 4187.64 590.893   8
   8  -2  22 8939.28 840.164   8
   8  -2  24 12010.7 845.030   8
   8  -2  26 10486.1 670.146   8
  -8   3  25 7313.84 481.200   5
  -8   3  23 8235.47 609.125   5
  -8   3  23 8541.14 734.066   4
  -8   3  21 9663.76 729.664   9
  -8   3  21 10182.6 735.787   5
  -8   3  21 10761.1 858.114   4
  -8   3  19 10482.4 826.765   9
  -8   3  19 10666.4 795.414   5
  -8   3  19 12116.0 978.978   4
  -8   3  17 21881.9 1249.31   9
  -8   3  15 18070.0 1188.78   9
  -8   3  15 18360.1 1143.69   7
  -8   3  13 9646.61 873.549   9
  -8   3  11 30775.9 1543.09   9
  -8   3  11 30577.3 1653.72  10
   8   3 -11 29515.9 3329.57   1
  -8   3   9 35054.7 1650.09   9
   8   3  -9 34475.9 3530.48   1
  -8   3   9 35390.7 1739.94  10
  -8   3   7 27541.9 1503.07  10
   8   3  -7 25835.8 3015.05   1
   8   3  -5 10587.7 1948.33   1
  -8   3   5 9433.11 862.500  10
  -8   3   3 16111.1 1109.66  10
   8   3  -3 15709.7 2287.66   1
   8   3  -1 14931.5 2189.78   1
  -8   3   1 15816.0 1108.06  10
   8   3   1 31379.0 3094.97   1
  -8   3  -1 29757.9 1548.15  10
   8   3   3 34797.8 3214.01   1
   8   3   3 28666.1 1348.11   7
  -8   3  -5 17868.7 2340.73   2
   8   3   5 18464.1 1133.82   7
   8   3   5 18645.9 2333.95   1
   8   3   7 38103.2 1680.22   6
  -8   3  -7 35733.8 3479.51   2
   8   3   7 37235.2 1697.88   7
   8   3   7 35151.5 3237.85   1
  -8   3  -9 22147.3 2879.90   2
   8   3   9 26213.7 1445.91   7
   8   3   9 21937.8 2563.02   1
   8   3  11 30805.9 1650.40   7
   8  -3  11 28381.6 1390.51   8
   8  -3  13 23948.8 1303.18   8
   8   3  13 26083.5 1492.62   7
   8  -3  15 11742.8 917.860   8
   8   3  15 13391.9 1107.16   7
   8  -3  17 4621.43 565.008   8
   8   3  17 5876.54 714.460   7
   8  -3  19 4339.26 518.785   8
   8   3  19 5552.99 651.698   7
   8  -3  21 4833.83 492.659   8
   8  -3  23 5300.15 429.999   8
  -8   4  22 5599.90 396.856   4
  -8   4  20 10815.1 663.699   4
  -8   4  18 9382.89 705.289   4
  -8   4  18 6621.04 522.439   7
  -8   4  16 15719.3 995.666   4
  -8   4  16 13739.0 869.615   7
  -8   4  14 16841.2 1067.91   7
  -8   4  12 13420.3 1021.71   7
  -8   4  10 8725.79 868.344  10
  -8   4   8 13665.0 1091.35  10
  -8   4   8 12669.0 934.366   9
  -8   4   6 23280.8 1303.69   9
  -8   4   6 25240.0 1466.27  10
  -8   4   4 29172.1 1600.50  10
  -8   4   2 21453.8 1364.63  10
  -8   4   0 7363.69 839.724  10
  -8   4  -2 16958.7 1239.43  10
   8   4   4 5327.73 592.101   7
  -8   4  -4 6255.07 774.577  10
  -8   4  -6 5701.58 731.430  10
   8   4   6 5959.46 659.542   7
   8   4   8 9107.33 818.201   7
   8   4  10 8961.85 794.958   7
   8   4  12 6089.04 659.688   7
   8   4  14 8021.86 736.227   7
   8   4  16 9013.48 717.516   7
  -8   4 -20 7873.25 514.967  10
  -8   5  13 2226.43 275.319   4
  -8   5  13 2362.98 304.052   7
  -8   5  11 2710.70 372.040   7
  -8   5   9 3970.94 477.416   7
  -8   5   7 1363.96 327.044   7
  -8   5   5 1759.93 372.356  10
  -8   5   5 1690.67 356.148   7
  -8   5   3 11522.0 832.227  10
  -8   5   3 10796.4 863.032   7
  -8   5   1 9942.13 803.306  10
  -8   5  -1 8813.27 740.726  10
  -8   5  -3 8150.25 710.530  10
  -8   5  -5 7597.72 697.444  10
  -8   5  -7 7429.78 652.988  10
   8   5   9 2299.76 278.070   7
  -8   5  -9 3520.20 430.103  10
  -8   5 -11 2431.35 318.124  10
  -8   5 -13 641.407 160.482  10
  -9   0  31-38.3169 88.1092   9
  -9   0  29-8.74252 136.884   9
  -9   0  27 96.1117 192.058   9
  -9   0  25-35.1380 238.195   9
  -9   0  23 175.863 229.732   9
  -9   0  23-240.193 242.071   5
  -9   0  21 338.038 325.247   9
  -9   0  21-391.404 223.511   5
  -9   0  19 247.775 271.184   9
  -9   0  19-117.986 192.012   5
  -9   0  19 181.700 225.858   4
  -9   0  17 63.5001 139.004   5
  -9   0  17 37.1333 178.185   4
  -9   0  17-215.832 260.383   3
  -9   0  17-201.304 256.909   9
  -9   0  15-191.350 180.188   9
  -9   0  15-417.789 216.748   4
  -9   0  13 56.3043 415.790   3
  -9   0  11-25.5906 349.047   3
  -9   0   9-113.031 370.493   3
   9   0  -7-141.584 189.355   1
   9   0  -5-66.8172 169.424   1
   9   0  -3 31.9859 281.459   1
   9   0  -1 194.500 191.148   1
   9   0   1-1.69165 281.985   1
   9   0   3-235.867 399.486   1
   9   0   5-148.117 247.679   1
   9   0   7-63.9819 249.527   1
  -9   0  -9-482.899 525.308   2
  -9   0 -11-75.3037 289.604   2
   9   0  13 238.342 316.179   6
  -9   0 -13-87.7458 254.964   2
   9   0  13-62.9610 163.607   8
  -9   0 -15 544.663 638.766   2
   9   0  15-87.6261 172.885   8
   9   0  17-55.3476 186.478   8
   9   0  19 285.348 233.088   8
   9   0  21-422.726 269.416   8
   9   0  23-37.1147 188.997   8
   9   0  25-24.6452 110.718   8
   9   0  27-82.5073 104.931   8
  -9   1  30-10.0921 89.1135   9
  -9  -1  30-66.3076 98.9763   9
  -9  -1  28 258.767 207.279   9
  -9   1  28 100.052 145.966   9
  -9  -1  26 963.875 328.006   9
  -9   1  26 834.017 293.058   9
  -9   1  26 514.691 163.557   5
  -9  -1  24 127.640 250.210   9
  -9   1  24 631.107 317.961   9
  -9   1  24 267.995 174.391   5
  -9  -1  22 842.393 289.761   9
  -9   1  22 912.681 356.517   9
  -9   1  22 850.179 269.216   5
  -9   1  22 847.505 359.967   4
  -9  -1  20 163.703 197.262   9
  -9   1  20 301.976 281.009   9
  -9   1  20 147.841 126.656   5
  -9   1  20 196.511 255.418   4
  -9  -1  18 2705.44 493.846   9
  -9   1  18 3401.15 606.769   9
  -9   1  18 2666.00 423.587   5
  -9   1  18 2766.63 488.020   4
  -9  -1  16 2585.95 484.525   9
  -9   1  16 2189.22 420.502   9
  -9   1  16 2256.89 425.588   4
  -9   1  16 1582.80 768.233   3
  -9  -1  14 274.145 201.644   9
  -9   1  14-260.167 163.242   9
  -9   1  14 192.582 318.616   3
   9   1 -12-165.313 313.712   1
   9   1 -10-301.784 326.705   1
  -9  -1  10-73.5858 363.994   3
   9   1  -8 983.300 533.171   1
  -9  -1   8 1002.62 586.374   3
   9   1  -6 300.795 261.035   1
  -9  -1   6-116.438 467.770   3
  -9  -1   4-17.7100 382.708   3
   9   1  -4 141.349 362.748   1
   9   1  -2 3740.35 862.791   1
  -9  -1   2 4540.41 1089.04   3
   9   1   0 58.1636 233.648   1
  -9  -1   0 913.632 499.593   3
  -9  -1  -2 3760.92 848.792   3
   9   1   2 4350.05 996.900   1
   9   1   4 17923.3 1974.88   1
  -9   1  -6 4583.79 1047.49   2
   9   1   6 4011.87 903.158   1
  -9   1  -8 1309.57 460.391   2
   9   1   8 1512.34 653.739   1
   9   1  10 177.447 231.508   6
  -9  -1 -10-496.243 474.827   2
  -9   1 -10-367.520 416.870   2
   9   1  10 113.216 317.698   1
   9  -1  10 71.1495 174.696   8
   9   1  10 292.978 266.765   7
   9   1  12 10.5230 196.916   6
   9   1  12 580.813 479.033   1
  -9   1 -12 526.438 794.931   2
   9  -1  12 373.711 214.607   8
  -9   1 -14 1726.48 861.039   2
   9  -1  14 684.806 307.903   8
   9  -1  16 4875.03 689.310   8
  -9   1 -16 4198.58 1260.51   2
   9  -1  18 208.993 293.521   8
   9  -1  20-130.087 217.308   8
   9  -1  22-447.533 343.477   8
   9  -1  24-109.614 209.286   8
   9  -1  26 56.8204 135.007   8
   9  -1  28 1972.05 249.872   8
  -9  -2  27 1661.14 266.996   9
  -9   2  27 1984.39 303.550   9
  -9   2  27 1561.41 233.625   5
  -9  -2  25-69.9024 133.449   9
  -9   2  25 181.233 148.212   9
  -9   2  25 277.354 158.152   5
  -9  -2  23 1295.59 330.139   9
  -9   2  23 1114.63 327.379   9
  -9   2  23 1007.19 268.356   5
  -9   2  23 1245.73 407.774   4
  -9  -2  21 4929.74 630.835   9
  -9   2  21 5514.00 677.551   9
  -9   2  21 4679.25 550.689   5
  -9   2  21 5186.33 680.203   4
  -9   2  19 8469.35 840.239   9
  -9   2  19 7711.45 705.764   5
  -9   2  19 8497.02 896.532   4
  -9   2  17 8064.43 849.034   9
  -9   2  17 7818.98 820.552   4
  -9   2  15 4363.02 629.850   9
   9   2 -15 3141.80 1051.90   1
  -9   2  13 3156.41 535.863   9
   9   2 -13 2145.00 835.953   1
  -9   2  11 1114.52 311.332   9
   9   2 -11 1285.65 683.554   1
  -9   2  11 1104.57 310.247  10
   9   2  -9 348.833 362.670   1
  -9   2   9 127.727 182.347  10
   9   2  -7 8498.01 1549.27   1
   9   2  -5 90.8012 339.337   1
   9   2  -3-130.487 400.893   1
   9   2  -1 16962.1 2106.44   1
  -9   2   1 16551.0 1894.18   2
  -9   2  -1 27575.5 2544.78   2
   9   2   1 27492.1 2629.48   1
  -9   2  -3 7568.87 1407.94   2
   9   2   3 6227.29 1281.20   1
  -9   2  -5 2073.75 840.558   2
   9   2   5 2011.12 809.689   1
  -9   2  -7 14079.7 2117.55   2
   9   2   7 12890.3 954.644   6
   9  -2   7 11574.8 855.778   8
   9   2   7 11433.5 880.751   7
   9   2   7 12829.8 1907.82   1
   9   2   9 806.973 233.334   6
   9   2   9 504.473 423.503   1
  -9   2  -9 1094.90 680.268   2
   9  -2   9 905.060 257.888   8
   9   2   9 511.835 241.792   7
   9   2  11 4826.82 1282.43   1
   9  -2  11 5083.94 613.069   8
  -9   2 -11 6120.48 1508.75   2
   9   2  11 5051.26 695.305   7
   9   2  11 5752.19 739.830   6
   9   2  13 53.8596 245.757   1
   9  -2  13 512.265 202.298   8
  -9   2 -13 49.1470 675.702   2
   9   2  13 691.434 333.335   7
   9  -2  15 2465.19 452.807   8
   9   2  15 3632.48 606.285   7
   9  -2  17 5245.08 663.466   8
   9  -2  19 1727.75 386.986   8
   9  -2  21 4660.65 606.947   8
   9  -2  23 3875.47 497.953   8
   9  -2  25 3327.01 390.291   8
  -9   3  24 3168.30 388.693   4
  -9   3  22 2984.38 377.612   9
  -9   3  22 2647.12 334.899   5
  -9   3  22 3248.88 457.462   4
  -9   3  20 124.313 142.461   9
  -9   3  20 97.7152 101.499   5
  -9   3  20 1.80343 165.615   4
  -9   3  18 1081.37 313.952   9
  -9   3  18 909.397 346.945   4
  -9   3  16 2495.79 450.763   9
  -9   3  14 2192.94 454.432   9
  -9   3  12 19827.5 1281.38   9
  -9   3  10 17007.3 1278.63  10
  -9   3  10 17334.0 1215.40   9
   9   3  -8 4290.04 1245.98   1
  -9   3   8 3769.65 595.049  10
  -9   3   6 6816.17 793.727  10
   9   3  -6 6617.97 1555.64   1
   9   3  -4 14637.3 2294.25   1
  -9   3   4 14690.7 1111.49  10
   9   3  -2 10998.0 1931.10   1
  -9   3   2 9560.89 889.573  10
   9   3   0 3487.81 1102.27   1
  -9   3   0 2966.17 512.634  10
   9   3   2 6718.27 1490.52   1
  -9   3  -2 7040.14 759.240  10
   9   3   4 2458.34 451.339   6
   9   3   4 2030.52 860.746   1
   9   3   4 2458.02 420.893   7
  -9   3  -6 10356.7 1916.95   2
   9   3   6 13218.0 989.527   7
   9   3   6 12867.5 2020.94   1
   9   3   6 12957.2 1001.85   6
   9   3   8 13680.8 1063.66   6
   9   3   8 12886.1 1005.02   7
   9  -3  10 14154.2 976.956   8
   9   3  10 15221.9 1134.62   7
   9  -3  12 24399.7 1294.02   8
   9   3  12 26410.0 1477.59   7
   9  -3  14 2141.63 390.363   8
   9   3  14 2458.26 521.365   7
   9  -3  16 128.531 193.466   8
   9   3  16 506.723 330.402   7
   9  -3  18 1609.36 320.170   8
   9  -3  20 7012.55 579.112   8
   9  -3  22 2361.05 286.112   8
  -9   4  21 6226.37 440.480   4
  -9   4  19 2595.49 349.450   4
  -9   4  17 4374.45 492.742   4
  -9   4  17 3348.35 381.831   7
  -9   4  15 835.144 232.129   7
  -9   4  13 1820.77 368.806   7
  -9   4  11 7414.39 669.160   9
  -9   4   9 17995.6 1103.29   9
  -9   4   9 20684.9 1327.13  10
  -9   4   7 14685.2 1043.26   9
  -9   4   7 14740.2 1130.88  10
  -9   4   5 1365.59 412.418  10
  -9   4   3 2986.36 578.282  10
  -9   4   1 8184.67 861.696  10
  -9   4  -1 19199.7 1289.72  10
  -9   4  -3 4753.24 669.142  10
  -9   4  -5 299.978 266.129  10
   9   4   5 243.749 133.046   7
   9   4   7 4285.80 535.815   7
  -9   4  -7 4878.28 670.148  10
   9   4   9 6404.18 658.907   7
  -9   4  -9 6763.72 785.627  10
  -9   4 -11 10085.4 895.787  10
   9   4  11 10408.3 832.570   7
   9   4  13 9034.68 750.169   7
  -9   4 -13 8252.40 774.376  10
   9   4  15 6375.03 583.467   7
  -9   4 -15 6681.02 653.691  10
  -9   4 -17 5380.47 499.514  10
  -9   5  12 6124.62 454.855   4
  -9   5  12 6564.79 483.211   7
  -9   5  10 4265.71 440.129   7
  -9   5   8 8141.94 644.718   7
  -9   5   6 6481.98 605.953   7
  -9   5   4 12732.3 873.132   7
  -9   5   4 13466.9 849.017  10
  -9   5   2 14983.3 911.162  10
  -9   5   0 8748.38 704.671  10
  -9   5  -2 14607.9 895.819  10
  -9   5  -4 15593.8 931.771  10
  -9   5  -6 4836.17 509.928  10
  -9   5  -8 2878.17 363.454  10
  -9   5 -10 6256.44 481.943  10
 -10   0  30 883.878 209.355   9
 -10   0  28 134.459 188.393   9
 -10   0  26 2857.89 480.705   9
 -10   0  24 2213.18 463.976   9
 -10   0  22-22.2210 249.366   9
 -10   0  20 116.397 225.243   9
 -10   0  20 248.825 130.042   5
 -10   0  18 5628.67 716.635   9
 -10   0  18 5277.91 658.411   4
 -10   0  16 11239.1 966.564   9
 -10   0  16 11985.2 933.530   4
 -10   0  16 12351.1 2249.22   3
 -10   0  14 633.459 528.295   3
 -10   0  14 18.9737 156.797   9
 -10   0  14 222.112 156.638   4
 -10   0  12 2590.39 1014.75   3
 -10   0  10 11864.5 2016.40   3
 -10   0   8 1090.63 656.710   3
  10   0  -4 9159.09 1160.31   1
  10   0  -2 34989.2 2363.55   1
  10   0   0 12948.6 1468.28   1
  10   0   2-198.648 316.524   1
  10   0   4 10570.9 1488.54   1
  10   0   6 16265.3 1927.01   1
  10   0   8 10177.3 1600.16   1
  10   0  10 29299.4 1397.33   6
  10   0  10 30544.0 1430.53   8
 -10   0 -12 28784.3 2876.21   2
  10   0  12 26059.5 1380.21   8
  10   0  12 24365.3 1339.39   6
  10   0  14 18963.2 1217.36   8
 -10   0 -14 16128.3 2261.20   2
  10   0  16 16551.4 1150.40   8
  10   0  18 41980.0 1816.83   8
  10   0  20 6386.96 702.106   8
  10   0  22 7098.89 687.547   8
  10   0  24 10119.2 723.026   8
  10   0  26 1439.36 229.488   8
 -10  -1  29-247.965 151.103   9
 -10   1  29 34.7422 108.456   9
 -10  -1  27 1562.29 340.510   9
 -10   1  27 1593.89 346.828   9
 -10  -1  25 3504.40 544.004   9
 -10   1  25 4526.75 612.063   9
 -10   1  25 2908.37 370.142   5
 -10  -1  23 86.0281 170.187   9
 -10   1  23 186.857 115.315   5
 -10   1  23 551.466 282.428   4
 -10  -1  21 3403.56 560.070   9
 -10   1  21 3641.05 597.054   9
 -10   1  21 3342.50 463.595   5
 -10   1  21 3532.28 603.458   4
 -10  -1  19 624.647 332.522   9
 -10   1  19 291.730 242.225   9
 -10   1  19 311.642 196.651   4
 -10  -1  17 1556.34 380.873   9
 -10   1  17 1931.93 439.971   9
 -10   1  17 1286.86 864.280   3
 -10   1  17 1051.45 301.905   4
 -10  -1  15 2100.31 402.836   9
 -10   1  15 2400.59 484.661   9
 -10   1  15 2958.70 1088.95   3
 -10   1  15 2019.95 394.063   4
 -10   1  13 12902.8 1000.12   9
 -10   1  13 13978.9 2216.66   3
 -10   1  11 6056.93 683.643   9
  10   1 -11 5925.46 1134.50   1
 -10  -1  11 8154.81 1699.04   3
  10   1  -9 1690.08 641.770   1
 -10  -1   9 2306.19 843.055   3
  10   1  -7 7273.45 1238.64   1
 -10  -1   7 9202.48 1751.93   3
 -10  -1   5 8035.61 1570.26   3
  10   1  -5 8171.10 1281.70   1
  10   1  -3 1248.15 529.824   1
 -10  -1   3 825.481 597.136   3
  10   1  -1 10053.9 1459.77   1
 -10  -1   1 10006.0 1647.29   3
  10   1   1 35295.7 2771.18   1
 -10  -1  -1 30594.7 2669.03   3
  10   1   3 7235.82 1332.51   1
 -10  -1  -3 6033.03 1103.69   3
  10   1   5 3908.22 984.246   1
  10   1   7 9532.29 1599.19   1
 -10   1  -7 10483.4 1674.78   2
 -10   1  -9 21957.3 2605.44   2
  10   1   9 19292.5 2351.96   1
  10   1   9 19795.0 1203.39   6
  10  -1   9 18607.4 1160.86   8
  10   1  11 6808.04 1445.45   1
  10  -1  11 7024.25 747.025   8
 -10   1 -11 7345.00 1619.17   2
  10   1  11 6892.51 737.535   6
  10  -1  13 7920.00 811.492   8
 -10   1 -13 7190.23 1600.83   2
  10   1  13 8003.40 856.457   6
  10  -1  15 1345.04 382.065   8
  10  -1  17 2328.64 454.957   8
  10  -1  19 12905.9 1036.78   8
  10  -1  21 7794.56 746.789   8
  10  -1  23 12403.4 893.415   8
  10  -1  25 2557.49 352.985   8
  10  -1  27 6296.25 429.862   8
 -10   2  28-66.3868 81.4317   9
 -10   2  26 616.792 194.640   9
 -10  -2  24-52.6323 139.212   9
 -10   2  24 33.1241 166.323   9
 -10   2  24 92.4016 213.848   4
 -10   2  22-151.397 203.532   9
 -10   2  22 132.246 245.486   4
 -10   2  20 919.560 303.225   9
 -10   2  20 1453.82 413.832   4
 -10   2  18 1230.70 325.316   9
 -10   2  18 1315.51 408.091   4
 -10   2  16-20.2063 291.910   9
 -10   2  14 4153.69 618.123   9
  10   2 -14 3436.28 1059.04   1
 -10   2  12 314.779 262.379   9
  10   2 -12-122.786 308.330   1
  10   2 -10 10213.1 812.193   6
 -10   2  10 13226.8 1061.02   9
  10   2 -10 11228.9 1862.70   1
 -10   2  10 10722.7 929.700  10
  10   2  -8 1990.64 318.235   6
  10   2  -8 1790.10 735.768   1
 -10   2   8 2339.60 434.480  10
 -10   2   6-56.4948 147.960  10
  10   2  -6-407.775 187.252   6
  10   2  -6 61.9383 262.316   1
  10   2  -4 36.3748 289.260   1
 -10   2   4 836.815 278.218  10
  10   2  -2 928.957 636.352   1
 -10   2   2 444.830 211.319   2
  10   2   0 1557.47 655.003   1
  10   2   0 1508.49 324.392   6
 -10   2   0 1513.00 577.671   2
  10   2   2 4860.75 1178.14   1
  10  -2   2 3710.16 453.379   8
 -10   2  -2 3540.21 1029.25   2
 -10   2  -2 3809.97 494.730  10
  10   2   2 4329.31 517.655   6
  10   2   4 2611.59 428.454   6
 -10   2  -4 3417.39 1062.22   2
  10  -2   4 2750.01 427.742   8
  10   2   4 3685.64 1053.15   1
  10   2   4 2512.79 396.438   7
  10  -2   6 3425.80 480.307   8
  10   2   6 4664.36 614.142   6
 -10   2  -6 4352.19 1242.17   2
  10   2   6 3534.70 506.970   7
  10   2   6 3786.33 1045.74   1
 -10   2  -8 21454.0 2716.60   2
  10  -2   8 17981.4 1149.53   8
  10   2   8 17931.3 1153.81   7
  10   2   8 17240.6 2321.24   1
  10   2   8 20357.7 1276.84   6
  10  -2  10 6416.46 710.980   8
 -10   2 -10 7673.09 1688.19   2
  10   2  10 6714.36 766.090   7
  10   2  10 6365.30 1380.59   1
  10   2  10 7422.30 826.032   6
  10  -2  12 7403.81 787.806   8
  10   2  12 7522.69 823.865   7
  10   2  12 8436.21 927.052   6
  10  -2  14 16954.3 1171.50   8
  10  -2  16 6161.42 738.074   8
  10  -2  18 8853.11 839.927   8
  10  -2  20 9123.50 814.175   8
  10  -2  22 5770.86 602.227   8
  10  -2  24 4516.11 442.563   8
 -10   3  23 823.080 184.951   9
 -10   3  23 1221.26 270.750   4
 -10   3  21 1437.99 289.329   9
 -10   3  21 1719.91 320.055   4
 -10   3  19-22.2099 183.565   9
 -10   3  19-29.9772 187.452   4
 -10   3  17 212.366 149.207   9
 -10   3  17 495.762 242.658   4
 -10   3  15 295.338 221.695   9
 -10   3  13 731.020 332.745   9
 -10   3  11 2799.67 503.459   9
 -10   3   9 4087.53 626.140  10
 -10   3   9 4268.09 617.460   9
 -10   3   7 3962.27 627.986  10
 -10   3   5 5431.69 692.018  10
  10   3  -5 5035.32 1385.41   1
  10   3  -3 11053.7 2005.23   1
 -10   3   3 10095.1 954.162  10
  10   3  -1 17423.1 2445.34   1
 -10   3   1 17388.2 1216.07  10
  10   3   1 7058.03 1515.61   1
 -10   3  -1 7792.33 809.189  10
 -10   3  -3 12784.5 1047.94  10
  10   3   3 12530.5 973.191   6
  10   3   5 1332.22 344.220   6
  10   3   5 1072.03 328.684   7
 -10   3  -5 1058.27 363.808  10
  10   3   7 2207.53 486.792   6
  10   3   7 995.004 292.509   7
  10  -3   9 5453.63 623.493   8
  10   3   9 5124.67 639.374   7
  10  -3  11 7014.08 695.722   8
  10   3  11 8055.03 815.784   7
  10  -3  13 4493.44 587.215   8
  10   3  13 5012.56 669.869   7
  10  -3  15 702.258 233.925   8
  10  -3  17 3764.79 472.664   8
  10  -3  19 6221.27 543.797   8
  10  -3  21 7019.37 490.207   8
 -10   4  20 1123.49 206.505   4
 -10   4  18 522.923 175.102   4
 -10   4  16 147.126 178.787   4
 -10   4  16 127.568 127.277   7
 -10   4  14 2077.20 357.782   7
 -10   4  12 1710.43 325.179   9
 -10   4  12 1525.22 324.976   7
 -10   4   8 76.8219 165.758   9
 -10   4   8 265.106 241.982  10
 -10   4   6 354.094 269.195  10
 -10   4   6 670.672 274.987   9
 -10   4   4 722.545 335.209  10
 -10   4   2 9416.10 908.323  10
 -10   4   0 8815.50 875.914  10
 -10   4  -2 1246.96 388.315  10
 -10   4  -4 3474.91 591.777  10
  10   4   6 2813.59 436.796   7
 -10   4  -6 2262.43 458.948  10
  10   4   8 4400.68 511.039   7
 -10   4  -8 5419.15 665.112  10
  10   4  10 2967.76 437.747   7
 -10   4 -10 3187.29 481.119  10
 -10   4 -12 4534.39 544.570  10
 -10   4 -14 1092.88 251.551  10
 -10   4 -16 5314.35 465.908  10
 -10   5  11 229.046 114.771   4
 -10   5  11 145.727 101.830   7
 -10   5   9 177.081 132.004   7
 -10   5   7 2002.83 313.760   7
 -10   5   5 1876.78 315.512   7
 -10   5   3 1160.66 305.545   7
 -10   5   3 1371.29 280.897  10
 -10   5   1 1956.80 330.746  10
 -10   5  -1-39.5655 122.927  10
 -10   5  -3 2414.85 339.461  10
 -10   5  -5 861.025 194.693  10
 -10   5  -7-0.62063 117.308  10
 -10   5  -9-164.858 115.764  10
 -11   0  29-19.7524 106.278   9
 -11   0  27 201.364 220.871   9
 -11   0  25 322.914 227.952   9
 -11   0  23 88.6229 198.204   9
 -11   0  21 13.3769 221.468   9
 -11   0  19 40.2963 276.960   9
 -11   0  17 447.643 253.066   9
 -11   0  17 63.9168 148.086   4
 -11   0  17-302.888 576.271   3
 -11   0  15 142.190 196.752   9
 -11   0  15-18.0906 125.125   4
 -11   0  15-82.8001 359.421   3
 -11   0  13 84.3139 189.741   9
 -11   0  13 660.097 659.999   3
 -11   0  11 224.885 196.206   9
 -11   0  11-349.034 381.698   3
 -11   0   9-87.2239 351.067   3
 -11   0   7 656.876 596.302   3
 -11   0   5 735.333 669.168   3
  11   0  -3-357.430 332.705   1
  11   0  -1 150.575 230.688   1
  11   0   1 180.099 190.666   1
  11   0   3 114.574 272.038   1
  11   0   5-275.039 366.993   1
  11   0   7-136.390 206.213   6
  11   0   7-98.9112 142.367   8
  11   0   7 303.239 535.450   1
  11   0   9 239.977 234.833   6
  11   0   9-85.8264 171.210   8
  11   0  11-5.97588 163.962   6
 -11   0 -11-593.483 588.781   2
  11   0  11-43.4898 154.596   8
  11   0  13 128.369 258.065   6
 -11   0 -13-235.244 381.711   2
  11   0  13 43.7633 186.275   8
  11   0  15 236.036 175.742   8
  11   0  17-9.59523 187.045   8
  11   0  19-10.1356 166.464   8
  11   0  21-326.230 232.937   8
  11   0  23-184.560 168.477   8
  11   0  25-2.11325 77.6630   8
 -11  -1  28 648.486 188.811   9
 -11   1  28 746.084 217.620   9
 -11  -1  26 408.227 197.970   9
 -11   1  26 870.495 266.941   9
 -11  -1  24 1078.69 323.208   9
 -11   1  24 1238.75 375.808   9
 -11  -1  22 2071.09 435.771   9
 -11   1  22 2369.52 477.142   9
 -11   1  22 2397.82 450.554   4
 -11  -1  20 99.2708 165.977   9
 -11   1  20 624.895 338.917   9
 -11   1  20 259.147 192.623   4
 -11  -1  18 446.614 214.731   9
 -11   1  18 347.819 222.454   9
 -11   1  18 499.219 253.642   4
 -11  -1  16 88.1258 178.411   9
 -11   1  16-10.1875 214.841   9
 -11   1  16-120.749 163.630   4
 -11   1  16-307.569 443.923   3
 -11   1  14 2338.97 487.437   9
 -11   1  14 1935.83 425.216   4
 -11   1  14 2717.21 1001.67   3
 -11   1  12 4880.86 653.795   9
 -11   1  12 5278.72 1455.63   3
 -11   1  10 2334.71 462.429   9
 -11  -1  10 1881.77 897.004   3
  11   1  -8 453.646 345.044   1
 -11   1   8 967.564 319.340   9
  11  -1  -8 1486.97 403.178   8
 -11  -1   8 447.607 429.707   3
  11   1  -6 524.265 400.422   1
 -11  -1   6 245.478 409.786   3
  11   1  -4 456.578 423.030   1
 -11  -1   4 27.3616 295.795   3
  11   1  -2-66.9158 259.820   1
 -11  -1   2-379.316 435.449   3
  11   1   0 474.745 424.367   1
 -11  -1   0 641.349 235.863   3
  11   1   2 5754.86 1204.56   1
 -11  -1  -2 4548.23 1032.05   3
  11   1   4 346.873 329.038   1
  11   1   4 155.708 177.359   6
  11  -1   4 751.006 272.019   8
  11   1   6 197.726 145.376   6
 -11   1  -6 224.329 377.374   2
  11   1   6 145.324 341.281   1
  11  -1   6 105.491 151.060   8
  11   1   8 5515.87 1305.72   1
  11  -1   8 5380.33 658.726   8
 -11   1  -8 6255.70 1398.62   2
  11   1   8 5376.30 673.860   6
  11   1  10 9840.55 1733.69   1
  11  -1  10 10558.6 908.616   8
 -11   1 -10 11672.3 2021.97   2
  11   1  10 10649.9 952.742   6
 -11  -1 -10 7773.78 1406.65   2
  11   1  12 546.146 335.046   6
 -11   1 -12 774.766 727.763   2
  11  -1  12 77.2225 215.394   8
  11  -1  14-142.525 222.505   8
  11  -1  16 275.222 216.239   8
  11  -1  18 4822.56 642.575   8
  11  -1  20-152.258 201.261   8
  11  -1  22 302.721 178.438   8
  11  -1  24-29.0420 126.205   8
  11  -1  26 40.2909 65.5561   8
 -11   2  27 188.159 105.923   9
 -11   2  25-138.928 134.985   9
 -11   2  23 1202.45 308.500   9
 -11   2  23 1123.44 316.982   4
 -11   2  21 676.131 289.863   9
 -11   2  21 774.971 314.531   4
 -11   2  19 2446.82 443.586   9
 -11   2  19 2469.34 467.157   4
 -11   2  17 7948.37 839.884   9
 -11   2  17 8158.94 821.339   4
 -11   2  15 184.827 245.958   9
  11   2 -11 785.062 261.235   6
 -11   2  11 1019.24 316.176   9
  11   2 -11 587.379 180.402   1
  11   2  -9 1006.00 256.307   6
 -11   2   9 1155.99 342.300   9
  11   2  -9 515.265 312.913   1
 -11   2   9 1023.75 311.468  10
  11   2  -7 47.7193 128.696   6
 -11   2   7 260.916 177.122  10
  11  -2  -7 1139.47 331.161   8
  11   2  -7 1004.50 566.612   1
  11   2  -5 1254.75 297.060   6
  11   2  -5 543.310 341.445   1
  11  -2  -5 1086.66 304.104   8
 -11   2   5 1182.69 297.628  10
  11   2  -3 1432.74 593.823   1
  11   2  -3 1929.02 377.242   6
 -11   2   3 1245.31 493.428   2
  11  -2  -3 1552.47 323.269   8
 -11   2   3 1968.38 390.117  10
  11   2  -1 179.821 212.206   6
  11   2  -1-43.2562 311.902   1
 -11   2   1-149.570 410.093   2
  11  -2  -1 10.6885 165.608   8
 -11   2   1-247.665 169.174  10
  11   2   1 878.849 246.677   6
  11   2   1 922.190 610.337   1
 -11   2  -1 1198.93 517.524   2
  11  -2   1 882.432 219.267   8
 -11   2  -1 1169.07 288.688  10
  11   2   3 808.232 283.084   6
 -11   2  -3 1804.43 775.513   2
  11  -2   3 570.466 169.528   8
  11   2   3 1902.27 712.614   1
 -11   2  -3 1107.80 292.282  10
  11  -2   5 5438.42 627.633   8
 -11   2  -5 5412.93 1369.28   2
  11   2   5 5542.18 1342.99   1
 -11   2  -5 5398.83 625.643  10
  11   2   5 5442.41 654.865   6
  11   2   7 327.770 293.533   6
  11   2   7 521.747 532.792   1
 -11   2  -7 282.355 439.076   2
  11  -2   7 88.6836 155.672   8
  11   2   7 478.940 301.165   7
  11   2   9 2465.45 524.201   6
  11  -2   9 2754.04 491.301   8
  11   2  11 1572.92 530.525   6
  11  -2  11 998.809 338.559   8
  11  -2  13 174.230 197.459   8
  11  -2  15-98.9507 243.475   8
  11  -2  17 1245.53 359.339   8
  11  -2  19-211.336 225.498   8
  11  -2  21 220.026 148.706   8
  11  -2  23 966.080 219.005   8
 -11   3  22 576.200 172.741   9
 -11   3  22 570.420 194.559   4
 -11   3  20 540.530 188.312   9
 -11   3  20 745.124 218.967   4
 -11   3  18 1964.17 361.557   9
 -11   3  18 1924.68 379.102   4
 -11   3  16 953.384 280.503   9
 -11   3  14 2008.70 440.209   9
 -11   3  12 491.776 291.820   9
 -11   3  10 3634.06 589.427   9
 -11   3  10 3952.97 627.593  10
 -11   3   8 2262.20 530.063  10
 -11   3   8 2330.06 507.667   9
 -11   3   6 10501.1 960.188  10
 -11   3   4 790.415 269.779  10
 -11   3   2 1653.27 397.835  10
  11   3   0 1669.07 362.968   6
 -11   3   0 1436.36 395.921  10
  11   3   2 688.453 297.355   6
 -11   3  -2 168.768 159.375  10
  11   3   4 280.420 223.465   6
  11   3   4 246.419 202.046   7
 -11   3  -4 352.999 205.572  10
  11  -3   6 6082.50 626.252   8
  11   3   6 6646.28 702.246   7
  11   3   6 6983.17 776.112   6
 -11   3  -6 5993.80 716.611  10
  11   3   8 1194.79 450.548   6
  11  -3   8 122.687 194.525   8
  11   3   8 708.263 309.392   7
 -11   3  -8 723.791 288.185  10
  11  -3  10-275.665 178.822   8
  11   3  10 193.583 293.924   7
  11  -3  12 56.5691 150.172   8
  11  -3  14 267.749 179.000   8
  11  -3  16 1093.69 259.726   8
 -11   3 -16 689.071 212.052  10
  11  -3  18 362.243 144.978   8
  11  -3  20-341.675 137.906   8
 -11   4  19 2706.05 298.291   4
 -11   4  17 9454.32 638.452   4
 -11   4  15 962.656 245.692   4
 -11   4  15 493.354 146.413   7
 -11   4  13 618.904 170.935   9
 -11   4  13 545.051 219.926   7
 -11   4  11 1830.50 322.840   9
 -11   4  11 1914.17 362.828   7
 -11   4   9 5055.64 569.752   9
 -11   4   7 3335.14 486.770   9
 -11   4   7 3952.93 582.629  10
 -11   4   5 5990.50 654.697   9
 -11   4   5 5251.15 691.815  10
 -11   4   3 3772.16 558.176  10
 -11   4   1 111.128 198.136  10
 -11   4  -1 1406.89 394.499  10
 -11   4  -3 269.550 210.199  10
 -11   4  -5 2647.47 456.035  10
 -11   4  -7 79.0422 159.283  10
 -11   4  -9 1459.97 329.840  10
 -11   4 -11-152.615 173.295  10
 -11   4 -13 175.939 140.976  10
 -11   4 -15 1676.74 241.564  10
 -11   5   8 2474.95 298.922   7
 -11   5   6 739.563 203.030   7
 -11   5   4 2863.94 362.608   7
 -11   5   2 502.803 185.664   7
 -11   5   2 398.861 168.495  10
 -11   5   0 187.844 117.722  10
 -11   5  -2 1510.53 265.770  10
 -11   5  -4 330.111 125.281  10
 -11   5  -6 91.2033 88.9568  10
 -12   0  28 23984.3 996.498   9
 -12   0  26 15942.0 948.056   9
 -12   0  24 2385.15 446.316   9
 -12   0  22 15098.3 1086.41   9
 -12   0  20 33615.4 1663.08   9
 -12   0  18 28682.5 1564.54   9
 -12   0  16 16257.7 1172.15   9
 -12   0  14 38623.2 1772.17   9
 -12   0  14 44793.4 4344.49   3
 -12   0  12 21400.7 1283.23   9
 -12   0  12 27054.1 3394.81   3
 -12   0  10 33436.4 1558.56   9
 -12   0  10 42523.8 4150.51   3
 -12   0   8 44714.5 1760.89   9
 -12   0   8 56513.6 4758.57   3
  12   0  -6 29097.4 1395.42   8
 -12   0   6 32353.3 3553.08   3
  12   0  -4 34938.0 1508.35   8
 -12   0   4 42699.8 3878.01   3
  12   0  -2 5038.71 581.964   8
  12   0  -2 3666.26 850.618   1
 -12   0   2 5965.44 1516.55   3
  12   0   0 5310.60 586.224   8
  12   0   0 4698.96 1039.93   1
  12   0   2 5094.70 572.261   6
  12   0   2 5310.28 590.178   8
  12   0   2 4521.56 1034.26   1
  12   0   4 13826.7 1867.76   1
  12   0   4 14727.9 977.332   8
  12   0   4 14164.1 968.462   6
  12   0   6 21934.6 2445.09   1
  12   0   6 22879.2 1260.78   8
  12   0   6 20500.5 1205.18   6
  12   0   8 30601.4 1479.65   8
  12   0   8 29054.6 1477.06   6
 -12   0  -8 30510.4 3121.47   2
 -12   0 -10 14075.1 2138.69   2
  12   0  10 14989.3 1057.53   8
  12   0  10 14028.2 1082.27   6
  12   0  12 12810.5 1011.42   8
  12   0  12 11258.2 959.263   6
  12   0  14 30698.2 1557.40   8
  12   0  16 18559.6 1192.42   8
  12   0  18 2466.94 450.866   8
  12   0  20 3398.45 476.876   8
  12   0  22 12719.9 783.084   8
  12   0  24 2269.56 264.389   8
 -12  -1  27 6335.04 488.368   9
 -12   1  27 8614.86 625.996   9
 -12  -1  25 10310.5 761.128   9
 -12   1  25 11405.5 851.896   9
 -12  -1  23 17944.4 1088.48   9
 -12   1  23 19468.8 1215.01   9
 -12  -1  21 6735.16 723.849   9
 -12   1  21 8321.74 825.175   9
 -12   1  21 7670.65 747.282   4
 -12  -1  19 11464.5 931.652   9
 -12   1  19 12163.1 1036.19   9
 -12   1  19 11524.4 948.269   4
 -12  -1  17 26940.7 1410.83   9
 -12   1  17 25845.9 1537.27   9
 -12   1  17 25322.4 1389.80   4
 -12   1  15 26254.6 1539.53   9
 -12   1  15 24510.1 1365.03   4
 -12   1  13 17911.9 1265.73   9
 -12   1  13 15853.8 1070.14   4
 -12   1  13 17416.3 2750.18   3
 -12   1  11 24120.0 1430.89   9
 -12  -1  11 28597.0 3464.91   3
 -12   1  11 26522.0 3414.27   3
 -12   1   9 67382.7 2305.67   9
 -12  -1   9 70831.9 5430.11   3
  12  -1  -7 26398.0 1353.31   8
  12   1  -7 24605.5 2415.47   1
 -12  -1   7 29695.6 3462.60   3
  12   1  -5 26297.2 1360.65   6
  12   1  -5 23982.5 1243.13   8
  12  -1  -5 24783.6 1331.02   8
  12   1  -5 23817.4 2389.84   1
 -12  -1   5 27080.7 3144.10   3
  12   1  -3 20098.6 1173.77   6
  12  -1  -3 17384.7 1017.18   6
  12   1  -3 18050.6 1058.76   8
  12  -1  -3 18728.9 1127.60   8
  12   1  -3 17594.9 2103.07   1
 -12  -1   3 19236.2 2562.13   3
  12   1  -1 23424.1 1304.28   6
  12   1  -1 20947.9 1137.89   8
  12  -1  -1 21674.0 1233.49   8
  12   1  -1 24937.1 2568.18   1
 -12  -1   1 20411.5 2517.33   3
  12   1   1 55585.0 1973.05   6
  12   1   1 50234.4 1773.15   8
  12  -1   1 54748.8 1943.23   8
 -12  -1  -1 51971.6 3839.70   3
  12   1   1 56578.1 3939.10   1
  12   1   3 44515.3 1678.97   8
  12  -1   3 48063.2 1834.79   8
  12   1   3 50770.8 3798.65   1
  12   1   3 47084.6 1883.09   6
  12   1   5 28662.7 1367.84   8
  12  -1   5 31794.7 1544.73   8
  12   1   5 30185.5 3035.96   1
  12   1   5 30949.7 1551.59   6
 -12   1  -5 36239.4 3419.65   2
 -12   1  -7 18163.9 2513.51   2
  12   1   7 15282.6 2221.00   1
  12   1   7 16926.9 1186.76   6
  12   1   7 15627.3 1004.92   8
  12  -1   7 17286.3 1160.00   8
 -12   1  -9 32111.9 3432.73   2
  12   1   9 26977.3 2953.05   1
  12   1   9 28521.2 1362.41   8
  12  -1   9 32195.3 1595.32   8
  12   1   9 31922.4 1658.46   6
 -12  -1  -9 27181.5 2760.19   2
  12  -1  11 42090.3 1878.87   8
  12   1  11 40064.6 1918.66   6
  12  -1  13 18041.1 1237.02   8
  12   1  13 19332.9 1344.81   6
  12  -1  15 2141.55 462.297   8
  12  -1  17 5927.55 707.391   8
  12  -1  19 9775.41 830.790   8
  12  -1  21 4018.73 490.214   8
  12  -1  23 3012.19 369.473   8
 -12   2  26 11250.0 621.464   9
 -12   2  24 12762.1 791.634   9
 -12   2  22 18334.3 1066.96   9
 -12   2  22 17712.8 1030.98   4
 -12   2  20 29365.1 1433.05   9
 -12   2  20 27421.8 1405.28   4
  12   2 -18 34871.7 1478.92   6
 -12   2  18 41136.9 1801.20   9
 -12   2  18 38570.2 1703.88   4
  12   2 -16 15972.2 1056.43   6
 -12   2  16 18769.6 1290.45   9
 -12   2  16 16495.3 1150.46   4
  12   2 -14 16700.2 1119.67   6
 -12   2  14 18820.1 1320.11   9
  12   2 -12 24467.8 1366.67   6
 -12   2  12 28156.3 1580.75   9
  12   2 -10 19037.9 1211.58   6
  12   2 -10 15886.4 2274.57   1
  12   2  -8 16049.4 1119.92   6
  12   2  -8 13671.4 2098.23   1
 -12   2   8 16084.7 1120.77  10
  12   2  -6 29719.8 1477.02   6
  12  -2  -6 27260.6 1362.86   8
  12   2  -6 26732.4 2914.32   1
 -12   2   6 26684.7 1425.86  10
  12   2  -4 30400.8 1485.84   6
  12  -2  -4 28392.5 1408.42   8
  12   2  -4 30490.7 3072.45   1
 -12   2   4 28904.5 1438.29  10
  12   2  -2 18543.8 1201.10   6
  12  -2  -2 18342.8 1130.85   8
  12   2  -2 18081.2 2398.76   1
 -12   2   2 17763.2 1111.15  10
 -12   2   2 17769.3 2320.56   2
 -12   2   0 36152.5 3408.25   2
  12  -2   0 37592.6 1653.84   8
  12   2   0 36209.3 3432.62   1
 -12   2   0 33826.0 1520.13  10
  12   2   0 36662.4 1687.95   6
 -12   2  -2 30261.3 3188.95   2
  12  -2   2 28840.9 1443.73   8
  12   2   2 29558.2 3130.55   1
  12   2   2 30408.3 1538.34   6
 -12   2  -4 14562.1 2253.70   2
  12  -2   4 13352.9 996.982   8
  12   2   4 13769.8 2151.11   1
  12   2   4 15231.0 1125.80   6
  12  -2   6 21966.8 1284.15   8
  12   2   6 22413.9 1423.55   6
  12   2   8 3564.96 636.215   6
  12  -2   8 3419.27 538.049   8
  12   2  10 1925.06 508.611   6
  12  -2  10 871.987 286.508   8
  12  -2  12 21692.6 1343.17   8
  12  -2  14 31077.0 1559.01   8
  12  -2  16 16415.6 1118.41   8
  12  -2  18 8680.91 755.674   8
  12  -2  20 10315.7 741.983   8
  12  -2  22 10182.8 636.803   8
 -12   3  23 10604.3 595.021   4
 -12   3  21 6938.87 529.516   9
 -12   3  21 8105.11 616.426   4
 -12   3  19 9264.62 705.174   9
 -12   3  19 9522.12 736.770   4
 -12   3  17 12072.2 868.974   9
 -12   3  17 12832.7 922.269   4
 -12   3  15 9736.09 849.569   9
 -12   3  13 4737.63 622.938   9
 -12   3  11 3508.78 563.478   9
 -12   3   9 10475.6 945.809   9
 -12   3   9 9526.53 910.592  10
 -12   3   7 29503.4 1617.87  10
 -12   3   5 21694.2 1357.81  10
 -12   3   3 16250.4 1171.06  10
 -12   3   1 17984.3 1187.47  10
  12   3  -1 17358.5 1127.35   6
  12   3   1 33452.9 1598.66   6
 -12   3  -1 34678.0 1659.91  10
 -12   3  -3 22832.7 1354.14  10
  12   3   3 22484.0 1327.02   6
  12  -3   5 9094.02 774.610   8
 -12   3  -5 8696.97 812.667  10
  12   3   5 9301.87 878.685   6
  12  -3   7 7876.12 712.445   8
  12   3   7 9547.30 900.900   6
 -12   3  -7 8107.16 789.569  10
  12  -3   9 3802.33 483.071   8
 -12   3  -9 4534.74 601.550  10
 -12   3 -11 7422.62 704.235  10
  12  -3  11 7226.66 661.097   8
  12  -3  13 2164.94 353.467   8
 -12   3 -13 2134.48 353.951  10
  12  -3  15 7973.44 634.377   8
  12  -3  17 5715.61 491.356   8
  12  -3  19 2124.14 251.386   8
 -12   4  18 9283.28 527.334   4
 -12   4  16 9056.35 603.333   4
 -12   4  14 5462.48 444.375   9
 -12   4  14 6497.05 579.278   4
 -12   4  12 9041.28 656.284   9
 -12   4  12 8797.68 638.354   7
 -12   4  10 11974.2 798.331   9
 -12   4   8 15454.4 972.611   9
 -12   4   6 4202.68 538.881   9
 -12   4   6 4161.57 559.163  10
 -12   4   4 8989.48 784.209   9
 -12   4   4 8617.03 794.160  10
 -12   4   2 14965.6 1030.58  10
 -12   4   0 91.8120 177.095  10
 -12   4  -2 5034.11 609.903  10
 -12   4  -4 11822.0 908.520  10
 -12   4  -6 9104.43 743.629  10
 -12   4  -8 2646.32 395.354  10
 -12   4 -10 8994.04 650.395  10
 -12   4 -12 4031.27 393.571  10
 -12   5   5 2533.73 287.402   7
 -12   5   3 3952.01 369.834   7
 -12   5   1 5122.83 424.780   7
 -12   5  -1 6794.28 457.906  10
 -13   0  27-229.918 124.257   9
 -13   0  25-9.39039 127.004   9
 -13   0  23-11.8632 208.605   9
 -13   0  21 303.509 223.476   9
 -13   0  19 116.389 209.928   9
 -13   0  17-90.3524 214.302   9
 -13   0  15 88.7187 195.674   9
 -13   0  13-293.711 212.136   9
 -13   0  13-999.656 876.604   3
 -13   0  11-269.970 237.861   9
 -13   0  11 255.015 332.572   3
 -13   0   9-14.0451 164.865   9
 -13   0   9-313.615 660.451   3
  13   0  -7 1143.12 455.623   8
 -13   0   7 432.272 563.712   3
  13   0  -5-38.7572 242.709   6
  13   0  -5 593.826 306.436   8
 -13   0   5-61.4943 590.156   3
  13   0  -3-92.7208 230.409   6
  13   0  -3 489.162 252.211   8
 -13   0   3 371.012 365.196   3
  13   0  -1-204.170 187.055   6
  13   0  -1-64.4730 165.275   8
 -13   0   1 332.422 643.863   3
  13   0   1 299.450 197.874   6
  13   0   1 234.519 339.009   1
  13   0   1-260.280 210.897   8
 -13   0  -1-60.1771 399.447   3
  13   0   3 40.3153 326.430   1
  13   0   3-87.6790 156.649   6
  13   0   3 35.4923 218.526   8
  13   0   5-288.245 213.725   6
  13   0   5-305.531 239.830   8
  13   0   7-248.553 193.120   6
  13   0   7-263.208 227.920   8
  13   0   9 105.081 236.362   6
  13   0   9 355.120 308.620   8
  13   0  11-124.287 218.287   6
  13   0  11 106.824 203.655   8
  13   0  13-61.8729 179.232   8
  13   0  15 301.710 273.362   8
  13   0  17 307.183 178.575   8
  13   0  19 440.124 213.391   8
  13   0  21-250.745 137.820   8
  13   0  23-251.967 117.733   8
 -13  -1  26 656.568 163.005   9
 -13   1  26 898.221 215.998   9
  13   1 -26 260.985 89.5577   6
 -13  -1  24 20.1925 116.325   9
 -13   1  24 99.7479 167.952   9
 -13  -1  22 174.644 139.617   9
 -13   1  22 457.546 305.725   9
 -13  -1  20 2975.01 449.377   9
 -13   1  20 3208.30 504.493   9
 -13   1  20 3315.12 477.623   4
 -13  -1  18 548.272 203.856   9
 -13   1  18 995.707 350.803   9
 -13   1  18 626.569 233.274   4
 -13   1  16 762.604 372.234   9
 -13   1  16 809.945 273.563   4
 -13   1  14 3458.15 556.248   9
 -13   1  14 3036.51 472.933   4
 -13   1  12 3463.10 600.816   9
 -13   1  12 2987.87 460.961   4
 -13   1  10 5939.96 722.645   9
 -13  -1  10 7947.27 1901.37   3
 -13   1  10 6615.18 1732.62   3
  13   1  -8 11590.8 959.431   6
 -13   1   8 12869.4 1065.43   9
  13  -1  -8 13073.0 1022.63   8
 -13  -1   8 11553.5 2165.98   3
  13   1  -6 2159.44 449.878   6
  13  -1  -6 2903.52 557.294   8
 -13  -1   6 2674.94 1011.90   3
  13   1  -4 356.662 207.904   6
  13  -1  -4 300.505 174.770   6
  13   1  -4 1413.02 425.873   8
  13  -1  -4 984.557 399.028   8
  13   1  -4 584.688 489.823   1
 -13  -1   4 440.290 603.769   3
  13   1  -2 3759.03 595.783   6
  13  -1  -2 2558.78 394.836   6
  13   1  -2 4583.79 766.078   8
  13  -1  -2 3874.79 583.269   8
  13   1  -2 4041.67 1100.17   1
 -13  -1   2 2734.72 1129.19   3
  13   1   0 1830.33 421.677   6
  13  -1   0 1379.52 320.176   6
  13   1   0 1893.71 413.583   8
  13  -1   0 1387.36 334.448   8
  13   1   0 1028.20 553.602   1
  13   1   2 3421.61 492.262   6
  13   1   2 3500.57 1045.21   1
  13   1   2 3915.13 552.186   8
  13  -1   2 3543.97 506.540   8
  13   1   4 721.885 246.523   6
 -13   1  -4 1420.62 657.112   2
  13   1   4 1066.41 281.150   8
  13  -1   4 524.350 187.956   8
  13   1   4 518.207 405.819   1
  13   1   6 207.870 234.177   6
 -13   1  -6-587.099 545.900   2
  13   1   6 114.011 312.899   1
  13   1   6-206.868 217.453   8
  13  -1   6-20.1925 244.808   8
  13   1   8 1444.92 412.340   6
  13   1   8 1184.83 278.290   8
  13  -1   8 2046.58 466.867   8
  13   1  10 3936.82 632.773   6
  13   1  10 3574.04 466.212   8
  13  -1  10 5104.57 661.541   8
  13  -1  12 4748.35 682.997   8
  13   1  12 4761.55 715.390   6
  13  -1  14 1893.72 416.672   8
  13  -1  16 1756.85 415.530   8
  13  -1  18 261.296 211.303   8
  13  -1  20 545.062 229.806   8
  13  -1  22 2748.39 330.809   8
 -13   2  25 3183.76 337.280   9
 -13   2  23 1506.58 294.876   9
 -13   2  21 216.286 207.482   9
 -13   2  21 251.341 181.471   4
 -13   2  19 253.505 215.861   9
  13   2 -19 361.618 154.224   6
 -13   2  19 413.400 219.410   4
  13   2 -17-121.435 170.358   6
 -13   2  17 300.461 288.568   9
 -13   2  17-232.260 176.390   4
  13   2 -15 587.436 212.752   6
 -13   2  15 907.362 397.094   9
 -13   2  15 803.263 260.676   4
  13   2 -13 174.448 141.956   6
 -13   2  13 244.404 265.918   9
  13   2 -11 7307.77 753.183   6
 -13   2  11 8072.62 870.076   9
  13   2  -9 8187.69 803.824   6
 -13   2   9 9624.70 934.249   9
  13   2  -7 3007.86 516.236   6
 -13   2   7 3104.53 496.006  10
  13   2  -5 1179.08 380.346   6
  13  -2  -5 1497.36 455.911   8
 -13   2   5 1433.68 352.117  10
  13  -2  -3 10890.6 940.943   8
 -13   2   3 8499.23 778.362  10
  13   2  -3 9802.32 903.731   6
  13   2  -1 1825.09 355.599   6
 -13   2   1 1431.72 707.433   2
  13  -2  -1 2721.96 468.227   8
  13   2   1 388.000 181.166   6
  13  -2   1 353.834 173.295   8
  13   2   3 1888.62 420.966   6
  13  -2   3 1796.20 340.429   8
  13   2   5 265.157 296.424   6
  13  -2   5-263.032 266.910   8
  13   2   7 3476.48 631.508   6
  13  -2   7 2149.06 398.840   8
  13   2   9 4282.70 673.873   6
  13  -2   9 4915.08 659.775   8
  13  -2  11 10098.6 904.002   8
  13   2  11 10929.0 1080.30   6
  13  -2  13 4039.22 583.317   8
  13  -2  15 1677.44 374.651   8
  13  -2  17 3490.01 463.206   8
  13  -2  19 4331.49 478.508   8
  13  -2  21 477.990 159.097   8
 -13   3  22 116.494 90.9723   4
 -13   3  20 5021.32 445.195   9
 -13   3  20 5005.26 483.352   4
 -13   3  18 7318.73 612.019   9
 -13   3  18 7180.39 619.178   4
 -13   3  16 7694.79 697.527   9
 -13   3  16 7940.30 690.829   4
 -13   3  14 3066.63 478.975   9
 -13   3  12 1001.83 375.482   9
 -13   3  10 936.370 343.292   9
 -13   3   8 2175.57 462.039   9
 -13   3   6 11939.7 978.887  10
 -13   3   4 4494.89 603.914  10
  13   3  -4 4160.89 533.912   6
  13   3  -2 2840.49 478.602   6
 -13   3   2 2552.10 482.011  10
 -13   3   0 8385.39 809.904  10
  13   3   0 9303.06 847.318   6
 -13   3  -2 25069.5 1381.75  10
  13   3   2 25768.7 1405.12   6
  13   3   4 2885.50 512.106   6
  13  -3   4 3291.61 481.112   8
 -13   3  -4 3058.84 482.771  10
  13   3   6 3594.04 558.661   6
  13  -3   6 3498.67 483.139   8
 -13   3  -6 3169.64 484.119  10
  13  -3   8 7270.39 669.153   8
 -13   3  -8 7005.21 665.513  10
  13  -3  10-20.7199 191.339   8
 -13   3 -10-59.4453 105.459  10
  13  -3  12 2090.88 332.126   8
  13  -3  14 5278.01 501.605   8
  13  -3  16 1961.28 267.573   8
 -13   4  15 5837.76 453.040   4
 -13   4  13 2469.87 296.118   9
 -13   4  13 2987.33 360.031   4
 -13   4  11 5218.60 491.322   9
 -13   4  11 4978.31 448.519   7
 -13   4   9 7443.61 609.480   9
 -13   4   7 4901.88 521.667   9
 -13   4   5 4093.16 496.166   9
 -13   4   5 4614.87 534.310  10
 -13   4   3 11649.3 864.018   9
 -13   4   3 10347.3 794.766  10
 -13   4   1 8331.03 716.578  10
 -13   4  -1 9248.94 732.179  10
 -13   4  -3 13106.9 858.702  10
 -13   4  -5 8832.80 673.789  10
 -13   4  -7 9047.52 642.812  10
 -13   4  -9 4816.60 426.374  10
 -14   0  26 3858.96 373.536   9
 -14   0  24 952.573 234.941   9
 -14   0  22 89.4119 141.982   9
 -14   0  20 895.403 282.251   9
 -14   0  18 726.574 272.452   9
 -14   0  16 1235.81 336.668   9
 -14   0  14 365.618 211.915   9
 -14   0  12 10510.5 905.988   9
 -14   0  10-118.671 178.464   9
 -14   0   8 14749.9 2588.13   3
  14   0  -6 67.6817 327.310   6
 -14   0   6 275.554 421.251   3
  14   0  -4 52.8163 178.969   6
  14   0  -4 501.594 338.299   8
 -14   0   4-198.205 567.629   3
  14   0  -2 18623.3 1198.60   6
  14   0  -2 17805.8 1211.21   8
 -14   0   2 19352.6 2838.01   3
  14   0   0 25456.7 1407.33   6
  14   0   0 26148.4 1461.09   8
 -14   0   0 23558.3 2980.57   3
  14   0   2 7152.49 753.103   8
  14   0   2 6349.18 709.220   6
  14   0   4 17.3541 289.335   6
  14   0   4-203.231 299.557   8
  14   0   6 14061.9 1053.74   8
  14   0   6 14105.1 1063.19   6
  14   0   8 41918.2 1812.15   8
  14   0   8 39823.6 1805.25   6
  14   0  10 39953.2 1744.02   8
  14   0  10 39796.4 1784.76   6
  14   0  12 5985.07 663.716   8
  14   0  12 6734.27 789.273   6
  14   0  14 2441.11 454.094   8
  14   0  16 10581.4 813.553   8
  14   0  18 4224.96 461.626   8
  14   0  20 8296.19 573.912   8
 -14   1  25 81.4804 104.594   9
  14   1 -25-99.3636 89.2919   6
 -14   1  23 1834.60 335.974   9
  14   1 -23 1607.35 270.944   6
 -14   1  21 3192.05 462.722   9
 -14   1  19 1506.79 376.480   9
 -14   1  19 950.312 269.710   4
 -14   1  17 3258.28 539.069   9
 -14   1  17 3995.49 520.597   4
 -14   1  15 569.203 286.117   9
 -14   1  15 212.853 155.198   4
 -14   1  13 7470.77 821.776   9
  14   1 -11 4001.59 587.116   6
 -14   1  11 4303.11 649.550   9
  14   1  -9 5547.71 711.131   6
 -14   1   9 5978.59 716.447   9
  14   1  -7 12602.3 1056.69   6
 -14   1   7 12425.3 1062.65   9
  14  -1  -7 14157.8 1106.67   8
 -14  -1   7 14168.7 2514.61   3
  14   1  -5 7979.84 831.671   6
  14  -1  -5 7020.69 743.048   6
  14  -1  -5 8319.57 833.345   8
 -14  -1   5 7390.81 1691.12   3
  14   1  -3 31486.3 1640.30   6
  14  -1  -3 28815.4 1415.41   6
  14   1  -3 31434.3 1476.64   8
  14  -1  -3 31519.7 1627.27   8
 -14  -1   3 28337.4 3275.18   3
  14   1  -3 26759.0 2775.13   1
  14   1  -1 8245.81 916.378   6
  14  -1  -1 7269.66 715.103   6
  14   1  -1 6226.36 1339.88   1
  14   1  -1 7819.39 776.419   8
  14  -1  -1 7602.37 828.002   8
  14   1   1 7703.88 763.946   8
  14  -1   1 7605.08 782.211   8
  14   1   1 7354.70 1514.30   1
  14   1   1 7528.83 799.678   6
  14  -1   1 7112.96 700.092   6
  14   1   3 17548.3 1115.62   8
  14  -1   3 19424.0 1245.04   8
  14   1   3 18446.2 1245.45   6
  14   1   5 12078.1 918.222   8
  14  -1   5 12373.5 989.023   8
  14   1   5 12977.2 1053.51   6
  14   1   7 1248.00 426.983   6
  14   1   7 1506.95 342.997   8
  14  -1   7 718.885 332.181   8
  14   1   9 1430.80 322.722   8
  14  -1   9 1118.34 294.802   8
  14  -1  11 22048.7 1337.32   8
  14   1  11 19748.0 1343.46   6
  14  -1  13 12074.0 1007.32   8
  14  -1  15 7529.63 771.572   8
  14  -1  17 9975.06 780.680   8
  14  -1  19 14657.2 860.063   8
  14  -1  21 17059.6 794.685   8
 -14   2  24-26.7077 86.2291   9
 -14   2  22 3012.74 401.159   9
 -14   2  20 2566.05 407.348   9
 -14   2  20 2105.57 328.697   4
  14   2 -18 6141.55 559.691   6
 -14   2  18 6621.84 683.011   9
 -14   2  18 6242.10 609.538   4
  14   2 -16 2562.60 391.271   6
 -14   2  16 3052.87 499.582   9
 -14   2  16 3140.45 457.752   4
  14   2 -14-33.3288 176.454   6
 -14   2  14-6.93047 208.982   9
 -14   2  14-173.675 192.383   4
  14   2 -12 1910.78 432.021   6
 -14   2  12 2818.96 554.064   9
  14   2 -10 8818.99 856.262   6
 -14   2  10 10521.3 966.975   9
  14   2  -8 9064.42 872.042   6
 -14   2   8 10499.9 962.463   9
  14   2  -6 705.710 286.200   6
  14  -2  -6 1416.34 466.008   8
  14   2  -4 1203.37 387.459   6
  14  -2  -4 1642.44 423.484   8
  14   2  -2 4066.56 540.961   6
  14  -2  -2 5447.81 693.295   8
  14  -2   0 16904.5 1129.99   8
  14   2   0 15848.0 1142.42   6
  14  -2   2 35079.7 1665.72   8
  14   2   2 37389.5 1769.73   6
  14  -2   4 7046.23 758.966   8
  14   2   4 6717.98 802.523   6
  14  -2   6 8651.18 819.156   8
  14   2   6 10049.7 983.887   6
  14  -2   8 19939.7 1236.18   8
  14   2   8 20813.7 1422.40   6
  14  -2  10 11295.6 901.111   8
  14   2  10 13245.4 1101.65   6
  14  -2  12 11526.6 900.870   8
  14  -2  14 17231.7 1048.81   8
  14  -2  16 19641.9 1036.32   8
  14  -2  18 6025.42 523.621   8
  14  -2  20 5508.48 428.944   8
 -14   3  19 708.532 171.753   9
 -14   3  19 810.546 194.953   4
 -14   3  17 931.985 247.699   9
 -14   3  17 793.297 211.087   4
 -14   3  15 2886.38 412.989   9
 -14   3  15 2821.56 388.609   4
 -14   3  13 5185.88 596.494   9
 -14   3  11 5507.03 638.460   9
 -14   3   9 4357.26 607.807   9
 -14   3   7 5376.64 686.212   9
 -14   3   5 4347.09 555.216  10
  14   3  -5 4316.17 532.443   6
  14   3  -3 1528.45 341.264   6
 -14   3   3 1704.73 361.295  10
  14   3  -1 1055.87 310.825   6
 -14   3   1 834.645 283.398  10
  14   3   1 4038.96 584.868   6
 -14   3  -1 3533.87 489.775  10
  14  -3   3 7381.54 672.208   8
 -14   3  -3 7148.78 668.982  10
  14   3   3 7793.02 757.310   6
  14   3   5 3276.48 539.404   6
  14  -3   5 3027.33 440.727   8
 -14   3  -5 2707.65 415.145  10
  14  -3   7 6742.60 619.933   8
  14  -3   9 2402.10 356.263   8
  14  -3  11 6017.21 540.221   8
  14  -3  13 8484.12 587.720   8
  14  -3  15 2081.56 259.629   8
 -14   4  14 533.713 129.886   4
 -14   4  12-170.350 99.2666   9
 -14   4  12 28.7989 84.5296   4
 -14   4  10 1436.21 261.116   9
 -14   4  10 852.240 183.115   7
 -14   4   8 1092.69 236.720   9
 -14   4   6 1616.66 317.356   9
 -14   4   4 989.806 251.027   9
 -14   4   2 6173.31 587.277   9
 -14   4   2 5081.79 507.248  10
 -14   4   0 2651.37 361.288  10
 -14   4  -2 419.516 147.815  10
 -14   4  -4 2126.95 298.788  10
 -14   4  -6 3756.54 361.164  10
 -15   0  25-453.674 130.048   9
  15   0 -25-476.016 166.185   6
 -15   0  23-6.57017 114.955   9
 -15   0  21-303.695 182.849   9
 -15   0  19 96.4716 149.649   9
 -15   0  17-57.6684 155.740   9
 -15   0  15 56.9762 161.076   9
 -15   0  13-81.8094 147.618   9
 -15   0  11-223.079 177.324   9
  15   0  -9-334.002 405.498   6
  15   0  -7-411.546 324.500   6
  15   0  -5-121.860 258.528   6
  15   0  -5 1100.75 527.230   8
  15   0  -3-29.5144 192.405   6
  15   0  -3 460.637 378.336   8
  15   0  -1-12.6156 192.496   6
  15   0  -1 919.553 411.526   8
  15   0   1-265.061 246.229   6
  15   0   1 153.110 236.719   8
  15   0   3-87.1889 278.058   6
  15   0   3 106.746 286.684   8
  15   0   5-86.7301 225.077   6
  15   0   5-252.105 223.688   8
  15   0   7 334.675 272.072   6
  15   0   7-115.419 308.606   8
  15   0   9-164.130 242.556   6
  15   0   9-197.723 303.560   8
  15   0  11 334.090 325.047   6
  15   0  11-421.387 350.065   8
  15   0  13-676.904 324.095   8
  15   0  15-498.964 275.382   8
  15   0  17-351.548 200.752   8
  15   0  19-118.623 120.539   8
 -15   1  24 681.630 174.048   9
  15   1 -24 346.586 122.413   6
 -15   1  22 183.344 163.517   9
  15   1 -22 308.387 152.403   6
 -15   1  20-60.1165 157.519   9
  15   1 -20-360.389 234.256   6
 -15   1  18 279.482 222.685   9
  15   1 -18-200.470 266.164   6
 -15   1  16 2779.90 463.707   9
  15   1 -16 3116.95 520.965   6
 -15   1  14 374.611 323.393   9
  15   1 -14-176.694 270.529   6
  15   1 -12 1664.49 423.485   6
 -15   1  12 1639.79 405.780   9
  15   1 -10 99.2497 212.362   6
 -15   1  10 635.145 338.621   9
  15   1  -8-306.278 351.143   6
  15  -1  -8-228.688 288.612   6
 -15   1   8 21.1333 179.906   9
  15   1  -6 1956.55 448.578   6
  15  -1  -6 1070.48 296.118   6
 -15   1   6 1338.09 429.215   9
  15   1  -4 776.273 336.163   6
  15  -1  -4 438.007 201.043   6
 -15   1   4 369.266 172.835   9
  15   1  -2 1375.84 520.467   6
  15  -1  -2 1147.85 334.728   6
  15  -1  -2 2050.11 544.831   8
  15   1   0 576.826 230.756   6
  15  -1   0 434.426 186.424   6
  15  -1   0 1087.87 384.023   8
  15   1   2 349.043 286.899   6
  15   1   2 469.736 234.370   8
  15  -1   2 255.848 221.343   8
  15   1   4-131.023 217.314   6
  15   1   4 418.764 301.348   8
  15  -1   4 64.9376 221.359   8
  15   1   6 2057.66 518.743   6
  15   1   6 2265.64 439.243   8
  15  -1   6 2010.33 381.193   8
  15   1   8 1960.81 583.583   6
  15   1   8 1768.19 326.848   8
  15  -1   8 1349.28 306.341   8
  15   1  10 700.568 368.507   6
  15  -1  10-250.593 406.630   8
  15  -1  12-356.664 350.457   8
  15  -1  14-659.987 367.878   8
  15  -1  16 77.3123 262.907   8
  15  -1  18-526.434 244.500   8
  15  -1  20 86.8550 90.6001   8
 -15   2  23-65.0092 86.2985   9
 -15   2  21 1729.37 279.660   9
  15  -2 -21 822.981 150.219   6
  15   2 -19 286.028 113.319   6
 -15   2  19-32.4109 171.038   9
 -15   2  19 74.3691 109.608   4
  15   2 -17 354.703 170.959   6
 -15   2  17 449.285 237.240   9
 -15   2  17 402.113 173.734   4
  15   2 -15 1584.77 351.371   6
 -15   2  15 953.026 298.866   9
 -15   2  15 905.913 228.052   4
  15   2 -13 330.893 199.702   6
 -15   2  13 689.345 305.159   9
 -15   2  13 384.148 190.073   4
  15   2 -11-38.6095 190.747   6
 -15   2  11 226.678 167.453   4
  15   2  -9 361.997 254.881   6
 -15   2   9 280.571 273.382   9
  15   2  -7 4544.37 615.849   6
 -15   2   7 4951.51 684.284   9
  15   2  -5 2687.39 457.407   6
 -15   2   5 4340.76 624.452   9
  15  -2  -5 4271.88 683.995   8
  15   2  -3 468.153 255.570   6
  15  -2  -3 2055.18 532.837   8
  15   2  -1 250.238 288.368   6
  15  -2  -1 1761.31 427.435   8
  15   2   1-411.737 330.727   6
  15  -2   1 451.951 296.544   8
  15   2   3 261.090 345.275   6
  15  -2   3-151.982 263.441   8
  15   2   5 2618.46 597.933   6
  15  -2   5 2243.23 483.033   8
  15   2   7 328.310 292.297   6
  15  -2   7 167.676 211.057   8
  15   2   9 640.568 509.749   6
  15  -2   9-502.921 308.730   8
  15  -2  11 172.766 198.796   8
  15  -2  13 214.700 174.283   8
  15  -2  15 3282.51 412.332   8
  15  -2  17-232.258 147.455   8
 -15   3  18 1771.05 240.107   9
 -15   3  18 1346.52 199.899   4
 -15   3  16 1176.32 236.901   9
 -15   3  16 972.412 203.013   4
 -15   3  14 0.27836 153.145   9
 -15   3  14-110.503 111.953   4
 -15   3  12 575.915 272.153   9
 -15   3  12 611.644 152.697   4
 -15   3  10 1947.05 391.991   9
 -15   3   8 2737.54 475.383   9
  15   3  -6 694.710 238.552   6
 -15   3   6 311.298 282.071   9
  15   3  -4 295.086 192.681   6
 -15   3   4 467.862 301.321   9
  15   3  -2 512.574 247.996   6
 -15   3   2 40.2102 142.082  10
  15   3   0 98.3074 162.626   6
 -15   3   0-9.66158 135.727  10
  15   3   2 587.246 237.659   6
  15  -3   2 1147.75 304.250   8
  15   3   4 2503.56 438.679   6
  15  -3   4 2321.05 350.435   8
  15  -3   6 2148.49 374.064   8
  15  -3   8 608.132 234.822   8
  15  -3  10 594.454 194.593   8
  15  -3  12 504.483 156.080   8
 -15   4   9 368.597 122.658   9
 -15   4   9 395.760 122.555   4
 -15   4   7-103.738 119.128   9
 -15   4   3 19.4289 113.497   9
 -15   4   1 24.4772 128.365   9
 -15   4  -1 215.206 141.361   9
 -15   4  -3 150.336 123.874   9
  16   0 -24 5216.12 392.183   6
 -16   0  22 11842.4 636.369   9
  16   0 -22 15024.5 805.133   6
 -16   0  20 24691.3 1056.33   9
  16   0 -20 29638.1 1269.07   6
 -16   0  18 29188.2 1242.62   9
 -16   0  16 11932.8 839.517   9
 -16   0  14 13789.1 916.356   9
  16   0 -14 15806.1 1115.91   6
  16   0 -12 5136.48 660.613   6
  16   0 -10 21885.5 1341.94   6
  16   0  -8 42730.0 1882.53   6
  16   0  -6 7142.43 792.044   6
  16   0  -4 20594.9 1320.66   6
  16   0  -4 22448.1 1421.59   8
  16   0  -2 22514.8 1354.40   6
  16   0  -2 23987.0 1415.05   8
  16   0   0 17612.3 1208.57   8
  16   0   0 15140.3 1110.61   6
  16   0   2 14805.4 1107.95   8
  16   0   2 12644.7 1016.51   6
  16   0   4 39643.1 1762.63   8
  16   0   4 35990.6 1692.40   6
  16   0   6 17941.8 1204.03   8
  16   0   6 17647.5 1212.87   6
  16   0   8 2574.91 464.073   6
  16   0   8 2937.04 473.075   8
  16   0  10 8171.61 762.267   8
  16   0  10 7811.13 733.960   6
  16   0  12 9606.70 773.462   8
  16   0  14 19139.4 1020.81   8
  16   0  16 10630.3 675.556   8
  16   0  18 4213.66 348.367   8
 -16   1  23 8081.69 501.137   9
  16   1 -23 6738.83 424.701   6
  16  -1 -23 7400.96 472.431   6
 -16   1  21 6362.92 524.401   9
  16   1 -21 6449.63 502.100   6
  16  -1 -21 6077.99 504.217   6
 -16   1  19 15554.6 895.761   9
  16   1 -19 15950.6 904.960   6
  16   1 -17 17685.0 1063.62   6
 -16   1  17 16689.2 998.300   9
  16   1 -15 16418.1 1109.35   6
 -16   1  15 15263.0 1005.21   9
  16   1 -13 15639.2 1103.12   6
  16  -1 -13 13474.4 962.140   6
 -16   1  13 14215.5 1017.43   9
  16   1 -11 3141.52 535.434   6
  16  -1 -11 2460.31 417.495   6
 -16   1  11 2455.18 431.797   9
  16   1  -9 20360.9 1299.25   6
  16  -1  -9 17888.2 1155.87   6
 -16   1   9 16864.6 1142.46   9
  16   1  -7 33392.7 1677.73   6
  16  -1  -7 30683.0 1485.75   6
 -16   1   7 31657.9 1586.57   9
  16   1  -5 40361.6 1826.94   6
  16  -1  -5 33411.0 1569.85   6
 -16   1   5 36526.0 1712.07   9
  16  -1  -5 41662.6 1805.27   8
  16   1  -3 19369.5 1299.58   6
  16  -1  -3 15804.7 1068.50   6
 -16   1   3 17182.3 1155.65   9
  16  -1  -3 20790.1 1294.55   8
  16   1  -1 11232.5 972.792   6
  16  -1  -1 10457.2 831.762   6
  16   1   1 33494.3 1480.64   8
  16  -1   1 38841.7 1750.72   8
  16   1   1 35985.0 1738.43   6
  16   1   3 26197.0 1300.94   8
  16  -1   3 30420.6 1578.49   8
  16   1   3 29425.4 1591.97   6
  16   1   5 12517.8 876.575   8
  16  -1   5 14496.4 1079.69   8
  16   1   5 14290.5 1152.28   6
  16   1   7 2631.35 607.473   6
  16   1   7 2805.94 446.137   8
  16  -1   7 2719.86 460.919   8
  16  -1   9 8408.17 741.837   8
  16   1   9 7417.38 813.325   6
  16  -1  11 4703.03 548.850   8
  16   1  11 5141.87 670.032   6
  16  -1  13 3954.85 488.157   8
  16  -1  15 9915.47 712.626   8
  16  -1  17 2711.29 330.666   8
 -16   2  20 4778.20 416.389   9
 -16   2  18 12545.7 770.726   9
  16   2 -18 10602.2 598.128   6
  16   2 -16 7850.31 598.163   6
 -16   2  16 8179.64 688.217   9
  16   2 -14 13653.8 871.527   6
 -16   2  14 13536.3 931.512   9
  16   2 -12 23461.5 1195.70   6
 -16   2  12 24151.4 1299.58   9
  16   2 -10 19741.1 1164.21   6
 -16   2  10 20139.5 1236.62   9
 -16   2   8 8238.62 806.948   9
  16   2  -8 9158.48 828.788   6
 -16   2   6 6224.24 687.134   9
  16   2  -6 5330.00 623.780   6
 -16   2   4 9607.68 877.491   9
  16   2  -4 8648.71 810.901   6
  16  -2  -2 7955.65 814.723   8
  16   2  -2 6640.37 707.290   6
  16  -2   0 9700.20 843.304   8
  16   2   0 10097.3 914.735   6
  16   2   2 2818.63 553.208   6
  16  -2   2 3396.00 590.698   8
  16  -2   4 4323.10 581.005   8
  16   2   4 5775.24 739.294   6
  16  -2   6 18518.6 1112.89   8
  16   2   6 19070.1 1207.40   6
  16  -2   8 13292.5 920.215   8
  16   2   8 14586.3 1111.21   6
  16  -2  10 14905.3 944.884   8
  16  -2  12 10022.6 727.232   8
  16  -2  14 8890.24 624.171   8
  16  -2  16 2949.71 320.609   8
 -16   3  17 6722.38 427.763   9
 -16   3  15 14762.1 730.091   9
 -16   3  15 11197.0 548.612   4
 -16   3  13 13184.6 767.982   9
 -16   3  13 10442.2 586.799   4
 -16   3  11 13492.0 842.914   9
 -16   3  11 11774.4 669.069   4
 -16   3   9 12217.9 838.445   9
 -16   3   9 9888.23 633.661   4
 -16   3   7 16475.1 1018.40   9
 -16   3   5 19326.7 1093.20   9
  16   3  -5 15980.9 890.192   6
 -16   3   3 9268.94 774.485   9
  16   3  -3 7716.62 647.592   6
  16   3  -1 5030.54 533.773   6
  16   3   1 8561.60 706.895   6
  16  -3   3 9462.82 628.812   8
  16   3   3 9204.10 729.137   6
  16  -3   5 11945.8 687.988   8
  16  -3   7 7322.88 519.639   8
  16  -3   9 6469.09 449.792   8
 -16   4   4 3405.62 323.534   9
 -16   4   2 3672.67 352.490   9
 -16   4   0 3919.83 363.449   9
  17   0 -21 18.8873 104.689   6
  17   0 -19-271.168 182.050   6
  17   0 -17 20.3288 220.433   6
  17   0 -15 186.785 241.175   6
  17   0 -13 79.4616 189.515   6
  17   0 -11-69.9356 228.332   6
  17   0  -9-325.533 271.693   6
  17   0  -7 66.2251 254.014   6
  17   0  -5 140.214 248.474   6
  17   0  -3 376.794 311.787   6
  17   0  -3 1842.97 622.845   8
  17   0  -1-615.895 314.988   6
  17   0  -1 1129.22 494.341   8
  17   0   1 255.959 221.048   6
  17   0   1 769.034 368.368   8
  17   0   3-460.100 266.123   6
  17   0   3 822.762 372.864   8
  17   0   5 121.158 185.517   6
  17   0   5 313.905 329.634   8
  17   0   7 42.7081 217.757   6
  17   0   7 523.123 296.451   8
  17   0   9 260.095 249.610   6
  17   0   9-136.850 153.241   8
  17   0  11 134.120 166.734   8
  17   0  13 364.273 197.741   8
  17   0  15 527.128 174.512   8
  17   1 -20 2487.79 306.383   6
 -17   1  20 1916.78 267.142   9
  17  -1 -20 2112.17 272.907   6
 -17   1  18 683.899 198.959   9
  17   1 -18 750.079 231.698   6
  17  -1 -18 508.129 162.490   6
  17   1 -16-108.106 170.516   6
 -17   1  16 101.067 139.171   9
  17  -1 -16 34.4701 160.013   6
  17   1 -14 809.753 293.201   6
 -17   1  14 726.835 236.781   9
  17  -1 -14 761.870 240.940   6
  17   1 -12 317.457 205.294   6
  17  -1 -12-14.1606 162.105   6
 -17   1  12-58.2578 183.365   9
  17   1 -10 186.876 243.042   6
  17  -1 -10 330.090 230.602   6
 -17   1  10-13.9771 152.213   9
  17   1  -8 167.590 295.557   6
  17  -1  -8 119.714 196.178   6
 -17   1   8 181.523 211.304   9
  17   1  -6-109.930 280.461   6
  17  -1  -6 81.8851 158.838   6
  17   1  -4 213.984 221.587   6
 -17   1   4 124.418 146.802   9
  17   1  -2 1363.28 298.894   6
  17  -1  -2 1611.01 303.143   6
 -17   1   2 2160.25 409.649   9
  17   1   0 3985.29 580.856   6
  17  -1   0 4885.56 704.279   8
  17   1   2 1486.69 369.579   6
  17  -1   2 3151.35 647.385   8
  17   1   4 1458.13 429.075   6
  17   1   4 2249.23 425.377   8
  17  -1   4 2003.52 495.233   8
  17   1   6 429.245 374.180   6
  17  -1   6 767.637 340.923   8
  17   1   8 891.211 328.839   6
  17  -1   8 700.068 315.310   8
  17  -1  10 386.256 231.616   8
  17  -1  12 1131.94 252.057   8
  17  -1  14 202.160 146.655   8
  17  -1  16-60.1953 82.7689   8
 -17   2  19 7747.05 480.773   9
 -17   2  17 2963.35 340.526   9
  17   2 -17 2151.39 248.679   6
  17   2 -15 1815.26 269.603   6
 -17   2  15 1639.11 293.274   9
  17   2 -13 823.213 243.000   6
 -17   2  13 800.316 220.417   9
  17   2 -11 2854.81 417.132   6
 -17   2  11 2727.50 422.572   9
  17   2  -9 1596.84 337.438   6
 -17   2   9 1844.27 377.652   9
  17   2  -7 965.354 293.225   6
 -17   2   7 1193.18 322.631   9
  17   2  -5 961.414 293.454   6
 -17   2   5 1108.79 271.004   9
  17   2  -3 248.339 181.502   6
 -17   2   3 133.042 158.521   9
 -17   2   1 4543.88 584.307   9
  17   2  -1 4643.49 610.527   6
  17  -2  -1 5962.18 679.950   8
  17  -2   1 8350.94 764.409   8
  17   2   1 7401.43 744.258   6
  17  -2   3 10613.4 851.686   8
  17   2   3 11110.9 907.534   6
  17  -2   5 8243.01 703.812   8
  17   2   5 7519.80 727.541   6
  17   2   7 3203.39 517.929   6
  17  -2   7 2904.01 449.087   8
  17  -2   9 3022.28 408.764   8
  17  -2  11 2120.93 328.894   8
  17  -2  13 1061.50 217.313   8
 -17   3  14 3054.57 307.041   9
 -17   3  12 2470.85 305.449   9
 -17   3  10 6953.29 543.782   9
 -17   3   8 6759.45 572.411   9
 -17   3   4 7913.91 644.906   9
  17   3  -4 6184.43 501.391   6
 -17   3   2 2994.99 434.560   9
  17   3  -2 2570.14 343.181   6
 -17   3   0 3760.68 474.384   9
  17   3   0 3928.64 430.992   6
  17   3   2 1472.78 292.508   6
 -17   3  -2 1387.97 284.644   9
  18   0 -20 7355.02 470.142   6
  18   0 -18 9819.15 633.840   6
  18   0 -16 7174.25 603.119   6
  18   0 -14 3017.29 437.377   6
  18   0 -12 3131.09 462.087   6
  18   0 -10 2311.06 436.688   6
  18   0  -8 11760.9 894.648   6
  18   0  -6 12597.2 958.632   6
  18   0  -4 6496.38 665.111   6
  18   0  -2 8113.67 775.616   6
  18   0   0 28609.4 1424.57   8
  18   0   0 29248.9 1428.82   6
  18   0   2 29661.0 1405.02   8
  18   0   2 26895.9 1392.20   6
  18   0   4 17493.0 1048.68   8
  18   0   4 16864.5 1059.72   6
  18   0   6 19998.5 1069.02   8
  18   0   6 17985.6 1035.39   6
  18   0   8 13169.4 829.662   8
  18   0   8 11831.1 788.457   6
  18   0  10 13325.6 771.013   8
  18   0  12 10280.4 604.869   8
  18   1 -19 3065.85 302.563   6
  18   1 -17 4664.79 437.799   6
  18  -1 -17 3848.06 361.477   6
 -18   1  17 3495.11 350.630   9
  18   1 -15 3081.08 421.036   6
  18  -1 -15 2768.86 346.531   6
 -18   1  15 2272.01 317.579   9
  18   1 -13 5559.11 571.995   6
  18  -1 -13 4537.07 471.507   6
 -18   1  13 4189.13 445.967   9
  18  -1 -11 13587.7 831.886   6
 -18   1  11 13100.0 819.956   9
  18  -1  -9 12298.9 807.452   6
 -18   1   9 12349.8 816.076   9
 -18   1   7 5021.37 530.861   9
  18   1  -7 6507.99 703.596   6
  18  -1  -7 5464.50 550.378   6
  18   1  -5 4286.37 523.031   6
  18  -1  -5 3747.33 445.516   6
  18   1  -3 4755.01 552.805   6
  18  -1  -3 4571.05 486.333   6
  18   1  -1 4678.23 589.302   6
  18  -1  -1 7863.98 820.050   8
  18  -1   1 12789.8 971.846   8
  18   1   1 11055.7 899.601   6
  18  -1   3 9035.94 785.906   8
  18   1   3 7864.66 782.844   6
  18  -1   5 11877.4 854.912   8
  18   1   5 9136.02 796.423   6
  18  -1   7 7859.65 698.307   8
  18   1   7 7224.59 691.212   6
  18  -1   9 11327.2 768.803   8
  18  -1  11 20686.2 941.789   8
  18  -1  13 14929.5 708.930   8
 -18   2  16 1202.70 200.318   9
  18   2 -14 929.490 190.448   6
 -18   2  14 1330.36 239.316   9
  18   2 -12 931.354 220.739   6
 -18   2  12 1170.39 240.672   9
 -18   2  10 5491.29 512.829   9
  18   2 -10 6482.95 561.475   6
 -18   2   8 6496.68 592.058   9
  18   2  -8 6538.03 604.657   6
 -18   2   6 5033.96 528.194   9
  18   2  -6 5474.96 563.937   6
 -18   2   4 6101.25 581.600   9
  18   2  -4 5968.61 611.312   6
 -18   2   2 5681.14 570.540   9
  18   2  -2 6405.15 641.747   6
 -18   2   0 12438.0 811.650   9
  18   2   0 13850.7 929.931   6
 -18   2  -2 12323.2 782.721   9
  18  -2   2 14200.4 852.377   8
  18   2   2 13400.5 891.942   6
 -18   2  -4 6578.05 544.789   9
  18  -2   4 9040.57 683.328   8
  18   2   4 7829.11 703.568   6
  18  -2   6 9909.79 667.498   8
  18   2   6 10458.6 766.081   6
  18  -2   8 9024.56 601.472   8
  18  -2  10 11218.2 610.896   8
 -18   3   9 3649.61 336.559   9
 -18   3   7 3099.09 332.497   9
 -18   3   5 7374.43 526.372   9
 -18   3   1 5311.87 455.809   9
 -18   3  -1 4897.59 412.530   9
 -18   3  -3 3874.28 351.742   9
  19   0 -17-27.9867 84.2449   6
  19   0 -15 85.8199 145.137   6
  19   0 -13 198.877 168.053   6
  19   0 -11 8.44520 131.794   6
  19   0  -9-85.6649 151.984   6
  19   0  -7-710.443 298.577   6
  19   0  -5-505.802 292.690   6
  19   0  -3-219.022 207.850   6
  19   0  -1 238.030 188.571   6
  19   0   1 210.329 200.089   6
  19   0   3 404.819 215.225   6
  19   0   3 1255.87 389.621   8
  19   0   5 334.331 200.799   6
  19   0   5 1691.38 363.380   8
  19   0   7 756.670 246.927   8
  19   0   9 913.211 228.460   8
  19   1 -16 1827.99 244.758   6
  19   1 -14 162.029 100.437   6
  19  -1 -14 506.952 161.068   6
  19   1 -12-24.8427 171.878   6
  19  -1 -12 87.7176 104.222   6
  19   1 -10-4.44389 179.945   6
  19  -1 -10-337.967 165.183   6
  19   1  -8 13.7702 165.463   6
  19  -1  -8-262.643 179.303   6
  19  -1  -6 87.3205 106.078   6
  19   1  -6 234.277 193.377   6
  19   1  -4 335.097 205.074   6
  19   1  -2 851.532 274.408   6
  19   1   0-34.2625 190.780   6
  19   1   2 1866.51 382.738   6
  19  -1   2 3316.44 523.178   8
  19   1   4 232.179 214.028   6
  19  -1   4 1347.75 351.873   8
  19  -1   6 4057.01 522.924   8
  19   1   6 2932.50 414.129   6
  19  -1   8 1888.24 314.058   8
  19  -1  10 688.374 200.602   8
  19   2 -11 41.5758 81.0083   6
 -19   2  11-304.095 128.499   9
  19   2  -9 1668.52 270.039   6
 -19   2   9 1355.53 223.765   9
  19   2  -7 338.557 159.364   6
 -19   2   7 130.166 103.800   9
  19   2  -5 264.986 167.846   6
 -19   2   5 206.491 126.747   9
  19   2  -3 1584.77 304.193   6
 -19   2   3 1094.41 221.073   9
  19   2  -1 992.330 252.994   6
 -19   2   1 661.844 165.536   9
  19   2   1 300.414 191.301   6
  19   2   3 764.022 217.426   6
  19  -2   7 827.908 190.893   8
  20   0 -14 6468.54 432.477   6
  20   0 -12 3323.36 343.871   6
  20   0 -10 6887.37 533.180   6
  20   0  -8 5741.35 504.860   6
  20   0  -6 10232.7 697.869   6
  20   0  -4 3931.45 438.189   6
  20   0  -2 1390.70 281.056   6
  20   0   0 2288.91 330.567   6
  20   0   2 3223.56 367.007   6
  20   0   4 12708.5 648.937   6
  20   1 -13 10028.7 548.194   6
  20   1 -11 15915.5 752.302   6
  20   1  -9 10553.3 660.146   6
  20   1  -7 14681.6 805.175   6
  20   1  -5 17580.9 922.667   6
  20   1  -3 5595.66 528.169   6
  20   1  -1 6132.38 542.984   6
  20   1   1 5709.86 522.071   6
  20   1   3 5258.24 487.231   6
  20   2  -4 7759.58 507.705   6
  20   2  -2 10093.2 586.787   6
  20   2   0 7804.58 506.712   6
  21   1  -6 1098.10 197.990   6
  21   1  -4 768.058 173.630   6
  21   1  -2 75.7008 82.7749   6
   0   0   0    0.00    0.00   0

TITL TLE1708C in I2/a
REM I2/a (#15 in standard setting)
CELL 1.54184  17.144941   4.895126  26.836338  90.0000  95.4952  90.0000
ZERR    7.00   0.000646   0.000248   0.001379   0.0000   0.0041   0.0000
LATT  2
SYMM -x+1/2, y,-z
SFAC C H N O Sr
UNIT 77.00 70.00 14.00 35.00 7.00
TREF
HKLF 4
END
;
_shelx_hkl_checksum              32702
_shelx_SHELXL_version_number     2014/7
_olex2_exptl_crystal_mounting_method 
'Crystals were mounted from fomblin film on a micromount'
_olex2_submission_special_instructions 'No special instructions were received'
_oxdiff_exptl_absorpt_empirical_details 
;
Empirical correction (ABSPACK) includes:
- Absorption correction using spherical harmonics
- Frame scaling
;
_oxdiff_exptl_absorpt_empirical_full_max 1.428
_oxdiff_exptl_absorpt_empirical_full_min 0.832
