# Supplementary material for: Investigating the geometrical preferences of a flexible benzimidazolone-based linker in the synthesis of coordination polymers
Source: R Soc Open Sci. 2017 Dec 6;4(12):171064. doi: 10.1098/rsos.171064 (PMC5750013; doi:10.1098/rsos.171064)
Supplement: ZnL.cif [file rsos171064supp8.cif]

data_tle1605c
# start Validation Reply Form
_vrf_PLAT341_tle1605c            
;
PROBLEM: Low Bond Precision on  C-C Bonds ...............    0.02237 Ang.
RESPONSE: The small width of the needles resulted in poor data collection and low I/sigma. Multiple attempts were made to grow larger crystals (altering conditions, seeding etc.), and they were collected on the best diffractometer available to us. While the data itself was able to be refined reliably, small amounts of disorder, particularly in the binding DMF solvent molecule caused this alert.
;
_vrf_THETM01_tle1605c            
;
PROBLEM: The value of sine(theta_max)/wavelength is less than 0.590
RESPONSE: Due to the weak diffraction produced by these crystals (low I/sigma), the data was truncated to improve the quality of the solution.
;
_vrf_PLAT084_tle1605c            
;
PROBLEM: High wR2 Value (i.e. &gt; 0.25) ...................       0.26 Report
RESPONSE: This is due to the weak diffraction.
;
# Added during the CSD deposition process: Friday 04 August 2017 03:22 PM
# end Validation Reply Form

_refine_special_details          ?
_audit_creation_date             2017-08-04
_audit_creation_method           
;
Olex2 1.2
(compiled 2017.07.20 svn.r3457 for OlexSys, GUI svn.r5370)
;
_publ_contact_author_address     ?
_publ_contact_author_email       ?
_publ_contact_author_id_orcid    ?
_publ_contact_author_phone       ?
_publ_section_references         
;
Dolomanov, O.V., Bourhis, L.J., Gildea, R.J, Howard, J.A.K. & Puschmann, H.
 (2009), J. Appl. Cryst. 42, 339-341.

Sheldrick, G.M. (2015). Acta Cryst. C71, 3-8.
;
_chemical_name_common            ?
_chemical_name_systematic        
;
 ?
;
_chemical_formula_moiety         'C14 H15 N3 O6 Zn'
_chemical_formula_sum            'C14 H15 N3 O6 Zn'
_chemical_formula_weight         386.66
_chemical_absolute_configuration ?
_chemical_melting_point          ?
loop_
_atom_type_symbol
_atom_type_description
_atom_type_scat_dispersion_real
_atom_type_scat_dispersion_imag
_atom_type_scat_source
C C 0.0033 0.0016 'International Tables Vol C Tables 4.2.6.8 and 6.1.1.4'
H H 0.0000 0.0000 'International Tables Vol C Tables 4.2.6.8 and 6.1.1.4'
N N 0.0061 0.0033 'International Tables Vol C Tables 4.2.6.8 and 6.1.1.4'
O O 0.0106 0.0060 'International Tables Vol C Tables 4.2.6.8 and 6.1.1.4'
Zn Zn 0.2839 1.4301 'International Tables Vol C Tables 4.2.6.8 and 6.1.1.4'

_shelx_space_group_comment       
;
The symmetry employed for this shelxl refinement is uniquely defined
by the following loop, which should always be used as a source of
symmetry information in preference to the above space-group names.
They are only intended as comments.
;
_space_group_crystal_system      monoclinic
_space_group_IT_number           4
_space_group_name_H-M_alt        'P 1 21 1'
_space_group_name_Hall           'P 2yb'
loop_
_space_group_symop_operation_xyz
'x, y, z'
'-x, y+1/2, -z'

_cell_length_a                   4.7261(7)
_cell_length_b                   19.247(2)
_cell_length_c                   8.7281(17)
_cell_angle_alpha                90
_cell_angle_beta                 104.839(17)
_cell_angle_gamma                90
_cell_volume                     767.5(2)
_cell_formula_units_Z            2
_cell_measurement_reflns_used    1283
_cell_measurement_temperature    283(2)
_cell_measurement_theta_max      24.1880
_cell_measurement_theta_min      4.9980
_shelx_estimated_absorpt_T_max   0.974
_shelx_estimated_absorpt_T_min   0.600
_exptl_absorpt_coefficient_mu    1.638
_exptl_absorpt_correction_T_max  0.999
_exptl_absorpt_correction_T_min  0.986
_exptl_absorpt_correction_type   gaussian
_exptl_absorpt_process_details   
;
CrysAlisPro 1.171.38.41g (Rigaku Oxford Diffraction, 2015)
Numerical absorption correction based on gaussian integration over
			a multifaceted crystal model
Empirical absorption correction using spherical harmonics,
 implemented in SCALE3 ABSPACK scaling algorithm.
;
_exptl_absorpt_special_details   ?
_exptl_crystal_colour            colourless
_exptl_crystal_colour_primary    colourless
_exptl_crystal_density_diffrn    1.673
_exptl_crystal_density_meas      ?
_exptl_crystal_density_method    ?
_exptl_crystal_description       needle
_exptl_crystal_F_000             396
_exptl_crystal_size_max          0.347
_exptl_crystal_size_mid          0.099
_exptl_crystal_size_min          0.016
_exptl_special_details           
;
 ?
;
_exptl_transmission_factor_max   ?
_exptl_transmission_factor_min   ?
_diffrn_reflns_av_R_equivalents  0.0959
_diffrn_reflns_av_unetI/netI     0.1361
_diffrn_reflns_Laue_measured_fraction_full 0.993
_diffrn_reflns_Laue_measured_fraction_max 0.993
_diffrn_reflns_limit_h_max       5
_diffrn_reflns_limit_h_min       -4
_diffrn_reflns_limit_k_max       22
_diffrn_reflns_limit_k_min       -22
_diffrn_reflns_limit_l_max       10
_diffrn_reflns_limit_l_min       -10
_diffrn_reflns_number            4685
_diffrn_reflns_point_group_measured_fraction_full 0.968
_diffrn_reflns_point_group_measured_fraction_max 0.968
_diffrn_reflns_theta_full        24.768
_diffrn_reflns_theta_max         24.768
_diffrn_reflns_theta_min         3.990
_diffrn_ambient_temperature      283.15
_diffrn_detector                 'CCD area detector'
_diffrn_detector_area_resol_mean 10.3613
_diffrn_detector_type            'Agilent Diffraction Atlas detector'
_diffrn_measured_fraction_theta_full 0.993
_diffrn_measured_fraction_theta_max 0.993
_diffrn_measurement_device       '\k-geometry diffractometer'
_diffrn_measurement_device_type  'SuperNova-Duo, Atlas'
_diffrn_measurement_method       '\w scans'
_diffrn_radiation_collimation    'focusing mirrors'
_diffrn_radiation_monochromator  mirror
_diffrn_radiation_probe          x-ray
_diffrn_radiation_type           MoK\a
_diffrn_radiation_wavelength     0.71073
_diffrn_radiation_wavelength_determination fundamental
_diffrn_radiation_xray_symbol    K-L~2,3~
_diffrn_source                   'microfocus sealed tube'
_diffrn_source_current           0.8
_diffrn_source_power             0.04
_diffrn_source_target            Cu
_diffrn_source_type              'Agilent Diffraction microfocus tube'
_diffrn_source_voltage           50
_reflns_Friedel_coverage         0.886
_reflns_Friedel_fraction_full    0.940
_reflns_Friedel_fraction_max     0.940
_reflns_number_gt                1681
_reflns_number_total             2563
_reflns_special_details          
;
 Reflections were merged by SHELXL according to the crystal
 class for the calculation of statistics and refinement.
 
 _reflns_Friedel_fraction is defined as the number of unique
 Friedel pairs measured divided by the number that would be
 possible theoretically, ignoring centric projections and
 systematic absences.
;
_reflns_threshold_expression     'I > 2\s(I)'
_computing_cell_refinement       'CrysAlisPro 1.171.38.41g (Rigaku OD, 2015)'
_computing_data_collection       'CrysAlisPro 1.171.38.41g (Rigaku OD, 2015)'
_computing_data_reduction        'CrysAlisPro 1.171.38.41g (Rigaku OD, 2015)'
_computing_molecular_graphics    'Olex2 (Dolomanov et al., 2009)'
_computing_publication_material  'Olex2 (Dolomanov et al., 2009)'
_computing_structure_refinement  'ShelXL (Sheldrick, 2015)'
_computing_structure_solution    'SHELXS-2013 (Sheldrick, 2013)'
_refine_diff_density_max         0.920
_refine_diff_density_min         -0.852
_refine_diff_density_rms         0.154
_refine_ls_abs_structure_details 
;
 Flack x determined using 458 quotients [(I+)-(I-)]/[(I+)+(I-)]
 (Parsons, Flack and Wagner, Acta Cryst. B69 (2013) 249-259).
;
_refine_ls_abs_structure_Flack   0.07(3)
_refine_ls_extinction_coef       .
_refine_ls_extinction_method     none
_refine_ls_goodness_of_fit_ref   0.996
_refine_ls_hydrogen_treatment    constr
_refine_ls_matrix_type           full
_refine_ls_number_parameters     207
_refine_ls_number_reflns         2563
_refine_ls_number_restraints     1
_refine_ls_R_factor_all          0.1308
_refine_ls_R_factor_gt           0.0921
_refine_ls_restrained_S_all      0.996
_refine_ls_shift/su_max          0.000
_refine_ls_shift/su_mean         0.000
_refine_ls_structure_factor_coef Fsqd
_refine_ls_weighting_details     
'w=1/[\s^2^(Fo^2^)+(0.1435P)^2^] where P=(Fo^2^+2Fc^2^)/3'
_refine_ls_weighting_scheme      calc
_refine_ls_wR_factor_gt          0.2194
_refine_ls_wR_factor_ref         0.2565
_olex2_refinement_description    
;
1. Fixed Uiso
 At 1.2 times of:
  All C(H) groups, All C(H,H) groups
 At 1.5 times of:
  All C(H,H,H) groups
2.a Secondary CH2 refined with riding coordinates:
 C2(H2A,H2B), C10(H10A,H10B)
2.b Aromatic/amide H refined with riding coordinates:
 C9(H9), C6(H6), C7(H7), C8(H8), C12(H12)
2.c Fitted hexagon refined as free rotating group:
 C9(C4,C5,C6,C7,C8)
2.d Idealised Me refined as rotating group:
 C13(H13A,H13B,H13C), C14(H14A,H14B,H14C)
;
_atom_sites_solution_hydrogens   geom
_atom_sites_solution_primary     ?
_atom_sites_solution_secondary   ?
loop_
_atom_site_label
_atom_site_type_symbol
_atom_site_fract_x
_atom_site_fract_y
_atom_site_fract_z
_atom_site_U_iso_or_equiv
_atom_site_adp_type
_atom_site_occupancy
_atom_site_site_symmetry_order
_atom_site_calc_flag
_atom_site_refinement_flags_posn
_atom_site_refinement_flags_adp
_atom_site_refinement_flags_occupancy
_atom_site_disorder_assembly
_atom_site_disorder_group
C1 C 0.100(5) -0.0078(10) 0.232(3) 0.065(6) Uani 1 1 d . . . . .
C2 C -0.067(5) -0.0772(11) 0.207(2) 0.064(5) Uani 1 1 d . . . . .
H2A H -0.0012 -0.1051 0.3018 0.077 Uiso 1 1 calc R . . . .
H2B H -0.2738 -0.0677 0.1932 0.077 Uiso 1 1 calc R . . . .
C3 C 0.201(6) -0.1659(11) 0.088(3) 0.076(8) Uani 1 1 d . . . . .
C9 C -0.400(3) -0.0676(7) -0.1565(18) 0.068(6) Uani 1 1 d . . . . .
H9 H -0.4798 -0.0357 -0.0993 0.081 Uiso 1 1 calc R . . . .
C4 C -0.169(3) -0.1096(7) -0.0790(14) 0.055(6) Uani 1 1 d G . . . .
C5 C -0.050(3) -0.1574(7) -0.1646(17) 0.063(5) Uani 1 1 d G . . . .
C6 C -0.162(3) -0.1630(8) -0.3276(17) 0.077(7) Uani 1 1 d G . . . .
H6 H -0.0826 -0.1949 -0.3848 0.093 Uiso 1 1 calc R . . . .
C7 C -0.394(3) -0.1210(9) -0.4051(14) 0.091(8) Uani 1 1 d G . . . .
H7 H -0.4693 -0.1247 -0.5141 0.109 Uiso 1 1 calc R . . . .
C8 C -0.513(3) -0.0732(8) -0.3195(18) 0.080(7) Uani 1 1 d G . . . .
H8 H -0.6679 -0.0451 -0.3714 0.095 Uiso 1 1 calc R . . . .
C10 C 0.343(5) -0.2484(9) -0.090(3) 0.060(5) Uani 1 1 d . . . . .
H10A H 0.5213 -0.2517 -0.0057 0.073 Uiso 1 1 calc R . . . .
H10B H 0.3990 -0.2389 -0.1876 0.073 Uiso 1 1 calc R . . . .
C11 C 0.193(4) -0.3162(9) -0.106(2) 0.051(5) Uani 1 1 d . . . . .
C12 C 0.714(5) 0.1067(18) 0.522(3) 0.079(6) Uani 1 1 d . . . . .
H12 H 0.6607 0.0601 0.5201 0.095 Uiso 1 1 calc R . . . .
C13 C 1.033(9) 0.1977(14) 0.645(4) 0.123(13) Uani 1 1 d . . . . .
H13A H 1.0080 0.2146 0.5391 0.185 Uiso 1 1 calc GR . . . .
H13B H 1.2369 0.1973 0.6991 0.185 Uiso 1 1 calc GR . . . .
H13C H 0.9296 0.2275 0.7007 0.185 Uiso 1 1 calc GR . . . .
C14 C 1.067(9) 0.0806(15) 0.763(4) 0.117(12) Uani 1 1 d . . . . .
H14A H 1.0243 0.0333 0.7303 0.175 Uiso 1 1 calc GR . . . .
H14B H 1.0060 0.0892 0.8581 0.175 Uiso 1 1 calc GR . . . .
H14C H 1.2744 0.0884 0.7834 0.175 Uiso 1 1 calc GR . . . .
N1 N -0.034(4) -0.1165(8) 0.075(2) 0.057(4) Uani 1 1 d . . . . .
N2 N 0.184(4) -0.1931(8) -0.059(2) 0.058(4) Uani 1 1 d . . . . .
N3 N 0.915(4) 0.1266(8) 0.640(2) 0.070(5) Uani 1 1 d . . . . .
O1 O 0.247(4) 0.0108(7) 0.135(2) 0.070(4) Uani 1 1 d . . . . .
O2 O 0.086(4) 0.0286(9) 0.349(2) 0.088(5) Uani 1 1 d . . . . .
O3 O 0.365(3) -0.1825(8) 0.2119(18) 0.068(4) Uani 1 1 d . . . . .
O4 O -0.080(3) -0.3174(7) -0.125(2) 0.074(5) Uani 1 1 d . . . . .
O5 O 0.343(3) -0.3725(6) -0.0866(19) 0.066(4) Uani 1 1 d . . . . .
O6 O 0.585(4) 0.1419(8) 0.410(2) 0.070(4) Uani 1 1 d . . . . .
Zn1 Zn 0.3463(4) 0.10674(12) 0.2042(2) 0.0549(7) Uani 1 1 d . . . . .

loop_
_atom_site_aniso_label
_atom_site_aniso_U_11
_atom_site_aniso_U_22
_atom_site_aniso_U_33
_atom_site_aniso_U_23
_atom_site_aniso_U_13
_atom_site_aniso_U_12
C1 0.051(12) 0.038(9) 0.098(18) -0.006(11) 0.004(12) -0.002(9)
C2 0.075(13) 0.060(11) 0.050(13) -0.011(9) 0.003(10) -0.002(11)
C3 0.079(19) 0.052(12) 0.077(18) 0.014(12) -0.015(14) -0.035(13)
C9 0.067(14) 0.058(12) 0.076(17) 0.008(11) 0.013(12) 0.002(11)
C4 0.030(10) 0.049(10) 0.083(18) -0.001(11) 0.013(11) 0.004(9)
C5 0.053(11) 0.061(11) 0.074(17) -0.009(11) 0.015(11) -0.001(10)
C6 0.053(13) 0.083(16) 0.086(18) -0.002(13) 0.000(11) -0.010(11)
C7 0.085(18) 0.096(18) 0.084(19) 0.003(15) 0.007(14) -0.015(16)
C8 0.079(16) 0.082(15) 0.067(17) 0.007(12) 0.000(12) -0.020(14)
C10 0.057(12) 0.056(11) 0.068(15) 0.002(9) 0.015(10) 0.004(9)
C11 0.045(11) 0.045(10) 0.059(13) -0.021(8) 0.005(8) -0.002(9)
C12 0.078(13) 0.076(13) 0.079(16) -0.016(18) 0.014(12) -0.038(18)
C13 0.17(3) 0.077(17) 0.08(2) -0.018(15) -0.03(2) 0.03(2)
C14 0.16(3) 0.096(19) 0.066(18) 0.007(12) -0.014(17) 0.047(19)
N1 0.063(11) 0.047(8) 0.052(11) 0.003(8) 0.001(8) -0.002(8)
N2 0.060(11) 0.055(9) 0.053(11) -0.001(7) 0.004(8) 0.018(8)
N3 0.070(11) 0.062(12) 0.069(12) 0.000(8) 0.003(9) -0.001(8)
O1 0.060(9) 0.055(8) 0.095(12) 0.001(8) 0.020(8) 0.000(7)
O2 0.103(13) 0.074(10) 0.083(12) -0.008(9) 0.018(10) -0.004(9)
O3 0.055(9) 0.063(9) 0.075(12) 0.005(7) 0.000(8) -0.003(7)
O4 0.045(9) 0.062(8) 0.111(14) -0.018(8) 0.012(8) -0.007(8)
O5 0.051(7) 0.053(9) 0.092(11) 0.010(6) 0.012(7) 0.001(6)
O6 0.073(9) 0.070(8) 0.058(10) 0.001(7) 0.000(7) 0.006(7)
Zn1 0.0450(11) 0.0471(10) 0.0659(14) 0.0006(12) 0.0021(8) -0.0016(12)

_geom_special_details            
;
 All esds (except the esd in the dihedral angle between two l.s. planes)
 are estimated using the full covariance matrix.  The cell esds are taken
 into account individually in the estimation of esds in distances, angles
 and torsion angles; correlations between esds in cell parameters are only
 used when they are defined by crystal symmetry.  An approximate (isotropic)
 treatment of cell esds is used for estimating esds involving l.s. planes.
;
loop_
_geom_bond_atom_site_label_1
_geom_bond_atom_site_label_2
_geom_bond_distance
_geom_bond_site_symmetry_2
_geom_bond_publ_flag
C1 C2 1.54(3) . ?
C1 O1 1.27(3) . ?
C1 O2 1.26(3) . ?
C1 Zn1 2.53(2) . ?
C2 H2A 0.9700 . ?
C2 H2B 0.9700 . ?
C2 N1 1.42(3) . ?
C3 N1 1.44(3) . ?
C3 N2 1.37(3) . ?
C3 O3 1.20(3) . ?
C9 H9 0.9300 . ?
C9 C4 1.3900 . ?
C9 C8 1.3900 . ?
C4 C5 1.3900 . ?
C4 N1 1.34(2) . ?
C5 C6 1.3900 . ?
C5 N2 1.42(2) . ?
C6 H6 0.9300 . ?
C6 C7 1.3900 . ?
C7 H7 0.9300 . ?
C7 C8 1.3900 . ?
C8 H8 0.9300 . ?
C10 H10A 0.9700 . ?
C10 H10B 0.9700 . ?
C10 C11 1.48(2) . ?
C10 N2 1.37(2) . ?
C11 O4 1.26(2) . ?
C11 O5 1.28(2) . ?
C12 H12 0.9300 . ?
C12 N3 1.27(3) . ?
C12 O6 1.22(3) . ?
C13 H13A 0.9600 . ?
C13 H13B 0.9600 . ?
C13 H13C 0.9600 . ?
C13 N3 1.47(4) . ?
C14 H14A 0.9600 . ?
C14 H14B 0.9600 . ?
C14 H14C 0.9600 . ?
C14 N3 1.44(3) . ?
O1 Zn1 1.961(14) . ?
O2 Zn1 2.483(19) . ?
O4 Zn1 1.937(14) 2_545 ?
O5 Zn1 2.035(15) 2_645 ?
O6 Zn1 1.980(16) . ?
Zn1 O4 1.937(14) 2 ?
Zn1 O5 2.035(15) 2_655 ?

loop_
_geom_angle_atom_site_label_1
_geom_angle_atom_site_label_2
_geom_angle_atom_site_label_3
_geom_angle
_geom_angle_site_symmetry_1
_geom_angle_site_symmetry_3
_geom_angle_publ_flag
C2 C1 Zn1 167.0(18) . . ?
O1 C1 C2 120(2) . . ?
O1 C1 Zn1 49.5(9) . . ?
O2 C1 C2 118(2) . . ?
O2 C1 O1 122.3(19) . . ?
O2 C1 Zn1 73.3(12) . . ?
C1 C2 H2A 108.6 . . ?
C1 C2 H2B 108.6 . . ?
H2A C2 H2B 107.6 . . ?
N1 C2 C1 115(2) . . ?
N1 C2 H2A 108.6 . . ?
N1 C2 H2B 108.6 . . ?
N2 C3 N1 108.3(19) . . ?
O3 C3 N1 124(3) . . ?
O3 C3 N2 128(3) . . ?
C4 C9 H9 120.0 . . ?
C4 C9 C8 120.0 . . ?
C8 C9 H9 120.0 . . ?
C9 C4 C5 120.0 . . ?
N1 C4 C9 131.2(11) . . ?
N1 C4 C5 108.7(11) . . ?
C4 C5 N2 109.0(11) . . ?
C6 C5 C4 120.0 . . ?
C6 C5 N2 131.0(11) . . ?
C5 C6 H6 120.0 . . ?
C5 C6 C7 120.0 . . ?
C7 C6 H6 120.0 . . ?
C6 C7 H7 120.0 . . ?
C8 C7 C6 120.0 . . ?
C8 C7 H7 120.0 . . ?
C9 C8 H8 120.0 . . ?
C7 C8 C9 120.0 . . ?
C7 C8 H8 120.0 . . ?
H10A C10 H10B 107.5 . . ?
C11 C10 H10A 108.4 . . ?
C11 C10 H10B 108.4 . . ?
N2 C10 H10A 108.4 . . ?
N2 C10 H10B 108.4 . . ?
N2 C10 C11 115.5(18) . . ?
O4 C11 C10 118.7(16) . . ?
O4 C11 O5 121.0(17) . . ?
O5 C11 C10 120.0(17) . . ?
N3 C12 H12 116.6 . . ?
O6 C12 H12 116.6 . . ?
O6 C12 N3 127(3) . . ?
H13A C13 H13B 109.5 . . ?
H13A C13 H13C 109.5 . . ?
H13B C13 H13C 109.5 . . ?
N3 C13 H13A 109.5 . . ?
N3 C13 H13B 109.5 . . ?
N3 C13 H13C 109.5 . . ?
H14A C14 H14B 109.5 . . ?
H14A C14 H14C 109.5 . . ?
H14B C14 H14C 109.5 . . ?
N3 C14 H14A 109.5 . . ?
N3 C14 H14B 109.5 . . ?
N3 C14 H14C 109.5 . . ?
C2 N1 C3 121.9(19) . . ?
C4 N1 C2 129.7(17) . . ?
C4 N1 C3 107.7(17) . . ?
C3 N2 C5 105.9(16) . . ?
C10 N2 C3 125(2) . . ?
C10 N2 C5 128.5(17) . . ?
C12 N3 C13 120(2) . . ?
C12 N3 C14 123(2) . . ?
C14 N3 C13 116(2) . . ?
C1 O1 Zn1 101.1(14) . . ?
C1 O2 Zn1 77.7(14) . . ?
C11 O4 Zn1 127.8(13) . 2_545 ?
C11 O5 Zn1 123.0(13) . 2_645 ?
C12 O6 Zn1 126.1(17) . . ?
O1 Zn1 C1 29.4(8) . . ?
O1 Zn1 O2 58.3(6) . . ?
O1 Zn1 O5 100.2(6) . 2_655 ?
O1 Zn1 O6 129.5(7) . . ?
O2 Zn1 C1 29.0(7) . . ?
O4 Zn1 C1 114.7(7) 2 . ?
O4 Zn1 O1 121.1(8) 2 . ?
O4 Zn1 O2 106.0(7) 2 . ?
O4 Zn1 O5 99.2(6) 2 2_655 ?
O4 Zn1 O6 103.5(7) 2 . ?
O5 Zn1 C1 128.8(7) 2_655 . ?
O5 Zn1 O2 153.0(6) 2_655 . ?
O6 Zn1 C1 112.4(8) . . ?
O6 Zn1 O2 89.3(7) . . ?
O6 Zn1 O5 94.3(7) . 2_655 ?

_shelx_res_file                  
;
    tle1605c.res created by SHELXL-2014/7

TITL tle1605c in P2
CELL 0.71073 4.7261 19.2471 8.7281 90 104.839 90
ZERR 2 0.0007 0.0024 0.0017 0 0.017 0
LATT -1
SYMM -X,0.5+Y,-Z
SFAC C H N O Zn
UNIT 28 30 6 12 2

L.S. 16
PLAN  10
SIZE 0.016 0.099 0.347
TEMP 10
BOND $H
fmap 2
acta
MERG 2
REM <olex2.extras>
REM <HklSrc "%.\\tle1605c.hkl">
REM </olex2.extras>

WGHT    0.143500
FVAR       1.88051
C1    1    0.100396   -0.007788    0.231519    11.00000    0.05140    0.03810 =
         0.09827   -0.00627    0.00437   -0.00176
C2    1   -0.067318   -0.077222    0.206786    11.00000    0.07457    0.06009 =
         0.05042   -0.01099    0.00256   -0.00198
AFIX  23
H2A   2   -0.001244   -0.105143    0.301763    11.00000   -1.20000
H2B   2   -0.273843   -0.067738    0.193249    11.00000   -1.20000
AFIX   0
C3    1    0.201202   -0.165925    0.088365    11.00000    0.07909    0.05193 =
         0.07713    0.01360   -0.01490   -0.03527
AFIX  66
C9    1   -0.400184   -0.067583   -0.156490    11.00000    0.06748    0.05752 =
         0.07558    0.00799    0.01329    0.00198
AFIX  43
H9    2   -0.479789   -0.035661   -0.099252    11.00000   -1.20000
AFIX  65
C4    1   -0.168516   -0.109640   -0.079009    11.00000    0.03048    0.04936 =
         0.08295   -0.00126    0.01282    0.00443
C5    1   -0.049536   -0.157352   -0.164558    11.00000    0.05292    0.06094 =
         0.07410   -0.00916    0.01540   -0.00149
C6    1   -0.162224   -0.163008   -0.327588    11.00000    0.05328    0.08337 =
         0.08595   -0.00160    0.00003   -0.01043
AFIX  43
H6    2   -0.082618   -0.194931   -0.384825    11.00000   -1.20000
AFIX  65
C7    1   -0.393892   -0.120952   -0.405070    11.00000    0.08452    0.09584 =
         0.08443    0.00253    0.00673   -0.01509
AFIX  43
H7    2   -0.469287   -0.124736   -0.514148    11.00000   -1.20000
AFIX  65
C8    1   -0.512874   -0.073240   -0.319523    11.00000    0.07915    0.08151 =
         0.06750    0.00736   -0.00015   -0.01955
AFIX  43
H8    2   -0.667876   -0.045101   -0.371364    11.00000   -1.20000
AFIX   0
C10   1    0.342896   -0.248362   -0.090223    11.00000    0.05724    0.05597 =
         0.06782    0.00238    0.01524    0.00357
AFIX  23
H10A  2    0.521268   -0.251698   -0.005653    11.00000   -1.20000
H10B  2    0.398975   -0.238943   -0.187603    11.00000   -1.20000
AFIX   0
C11   1    0.193091   -0.316219   -0.106086    11.00000    0.04478    0.04541 =
         0.05917   -0.02131    0.00506   -0.00235
C12   1    0.714141    0.106659    0.521685    11.00000    0.07819    0.07601 =
         0.07943   -0.01559    0.01368   -0.03771
AFIX  43
H12   2    0.660688    0.060112    0.520132    11.00000   -1.20000
AFIX   0
C13   1    1.032562    0.197730    0.645176    11.00000    0.17498    0.07658 =
         0.08124   -0.01787   -0.03446    0.02613
AFIX 137
H13A  2    1.008039    0.214615    0.539078    11.00000   -1.50000
H13B  2    1.236925    0.197348    0.699107    11.00000   -1.50000
H13C  2    0.929613    0.227530    0.700726    11.00000   -1.50000
AFIX   0
C14   1    1.067486    0.080569    0.763179    11.00000    0.16450    0.09632 =
         0.06563    0.00688   -0.01394    0.04702
AFIX 137
H14A  2    1.024260    0.033303    0.730323    11.00000   -1.50000
H14B  2    1.005986    0.089194    0.858090    11.00000   -1.50000
H14C  2    1.274350    0.088447    0.783383    11.00000   -1.50000
AFIX   0
N1    3   -0.033783   -0.116478    0.075035    11.00000    0.06259    0.04730 =
         0.05220    0.00333    0.00084   -0.00228
N2    3    0.183516   -0.193073   -0.059174    11.00000    0.05954    0.05504 =
         0.05326   -0.00132    0.00408    0.01793
N3    3    0.914516    0.126645    0.639981    11.00000    0.07016    0.06176 =
         0.06929    0.00037    0.00323   -0.00081
O1    4    0.246835    0.010795    0.135436    11.00000    0.06005    0.05477 =
         0.09512    0.00114    0.02010    0.00044
O2    4    0.085821    0.028582    0.348684    11.00000    0.10333    0.07450 =
         0.08290   -0.00831    0.01796   -0.00412
O3    4    0.365205   -0.182519    0.211850    11.00000    0.05507    0.06305 =
         0.07535    0.00467   -0.00039   -0.00310
O4    4   -0.079557   -0.317430   -0.124937    11.00000    0.04485    0.06246 =
         0.11056   -0.01800    0.01173   -0.00654
O5    4    0.342910   -0.372510   -0.086628    11.00000    0.05143    0.05273 =
         0.09168    0.00977    0.01220    0.00096
O6    4    0.584718    0.141922    0.410210    11.00000    0.07333    0.06961 =
         0.05784    0.00127    0.00025    0.00620
ZN1   5    0.346308    0.106741    0.204240    11.00000    0.04500    0.04709 =
         0.06589    0.00060    0.00209   -0.00160
HKLF 4

REM  tle1605c in P2
REM R1 =  0.0921 for    1681 Fo > 4sig(Fo)  and  0.1308 for all    2563 data
REM    207 parameters refined using      1 restraints

END

WGHT      0.1433      0.0000

REM Highest difference peak  0.920,  deepest hole -0.852,  1-sigma level  0.154
Q1    1   0.3036  0.1031  0.5222  11.00000  0.05    0.92
Q2    1   0.5971 -0.3936 -0.0554  11.00000  0.05    0.70
Q3    1   0.2929  0.1292  0.4068  11.00000  0.05    0.68
Q4    1   0.5575  0.1061  0.1955  11.00000  0.05    0.61
Q5    1   0.3899 -0.1737 -0.1000  11.00000  0.05    0.60
Q6    1   1.2928  0.0916  0.6374  11.00000  0.05    0.57
Q7    1   0.4718 -0.3181 -0.1432  11.00000  0.05    0.50
Q8    1  -0.4139 -0.1096  0.0981  11.00000  0.05    0.49
Q9    1  -0.4141 -0.1187 -0.0704  11.00000  0.05    0.48
Q10   1   1.3685  0.1032  0.7701  11.00000  0.05    0.45
;
_shelx_res_checksum              31850
_shelx_hkl_file                  
;
   0 -22   0 40.1914 71.9217   2
   0 -22  -1 2.59265 73.6568   2
   0 -22   1-111.036 109.678   2
   0 -22  -2 74.5338 106.065   2
   0 -22   2 65.3767 76.6679   2
   0 -21   0-121.134 126.714   2
   0 -21  -1 162.203 109.561   2
   0 -21   1 384.339 175.240   2
   0 -21  -2 16.2976 67.6078   2
   0 -21   2 170.592 126.325   2
   0 -21   3 107.273 82.6475   2
   0 -21  -3 36.5742 93.7655   2
   0 -20   0 96.4037 112.118   2
   0 -20  -1-73.7202 99.6388   2
   0 -20   1 17.8729 67.0322   2
   0 -20  -2 86.3808 111.948   2
   0 -20   2-133.118 75.2145   2
   0 -20  -3-102.770 101.709   2
   0 -20   3 124.033 84.1488   2
   0 -20   4 116.815 98.6026   2
   0 -19   0 4.10796 11.6803   1
   0 -19   0 74.6503 101.993   2
   0 -19  -1 100.923 70.4992   2
   0 -19   1 220.608 126.608   2
   0 -19  -1 119.283 63.5702   1
   0 -19   1 203.381 78.0483   1
   0 -19  -2-5.86533 56.4760   2
   0 -19   2 54.9825 95.5859   2
   0 -19   2 11.3893 14.1410   1
   0 -19  -2 29.8904 24.6744   1
   0 -19   3 247.258 126.581   2
   0 -19  -3 186.164 127.444   2
   0 -19   4 244.730 119.984   2
   0 -19   5-30.0083 78.5949   2
   0 -18   0 607.876 131.308   1
   0 -18   0 479.663 172.324   2
   0 -18   1 94.8800 101.712   2
   0 -18   1 120.720 57.3548   1
   0 -18  -1 85.3879 89.8396   2
   0 -18  -1 181.574 77.2679   1
   0 -18   2 449.097 109.708   1
   0 -18   2 562.849 182.639   2
   0 -18  -2 388.141 160.697   2
   0 -18  -2 369.145 115.184   1
   0 -18   3 481.695 115.218   1
   0 -18  -3 196.418 123.890   2
   0 -18   3 448.958 141.334   2
   0 -18  -3 253.771 102.607   1
   0 -18   4 220.406 110.915   2
   0 -18   5 333.256 140.697   2
   0 -17   0 34.6563 68.6602   2
   0 -17   0 40.7352 35.5258   1
   0 -17  -1 839.597 156.729   1
   0 -17   1 914.187 156.273   1
   0 -17  -1 553.268 172.687   2
   0 -17   1 601.764 167.502   2
   0 -17   2 742.916 200.625   2
   0 -17   2 535.727 115.209   1
   0 -17  -2 525.671 135.967   1
   0 -17  -2 293.766 136.414   2
   0 -17  -3 783.779 218.548   2
   0 -17  -3 1041.77 208.057   1
   0 -17   3 1662.30 287.182   2
   0 -17   3 1493.06 199.016   1
   0 -17   4 727.619 148.096   1
   0 -17   4 821.018 201.985   2
   0 -17   5-92.3702 94.9875   2
   0 -17   6 487.627 156.999   2
   0 -16   0 865.857 146.597   1
   0 -16   0 595.124 168.080   2
   0 -16  -1 164.102 85.8552   2
   0 -16   1 309.399 86.3790   1
   0 -16   1 265.235 115.651   2
   0 -16  -1 325.772 95.9604   1
   0 -16   2 1091.57 160.034   1
   0 -16  -2 495.660 157.351   2
   0 -16  -2 995.978 182.971   1
   0 -16   2 1125.78 229.582   2
   0 -16   3 465.996 143.805   2
   0 -16   3 646.873 131.130   1
   0 -16  -3 484.682 137.167   1
   0 -16  -3 152.917 94.8460   2
   0 -16   4 657.211 178.426   2
   0 -16   4 582.126 130.460   1
   0 -16   5 730.973 186.179   2
   0 -16   6 115.972 43.6697   2
   0 -15   0 197.687 67.1705   1
   0 -15   0 139.463 102.667   2
   0 -15  -1 778.149 191.954   2
   0 -15   1 1124.94 220.086   2
   0 -15  -1 1371.52 189.907   1
   0 -15   1 1548.99 188.893   1
   0 -15  -2 747.986 151.606   1
   0 -15   2 706.485 175.248   2
   0 -15   2 808.419 135.380   1
   0 -15  -2 511.213 168.548   2
   0 -15   3 318.675 87.0114   1
   0 -15  -3 208.149 86.7588   1
   0 -15   3 230.938 93.6784   2
   0 -15  -3 180.856 101.071   2
   0 -15  -4 139.975 77.7360   1
   0 -15   4 106.991 40.5313   2
   0 -15   5 98.9292 55.8312   2
   0 -15   5 84.2482 71.8309   3
   0 -15   6 313.031 122.182   2
   0 -15   7 88.8916 75.7081   2
   0 -14   0 4667.42 324.491   1
   0 -14   0 3380.74 359.258   2
   0 -14  -1 920.682 152.211   1
   0 -14   1 1028.00 148.503   1
   0 -14  -1 453.480 142.026   2
   0 -14   1 846.476 188.067   2
   0 -14  -2 56.5958 60.6712   2
   0 -14  -2 362.751 106.442   1
   0 -14   2 290.912 80.5831   1
   0 -14   2 348.033 121.631   2
   0 -14  -3 448.879 127.294   1
   0 -14   3 517.837 110.035   1
   0 -14  -3 382.887 144.071   2
   0 -14   3 501.846 143.475   2
   0 -14   4 93.0939 37.0773   2
   0 -14  -4 136.761 72.4243   1
   0 -14   4 79.6322 57.8971   3
   0 -14   5 111.115 80.6296   3
   0 -14   5 163.605 93.2824   2
   0 -14   6-0.10375 47.7269   2
   0 -14   7 606.927 173.032   2
   0 -13   0 480.319 101.722   1
   0 -13   0 229.743 102.807   2
   0 -13  -1 3546.10 290.454   1
   0 -13  -1 2466.14 309.087   2
   0 -13   1 3469.19 256.650   1
   0 -13   1 3095.81 335.811   2
   0 -13   2 1483.30 173.783   1
   0 -13  -2 1515.60 206.004   1
   0 -13  -2 982.478 198.701   2
   0 -13   2 1212.47 203.647   2
   0 -13   3 650.287 153.255   2
   0 -13  -3 659.806 150.483   1
   0 -13  -3 385.007 138.271   2
   0 -13   4 430.631 129.225   3
   0 -13  -4 247.235 101.014   1
   0 -13   4 407.979 115.032   2
   0 -13   5 315.509 119.157   2
   0 -13   5 222.688 101.744   3
   0 -13   6 216.686 98.2473   2
   0 -13   7-45.0054 53.4257   2
   0 -12   0 6226.65 355.244   1
   0 -12   0 5013.45 413.537   2
   0 -12   1 397.369 110.989   2
   0 -12  -1 347.456 103.567   2
   0 -12  -1 440.378 97.9538   1
   0 -12   1 522.793 96.8005   1
   0 -12  -2 2244.42 293.689   2
   0 -12  -2 3408.99 302.163   1
   0 -12   2 3399.72 322.604   2
   0 -12   2 3388.07 251.870   1
   0 -12  -3 1821.93 268.147   2
   0 -12   3 2548.60 278.104   3
   0 -12  -3 2663.75 292.832   1
   0 -12   3 2737.46 289.782   2
   0 -12   4 122.496 65.7242   2
   0 -12  -4 84.1435 61.6306   1
   0 -12   4 47.6113 45.0853   3
   0 -12   5 488.082 129.242   2
   0 -12   5 392.537 125.180   3
   0 -12   6 695.200 173.357   2
   0 -12   7 71.8483 53.2650   2
   0 -12   8 22.0413 42.3242   2
   0 -11   0 258.733 73.8828   1
   0 -11   0 182.170 108.997   2
   0 -11   1 4171.73 259.375   1
   0 -11  -1 4455.60 303.010   1
   0 -11  -1 3537.20 333.465   2
   0 -11   1 4183.22 344.796   2
   0 -11  -2 3440.53 292.966   1
   0 -11  -2 2563.71 300.975   2
   0 -11   2 3478.11 242.389   1
   0 -11   2 3225.01 293.252   2
   0 -11   3 1085.72 171.408   2
   0 -11  -3 1020.19 176.889   1
   0 -11   3 960.020 167.934   3
   0 -11  -3 678.587 166.426   2
   0 -11   4 2125.02 262.155   2
   0 -11  -4 2023.65 275.626   1
   0 -11   4 1969.90 261.585   3
   0 -11   5 62.3474 32.1736   3
   0 -11   5 204.715 85.5401   2
   0 -11   6 967.206 203.015   2
   0 -11   7 154.265 90.6315   2
   0 -11   8 104.567 92.2449   2
   0 -10   0 15940.8 518.755   1
   0 -10   0 14579.2 647.753   2
   0 -10  -1 857.802 152.017   2
   0 -10   1 1072.03 124.175   1
   0 -10   1 1093.03 172.042   2
   0 -10  -1 1095.47 144.122   1
   0 -10  -2 2672.37 296.453   2
   0 -10  -2 3419.92 286.033   1
   0 -10   2 3466.56 291.432   2
   0 -10  -3 1526.96 232.071   2
   0 -10   3 1881.95 225.985   3
   0 -10   3 2247.67 244.034   2
   0 -10  -3 1986.39 239.822   1
   0 -10   4 677.151 145.785   3
   0 -10  -4 719.856 159.241   1
   0 -10   4 802.663 152.406   2
   0 -10   5 1026.43 204.910   3
   0 -10   5 1102.61 203.220   2
   0 -10   6 320.630 131.242   3
   0 -10   6 305.760 102.960   2
   0 -10   7 857.432 218.306   2
   0 -10   8 102.280 75.3642   2
   0  -9   0-6.36009 71.5681   2
   0  -9   0-2.70671 22.7515   1
   0  -9   1 5515.32 275.422   1
   0  -9  -1 5001.39 376.006   2
   0  -9   1 5519.83 351.900   2
   0  -9  -1 5711.54 314.625   1
   0  -9  -2 2712.08 244.953   1
   0  -9   2 2665.91 238.321   3
   0  -9  -2 2565.08 280.528   2
   0  -9   2 3030.42 258.367   2
   0  -9   3 2750.60 256.676   2
   0  -9   3 2335.17 244.085   3
   0  -9  -3 2350.16 254.013   1
   0  -9  -3 1850.06 250.704   2
   0  -9   4 1198.52 193.311   3
   0  -9  -4 1192.18 198.203   1
   0  -9   4 1254.64 184.454   2
   0  -9   5-15.0519 81.6184   2
   0  -9   5 44.2356 44.7839   3
   0  -9   6 458.621 147.411   3
   0  -9   6 436.347 131.057   2
   0  -9   7 215.105 90.8459   2
   0  -9   8 15.7864 45.9138   2
   0  -9   9 122.240 101.600   1
   0  -8   0 4350.53 317.582   2
   0  -8   0 4313.01 240.612   1
   0  -8   1 57.1874 45.3876   2
   0  -8  -1 134.590 77.0684   2
   0  -8   1 96.1387 34.0866   1
   0  -8  -1 107.666 42.4003   1
   0  -8  -2 3092.84 290.065   2
   0  -8   2 3598.28 265.883   2
   0  -8  -2 3495.11 269.435   1
   0  -8   2 3238.99 251.678   3
   0  -8  -3 3266.76 289.721   1
   0  -8   3 2960.96 262.811   3
   0  -8   3 3321.74 273.980   2
   0  -8   4 1605.95 224.866   3
   0  -8   4 1791.04 216.305   2
   0  -8  -4 1515.63 223.097   1
   0  -8   5 1458.68 243.352   3
   0  -8   5 1506.43 221.889   2
   0  -8   6 298.820 104.885   2
   0  -8   6 303.740 127.507   3
   0  -8   7 339.311 115.297   2
   0  -8   8-4.47502 60.9703   1
   0  -8   8 3.74976 52.8667   2
   0  -8   9 52.8974 91.5721   1
   0  -7   0 135.926 44.1414   1
   0  -7   0 23.9965 51.8642   2
   0  -7  -1 4502.49 319.911   2
   0  -7   1 4164.24 207.958   1
   0  -7  -1 4294.73 249.340   1
   0  -7   1 4465.46 271.825   2
   0  -7  -2 1817.23 189.795   1
   0  -7   2 1948.71 181.066   2
   0  -7   2 1606.66 168.868   3
   0  -7  -2 1659.83 208.937   2
   0  -7   3 4761.11 332.958   3
   0  -7  -3 4660.05 338.021   1
   0  -7   3 5174.75 327.563   2
   0  -7   4 4277.16 322.599   2
   0  -7   4 3935.86 350.597   3
   0  -7  -4 3750.86 336.964   1
   0  -7   5 607.141 124.717   2
   0  -7   5 749.648 177.271   3
   0  -7   6 1447.60 229.864   2
   0  -7   6 1778.90 301.759   3
   0  -7   8 176.680 112.182   1
   0  -7   9 313.072 156.859   1
   0  -6   0 4380.40 210.986   1
   0  -6   0 4498.93 279.051   2
   0  -6  -1 101.205 36.3226   1
   0  -6   1 87.4404 35.8449   3
   0  -6   1 122.527 50.0322   2
   0  -6  -1 125.523 52.5700   2
   0  -6   2 3031.13 219.702   3
   0  -6  -2 3377.67 288.008   2
   0  -6   2 3319.66 232.601   2
   0  -6  -2 3040.59 234.106   1
   0  -6   3 3253.19 246.929   2
   0  -6  -3 3045.26 265.721   1
   0  -6   3 3072.81 264.832   3
   0  -6   4 3988.06 354.509   3
   0  -6   4 3426.42 262.250   2
   0  -6   5 3474.32 376.026   3
   0  -6   6 107.559 69.3625   3
   0  -6   8 374.103 155.249   1
   0  -6   9-2.47523 41.8115   1
   0  -5   0 31.9187 23.0040   1
   0  -5   0 32.3584 49.4402   2
   0  -5  -1 602.414 123.337   2
   0  -5   1 491.078 78.0986   3
   0  -5  -1 530.063 78.2298   1
   0  -5   1 629.914 89.3045   2
   0  -5   2 410.131 81.7335   3
   0  -5   2 539.974 87.9705   2
   0  -5  -2 408.222 91.3925   2
   0  -5   3 1414.39 147.456   2
   0  -5   3 1820.62 203.130   3
   0  -5   4 2004.54 252.632   3
   0  -5   5 787.984 182.477   3
   0  -5   6 2370.14 356.568   3
   0  -5   7 402.007 163.373   1
   0  -5   8 107.403 95.9935   1
   0  -5   9 440.166 180.189   1
   0  -4   0 42340.0 671.647   2
   0  -4   1 157.491 47.0793   2
   0  -4  -1 324.899 97.2057   2
   0  -4   2 1926.00 172.416   3
   0  -4   2 1587.70 133.486   2
   0  -4   3 2631.65 251.592   3
   0  -4   4 2178.46 262.980   3
   0  -4   5 2486.72 320.720   3
   0  -4   6 157.524 88.8777   3
   0  -4   7 1931.50 319.052   1
   0  -4   8 484.824 163.548   1
   0  -4   9 25.7737 63.2890   1
   0  -3  -1 11315.5 359.840   2
   0  -3   1 7751.41 255.482   2
   0  -3   4 3377.89 327.544   3
   0  -3   5 1177.50 220.957   3
   0  -3   6 1082.80 240.804   3
   0  -3   7 301.653 127.311   1
   0  -3   8 127.002 112.441   1
   0  -3   9 626.128 209.566   1
   0  -2   5 2358.50 317.790   3
   0  -2   6 161.030 85.5823   3
   0  -2   6 199.435 97.2188   1
   0  -2   7 456.787 161.345   1
   0  -2   8 15.9064 61.5872   1
   0  -2   9 181.100 124.462   1
   0  -1   5 471.901 144.281   1
   0  -1   6 1225.45 230.074   1
   0  -1   6 1094.60 247.233   3
   0  -1   7 44.9434 74.4077   1
   0  -1   8 499.756 178.545   1
   0  -1   9 536.689 191.482   1
   0   0  -2 9912.95 413.713   3
   0   0  -3 7130.13 420.882   3
   0   0   4 3866.34 320.936   1
   0   0  -4 3323.08 339.511   3
   0   0   5 980.263 185.361   1
   0   0   6 262.023 120.738   1
   0   0   6 223.050 110.912   3
   0   0   7 3630.62 429.394   1
   0   0   8 211.122 113.866   1
   0   0   9 246.098 138.027   1
   0   1   2 16059.1 434.876   1
   0   1  -2 15997.0 500.807   3
   0   1  -3 2908.76 269.415   3
   0   1   3 3022.19 243.516   1
   0   1  -4 2151.53 263.285   3
   0   1   4 2641.93 262.175   1
   0   1  -5 108.046 102.214   3
   0   1   5 67.2331 52.6254   1
   0   1   6 871.518 227.086   3
   0   1   6 1174.66 218.996   1
   0   1   7 20.3019 53.0586   1
   0   1   8 323.067 135.423   1
   0   1   8 116.017 106.975   2
   0   1   9 624.379 208.475   1
   0   2   2 5214.02 252.484   1
   0   2  -2 5760.00 288.740   3
   0   2  -3 3245.01 274.392   3
   0   2   3 3285.10 243.502   1
   0   2   4 377.879 101.987   1
   0   2  -4 316.699 115.737   3
   0   2  -5 2048.32 292.368   3
   0   2   5 2345.12 271.669   1
   0   2   6 199.486 112.199   3
   0   2   6 229.479 94.6105   1
   0   2  -6 163.389 98.1122   3
   0   2   7 533.761 176.106   2
   0   2   7 461.750 153.050   1
   0   2   8 7.61524 79.2829   2
   0   2   8 8.89043 45.5411   1
   0   2   9 3.09495 86.1270   1
   0   3   1 7318.10 238.288   1
   0   3  -1 7712.00 249.570   3
   0   3   2 9102.72 344.084   1
   0   3  -2 8979.18 358.408   3
   0   3   3 1077.65 150.596   1
   0   3  -3 1031.82 158.181   3
   0   3   4 3345.02 292.982   1
   0   3   4 2810.02 301.684   2
   0   3  -4 3841.35 342.553   3
   0   3   5 1177.09 215.155   2
   0   3   5 1076.75 186.580   1
   0   3  -5 1032.19 212.764   3
   0   3   6 678.948 208.317   3
   0   3  -6 835.465 209.301   3
   0   3   6 1062.19 210.309   1
   0   3   6 535.792 142.406   2
   0   3   7 161.687 87.5713   1
   0   3   7 161.135 104.328   2
   0   3   8 196.251 114.738   1
   0   3   9 514.657 190.565   1
   0   4   0 42097.9 508.439   1
   0   4  -1 155.117 41.5789   3
   0   4   1 139.923 36.5707   1
   0   4  -2 1638.47 152.571   3
   0   4   2 1501.37 141.449   1
   0   4   3 2549.41 226.576   1
   0   4  -3 2657.00 240.448   3
   0   4   4 1320.08 206.245   2
   0   4  -4 1756.43 235.985   3
   0   4   4 1772.38 217.647   1
   0   4   5 1290.96 210.602   2
   0   4  -5 2007.69 280.348   3
   0   4   5 2210.15 268.939   1
   0   4   6 100.513 65.3660   2
   0   4  -6 77.1717 61.5182   3
   0   4   6 128.807 85.9378   3
   0   4   6 58.4919 52.5814   1
   0   4  -7 1450.36 298.429   3
   0   4   7 1576.80 283.921   1
   0   4   8 536.521 182.455   1
   0   4   9-125.444 111.207   1
   0   5   0 65.6535 30.2434   1
   0   5  -1 941.304 99.6870   3
   0   5   1 1003.58 102.726   1
   0   5  -2 507.057 89.7444   3
   0   5   2 500.025 85.7701   1
   0   5  -3 1594.62 187.158   3
   0   5   3 1411.27 169.104   1
   0   5   4 1822.43 253.130   2
   0   5   4 2002.16 228.654   1
   0   5  -4 2259.63 263.786   3
   0   5  -5 730.277 166.943   3
   0   5   5 696.245 151.003   1
   0   5   5 364.178 119.704   2
   0   5   6 1782.88 333.762   3
   0   5   6 2069.47 290.304   1
   0   5  -6 1857.72 300.773   3
   0   5   6 912.860 206.382   2
   0   5  -7 374.797 147.914   3
   0   5   7 57.2600 75.4577   2
   0   5   7 342.686 124.588   1
   0   5   8 166.472 105.350   1
   0   5   9 568.582 195.013   1
   0   6   0 5370.57 219.735   1
   0   6   1 195.260 51.5434   1
   0   6  -1 154.785 44.0588   3
   0   6  -1 151.611 49.3452   2
   0   6  -2 3291.24 231.552   3
   0   6  -2 2441.28 195.727   2
   0   6   2 3313.50 225.138   1
   0   6   3 3091.72 248.711   1
   0   6  -3 3097.85 260.423   3
   0   6   4 3913.93 315.162   1
   0   6   4 3225.66 366.508   2
   0   6  -4 3789.37 337.056   3
   0   6   5 2997.91 310.112   1
   0   6   5 2257.46 322.303   2
   0   6  -5 3661.78 377.129   3
   0   6   5 2952.79 396.735   3
   0   6   6-26.9206 101.461   2
   0   6  -6 38.0607 30.0876   3
   0   6   6 74.6157 49.7478   1
   0   6   7 760.249 192.881   1
   0   6  -7 701.489 196.785   3
   0   6   8 362.072 149.372   1
   0   6  -8 364.370 164.743   3
   0   6   9 31.7619 68.7449   1
   0   7   0 219.105 55.5264   1
   0   7  -1 4781.71 261.041   3
   0   7  -1 4434.72 296.151   2
   0   7   1 5303.47 264.332   1
   0   7   2 1960.53 178.649   1
   0   7  -2 1857.50 182.555   3
   0   7  -2 1330.20 150.407   2
   0   7   3 4547.48 306.847   1
   0   7  -3 4782.89 328.816   3
   0   7  -4 3751.86 336.325   3
   0   7   4 2970.61 351.575   2
   0   7   4 3451.55 302.658   1
   0   7   5 590.891 140.998   1
   0   7   5 373.050 126.430   2
   0   7   5 566.808 174.554   3
   0   7  -5 739.541 166.791   3
   0   7   6 1740.62 266.548   1
   0   7  -6 1819.65 299.775   3
   0   7  -7 63.4849 73.6712   3
   0   7   7 101.669 77.6675   1
   0   7  -8 267.300 142.184   3
   0   7   8 289.425 125.991   1
   0   7   9 355.074 147.157   1
   0   8   0 4702.83 234.563   1
   0   8  -1 84.1346 38.9131   3
   0   8  -1 34.9723 29.4346   2
   0   8   1 56.2951 29.5544   1
   0   8   2 2962.89 229.301   1
   0   8  -2 2243.70 218.662   2
   0   8  -2 2977.71 240.719   3
   0   8  -3 2888.37 262.861   3
   0   8   3 2914.77 250.523   1
   0   8  -4 1432.77 211.516   3
   0   8   4 1386.55 193.036   1
   0   8   4 1197.05 238.040   2
   0   8   5 1555.36 303.485   3
   0   8   5 1476.79 219.920   1
   0   8  -5 1645.97 248.893   3
   0   8   5 868.835 207.977   2
   0   8  -6 196.905 90.8518   3
   0   8   6 174.264 89.3551   1
   0   8  -7 541.961 175.645   3
   0   8   7 523.104 159.383   1
   0   8   8 41.5248 35.1222   1
   0   8  -8 76.6212 59.4127   3
   0   8   9 74.1381 79.0060   1
   0   9   0 3.73416 15.8525   1
   0   9   1 6638.47 316.055   1
   0   9  -1 5962.86 336.437   3
   0   9  -1 5309.73 370.571   2
   0   9   2 2936.50 240.512   1
   0   9  -2 2377.14 238.439   2
   0   9  -2 2722.41 239.259   3
   0   9  -3 2770.57 262.556   3
   0   9   3 2538.41 239.877   1
   0   9  -4 1387.38 208.417   3
   0   9   4 1093.07 233.813   2
   0   9   4 1531.50 204.030   1
   0   9   5-16.9438 52.0576   3
   0   9   5-21.3012 43.0783   1
   0   9  -5 31.7173 39.2410   3
   0   9   5 57.5911 93.7214   2
   0   9  -6 703.406 189.958   3
   0   9   6 686.246 169.514   1
   0   9   7 243.535 109.851   1
   0   9  -7 208.488 96.2223   3
   0   9   8 42.3375 30.3869   1
   0   9  -8 1.24587 60.0567   3
   0   9  -9 59.1745 47.8306   3
   0   9   9 63.0563 63.6846   1
   0  10   0 15614.2 477.512   1
   0  10  -1 968.810 143.129   3
   0  10   1 1086.81 134.281   1
   0  10  -1 859.075 159.437   2
   0  10   2 4134.08 289.865   1
   0  10  -2 3073.18 296.553   2
   0  10  -2 3859.16 290.519   3
   0  10   3 2005.03 221.462   1
   0  10  -3 2233.50 244.536   3
   0  10   4 321.555 130.595   2
   0  10  -4 607.690 144.665   3
   0  10   4 677.794 143.347   1
   0  10  -5 1207.43 219.920   3
   0  10   5 830.730 228.038   3
   0  10   5 976.728 181.757   1
   0  10   6 317.875 112.875   1
   0  10  -6 302.679 114.902   3
   0  10  -7 713.198 207.259   3
   0  10   7 745.046 190.057   1
   0  10   8 0.13558 41.9520   1
   0  10  -8 14.1050 60.0109   3
   0  11   1 3968.40 266.504   1
   0  11  -1 3760.25 295.858   3
   0  11  -2 3191.60 278.135   3
   0  11   2 3475.53 274.386   1
   0  11  -3 997.694 172.603   3
   0  11   3 1078.60 167.285   1
   0  11   4 1401.89 300.793   2
   0  11  -4 2016.12 257.725   3
   0  11   4 1863.97 235.399   1
   0  11  -5 162.185 72.6733   3
   0  11   5 156.468 71.9236   1
   0  11   6 711.563 170.547   1
   0  11  -6 817.594 201.225   3
   0  11  -7 28.4228 43.8623   3
   0  11   7 55.9782 58.2043   1
   0  11   8 241.361 115.339   1
   0  11  -8 121.525 85.6348   3
   0  12   0 4241.33 399.495   2
   0  12  -1 395.747 101.282   3
   0  12   1 456.687 93.8983   1
   0  12   1 329.747 122.784   2
   0  12  -2 3016.81 278.107   3
   0  12   2 3094.18 265.063   1
   0  12  -3 2494.67 273.024   3
   0  12   3 2707.32 272.792   1
   0  12   3 2102.95 350.644   2
   0  12   4 51.7077 47.2927   1
   0  12  -4 67.6364 61.3422   3
   0  12  -5 333.430 111.954   3
   0  12   5 383.389 117.778   1
   0  12  -6 725.916 187.686   3
   0  12   6 511.425 149.819   1
   0  12  -7 139.965 90.8554   3
   0  12   7 81.5024 69.4889   1
   0  12   8 28.3138 57.5268   1
   0  12  -8-57.4270 104.623   3
   0  13   0 179.638 85.5350   2
   0  13   0 391.769 111.573   3
   0  13   1 3005.24 370.394   2
   0  13  -1 3298.60 368.498   2
   0  13  -1 3401.56 307.817   3
   0  13   1 3663.00 281.808   1
   0  13  -2 1405.48 232.036   2
   0  13   2 1065.38 240.746   2
   0  13  -2 1521.14 206.221   3
   0  13   2 1444.36 183.130   1
   0  13   3 791.181 151.387   1
   0  13  -3 540.625 138.400   2
   0  13  -3 864.571 164.008   3
   0  13  -4 468.023 131.001   3
   0  13   4 517.895 133.208   1
   0  13  -5 238.869 104.435   3
   0  13   5 173.666 84.4857   1
   0  13   6 162.585 79.0686   1
   0  13  -6 209.716 96.0368   3
   0  13   7 77.2775 68.3412   1
   0  13  -7 179.373 96.9600   3
   0  13   8-11.6198 44.3825   1
   0  13  -8 19.2989 38.5213   3
   0  14   0 4386.34 369.156   3
   0  14   0 3950.96 428.281   2
   0  14   1 752.403 207.156   2
   0  14   1 855.291 139.790   1
   0  14  -1 768.891 183.614   2
   0  14  -1 755.497 151.051   3
   0  14  -2 277.725 107.241   2
   0  14  -2 388.733 109.100   3
   0  14   2 404.665 102.359   1
   0  14  -3 689.739 153.777   3
   0  14   3 578.653 129.650   1
   0  14  -3 458.394 127.457   2
   0  14   4 54.8826 42.9739   1
   0  14  -4 69.8740 41.6093   3
   0  14  -5 98.3622 75.1928   3
   0  14   5 40.0872 40.4505   1
   0  14   6 5.33387 35.2916   1
   0  14  -6 30.1325 42.8418   3
   0  14  -7 556.857 188.736   3
   0  14   7 447.031 153.963   1
   0  15   0 163.190 75.4637   3
   0  15   0 3.53309 63.2951   2
   0  15   1 1522.67 193.121   1
   0  15  -1 1360.48 263.193   2
   0  15  -1 1503.52 217.161   3
   0  15   2 916.841 155.836   1
   0  15  -2 702.616 177.131   2
   0  15  -2 924.251 170.897   3
   0  15  -3 165.858 76.1616   2
   0  15   3 335.012 104.487   1
   0  15  -3 291.574 102.997   3
   0  15  -4 206.233 92.0563   3
   0  15   4 190.893 82.7701   1
   0  15   5 69.7601 53.6626   1
   0  15  -5 145.939 74.5055   3
   0  15  -6 415.944 149.321   3
   0  15   6 424.379 145.613   1
   0  15  -7-36.7790 68.3988   3
   0  15   7 13.7538 34.4634   1
   0  16   0 1063.66 203.067   3
   0  16  -1 385.579 114.797   3
   0  16   1 421.347 104.983   1
   0  16  -1 479.880 169.211   2
   0  16  -2 1207.56 207.675   3
   0  16   2 1238.43 186.791   1
   0  16  -2 1021.17 224.120   2
   0  16  -3 508.609 141.227   2
   0  16   3 635.704 141.731   1
   0  16  -3 744.835 167.666   3
   0  16  -4 928.911 198.028   3
   0  16   4 635.531 153.226   1
   0  16   5 512.439 148.695   1
   0  16  -5 641.282 173.139   3
   0  16   6 122.207 83.3601   1
   0  16  -6 151.216 98.4863   3
   0  16  -7 81.8252 63.5458   3
   0  16   7 129.459 99.2379   1
   0  17   0 92.7865 67.6767   3
   0  17  -1 1050.07 196.306   3
   0  17   1 1098.85 171.226   1
   0  17  -2 818.035 173.556   3
   0  17   2 742.866 152.347   1
   0  17   3 1644.29 233.990   1
   0  17  -3 1742.29 260.605   3
   0  17   4 628.794 154.611   1
   0  17  -4 764.900 178.809   3
   0  17   5-4.83248 22.4355   1
   0  17  -5 2.49306 41.1873   3
   0  17  -6 547.253 170.873   3
   0  17   6 526.244 164.919   1
   0  18   0 743.652 176.991   3
   0  18  -1 211.016 87.3512   3
   0  18   2 528.219 129.007   1
   0  18  -2 615.272 160.890   3
   0  18   3 483.105 128.029   1
   0  18  -3 559.534 148.645   3
   0  18   4 353.054 113.399   1
   0  18  -4 355.352 122.226   3
   0  18  -5 269.239 119.111   3
   0  18   5 324.476 127.503   1
   0  18   6-4.07813 36.9521   1
   0  18  -6 24.0588 42.0039   3
   0  19   0 10.9741 27.7338   3
   0  19   1 252.782 106.858   3
   0  19  -1 254.103 105.124   3
   0  19   2 50.0834 36.0134   1
   0  19  -2 12.1204 41.8779   3
   0  19   3 329.891 110.866   1
   0  19  -3 413.713 129.650   3
   0  19  -4 236.117 102.782   3
   0  19   4 272.283 107.148   1
   0  19  -5-36.0614 64.1931   3
   0  19   5 89.2215 86.2271   1
   0  20   0 150.246 84.9871   3
   0  20  -1-24.9012 56.6850   3
   0  20   1 8.68244 36.1883   3
   0  20   2 177.111 71.3467   1
   0  20  -2 255.849 114.245   3
   0  20   3 290.915 103.815   1
   0  20  -3 304.281 131.733   3
   0  20   4 193.003 89.9834   1
   0  20  -4 194.339 95.8852   3
   0  21   0 25.6976 32.3412   3
   0  21   1 486.182 161.595   3
   0  21  -1 489.659 151.834   3
   0  21   2 202.699 90.3759   1
   0  21  -2 258.380 105.127   3
   0  21   3 189.366 95.7586   1
   0  21  -3 212.808 98.5257   3
   0  22   0 532.160 168.179   3
   0  22   1 66.1748 68.6513   3
   0  22  -1 6.91010 39.4391   3
   0  22  -2 196.207 100.036   3
   1 -22  -2 160.364 111.638   2
  -1 -22   1 37.2204 87.1576   2
   1 -22  -1 261.312 143.047   2
   1 -22   0 49.8875 101.877   2
   1 -22   1 158.704 135.245   2
  -1 -21   3 100.798 60.0208   2
   1 -21  -3 73.7796 99.1923   2
  -1 -21   2-33.4110 60.3728   2
   1 -21  -2 6.61088 75.7122   2
   1 -21  -1 354.361 181.748   2
  -1 -21   1 169.185 123.794   2
   1 -21   0 222.258 145.141   2
   1 -21   1-150.958 128.689   2
   1 -21   2 303.717 156.433   2
   1 -20  -4 122.187 143.486   2
  -1 -20   4 31.5072 40.8872   2
  -1 -20   3-56.2865 51.9856   2
   1 -20  -3-52.8202 98.6404   2
   1 -20  -2 341.312 142.561   2
  -1 -20   2 222.974 124.101   2
  -1 -20   1 29.0589 56.4873   2
   1 -20  -1-79.8264 126.022   2
   1 -20   0 252.178 149.009   2
   1 -20   1 240.301 127.406   2
   1 -20   2-113.600 99.3141   2
   1 -20   3 128.254 61.0005   2
   1 -19  -5 0.31553 53.6240   2
  -1 -19   5 83.5137 57.5015   2
  -1 -19   4 13.4143 65.3015   2
   1 -19  -4 186.271 129.906   2
   1 -19  -3 176.985 127.944   2
  -1 -19   3 221.229 117.874   2
  -1 -19   2-143.009 92.3110   2
   1 -19  -2 28.4737 79.5135   2
   1 -19  -1 429.373 184.120   2
  -1 -19   1 70.6168 73.9056   2
   1 -19   0 401.679 179.190   2
  -1 -19   0 151.868 92.2631   2
   1 -19   1 41.4574 91.3015   2
   1 -19   2 370.575 150.866   2
   1 -19   3 135.207 93.0871   2
   1 -19   4 219.808 135.863   2
   1 -18  -5-4.74904 46.7234   2
  -1 -18   5 103.379 77.8187   2
  -1 -18   4 75.7210 51.7846   2
   1 -18  -4 164.271 125.095   2
  -1 -18   3 70.3431 60.4656   2
   1 -18  -3 21.4934 59.7865   2
  -1 -18   2 724.240 190.130   2
   1 -18  -2 669.467 217.697   2
  -1 -18   2 952.941 192.189   1
   1 -18  -1 386.667 74.3130   1
  -1 -18   1 817.079 179.990   1
  -1 -18   1 402.005 154.235   2
   1 -18  -1 841.091 231.499   2
  -1 -18   0 211.151 108.564   2
   1 -18   0 324.292 148.036   2
   1 -18   0 261.341 50.0280   1
  -1 -18   0 406.970 130.173   1
   1 -18   1 684.351 207.582   2
   1 -18   1 535.060 65.5949   1
   1 -18   2 119.465 91.3028   2
   1 -18   3 295.804 133.258   2
   1 -18   4 124.318 98.8582   2
   1 -18   5 235.565 113.177   2
   1 -17  -5 184.292 122.960   2
  -1 -17   5 188.090 88.8097   2
  -1 -17   4 20.9690 46.8654   2
   1 -17  -4-43.7308 87.4398   2
  -1 -17   3 543.990 140.915   1
  -1 -17   3 398.659 133.893   2
   1 -17  -3 457.950 168.947   2
   1 -17  -2 99.3994 79.3039   2
  -1 -17   2 122.523 62.5645   1
  -1 -17   2 239.702 91.7655   2
   1 -17  -1 146.348 90.6750   2
  -1 -17   1 212.017 111.457   2
  -1 -17   1 354.075 117.311   1
   1 -17  -1 202.972 53.9607   1
  -1 -17   0 426.815 149.319   2
   1 -17   0 493.092 164.758   2
   1 -17   0 551.909 72.0039   1
  -1 -17   0 752.122 172.000   1
   1 -17   1 75.7681 25.2447   1
  -1 -17  -1 110.776 67.5516   1
   1 -17   1 83.5686 73.8664   2
   1 -17   2 840.646 205.588   2
   1 -17   2 815.451 96.7962   1
   1 -17   3 107.333 85.0920   2
   1 -17   4 340.093 145.621   2
   1 -17   5 111.155 79.6775   2
  -1 -16   6-7.34828 57.3386   2
   1 -16  -5-36.3908 88.1808   2
  -1 -16   5 167.828 86.7320   2
   1 -16  -4 469.928 165.396   2
  -1 -16   4 413.496 127.770   2
  -1 -16   3 206.303 82.1219   1
   1 -16  -3 65.0506 68.7640   2
  -1 -16   3 218.577 93.4002   2
  -1 -16   2 231.220 93.8874   2
  -1 -16   2 483.732 128.150   1
   1 -16  -2 360.945 168.711   2
   1 -16  -1 144.301 44.6834   1
  -1 -16   1 76.7243 45.0237   2
   1 -16  -1 213.300 129.578   2
  -1 -16   1 252.847 101.668   1
   1 -16   0 275.337 50.0046   1
  -1 -16   0 407.933 127.930   1
  -1 -16   0 182.009 105.770   2
   1 -16   0 252.544 104.061   2
  -1 -16  -1 688.166 170.735   1
   1 -16   1 627.750 71.3770   1
   1 -16   1 659.532 184.111   2
   1 -16   2 175.008 113.829   2
   1 -16   2 140.996 42.1663   1
   1 -16   3 519.708 91.1854   1
   1 -16   3 593.901 174.745   2
   1 -16   4 512.980 170.304   2
   1 -16   5 7.19774 56.6385   2
   1 -16   5 94.7585 54.1968   1
   1 -16   6 110.071 91.2819   2
  -1 -15   6 108.497 63.0289   2
   1 -15  -5 164.586 109.240   2
  -1 -15   5 387.220 119.184   2
  -1 -15   4 364.789 113.982   1
   1 -15  -4 172.661 94.6663   2
  -1 -15   4 377.468 122.782   2
  -1 -15   3 1027.58 189.019   2
   1 -15  -3 1131.65 246.410   2
  -1 -15   3 1457.63 222.194   1
  -1 -15   2 99.1560 55.2324   1
   1 -15  -2-9.57487 69.2219   2
  -1 -15   2 68.9884 48.6851   2
   1 -15  -1 436.855 73.5028   1
  -1 -15   1 797.740 164.713   1
  -1 -15   1 374.138 121.668   2
   1 -15  -1 614.356 180.453   2
   1 -15   0 583.473 71.5007   1
  -1 -15   0 339.053 122.966   2
   1 -15   0 744.604 188.049   2
  -1 -15   0 752.610 167.349   1
  -1 -15  -1 154.381 82.9683   1
   1 -15   1 143.088 106.350   2
   1 -15   1 97.1928 27.1406   1
   1 -15   2 1520.90 257.535   2
   1 -15   2 1548.03 131.066   1
  -1 -15  -2 1338.41 244.550   1
   1 -15   3 99.3567 44.8095   1
   1 -15   3 198.472 104.260   2
   1 -15   4 293.779 92.1849   3
   1 -15   4 461.333 151.729   2
   1 -15   5 382.704 148.012   2
   1 -15   5 349.494 105.287   1
   1 -15   5 316.625 115.396   3
   1 -15   6 132.688 88.4630   2
   1 -15   6 49.5416 40.4856   1
  -1 -14   6 443.318 110.506   2
   1 -14  -5 216.725 119.335   2
  -1 -14   5 428.962 116.860   2
  -1 -14   4 2192.68 273.888   1
  -1 -14   4 1722.29 228.007   2
   1 -14  -4 1412.05 264.267   2
  -1 -14   3 151.768 71.0947   1
  -1 -14   3 105.684 66.5129   2
   1 -14  -3 135.738 100.998   2
   1 -14  -2 1292.02 255.047   2
  -1 -14   2 1699.44 226.049   1
  -1 -14   2 1152.04 201.836   2
  -1 -14   1 607.768 158.985   2
   1 -14  -1 741.147 175.767   2
   1 -14  -1 660.694 87.2792   1
   1 -14   0 307.738 49.9418   1
  -1 -14   0 407.448 122.341   1
   1 -14   0 446.721 150.364   2
  -1 -14   0 211.840 89.9439   2
   1 -14   1 1437.86 238.797   2
   1 -14   1 1563.92 110.915   1
  -1 -14  -1 1555.18 240.243   1
   1 -14   2 340.297 60.3644   1
  -1 -14  -2 417.258 134.618   1
   1 -14   2 305.532 116.391   2
   1 -14   3 2333.43 330.893   2
   1 -14   4 107.744 68.7442   3
   1 -14   4 286.897 124.528   2
   1 -14   5 625.565 140.945   1
   1 -14   5 876.373 218.378   2
   1 -14   5 592.864 150.098   3
   1 -14   6 230.181 88.6919   1
   1 -14   6 420.610 161.868   2
   1 -14   7-20.6312 28.1886   1
   1 -14   7 160.460 123.524   2
  -1 -13   7 108.738 63.9114   2
  -1 -13   6 500.792 111.745   2
   1 -13  -5 679.784 181.127   2
  -1 -13   5 1110.57 165.656   2
  -1 -13   4 134.076 76.8515   3
  -1 -13   4 203.682 78.6121   2
   1 -13  -4 30.8825 64.1343   2
   1 -13  -3 1543.30 258.379   2
  -1 -13   3 1709.23 216.221   2
   1 -13  -2 329.813 136.243   2
  -1 -13   2 161.395 69.0011   2
   1 -13  -1 443.873 68.7116   1
  -1 -13   1 706.391 143.632   1
  -1 -13   1 469.683 136.451   2
   1 -13  -1 575.448 155.628   2
   1 -13   0 904.800 79.3538   1
   1 -13   0 1066.21 207.630   2
  -1 -13   0 696.974 168.131   2
   1 -13   1 270.979 105.631   2
   1 -13   1 368.362 52.3297   1
  -1 -13  -1 456.588 126.488   1
   1 -13   2 2895.09 339.510   2
   1 -13   2 2658.43 171.097   1
  -1 -13  -2 2706.72 330.025   1
  -1 -13  -3 274.548 113.694   1
   1 -13   3 140.481 41.0926   2
   1 -13   3 265.909 79.8662   3
   1 -13   4 517.633 131.189   3
   1 -13   4 1111.42 248.930   2
   1 -13   5 359.871 116.894   3
   1 -13   5 422.337 115.217   1
   1 -13   5 650.877 191.080   2
   1 -13   6 16.4535 54.5382   2
   1 -13   6 27.7703 41.5286   1
   1 -13   7 103.555 70.7655   1
   1 -13   7 140.107 98.6241   2
  -1 -12   7 227.515 76.3562   2
  -1 -12   6 305.762 82.5200   2
  -1 -12   5 175.195 63.1552   2
   1 -12  -5 120.914 93.4559   2
  -1 -12   4 1895.72 286.050   3
   1 -12  -4 1313.58 239.770   2
  -1 -12   4 1801.64 205.917   2
  -1 -12   3 196.946 76.1386   1
  -1 -12   3 144.726 64.0425   2
   1 -12  -3 39.1750 58.1431   2
  -1 -12   2 1244.21 186.157   2
   1 -12  -2 1728.66 256.215   2
  -1 -12   2 1935.01 232.844   1
   1 -12  -1 462.516 66.4805   1
   1 -12  -1 436.149 137.611   2
  -1 -12   1 381.341 106.498   2
  -1 -12   1 750.916 142.747   1
   1 -12   0 391.449 119.015   2
   1 -12   0 197.659 35.6635   1
  -1 -12   0 324.019 99.6412   1
  -1 -12   0 180.248 90.4104   2
  -1 -12  -1 3812.78 357.457   1
   1 -12   1 3320.28 151.482   1
   1 -12   1 2946.12 326.333   2
  -1 -12  -2 425.076 129.796   1
   1 -12   2 443.125 131.755   2
   1 -12   2 354.703 60.7069   1
   1 -12   3 1158.12 168.196   3
   1 -12   3 1773.41 279.381   2
  -1 -12  -3 1040.89 216.061   1
   1 -12   4 17.4335 34.7397   3
   1 -12   4 34.8754 80.7074   2
   1 -12   5 96.5986 65.0650   3
   1 -12   5 84.7527 55.2945   2
   1 -12   5 140.610 73.9224   1
   1 -12   6 243.674 135.398   2
   1 -12   6 162.080 89.4095   3
   1 -12   6 208.951 91.8239   1
   1 -12   7-12.9110 34.2286   1
   1 -12   7 55.8256 43.2033   2
  -1 -11   7 131.843 57.5907   2
  -1 -11   6 115.398 50.3549   2
  -1 -11   5 914.767 206.724   3
  -1 -11   5 759.837 125.745   2
   1 -11  -5 250.885 82.5781   2
  -1 -11   4 331.027 82.8176   2
  -1 -11   4 354.216 120.550   3
   1 -11  -4 10.3462 98.0525   2
   1 -11  -3 2097.43 281.049   2
  -1 -11   3 1987.49 208.192   2
   1 -11  -2 282.978 99.6750   2
  -1 -11   2 343.289 92.0669   1
  -1 -11   2 165.838 54.1488   2
  -1 -11   1 2138.53 248.900   2
   1 -11  -1 2860.97 312.416   2
  -1 -11   1 2863.33 270.979   1
  -1 -11   0 3538.77 335.086   2
   1 -11   0 3364.65 127.452   1
   1 -11   0 4543.06 379.724   2
   1 -11   1 219.838 92.8045   2
  -1 -11  -1 238.712 91.0183   1
   1 -11   1 213.622 36.6151   1
  -1 -11  -2 2166.92 280.377   1
   1 -11   2 2256.40 287.580   2
   1 -11   3 85.6488 46.6469   3
  -1 -11  -3 106.135 72.8287   1
   1 -11   4 417.341 130.465   2
   1 -11   4 218.757 80.3772   3
   1 -11   4 356.623 93.5659   1
   1 -11   5 411.128 134.765   2
   1 -11   5 330.415 98.5897   1
   1 -11   5 379.547 122.291   3
   1 -11   6 413.442 120.151   1
   1 -11   6 565.631 175.133   2
   1 -11   6 420.447 149.223   3
   1 -11   7 565.191 199.433   2
   1 -11   7 323.242 114.331   1
  -1 -10   7 159.899 61.1029   2
  -1 -10   6 269.784 69.7590   2
  -1 -10   5 355.651 81.0143   2
  -1 -10   5 280.836 117.594   3
   1 -10  -5 31.1413 56.4637   2
  -1 -10   4 3061.82 237.243   2
  -1 -10   4 3623.01 384.481   3
   1 -10  -4 2353.96 308.194   2
  -1 -10   3 10.7976 53.1749   2
   1 -10  -3 36.2521 61.7643   2
  -1 -10   3 85.7856 50.1111   3
  -1 -10   2 3935.74 293.333   2
   1 -10  -2 4671.19 393.683   2
  -1 -10   2 5019.75 348.780   1
  -1 -10   1 2119.34 233.663   2
   1 -10  -1 2571.92 280.084   2
  -1 -10   1 2956.26 262.258   1
   1 -10   0 1615.37 217.309   2
  -1 -10   0 1289.48 187.385   1
   1 -10   1 6645.43 455.773   2
   1 -10   1 5945.28 181.513   1
  -1 -10  -1 6827.78 450.378   1
   1 -10   2 7.14073 12.0459   3
  -1 -10  -2 25.8149 29.9646   1
   1 -10   3 3852.76 390.376   2
   1 -10   3 2883.45 245.511   3
  -1 -10  -3 2944.53 346.479   1
   1 -10   4 394.154 98.4516   1
  -1 -10  -4 322.589 123.868   1
   1 -10   4 455.722 114.969   3
   1 -10   4 424.380 142.215   2
   1 -10   5 754.709 195.561   2
   1 -10   5 738.890 145.186   1
   1 -10   5 802.895 173.719   3
   1 -10   6 708.742 159.544   1
   1 -10   6 636.543 176.084   3
   1 -10   6 813.422 201.887   2
   1 -10   7 33.7442 75.8103   2
   1 -10   7-53.5493 68.6379   1
   1 -10   8 71.7806 64.2680   2
   1 -10   8 206.225 101.857   1
  -1  -9   7-0.22158 25.3549   2
  -1  -9   6 717.475 113.799   2
  -1  -9   5 704.358 107.302   2
   1  -9  -5 394.946 123.016   2
  -1  -9   5 788.464 185.009   3
  -1  -9   4 179.294 87.7254   3
  -1  -9   4 196.081 52.7640   2
   1  -9  -4-26.8367 93.3590   2
  -1  -9   3 4807.70 402.262   3
  -1  -9   3 4582.43 272.485   2
   1  -9  -3 4195.96 361.126   2
  -1  -9   2 2066.35 214.332   1
   1  -9  -2 1777.10 233.123   2
  -1  -9   2 1378.52 159.070   2
   1  -9  -1 1872.36 224.846   2
  -1  -9   1 1442.59 190.615   2
  -1  -9   1 1869.59 203.278   1
   1  -9   0 1915.72 228.723   2
  -1  -9   0 2120.17 233.867   1
   1  -9   1 536.207 52.9199   1
  -1  -9  -1 614.333 139.185   1
   1  -9   2 7112.84 493.418   2
   1  -9   2 5620.49 280.329   3
  -1  -9  -2 6594.03 465.584   1
  -1  -9  -3 1200.12 211.940   1
   1  -9   3 932.360 175.721   2
   1  -9   3 947.234 140.407   3
   1  -9   4 868.826 139.808   1
  -1  -9  -4 548.787 157.723   1
   1  -9   4 819.929 181.306   2
   1  -9   4 720.197 145.681   3
   1  -9   5 1672.16 254.467   3
   1  -9   5 1488.08 256.178   2
   1  -9   5 1658.19 217.288   1
   1  -9   6 60.2394 63.3232   2
   1  -9   6 66.7983 46.3184   1
   1  -9   6 103.252 76.7622   3
   1  -9   7 388.687 152.321   2
   1  -9   7 318.368 123.080   1
   1  -9   8 59.2756 51.8219   2
   1  -9   8-48.4870 41.2810   1
  -1  -8   8-25.3157 39.8093   2
  -1  -8   7 677.861 114.137   2
  -1  -8   6 688.090 104.107   2
  -1  -8   5 164.459 45.0256   2
  -1  -8   5 109.959 79.8950   3
   1  -8  -4 1273.81 197.192   2
  -1  -8   4 1938.00 155.378   2
  -1  -8   4 2180.89 282.548   3
  -1  -8   3 116.252 62.5601   3
   1  -8  -3 64.5261 54.9342   2
  -1  -8   3 80.8891 38.9532   2
  -1  -8   2 2237.01 221.213   1
   1  -8  -2 2548.49 267.020   2
  -1  -8   2 2523.73 207.305   2
  -1  -8   1 1353.87 172.394   2
  -1  -8   1 1616.04 183.171   1
   1  -8  -1 1847.69 212.925   2
   1  -8   0 2137.16 233.408   2
  -1  -8   0 2078.27 217.116   1
  -1  -8  -1 5894.29 394.878   1
   1  -8   1 5968.42 407.885   2
   1  -8   2 80.1279 35.3311   3
  -1  -8  -2 85.5073 56.7195   1
   1  -8   2 73.5642 58.8966   2
   1  -8   3 2305.33 198.150   1
  -1  -8  -3 2288.57 291.653   1
   1  -8   3 2427.67 287.683   2
   1  -8   3 2110.11 214.007   3
   1  -8   4 639.426 118.338   1
   1  -8   4 493.759 136.564   2
   1  -8   4 644.328 136.121   3
  -1  -8  -4 572.162 155.693   1
   1  -8   5 661.041 159.763   3
   1  -8   5 541.014 145.627   2
   1  -8   5 645.864 141.263   1
   1  -8   6 490.585 136.514   1
   1  -8   6 469.895 159.427   3
   1  -8   7 2.21918 27.1798   1
   1  -8   8 304.913 131.647   1
  -1  -7   8 543.023 114.960   2
  -1  -7   7 401.657 90.6113   2
  -1  -7   6 144.328 99.6687   3
  -1  -7   6 277.470 61.1978   2
   1  -7  -5 886.190 175.536   2
  -1  -7   5 1365.88 124.595   2
   1  -7  -4 19.1752 105.280   2
  -1  -7   4 390.744 57.2213   2
  -1  -7   4 309.126 110.296   3
  -1  -7   3 2256.24 156.913   2
   1  -7  -3 1972.91 231.351   2
  -1  -7   3 1821.36 234.777   3
   1  -7  -2 711.515 142.545   2
  -1  -7   2 657.357 94.3457   2
  -1  -7   1 16989.7 575.531   1
   1  -7  -1 16932.5 607.434   2
   1  -7   0 10952.4 504.969   2
   1  -7   1 2255.20 100.784   1
   1  -7   1 2169.86 122.550   3
   1  -7   1 2370.32 242.236   2
   1  -7   2 6110.92 250.655   1
   1  -7   2 5782.22 279.782   3
   1  -7   2 5438.31 394.538   2
   1  -7   3 1958.92 177.573   1
   1  -7   3 1414.05 203.308   2
   1  -7   3 2058.93 215.716   3
   1  -7   4 1974.13 248.146   3
   1  -7   4 2100.51 218.996   1
  -1  -7  -4 1668.06 267.009   1
   1  -7   5 1384.80 198.988   1
   1  -7   5 1593.14 252.544   3
   1  -7   6 1135.32 204.267   1
   1  -7   6 1067.29 235.101   3
   1  -7   7 575.696 167.690   1
   1  -7   8-22.8889 61.6329   1
  -1  -6   8-81.2154 58.6320   2
  -1  -6   7 481.742 96.3852   2
  -1  -6   6 478.409 159.662   3
  -1  -6   6 79.0118 32.3308   2
  -1  -6   5 723.735 189.717   3
  -1  -6   5 479.809 64.9829   2
   1  -6  -4 1600.36 213.136   2
  -1  -6   4 1373.18 105.086   2
   1  -6  -3 935.341 145.304   2
  -1  -6   3 941.729 83.6999   2
  -1  -6   2 1984.31 148.942   2
   1  -6  -2 1980.13 212.831   2
   1  -6  -1 6629.40 3663.56   2
   1  -6   0 14514.9 565.776   2
   1  -6   1 2861.08 134.636   3
   1  -6   1 3432.20 289.188   2
   1  -6   1 3433.06 130.787   1
   1  -6   2 932.454 149.635   2
   1  -6   2 1011.53 121.733   3
   1  -6   2 1093.57 108.515   1
   1  -6   3 5912.62 367.556   3
   1  -6   3 6104.79 315.776   1
   1  -6   4 3281.58 272.516   1
   1  -6   4 3423.87 327.345   3
   1  -6   5 140.698 80.1471   3
   1  -6   5 165.632 70.6321   1
  -1  -6  -5 121.806 68.8337   1
   1  -6   6 868.743 213.811   3
   1  -6   6 1091.63 202.115   1
   1  -6   7-39.4815 60.5320   1
   1  -6   8 318.019 138.556   1
  -1  -5   8-2.72013 33.0099   2
  -1  -5   6 617.478 94.1844   2
  -1  -5   6 831.601 213.327   3
  -1  -5   5 1162.17 117.550   2
  -1  -5   5 1884.02 282.537   3
   1  -5  -4 719.555 153.356   2
  -1  -5   4 129.785 23.6786   2
   1  -5  -3 4470.13 301.425   2
  -1  -5   3 4038.70 139.777   2
   1  -5  -2 3746.95 264.868   2
   1  -5  -1 2748.06 224.349   2
   1  -5   0 3372.12 261.759   2
   1  -5   1 3358.56 135.670   1
   1  -5   1 2651.88 137.065   3
   1  -5   1 3102.76 253.997   2
   1  -5   2 9750.77 382.669   3
   1  -5   2 9731.26 328.233   1
   1  -5   3 769.448 112.679   1
   1  -5   3 761.193 133.170   3
   1  -5   4 3195.34 272.358   1
   1  -5   4 3096.76 317.752   3
   1  -5   5 1279.03 231.489   3
  -1  -5  -5 1145.81 225.016   1
   1  -5   5 1258.64 194.071   1
   1  -5   6 42.0122 34.0531   3
   1  -5   6 48.5498 40.1312   1
   1  -5   7 98.4401 79.4138   1
   1  -5   8 25.7768 40.9882   1
   1  -5   9 89.2434 89.0680   1
  -1  -4  10 117.591 106.728   1
  -1  -4   8-31.6467 53.6197   2
  -1  -4   6 1360.49 270.316   3
   1  -4  -4 3789.89 343.901   3
   1  -4  -4 3578.17 283.052   2
   1  -4  -3 349.403 92.1586   3
   1  -4  -3 1321.40 172.389   2
   1  -4  -2 4166.87 263.429   2
   1  -4  -2 2831.54 207.095   3
   1  -4  -1 8953.20 366.701   2
   1  -4  -1 9959.90 259.824   3
   1  -4   0 6363.56 336.867   2
   1  -4   1 7743.19 225.171   1
   1  -4   1 7881.93 255.569   3
   1  -4   2 523.034 79.7242   1
   1  -4   2 530.462 94.0592   3
   1  -4   3 4931.24 292.502   1
   1  -4   3 4814.22 343.610   3
   1  -4   4 556.625 117.190   1
   1  -4   4 420.417 123.683   3
  -1  -4  -5 1396.99 247.564   1
   1  -4   5 1589.62 265.673   3
   1  -4   5 1947.55 243.994   1
   1  -4   6 508.226 160.586   3
   1  -4   6 613.921 156.154   1
   1  -4   7 155.045 90.0406   1
   1  -4   8 375.371 147.354   1
   1  -4   9 30.3272 45.8191   1
  -1  -3  10 27.8899 47.9036   1
  -1  -3   8 101.957 58.1648   2
  -1  -3   7 278.662 74.8008   2
  -1  -3   6 1297.04 264.697   3
   1  -3  -6 1140.12 249.031   3
  -1  -3   6 931.046 115.212   2
   1  -3  -5 2303.03 306.514   3
  -1  -3   4 1021.82 82.5406   2
   1  -3  -4 866.976 167.608   3
   1  -3  -3 6003.86 367.785   3
   1  -3  -3 7938.54 353.790   2
   1  -3  -2 3936.38 241.169   3
   1  -3  -2 5045.50 260.393   2
   1  -3  -1 42733.6 532.230   3
   1  -3  -1 43264.3 767.137   2
   1  -3   0 22570.6 309.438   1
   1  -3   0 27892.3 615.296   2
   1  -3   1 6778.43 228.179   1
   1  -3   2 11178.5 450.688   3
   1  -3   2 11555.9 380.228   1
   1  -3   3 823.203 152.702   3
   1  -3   3 937.506 133.291   1
   1  -3   4 4312.97 386.829   3
   1  -3   4 4327.57 323.594   1
   1  -3   5 1253.13 235.112   3
   1  -3   5 1689.39 234.327   1
   1  -3   6 1230.18 220.666   1
   1  -3   6 990.283 232.146   3
   1  -3   7 604.975 170.943   1
   1  -3   8 37.4974 50.6360   1
   1  -3   9 197.590 117.975   1
  -1  -2  10 40.3780 62.5365   1
  -1  -2   9 98.3842 120.967   1
  -1  -2   8 131.448 70.6176   2
  -1  -2   7 918.749 141.167   2
   1  -2  -7 1344.91 281.678   3
  -1  -2   6 1591.28 162.159   2
   1  -2  -6 1750.14 287.635   3
  -1  -2   6 2111.41 342.512   3
  -1  -2   5 1988.32 157.928   2
   1  -2  -5 312.259 125.423   3
  -1  -2   4 5104.95 185.435   2
   1  -2  -4 5195.24 394.189   3
   1  -2  -3 1708.72 195.959   3
   1  -2  -3 3682.36 234.861   2
   1  -2  -2 1381.01 145.610   3
   1  -2  -2 5068.02 267.024   2
   1  -2  -1 2422.35 133.024   3
   1  -2  -1 2644.03 178.597   2
   1  -2   0 2572.87 123.202   1
   1  -2   1 7882.94 262.935   1
   1  -2   2 2387.98 214.466   3
   1  -2   2 2410.59 177.489   1
   1  -2   3 9220.42 412.530   1
   1  -2   3 8758.79 493.852   3
   1  -2   4 859.383 181.836   3
   1  -2   4 1030.09 164.906   1
   1  -2   5 482.346 155.683   3
   1  -2   5 825.243 169.334   1
   1  -2   6 658.610 174.015   1
   1  -2   6 412.461 154.228   3
   1  -2   7 78.9343 85.7111   1
   1  -2   8 708.959 195.964   1
   1  -2   9-4.71159 43.7778   1
  -1  -1  10 81.5614 84.4684   1
  -1  -1   9 63.4210 65.4489   1
  -1  -1   8 76.0093 58.6144   2
   1  -1  -7 110.754 80.7205   3
  -1  -1   7 670.360 142.097   2
   1  -1  -6 1921.93 298.202   3
  -1  -1   6 2581.58 221.175   2
  -1  -1   5 3490.47 216.538   2
   1  -1  -5 3787.83 380.647   3
  -1  -1   4 3895.85 196.260   2
   1  -1  -4 451.910 135.782   3
  -1  -1   3 3214.12 126.907   2
   1  -1  -3 3771.55 283.756   3
   1  -1  -3 4405.51 230.657   2
   1  -1  -2 13768.3 327.547   2
   1  -1  -2 12142.6 407.406   3
   1  -1  -1 3307.93 174.239   2
   1  -1  -1 3414.72 169.613   3
   1  -1   0 3649.52 166.219   1
   1  -1   1 11692.7 351.302   1
   1  -1   2 8700.70 353.074   1
   1  -1   3 756.197 147.509   3
   1  -1   3 870.101 133.444   1
   1  -1   4 3603.52 301.413   1
   1  -1   4 3162.72 347.625   3
   1  -1   5 1448.73 265.946   3
   1  -1   5 1468.85 223.393   1
   1  -1   6 245.483 99.4046   1
   1  -1   6 97.6396 73.1710   3
   1  -1   7 273.651 109.906   1
   1  -1   8-13.7042 58.7093   1
   1  -1   9 465.681 175.302   1
  -1   0  10 173.783 138.552   1
  -1   0   9 151.084 106.093   1
   1   0  -8-36.3386 52.1520   3
  -1   0   8 100.156 56.8182   2
   1   0  -7 45.9221 55.0954   3
  -1   0   7 497.625 127.627   2
  -1   0   6 719.520 195.456   3
   1   0  -6 608.825 175.448   3
   1   0  -5 3477.83 368.507   3
  -1   0   5 5306.25 294.039   2
   1   0  -4 9091.63 501.657   3
  -1   0   4 8846.65 321.501   2
  -1   0   3 1051.23 124.551   2
   1   0  -3 30.5553 40.7339   3
  -1   0   2 2926.45 142.085   2
   1   0  -2 1757.79 173.061   3
   1   0  -1 17529.3 412.493   3
   1   0   0 9456.33 2986.66   1
   1   0   1 10105.0 347.793   1
   1   0   2 431.407 85.4637   1
   1   0   3 8499.46 405.204   1
  -1   0  -3 8225.18 425.315   1
   1   0   4 1202.50 221.345   3
   1   0   4 1833.62 220.588   1
   1   0   5 335.978 131.271   3
   1   0   5 341.068 115.515   1
   1   0   6 509.249 144.525   1
   1   0   7 210.921 102.189   1
   1   0   8 594.999 187.333   1
   1   0   9 9.37408 34.8569   1
  -1   1  10 30.8734 43.0990   1
  -1   1   9 8.33249 51.3752   2
   1   1  -9 38.5108 65.2335   3
  -1   1   9-45.0724 59.0114   1
  -1   1   8 361.669 149.257   1
   1   1  -8 254.986 125.497   3
  -1   1   8 119.473 75.4828   2
   1   1  -7 142.286 93.3244   3
  -1   1   7 157.545 72.0009   2
   1   1  -6 2361.17 329.078   3
  -1   1   6 2602.47 376.245   3
  -1   1   6 2234.66 227.959   2
   1   1  -5 4053.21 382.824   3
  -1   1   5 4858.37 303.565   2
  -1   1   4 4339.81 256.846   2
   1   1  -4 365.851 120.935   3
   1   1  -3 3479.49 271.884   3
  -1   1   3 3639.39 191.935   2
   1   1  -2 11844.1 427.464   3
  -1   1   2 11841.5 338.744   2
   1   1  -1 3526.93 207.322   3
   1   1   0 2984.26 182.558   1
  -1   1  -1 11954.8 351.957   1
   1   1   1 10604.4 383.765   1
   1   1   2 7768.45 355.278   1
  -1   1  -2 8070.43 349.971   1
  -1   1  -3 889.455 136.637   1
   1   1   3 811.428 132.405   1
   1   1   4 3331.56 295.203   1
   1   1   4 2722.85 337.226   3
   1   1   5 1366.82 214.708   1
   1   1   5 1401.88 263.542   3
   1   1   6 140.662 78.6485   1
   1   1   7 186.589 94.5922   1
   1   1   8-12.0778 46.1269   1
   1   1   9 222.639 117.561   1
  -1   2  10 14.4425 72.9154   1
   1   2  -9 25.0528 48.2295   3
  -1   2   9-154.085 87.1836   2
  -1   2   9-14.9098 66.6477   1
   1   2  -8 32.1154 45.5573   3
  -1   2   8 10.6682 52.1159   2
  -1   2   8 32.3334 73.5213   1
  -1   2   7 1743.99 300.926   1
   1   2  -7 1748.69 312.737   3
   1   2  -6 1853.51 294.654   3
  -1   2   6 2171.94 346.022   3
  -1   2   6 2018.31 231.738   2
  -1   2   5 1737.64 203.462   2
   1   2  -5 467.837 136.906   3
   1   2  -4 6328.64 417.680   3
  -1   2   4 5596.87 311.711   2
  -1   2   3 1879.20 159.982   2
   1   2  -3 1626.72 191.738   3
  -1   2   2 1035.92 131.892   3
   1   2  -2 1167.02 149.247   3
  -1   2   1 1785.36 115.831   3
   1   2  -1 2153.36 177.900   3
   1   2   0 2250.58 173.378   1
  -1   2   0 2491.77 120.530   1
  -1   2  -1 6967.20 249.512   1
   1   2   1 6807.55 322.517   1
   1   2   2 2219.35 197.725   1
  -1   2  -2 2492.09 186.776   1
   1   2   3 9348.77 449.336   1
   1   2   4 679.433 138.431   1
   1   2   5 471.716 155.552   3
   1   2   5 707.695 159.195   1
   1   2   6 526.098 153.992   1
   1   2   7-17.7695 54.5786   1
   1   2   8 591.584 180.391   1
   1   2   9 63.2845 71.2661   1
  -1   3  10 174.562 121.913   1
   1   3  -9 43.1433 57.3064   3
  -1   3   9 48.4740 63.8044   1
   1   3  -8 578.029 195.063   3
  -1   3   8 942.558 241.046   1
  -1   3   7 396.077 148.947   1
  -1   3   7 299.481 116.734   2
   1   3  -7 341.515 140.393   3
   1   3  -6 1301.50 245.482   3
  -1   3   6 1064.78 173.619   2
  -1   3   6 1378.39 280.824   3
  -1   3   5 2708.09 343.958   3
   1   3  -5 2799.05 317.436   3
  -1   3   5 1892.26 222.321   2
  -1   3   4 914.098 176.797   3
  -1   3   4 788.670 120.359   2
   1   3  -4 804.044 155.232   3
  -1   3   3 5667.18 370.388   3
   1   3  -3 6265.05 383.561   3
  -1   3   3 6080.76 310.240   2
  -1   3   2 4750.26 262.393   2
   1   3  -2 4430.48 279.682   3
  -1   3   2 4176.21 248.488   3
   1   3  -1 42601.5 846.472   3
  -1   3   1 40377.1 518.001   3
   1   3   0 24383.0 587.685   1
  -1   3   0 22927.4 316.666   1
   1   3   1 5778.64 318.602   1
  -1   3  -1 7043.56 231.282   1
   1   3   2 9684.88 433.023   1
   1   3   3 666.099 120.096   1
   1   3   4 4458.73 351.957   1
   1   3   5 1434.03 222.251   1
   1   3   5 1230.21 262.439   3
   1   3   6 1059.99 204.752   1
   1   3   7 837.914 203.586   1
   1   3   8 32.1144 55.0840   1
   1   3   9 230.197 130.288   1
   1   4 -10 58.8131 82.6134   3
  -1   4  10 121.305 107.634   1
   1   4  -9 314.159 169.682   3
  -1   4   9 520.461 190.154   1
  -1   4   8 39.4019 60.6993   2
   1   4  -8 278.931 140.702   3
  -1   4   8 388.160 155.904   1
  -1   4   7 688.590 185.238   1
  -1   4   7 359.685 123.484   2
   1   4  -7 601.573 184.292   3
  -1   4   6 1312.27 272.738   3
  -1   4   6 1485.19 243.656   1
  -1   4   6 698.659 141.826   2
   1   4  -6 1342.04 245.206   3
  -1   4   5 510.716 84.3996   2
  -1   4   5 968.760 210.679   3
   1   4  -5 1018.29 193.770   3
   1   4  -4 3278.73 312.236   3
  -1   4   4 3226.42 334.160   3
  -1   4   4 2891.75 258.856   2
  -1   4   3 375.579 80.9807   2
   1   4  -3 481.511 105.735   3
  -1   4   3 361.478 97.7606   3
   1   4  -2 2644.00 116.600   2
  -1   4   2 2680.04 202.628   3
   1   4  -2 2805.93 235.117   3
  -1   4   1 9858.25 253.247   3
   1   4  -1 9217.72 420.725   3
   1   4   0 4627.49 276.871   1
   1   4   1 6275.69 334.651   1
   1   4   2 474.440 100.468   1
   1   4   3 3873.78 308.879   1
   1   4   4 391.660 112.009   1
   1   4   5 1647.25 242.153   1
   1   4   5 1262.58 270.999   3
   1   4   6 733.002 177.696   1
   1   4   7 128.408 84.5742   1
   1   4   8 382.438 148.212   1
   1   4   9 48.1149 41.0292   1
   1   5  -9-45.3166 57.0047   3
  -1   5   9-66.8725 85.2914   1
  -1   5   8 61.7493 49.5643   2
  -1   5   8 649.238 190.602   1
   1   5  -8 593.976 197.662   3
   1   5  -7 258.437 117.224   3
  -1   5   7 38.8422 55.5448   2
  -1   5   7 165.812 91.3721   1
  -1   5   6 816.026 177.827   1
  -1   5   6 545.057 131.027   2
   1   5  -6 902.093 201.300   3
  -1   5   6 852.756 224.157   3
  -1   5   5 1919.66 247.713   1
  -1   5   5 1773.91 289.658   3
  -1   5   5 1162.51 189.118   2
   1   5  -5 1639.39 243.458   3
   1   5  -4 382.232 106.109   3
  -1   5   4 399.996 121.398   3
  -1   5   4 408.174 98.6177   1
  -1   5   4 211.861 62.9006   2
   1   5  -3 3126.89 280.265   3
  -1   5   3 3268.92 269.405   2
  -1   5   3 2256.75 245.988   3
  -1   5   2 4277.67 259.285   3
   1   5  -2 4057.40 289.236   3
   1   5  -1 2382.08 183.648   2
  -1   5   1 1715.03 108.915   3
   1   5  -1 1638.40 189.107   3
   1   5   0 2931.14 224.900   1
   1   5   1 2885.59 240.709   1
   1   5   2 8355.49 437.203   1
   1   5   3 773.576 139.316   1
   1   5   4 2957.13 295.917   1
   1   5   5 1117.48 200.234   1
   1   5   6 58.5601 54.4034   1
   1   5   7 117.548 91.2957   1
   1   5   8 45.1026 42.8879   1
   1   5   9 18.7639 36.9721   1
  -1   6   9 146.191 115.934   1
   1   6  -9 75.7140 68.9590   3
  -1   6   8-12.2702 36.9192   1
   1   6  -8-1.35577 56.4741   3
   1   6  -7 759.136 209.298   3
  -1   6   7 818.797 200.369   1
  -1   6   7 183.322 92.7512   2
  -1   6   6 507.575 174.986   3
  -1   6   6 76.3027 58.8954   2
  -1   6   6 484.975 140.388   1
   1   6  -6 421.419 132.765   3
   1   6  -5 540.411 146.917   3
  -1   6   5 835.532 166.389   1
  -1   6   5 496.988 131.744   2
  -1   6   5 467.231 153.662   3
  -1   6   4 2062.66 226.916   1
  -1   6   4 1511.23 239.132   3
  -1   6   4 1940.14 243.397   2
   1   6  -4 2134.10 258.963   3
  -1   6   3 1145.95 140.151   1
   1   6  -3 1097.18 168.351   3
  -1   6   3 938.709 149.730   2
  -1   6   3 1222.24 185.500   3
   1   6  -2 1770.08 135.388   2
  -1   6   2 1954.60 186.386   3
  -1   6   2 2041.56 150.549   1
   1   6  -2 2093.97 218.117   3
  -1   6   1 3094.77 1636.89   3
   1   6  -1 4370.43 3300.59   3
  -1   6   1 3658.14 1376.81   1
   1   6   0 15907.0 541.376   1
   1   6   0 15834.4 614.247   2
   1   6   1 3856.31 279.798   1
   1   6   2 1036.29 159.887   1
  -1   6  -2 955.771 126.201   3
   1   6   3 6205.30 406.755   1
   1   6   4 2941.51 302.588   1
   1   6   5 93.5576 61.5468   1
   1   6   6 1013.19 212.704   1
   1   6   7 60.8065 70.6852   1
   1   6   8 429.241 169.115   1
   1   7  -9 12.3049 27.7938   3
  -1   7   9 53.8053 71.7723   1
   1   7  -8 710.503 216.703   3
  -1   7   8 906.995 232.135   1
  -1   7   7 140.714 85.0029   2
  -1   7   7 393.477 133.811   1
   1   7  -7 501.565 167.929   3
  -1   7   6 160.570 114.959   3
   1   7  -6 215.914 99.2904   3
  -1   7   6 263.927 110.974   1
  -1   7   6 212.776 100.542   2
  -1   7   5 1084.10 202.060   2
  -1   7   5 1662.25 222.289   1
  -1   7   5 1780.50 295.280   3
   1   7  -5 1516.25 244.910   3
  -1   7   4 343.406 112.667   2
   1   7  -4 455.368 126.683   3
  -1   7   4 437.692 103.119   1
  -1   7   3 2023.55 187.947   1
  -1   7   3 1985.97 240.199   2
   1   7  -3 1949.25 152.838   2
  -1   7   3 1508.34 210.777   3
   1   7  -3 1904.93 232.795   3
  -1   7   2 510.235 79.5774   1
   1   7  -2 569.639 127.955   3
   1   7  -2 543.593 81.8442   2
  -1   7   2 282.272 77.0178   3
  -1   7   1 17898.7 301.400   1
   1   7  -1 17136.7 581.868   2
  -1   7   1 18952.0 425.603   3
   1   7  -1 18261.7 679.036   3
   1   7   0 9344.31 511.712   2
   1   7   0 7662.28 404.664   1
  -1   7  -1 2827.72 149.550   3
   1   7   1 2452.81 228.495   1
  -1   7  -2 6544.90 320.157   3
   1   7   2 6243.54 395.530   1
  -1   7  -3 2153.00 228.797   3
   1   7   3 1950.34 235.438   1
   1   7   4 1189.64 245.206   2
   1   7   4 1984.27 251.759   1
   1   7   5 570.214 175.685   2
   1   7   5 1530.50 234.564   1
   1   7   6 999.738 211.971   1
   1   7   7 610.265 177.818   1
   1   7   8-19.8981 62.9106   1
   1   8  -9 143.512 104.829   3
  -1   8   9 147.421 101.922   1
   1   8  -8 33.0742 36.9760   3
  -1   8   8 85.7410 92.4892   1
  -1   8   7 623.874 174.012   1
   1   8  -7 677.373 196.572   3
  -1   8   6 879.592 185.617   1
  -1   8   6 937.587 235.817   3
   1   8  -6 882.207 208.380   3
  -1   8   6 259.173 114.508   2
   1   8  -5 141.183 71.2311   3
  -1   8   5 53.6351 60.2809   3
  -1   8   5 105.912 60.5809   1
  -1   8   5 54.4550 62.1585   2
  -1   8   4 1916.44 212.720   1
  -1   8   4 1537.48 240.378   2
   1   8  -4 2034.67 265.464   3
   1   8  -3 58.3607 20.0583   2
  -1   8   3 116.315 44.1522   1
   1   8  -3 133.040 61.6040   3
  -1   8   3 110.286 61.0737   3
  -1   8   2 2035.48 151.285   1
   1   8  -2 1967.47 177.841   2
  -1   8   2 1416.71 175.484   3
   1   8  -2 2099.51 239.436   3
   1   8  -1 1474.85 180.222   2
  -1   8   1 1651.21 100.442   1
   1   8  -1 1696.09 216.223   3
   1   8   0 2323.87 227.102   1
   1   8   0 2246.49 253.725   2
  -1   8   0 1677.42 93.7801   3
   1   8   1 5798.13 366.410   1
  -1   8  -1 5982.90 223.579   3
  -1   8  -2 58.8890 32.6235   3
   1   8   2 100.280 57.2082   1
  -1   8  -3 2323.64 235.081   3
   1   8   3 2345.24 270.063   1
   1   8   4 214.232 93.2139   2
  -1   8  -4 698.776 149.624   3
   1   8   4 597.648 145.668   1
   1   8   5 555.050 148.565   1
   1   8   6 452.853 143.730   1
   1   8   7 2.23272 33.2383   1
   1   8   8 267.785 123.559   1
   1   9  -9-17.2199 28.7120   3
  -1   9   9-60.4103 66.8054   1
   1   9  -8 316.369 135.201   3
  -1   9   8 317.368 132.295   1
  -1   9   7 94.8706 79.4402   1
   1   9  -7 80.6243 63.2198   3
  -1   9   6 512.506 180.395   3
  -1   9   6 271.452 132.456   2
  -1   9   6 593.408 156.831   1
   1   9  -6 733.514 188.490   3
  -1   9   5 977.471 172.345   1
  -1   9   5 850.860 211.159   3
   1   9  -5 991.256 200.620   3
  -1   9   5 576.815 173.834   2
   1   9  -4 124.765 63.2618   3
  -1   9   4 130.031 61.2845   1
  -1   9   4 143.953 87.3752   2
  -1   9   3 4149.24 356.065   3
   1   9  -3 4904.55 388.859   3
   1   9  -3 3700.53 257.417   2
  -1   9   3 4446.32 274.296   1
   1   9  -2 1189.63 145.045   2
  -1   9   2 1815.07 201.510   3
  -1   9   2 2024.39 153.093   1
   1   9  -2 1882.38 231.922   3
  -1   9   1 1876.10 111.250   1
   1   9  -1 1420.44 191.120   2
   1   9  -1 2103.73 251.284   3
  -1   9   0 1389.16 100.716   3
   1   9   0 2067.94 217.557   1
   1   9   0 1649.46 239.245   2
   1   9   1 672.607 136.391   1
  -1   9  -1 460.030 68.8664   3
  -1   9  -2 7197.57 340.324   3
   1   9   2 6961.85 438.263   1
   1   9   3 1063.93 186.310   1
  -1   9  -3 1136.37 160.874   3
   1   9   4 452.895 168.456   2
   1   9   4 783.598 171.854   1
  -1   9  -4 781.615 157.204   3
  -1   9  -5 1469.02 246.915   3
   1   9   5 1778.45 267.330   1
   1   9   6 93.1056 69.3932   1
   1   9   7 304.860 130.560   1
   1   9   8 21.5486 47.0684   1
   1  10  -9 80.2888 91.2612   3
  -1  10   9 114.151 97.1847   1
   1  10  -8 15.4046 29.1909   3
  -1  10   8-60.7343 61.5546   1
  -1  10   7 211.376 99.9506   1
   1  10  -7 165.840 95.3535   3
  -1  10   6 266.143 98.6720   1
   1  10  -6 338.006 126.466   3
  -1  10   5 291.169 95.7548   1
   1  10  -5 341.377 116.248   3
  -1  10   5 271.104 125.304   3
  -1  10   5 176.283 81.1107   2
   1  10  -4 3678.47 366.918   3
  -1  10   4 2762.90 353.684   2
  -1  10   4 3407.19 281.167   1
  -1  10   3 34.9258 35.3667   3
   1  10  -3 102.874 55.3838   3
  -1  10   3 4.26633 43.7933   2
  -1  10   3 92.4021 39.5738   1
   1  10  -3 15.1347 30.8384   2
   1  10  -2 4136.37 301.357   2
  -1  10   2 5022.96 250.473   1
   1  10  -2 5044.91 394.695   3
   1  10  -1 2211.66 250.131   2
  -1  10   1 2781.73 145.651   1
   1  10  -1 2767.59 304.236   3
   1  10   0 1642.88 204.796   1
  -1  10   0 1183.53 106.712   3
  -1  10  -1 7049.49 269.824   3
   1  10   1 7518.90 440.039   1
  -1  10  -2 23.4407 19.3235   3
   1  10   2 31.4064 41.7994   1
  -1  10  -3 3487.83 289.077   3
   1  10   3 3660.71 346.851   1
   1  10   3 2647.56 412.052   2
  -1  10  -4 442.194 117.125   3
   1  10   4 458.036 131.995   1
   1  10   5 659.655 172.586   1
  -1  10  -5 635.077 161.474   3
   1  10   6 699.454 183.070   1
   1  10   7 4.09577 33.7248   1
   1  10   8 335.151 142.486   1
  -1  11   8 86.6268 65.7471   1
   1  11  -8 156.889 103.476   3
  -1  11   7 0.73974 40.2992   1
   1  11  -7 115.127 93.3888   3
  -1  11   6 55.1249 52.8400   1
   1  11  -6 144.978 88.2888   3
  -1  11   5 766.986 205.366   3
   1  11  -5 886.531 196.771   3
  -1  11   5 775.610 150.753   1
  -1  11   4 265.383 117.823   2
  -1  11   4 321.293 90.4657   1
   1  11  -4 380.598 121.124   3
  -1  11   3 2206.29 269.824   3
  -1  11   3 1932.46 303.236   2
   1  11  -3 1590.49 197.965   2
   1  11  -3 2658.79 304.898   3
  -1  11   3 2489.71 211.751   1
   1  11  -2 369.444 109.234   3
  -1  11   2 357.352 70.4003   1
   1  11  -2 166.882 57.9752   2
  -1  11   1 2681.60 154.178   1
   1  11  -1 2772.55 312.779   3
   1  11   0 4998.09 358.252   1
  -1  11   0 4273.64 216.389   3
  -1  11  -1 239.566 54.0459   3
  -1  11  -1 154.436 78.0285   2
   1  11   1 270.637 126.101   2
   1  11   1 263.161 82.1483   1
   1  11   2 1715.99 319.686   2
   1  11   2 1942.51 239.818   1
  -1  11  -2 1794.50 172.428   3
   1  11   3 160.624 97.7793   2
  -1  11  -3 175.478 68.7830   3
   1  11   3 139.746 71.0120   1
   1  11   4 193.621 94.3137   1
  -1  11  -4 291.028 100.480   3
   1  11   5 349.718 123.052   1
  -1  11  -5 353.125 118.593   3
   1  11   6 536.506 164.394   1
   1  11   7 279.188 112.969   1
   1  11   8 26.6050 42.5220   1
  -1  12   8-51.4123 58.3846   1
   1  12  -8 36.0901 54.8535   3
  -1  12   7 306.690 120.120   1
   1  12  -7 495.841 167.124   3
   1  12  -6 422.067 141.378   3
  -1  12   6 360.878 117.141   1
  -1  12   5 82.4201 64.6562   3
   1  12  -5 212.631 102.737   3
  -1  12   5 190.267 79.3842   1
  -1  12   4 1870.21 289.012   3
  -1  12   4 2356.86 242.125   1
   1  12  -4 2602.12 326.191   3
   1  12  -3 172.741 70.7018   2
  -1  12   3 155.091 54.5126   1
   1  12  -3 190.592 84.9900   3
  -1  12   3 138.218 71.9101   3
  -1  12   3 63.6331 53.0789   2
  -1  12   2 1608.69 156.978   1
   1  12  -2 1807.71 254.560   3
  -1  12   1 647.408 79.9792   1
   1  12  -1 685.750 158.998   3
  -1  12   0 461.594 144.884   2
   1  12   0 365.684 103.258   1
   1  12   0 303.388 130.020   2
  -1  12   0 210.449 55.8115   3
   1  12   1 2984.72 413.291   2
   1  12   1 3322.62 307.048   1
  -1  12  -1 2648.09 324.310   2
  -1  12  -1 3288.75 213.275   3
  -1  12  -2 446.141 87.0467   3
   1  12   2 352.959 159.070   2
   1  12   2 347.113 107.942   1
   1  12   3 1547.60 235.093   1
  -1  12  -3 1688.46 204.624   3
  -1  12  -4 90.8860 57.7557   3
   1  12   4-5.61948 35.3170   1
   1  12   5 236.718 110.084   1
  -1  12  -5 149.948 74.6961   3
  -1  12  -6 119.170 80.6056   3
   1  12   6 205.737 110.602   1
   1  12   7 3.82132 34.4196   1
   1  13  -8 417.987 176.206   3
  -1  13   8 291.658 128.300   1
  -1  13   7-44.6179 64.9066   1
   1  13  -7-0.29440 45.8814   3
   1  13  -6 654.578 184.725   3
  -1  13   6 632.922 154.719   1
   1  13  -5 1703.15 289.944   3
  -1  13   5 1391.61 278.864   3
  -1  13   5 1550.13 221.447   1
  -1  13   4 101.906 69.7430   3
   1  13  -4 139.664 78.4003   3
   1  13  -4 29.4918 32.3231   2
  -1  13   4 198.893 70.5812   1
  -1  13   3 2566.70 232.791   1
  -1  13   3 1863.53 267.557   3
   1  13  -3 2560.70 322.418   3
   1  13  -2 392.080 127.331   3
  -1  13   2 412.150 142.797   2
  -1  13   2 469.199 84.6415   1
   1  13  -1 707.350 168.667   3
  -1  13   1 820.211 205.159   2
  -1  13   1 820.296 95.0400   1
   1  13  -1 823.354 178.606   2
   1  13   0 1258.92 187.823   1
   1  13   0 1007.85 225.709   2
  -1  13   0 1160.71 236.420   2
  -1  13   0 1248.18 137.332   3
  -1  13  -1 390.427 134.325   2
  -1  13  -1 493.937 88.4394   3
   1  13   1 414.437 114.911   1
   1  13   1 358.032 153.126   2
  -1  13  -2 2608.81 221.356   3
   1  13   2 2155.83 396.674   2
   1  13   2 2740.94 299.131   1
  -1  13  -3 301.113 90.4171   3
   1  13   3 265.659 102.816   1
  -1  13  -4 682.156 152.974   3
   1  13   4 650.572 169.176   1
   1  13   5 552.838 164.076   1
  -1  13  -5 454.987 137.751   3
  -1  13  -6-0.71955 38.6589   3
   1  13   6 70.7993 80.9794   1
   1  13   7 272.937 129.173   1
   1  14  -8 23.5121 29.0104   3
  -1  14   8 65.5957 71.3728   1
   1  14  -7 571.517 189.449   3
  -1  14   7 380.269 132.127   1
   1  14  -6 467.644 157.889   3
  -1  14   6 420.488 125.256   1
  -1  14   5 431.952 118.084   1
  -1  14   5 326.346 141.700   3
   1  14  -5 519.309 163.994   3
  -1  14   4 2299.33 250.043   1
  -1  14   4 1666.48 282.567   3
   1  14  -4 2338.07 324.834   3
   1  14  -3 115.757 77.8342   3
  -1  14   3 110.587 52.3553   1
   1  14  -2 1628.76 255.867   3
   1  14  -2 1235.70 212.084   2
  -1  14   2 1647.63 163.407   1
   1  14  -1 1184.09 226.255   3
  -1  14   1 743.038 206.914   2
   1  14  -1 666.041 162.929   2
  -1  14   0 498.394 165.808   2
   1  14   0 321.486 98.8216   1
   1  14   0 254.446 119.658   2
  -1  14   0 234.924 70.1110   3
   1  14   1 1587.68 229.979   1
   1  14   1 1223.86 281.322   2
  -1  14  -1 1550.32 161.378   3
  -1  14  -1 1612.59 282.249   2
  -1  14  -2 251.566 95.9293   2
  -1  14  -2 417.045 91.8230   3
   1  14   2 349.915 105.132   1
   1  14   3 1722.68 252.503   1
  -1  14  -3 1949.92 223.810   3
  -1  14  -4 88.9784 60.9166   3
   1  14   4 115.012 70.4256   1
  -1  14  -5 811.112 183.115   3
   1  14   5 740.426 193.552   1
   1  14   6 350.748 144.501   1
  -1  14  -6 350.464 137.287   3
   1  14   7-6.56548 37.9551   1
   1  15  -7-36.7414 63.1165   3
  -1  15   7-1.33770 39.4620   1
  -1  15   6 33.0062 37.8115   1
   1  15  -6 31.2735 56.2005   3
  -1  15   5 282.179 129.726   3
  -1  15   5 396.851 111.613   1
   1  15  -5 432.900 145.224   3
  -1  15   4 293.035 115.477   3
  -1  15   4 416.499 109.977   1
   1  15  -4 367.262 133.216   3
   1  15  -3 876.550 189.665   2
   1  15  -3 1286.63 242.112   3
  -1  15   3 1394.45 180.394   1
   1  15  -2 79.6639 44.7414   2
   1  15  -2 138.333 75.7877   3
  -1  15   2 109.290 38.5890   1
   1  15  -1 655.318 172.585   3
   1  15  -1 506.577 150.398   2
  -1  15   0 565.605 105.454   3
   1  15   0 416.973 152.886   2
  -1  15  -1 130.833 52.2889   3
   1  15   1 203.728 87.7196   1
  -1  15  -2 1611.15 183.538   3
   1  15   2 1464.97 230.232   1
  -1  15  -3 118.255 55.4611   3
   1  15   3 117.180 69.1718   1
  -1  15  -4 344.494 99.4091   3
   1  15   4 361.416 124.101   1
  -1  15  -5 579.335 156.447   3
   1  15   5 512.956 158.073   1
  -1  15  -6 28.6396 35.2681   3
   1  15   6 84.6062 64.1672   1
   1  16  -7 310.693 152.785   3
  -1  16   7 139.041 75.8425   1
   1  16  -6 60.3505 27.2021   3
  -1  16   6 121.979 75.6205   1
  -1  16   5 56.9068 43.2941   1
   1  16  -5 67.1161 55.9851   3
  -1  16   4 518.371 160.580   3
   1  16  -4 385.547 108.735   2
  -1  16   4 789.079 152.674   1
   1  16  -4 838.913 200.823   3
   1  16  -3 217.871 99.2275   3
   1  16  -3 84.0467 63.2573   2
  -1  16   3 278.979 79.6737   1
   1  16  -2 280.346 112.517   2
   1  16  -2 527.507 154.495   3
  -1  16   2 401.056 90.1007   1
   1  16  -1 193.230 90.7577   2
   1  16  -1 289.591 114.851   3
  -1  16   1 187.485 67.1752   3
   1  16   0 345.950 122.219   3
  -1  16   0 354.332 89.4127   3
   1  16   1 692.226 161.221   1
  -1  16  -1 670.807 117.902   3
  -1  16  -2 137.895 53.6379   3
   1  16   2 225.427 93.7422   1
  -1  16  -3 649.444 133.946   3
   1  16   3 715.899 174.131   1
   1  16   4 355.745 127.963   1
  -1  16  -4 567.213 137.727   3
  -1  16  -5 141.314 86.8080   3
   1  16   5 99.7956 78.5954   1
  -1  16  -6 251.364 113.078   3
   1  16   6 159.830 103.064   1
  -1  17   6 31.4946 63.5938   1
   1  17  -6 67.1048 80.0178   3
   1  17  -5 482.420 172.231   3
  -1  17   5 305.419 110.224   1
   1  17  -4 60.7775 45.8975   3
   1  17  -4 63.1354 52.5569   2
  -1  17   4 37.4737 55.2747   3
  -1  17   4 17.2462 18.3174   1
   1  17  -3 770.873 193.536   3
  -1  17   3 694.328 132.636   1
   1  17  -3 308.009 125.442   2
   1  17  -2 150.111 100.134   2
  -1  17   2 300.625 78.0949   1
   1  17  -2 279.589 109.640   3
   1  17  -1 384.464 146.118   3
  -1  17   1 286.399 93.8406   3
  -1  17   0 797.437 136.363   3
   1  17   0 721.228 193.862   3
  -1  17  -1 70.5242 40.5358   3
   1  17   1 140.584 75.1749   1
   1  17   2 826.016 179.507   1
  -1  17  -2 797.091 138.487   3
   1  17   3-13.1247 35.2653   1
  -1  17  -3 39.0606 30.9296   3
  -1  17  -4 302.297 106.806   3
   1  17   4 244.836 107.095   1
   1  17   5 142.868 86.2152   1
  -1  17  -5 131.863 72.8778   3
  -1  18   6-17.9125 51.4094   1
   1  18  -6 16.2732 52.2025   3
   1  18  -5 88.2076 79.4291   3
  -1  18   5 16.8680 20.4911   1
   1  18  -4 153.302 87.8089   3
   1  18  -4 25.8102 34.1718   2
  -1  18   4 239.490 89.7285   1
  -1  18   4 80.8277 64.9666   3
   1  18  -3-1.72230 39.4522   2
   1  18  -3 4.18257 26.4601   3
  -1  18   3 39.1287 32.9235   1
   1  18  -2 1429.62 272.170   3
  -1  18   2 1399.12 171.327   1
   1  18  -1 975.609 226.018   3
  -1  18   1 962.184 173.107   3
   1  18   0 448.276 154.545   3
  -1  18   0 391.241 98.6633   3
  -1  18  -1 965.793 152.098   3
   1  18   1 891.564 183.271   1
  -1  18  -2 31.1206 30.0974   3
   1  18   2 65.7415 62.5722   1
   1  18   3 237.420 96.8725   1
  -1  18  -3 259.276 80.5177   3
  -1  18  -4 49.4830 39.6977   3
   1  18   4 89.2650 66.8444   1
   1  18   5 216.259 109.600   1
   1  19  -5 46.4118 38.3277   3
  -1  19   5 33.6762 23.7785   1
   1  19  -4 58.6435 27.6446   3
  -1  19   4 75.8849 54.2028   1
  -1  19   3 445.854 116.140   1
   1  19  -3 598.995 181.894   3
   1  19  -2 100.138 77.6917   3
  -1  19   1 667.150 145.317   3
   1  19  -1 705.587 200.491   3
  -1  19   0 518.745 125.252   3
   1  19   0 394.411 147.583   3
  -1  19  -1 35.7059 20.4264   3
   1  19   1 151.092 79.4274   1
   1  19   2 637.550 163.471   1
  -1  19  -2 651.017 130.082   3
  -1  19  -3 30.3563 33.7685   3
   1  19   3 97.5515 70.5712   1
   1  19   4 55.6507 36.0924   1
   1  20  -4 362.096 150.149   3
  -1  20   4 312.596 106.121   1
   1  20  -3-36.0250 64.0324   3
  -1  20   3 12.9307 23.0568   1
   1  20  -2 412.388 153.272   3
  -1  20   2 484.055 145.125   3
  -1  20   1 124.290 70.2986   3
   1  20  -1 97.1800 79.5802   3
   1  20   0 272.908 123.182   3
  -1  20   0 481.066 123.309   3
  -1  20  -1 504.203 117.747   3
   1  20   1 469.696 167.205   3
   1  20   2 16.9135 41.9620   1
   1  20   3 349.856 128.681   1
   1  21  -3 407.569 169.717   3
   1  21  -2 33.8406 50.3656   3
  -1  21   2 97.4834 71.7159   3
   1  21  -1 562.322 189.605   3
   1  21   0 514.932 172.994   3
   1  21   1-33.9056 20.6144   3
   1  21   2 212.206 96.5576   1
   1  22  -2 256.603 127.073   3
   1  22  -1 220.521 117.419   3
   1  22   0 119.581 73.0826   3
   1  22   1 238.566 133.854   3
   2 -21  -2 181.728 120.540   2
   2 -21  -1-84.1371 81.5025   2
   2 -21   0 139.228 122.507   2
   2 -20  -4 30.8831 61.7727   2
   2 -20  -3 145.683 127.836   2
   2 -20  -2 95.7189 106.520   2
   2 -20  -1 543.043 194.078   2
   2 -20   0 26.9671 64.5989   2
   2 -20   1 311.896 162.849   2
   2 -20   2 147.524 104.262   2
   2 -19  -5-79.7395 101.289   2
   2 -19  -4-47.2020 84.4710   2
   2 -19  -3 18.4384 84.8167   2
   2 -19  -2 328.266 167.846   2
   2 -19  -1-87.3799 60.9568   2
   2 -19   0 433.222 173.358   2
   2 -19   1 85.4512 48.8649   2
   2 -19   2-52.0863 94.1272   2
   2 -19   3 318.215 157.125   2
   2 -18  -5 36.7108 79.8612   2
   2 -18  -4 156.266 118.233   2
   2 -18  -3 12.9388 71.9072   2
   2 -18  -2 96.4347 96.5573   2
   2 -18  -1 256.455 145.804   2
   2 -18   0 70.1457 60.9255   2
   2 -18   1 652.253 198.161   2
   2 -18   2 138.204 95.9566   2
   2 -18   3-241.730 131.759   2
   2 -17  -6 17.7733 77.0232   2
   2 -17  -5 78.3575 91.0771   2
   2 -17  -4 53.2096 59.7990   2
   2 -17  -3 94.4675 114.645   2
   2 -17  -2 239.765 141.128   2
   2 -17  -1 28.3153 60.3715   2
   2 -17   0 589.351 182.833   2
   2 -17   1 148.646 100.371   2
   2 -17   2 302.441 138.107   2
   2 -17   3 687.549 211.728   2
   2 -17   4 6.65014 46.2228   2
   2 -16  -7-175.088 110.258   2
   2 -16  -6 8.89629 66.3349   2
   2 -16  -5-117.785 124.371   2
   2 -16  -4-53.4223 98.1248   2
   2 -16  -3 118.951 93.1849   2
   2 -16  -2 146.430 92.5017   2
   2 -16  -1 371.364 147.671   2
   2 -16   0 73.5995 100.643   2
   2 -16   1 940.598 227.502   2
   2 -16   2 265.540 111.544   2
   2 -16   3 166.920 103.155   2
   2 -16   4 315.600 139.894   2
   2 -16   5 141.310 61.4446   2
   2 -15  -7 120.253 95.3822   2
   2 -15  -6-103.114 88.2771   2
   2 -15  -5 132.969 111.870   2
   2 -15  -4 98.9625 81.8464   2
   2 -15  -3 273.995 139.419   2
   2 -15  -2 841.351 215.499   2
   2 -15  -1 302.561 131.319   2
   2 -15   0 1485.74 269.701   2
   2 -15   1 349.296 147.176   2
   2 -15   2 161.197 96.0608   2
   2 -15   3 483.848 175.677   2
   2 -15   4 172.904 133.140   2
   2 -15   5 755.877 222.710   2
   2 -14  -7 1.46185 69.7009   2
   2 -14  -6 96.7871 82.0991   2
   2 -14  -5 25.4243 84.0752   2
   2 -14  -4 157.419 98.4710   2
   2 -14  -3 826.863 203.510   2
   2 -14  -2 40.1888 73.4234   2
   2 -14  -1 1127.09 228.123   2
   2 -14   0 340.561 130.284   2
   2 -14   1 1359.26 254.432   2
   2 -14   2 659.789 191.634   2
   2 -14   3 83.9232 23.6714   1
   2 -14   3 163.542 94.1881   2
   2 -14   4 872.820 241.476   2
   2 -14   4 691.502 95.2348   1
   2 -14   5-24.3398 70.4047   2
   2 -13  -7 5.03733 67.6489   2
   2 -13  -6-27.2539 78.3384   2
   2 -13  -5 306.672 134.087   2
   2 -13  -4 536.175 158.148   2
   2 -13  -3 121.092 69.1374   2
   2 -13  -2 565.566 154.749   2
  -2 -13   2 681.255 163.088   1
  -2 -13   1 46.2055 41.3599   1
   2 -13  -1-38.8867 80.7435   2
   2 -13   0 926.075 197.238   2
   2 -13   1 287.765 112.615   2
   2 -13   2 1187.14 261.447   2
   2 -13   3 1342.02 272.628   2
   2 -13   3 931.392 118.204   3
   2 -13   3 1023.03 95.5289   1
   2 -13   4-11.5802 27.0370   3
   2 -13   4 21.0668 19.3734   1
   2 -13   5 325.221 148.621   2
   2 -13   5 243.673 69.3479   1
   2 -13   6-33.4176 66.1998   2
   2 -12  -7-101.608 81.2246   2
   2 -12  -6 84.2394 89.0928   2
   2 -12  -5 46.6563 63.5461   2
   2 -12  -4 412.469 173.921   2
  -2 -12   3 1409.75 234.905   1
   2 -12  -3 952.851 198.325   2
  -2 -12   2 124.505 70.3049   1
   2 -12  -2 198.938 95.1462   2
  -2 -12   1 1047.55 199.038   1
   2 -12  -1 979.534 193.779   2
   2 -12   0 286.804 123.762   2
  -2 -12   0 187.784 82.6764   1
   2 -12   1 1364.93 250.287   2
   2 -12   2 676.459 198.020   2
   2 -12   3 86.5352 78.3707   2
   2 -12   3 29.0486 23.8529   1
   2 -12   3 34.9224 26.7740   3
   2 -12   4 1152.36 258.427   2
   2 -12   4 773.660 111.646   1
   2 -12   4 770.356 138.796   3
   2 -12   5-49.7492 107.193   2
   2 -12   5-4.72355 24.6636   1
   2 -12   6 228.902 126.185   2
   2 -12   6 171.282 66.3474   1
   2 -11  -7 139.362 85.6400   2
   2 -11  -6-47.3078 72.9157   2
   2 -11  -5 873.628 196.863   2
   2 -11  -4 174.318 90.9160   2
  -2 -11   3 885.588 184.637   1
   2 -11  -3 653.145 164.381   2
   2 -11  -2 3589.58 361.227   2
  -2 -11   2 3952.43 370.895   1
   2 -11  -1 802.830 177.828   2
  -2 -11   1 783.965 167.020   1
   2 -11   0 3150.39 363.960   2
  -2 -11   0 2597.53 320.476   1
   2 -11   1 1313.54 246.768   2
  -2 -11  -1 1043.32 210.761   1
   2 -11   2 268.721 38.9512   1
   2 -11   2 214.968 41.7169   3
   2 -11   3 399.603 70.1956   1
   2 -11   3 288.268 70.6238   3
   2 -11   4 138.739 61.5101   3
   2 -11   4 168.992 107.424   2
   2 -11   4 112.837 44.8896   1
   2 -11   5 425.979 98.0933   1
   2 -11   5 533.485 143.635   3
   2 -11   5 648.808 213.705   2
   2 -11   6-3.13247 46.0338   2
   2 -11   6 4.89093 23.9297   1
   2 -10  -7-64.4332 66.8243   2
   2 -10  -6 487.640 152.795   2
   2 -10  -5-88.1531 99.4212   2
   2 -10  -4 731.211 171.881   2
  -2 -10   4 948.157 213.452   3
  -2 -10   3 2817.02 317.391   1
   2 -10  -3 2141.90 283.164   2
  -2 -10   2 1370.96 213.570   1
   2 -10  -2 1143.31 195.219   2
   2 -10  -1 5204.28 433.125   2
  -2 -10   1 4774.92 399.943   1
   2 -10   0 1220.57 222.680   2
  -2 -10   0 1011.90 196.670   1
   2 -10   1 3097.14 371.394   2
  -2 -10  -1 2505.94 321.400   1
   2 -10   2 1537.87 276.123   2
  -2 -10  -2 1045.45 214.298   1
   2 -10   2 1094.39 95.2957   1
   2 -10   2 877.261 89.0018   3
   2 -10   3 246.097 67.5355   3
   2 -10   3 295.387 133.785   2
   2 -10   3 191.720 50.5291   1
   2 -10   4 855.210 156.589   3
   2 -10   4 1217.10 266.640   2
   2 -10   4 752.265 119.588   1
   2 -10   5 49.7234 22.2274   3
   2 -10   5-17.7881 82.2289   2
   2 -10   5 35.0486 26.4749   1
   2 -10   6 535.988 185.410   2
   2 -10   6 245.200 87.2015   1
   2 -10   7-103.416 93.7957   2
   2 -10   7 71.0654 47.9610   1
   2  -9  -6 49.4509 61.7954   2
   2  -9  -5 665.551 170.575   2
  -2  -9   4 463.391 149.614   3
   2  -9  -4 295.187 112.163   2
  -2  -9   3 274.220 107.456   1
   2  -9  -3 281.972 99.3765   2
  -2  -9   2 1029.94 187.280   1
   2  -9  -2 1027.88 187.652   2
   2  -9  -1 180.712 72.4178   2
  -2  -9   1 264.682 92.2725   1
   2  -9   0 2127.10 282.697   2
   2  -9   1 1581.91 258.709   2
  -2  -9  -1 1517.72 242.618   1
   2  -9   2 673.732 176.840   2
   2  -9   2 553.292 75.2444   1
   2  -9   2 439.064 70.2689   3
  -2  -9  -2 566.326 153.896   1
   2  -9   3 1245.16 160.980   3
   2  -9   3 1430.03 260.777   2
   2  -9   3 1207.51 133.041   1
   2  -9   4 314.085 127.403   2
   2  -9   4 242.261 86.0460   3
   2  -9   4 249.380 71.1734   1
   2  -9   5 87.8331 61.6724   3
   2  -9   5 128.074 58.5997   1
   2  -9   5 267.072 134.092   2
   2  -9   6 66.9213 62.7697   3
   2  -9   6 43.7442 43.7237   2
   2  -9   6 57.3649 33.8896   1
   2  -9   7-253.470 140.679   2
   2  -9   7 56.5283 40.1101   1
   2  -8  -6 386.791 130.180   2
   2  -8  -5-176.634 127.757   2
  -2  -8   4 965.663 209.789   3
   2  -8  -4 630.055 163.193   2
  -2  -8   3 2613.67 289.269   1
   2  -8  -3 2261.60 259.018   2
   2  -8  -2 768.577 149.669   2
   2  -8  -1 1194.36 198.310   2
   2  -8   0 1463.69 227.701   2
   2  -8   1 2755.74 128.275   1
   2  -8   1 3564.57 379.743   2
   2  -8   2 765.870 181.997   2
  -2  -8  -2 472.277 137.856   1
   2  -8   2 691.578 91.1073   1
   2  -8   2 527.972 84.6414   3
   2  -8   3 157.611 59.4700   3
   2  -8   3 241.451 106.282   2
   2  -8   3 170.339 47.4945   1
  -2  -8  -3 179.612 91.3002   1
   2  -8   4 1124.56 189.472   3
   2  -8   4 1312.11 264.623   2
   2  -8   4 991.864 144.671   1
   2  -8   5 35.3385 32.0627   3
   2  -8   5 39.7596 32.6973   1
   2  -8   6 214.373 105.341   3
   2  -8   6 218.479 81.6807   1
   2  -8   7 47.5685 20.6694   1
   2  -7  -6-52.2446 83.5020   2
  -2  -7   5 2526.52 355.814   3
   2  -7  -5 1224.35 215.186   2
   2  -7  -4 221.169 88.4022   3
   2  -7  -4 205.052 62.5337   2
   2  -7  -3 562.380 110.330   3
   2  -7  -3 423.868 107.929   2
   2  -7  -2 9461.65 512.352   2
   2  -7  -1 3364.28 327.235   2
   2  -7   0 8039.86 528.293   2
   2  -7   1 224.870 44.7353   1
   2  -7   1 176.938 37.0694   3
   2  -7   2 1659.07 251.313   2
   2  -7   2 2003.10 165.896   1
   2  -7   2 2043.27 178.014   3
   2  -7   3 1028.45 159.153   3
  -2  -7  -3 860.637 196.602   1
   2  -7   3 1068.01 140.290   1
   2  -7   4 61.5877 42.6146   1
   2  -7   4 32.2811 27.1537   3
   2  -7   5 1500.13 250.254   3
   2  -7   5 1487.89 203.041   1
   2  -7   6 536.937 136.714   1
   2  -7   7 64.7965 44.9921   1
   2  -6  -6 326.725 114.151   2
   2  -6  -6 891.896 207.253   3
   2  -6  -5 21.9462 30.9427   3
  -2  -6   5 138.422 109.363   3
   2  -6  -5-38.1422 69.2786   2
   2  -6  -4 964.854 155.092   2
   2  -6  -4 1142.24 181.781   3
   2  -6  -3 4218.52 317.696   2
   2  -6  -3 3832.79 285.426   3
   2  -6  -2 1686.04 152.446   3
   2  -6  -2 1704.36 211.276   2
   2  -6  -1 6551.17 440.600   2
   2  -6  -1 4841.83 178.428   3
   2  -6   0 1590.24 223.193   2
   2  -6   1 8036.82 291.067   1
   2  -6   1 6748.24 464.999   2
   2  -6   1 7146.04 280.597   3
   2  -6   2 2444.22 194.809   1
   2  -6   2 2435.47 210.270   3
   2  -6   3 557.799 119.356   3
   2  -6   3 570.569 101.690   1
  -2  -6  -3 625.256 164.452   1
   2  -6   4 2112.69 272.837   3
   2  -6   4 2010.78 215.732   1
   2  -6   5 263.920 110.273   3
   2  -6   5 204.203 76.7874   1
   2  -6   6 269.175 101.665   1
   2  -6   7 377.394 122.448   1
   2  -5  -7 1236.27 265.059   3
   2  -5  -6 101.247 77.2289   3
   2  -5  -6-57.1282 87.5422   2
   2  -5  -5 648.599 136.908   2
   2  -5  -5 926.080 189.500   3
   2  -5  -4 825.280 157.349   3
   2  -5  -4 800.755 141.459   2
   2  -5  -3 181.242 65.9419   3
   2  -5  -3 547.330 108.342   2
   2  -5  -2 2425.44 244.334   2
   2  -5  -2 1642.85 154.310   3
   2  -5  -1 349.885 93.9570   2
   2  -5  -1 380.146 57.7018   3
   2  -5   0 4318.66 184.257   3
   2  -5   0 4110.84 333.849   2
   2  -5   1 1980.54 154.430   1
   2  -5   2 2360.53 199.931   1
   2  -5   2 2265.91 212.508   3
  -2  -5  -3 2031.10 285.563   1
   2  -5   3 2282.59 253.235   3
   2  -5   3 2228.26 209.044   1
   2  -5   4 199.381 86.2901   3
   2  -5   4 257.670 77.9823   1
   2  -5   5 481.567 147.369   3
   2  -5   5 600.707 135.958   1
   2  -5   6 106.196 55.1524   1
   2  -5   7 214.427 92.7054   1
   2  -5   8 52.2684 68.9181   1
   2  -4  -8 277.540 136.950   3
   2  -4  -7 10.0625 47.4253   3
   2  -4  -6 639.943 133.556   2
   2  -4  -6 1306.85 241.509   3
   2  -4  -5 730.738 164.915   3
   2  -4  -5 1153.50 156.956   2
   2  -4  -4 1241.73 160.532   2
   2  -4  -4 1275.66 191.946   3
   2  -4  -3 3653.87 270.467   2
   2  -4  -3 3639.04 273.748   3
   2  -4  -2 1547.43 205.220   2
   2  -4  -2 760.907 108.851   3
   2  -4  -1 3426.71 186.449   3
   2  -4  -1 4300.64 331.246   2
   2  -4   0 2341.95 160.424   1
   2  -4   0 2015.90 230.883   2
   2  -4   1 4436.10 250.911   1
   2  -4   2 2246.73 202.841   1
   2  -4   3 1458.82 206.366   3
   2  -4   3 1562.22 181.413   1
  -2  -4  -3 1385.42 230.102   1
  -2  -4  -4 3090.47 376.731   1
   2  -4   4 3194.06 346.721   3
   2  -4   4 3205.89 286.002   1
   2  -4   5 175.138 95.3832   3
   2  -4   5 164.032 66.5103   1
   2  -4   6 498.043 134.743   1
   2  -4   7 168.844 79.9164   1
   2  -4   8 107.605 80.2882   1
   2  -3  -9 268.045 142.224   3
   2  -3  -8 15.5721 68.2528   3
   2  -3  -7 393.872 143.926   3
   2  -3  -6-24.1879 55.9995   3
  -2  -3   6 1.46536 60.8729   3
   2  -3  -5 1382.13 167.639   2
   2  -3  -5 1788.66 255.484   3
   2  -3  -4 1768.58 185.342   2
   2  -3  -4 1156.45 181.184   3
   2  -3  -3 2712.64 231.152   2
   2  -3  -3 941.811 141.262   3
   2  -3  -2 10460.0 399.082   3
   2  -3  -2 10482.6 469.639   2
   2  -3  -1 430.623 99.6106   2
   2  -3  -1 340.711 65.1422   3
   2  -3   0 6345.81 306.578   1
   2  -3   1 1656.50 162.605   1
   2  -3   2 4957.87 314.069   1
  -2  -3  -3 2749.74 315.956   1
   2  -3   3 2861.11 301.907   3
   2  -3   3 2994.19 261.137   1
   2  -3   4 92.3723 68.5123   3
   2  -3   4 98.3389 50.0170   1
  -2  -3  -4 39.3887 39.9747   1
   2  -3   5 1532.15 218.548   1
   2  -3   5 1486.36 267.720   3
   2  -3   6 556.406 145.097   1
   2  -3   7 343.000 127.454   1
   2  -3   8 89.7722 71.0081   1
   2  -2  -9 187.705 111.012   3
  -2  -2   8 78.9751 31.6545   2
   2  -2  -8 449.167 170.976   3
   2  -2  -7 117.965 84.6260   3
   2  -2  -6 447.689 142.042   3
  -2  -2   6 620.110 184.402   3
   2  -2  -5 118.743 71.4703   3
  -2  -2   5 131.090 85.2254   3
   2  -2  -4 940.965 167.275   3
   2  -2  -4 1833.21 178.146   2
   2  -2  -3 7287.09 337.996   2
   2  -2  -3 8641.35 426.712   3
   2  -2  -2 1625.17 190.187   2
   2  -2  -2 924.815 125.265   3
   2  -2  -1 2062.64 200.298   2
   2  -2  -1 1791.28 162.401   3
   2  -2   0 1364.45 145.813   1
   2  -2   1 3956.54 2760.27   1
  -2  -2  -1 3284.40 2890.43   1
   2  -2   2 2840.21 247.751   1
  -2  -2  -3 539.539 136.500   1
   2  -2   3 512.947 108.214   1
  -2  -2  -4 1156.60 219.519   1
   2  -2   4 1178.71 218.834   3
   2  -2   4 1319.29 194.939   1
   2  -2   5 55.8336 44.9097   3
   2  -2   5 94.9957 66.4417   1
   2  -2   6 125.344 80.5324   1
   2  -2   7 207.351 104.295   1
   2  -2   8 10.1054 30.1634   1
   2  -1 -10-5.01822 57.6813   3
   2  -1  -9 108.874 100.599   3
  -2  -1   8 58.9102 34.2252   2
   2  -1  -8 301.863 140.472   3
   2  -1  -7 649.487 188.041   3
  -2  -1   7 285.853 68.2256   2
  -2  -1   6 141.285 45.2477   2
  -2  -1   6 105.399 70.7132   3
   2  -1  -6 127.751 88.2756   3
   2  -1  -5 2007.61 173.841   2
   2  -1  -5 2635.76 299.473   3
  -2  -1   5 2878.68 354.101   3
   2  -1  -4 3204.28 215.043   2
   2  -1  -4 1766.70 219.647   3
   2  -1  -3 532.430 128.325   3
  -2  -1   3 377.679 109.168   3
   2  -1  -2 5043.88 285.128   2
  -2  -1   2 5609.26 369.629   3
   2  -1  -2 6060.66 328.782   3
  -2  -1   1 708.888 115.674   1
   2  -1  -1 637.031 105.964   3
   2  -1   0 2651.59 224.619   1
  -2  -1   0 2661.33 237.175   1
   2  -1   1 3157.14 242.366   1
  -2  -1  -1 2909.53 256.516   1
   2  -1   2 1214.61 172.472   1
  -2  -1  -3 1721.74 241.004   1
   2  -1   3 2287.22 243.794   1
   2  -1   4 342.246 126.705   3
  -2  -1  -4 354.798 114.420   1
   2  -1   4 471.169 116.256   1
   2  -1   5 549.110 169.316   3
   2  -1   5 732.971 162.408   1
   2  -1   6 252.637 100.872   1
   2  -1   7 180.704 101.252   1
   2  -1   8 183.033 103.245   1
   2   0 -10 193.828 130.549   3
   2   0  -9 55.0795 63.1438   3
   2   0  -8 106.976 89.7734   3
  -2   0   8-6.95373 31.0550   2
  -2   0   7 40.7293 39.5384   2
   2   0  -7 86.1307 74.1439   3
   2   0  -6 1055.35 215.992   3
  -2   0   6 783.419 124.797   2
  -2   0   6 1289.51 264.225   3
   2   0  -5 159.275 76.7076   3
  -2   0   5 290.143 76.8772   2
  -2   0   5 276.969 115.433   3
   2   0  -4 3728.06 203.505   2
   2   0  -4 4056.05 338.716   3
   2   0  -3 9068.28 332.812   2
  -2   0   3 11104.3 537.454   3
   2   0  -3 10937.8 499.689   3
   2   0  -2 2395.37 184.863   2
   2   0  -2 2969.64 240.123   3
  -2   0   2 2676.42 246.940   3
  -2   0   1 4486.87 281.676   1
   2   0  -1 4506.85 303.695   3
   2   0   0 1027.13 156.522   1
  -2   0   0 1071.59 146.053   1
   2   0   1 5042.03 3280.49   1
  -2   0  -1 5310.92 3336.14   1
   2   0   2 2349.42 247.512   1
  -2   0  -2 2042.00 227.744   1
   2   0   3 985.405 162.663   1
  -2   0  -4 3716.46 367.130   1
   2   0   4 3904.56 343.713   1
   2   0   5 266.271 119.983   3
   2   0   5 386.741 115.464   1
  -2   0  -5 267.873 104.916   1
   2   0   6 907.214 195.697   1
   2   0   7 289.306 121.951   1
   2   0   8-42.6818 73.1812   1
   2   1 -10 38.1353 45.2621   3
  -2   1  10 8.33532 48.1619   1
   2   1  -9 115.725 92.2390   3
   2   1  -8 286.785 129.235   3
  -2   1   8 24.9243 26.5429   2
  -2   1   7 150.368 57.5212   2
   2   1  -7 468.591 163.931   3
  -2   1   6-25.1760 41.3288   2
   2   1  -6 185.829 97.1709   3
  -2   1   6 231.622 116.296   3
  -2   1   5 1812.54 189.098   2
   2   1  -5 2505.71 298.899   3
  -2   1   5 2903.27 350.989   3
   2   1  -4 1726.16 120.294   2
  -2   1   4 1089.11 141.906   2
   2   1  -4 1368.77 202.750   3
   2   1  -3 334.742 98.8068   3
  -2   1   3 281.585 89.6882   3
  -2   1   2 5341.28 336.882   3
   2   1  -2 5461.43 342.557   3
  -2   1   1 807.517 113.805   1
   2   1  -1 726.314 131.749   3
   2   1   0 2284.52 236.722   1
  -2   1   0 2172.36 201.610   1
   2   1   1 2928.66 253.666   1
  -2   1  -1 2901.50 232.651   1
   2   1   2 973.589 159.183   1
  -2   1  -2 1030.90 156.345   1
   2   1   3 1887.07 237.381   1
   2   1   4 514.763 129.047   1
  -2   1  -4 390.048 115.855   1
   2   1   5 849.701 180.687   1
   2   1   6 288.407 113.840   1
   2   1   7 290.247 119.097   1
   2   1   8 177.254 99.7572   1
  -2   2  10 88.7172 86.3587   1
   2   2 -10 76.3429 83.5683   3
   2   2  -9 74.4360 67.0001   3
   2   2  -8 543.993 189.431   3
  -2   2   8 186.562 77.6032   2
  -2   2   7-8.13465 45.3743   2
   2   2  -7 166.988 101.000   3
  -2   2   6 363.598 94.4627   2
  -2   2   6 595.494 181.893   3
   2   2  -6 621.859 169.246   3
  -2   2   5 82.3228 51.9330   2
   2   2  -5 198.196 88.5405   3
  -2   2   5 201.239 96.9256   3
   2   2  -4 821.802 168.455   3
   2   2  -4 901.673 66.1942   2
  -2   2   4 848.162 139.886   2
   2   2  -3 8746.21 474.132   3
  -2   2   3 8457.28 447.298   3
   2   2  -2 908.821 149.081   3
  -2   2   2 851.690 128.490   3
  -2   2   1 1823.14 163.827   1
   2   2  -1 1918.69 222.704   3
   2   2   0 1278.71 173.870   1
  -2   2   0 1415.65 146.543   1
   2   2   1 3620.10 3033.01   1
  -2   2  -1 4308.78 2749.81   1
  -2   2  -2 2642.42 237.565   1
   2   2   2 2549.58 263.459   1
   2   2   3 787.887 154.780   1
  -2   2  -4 1337.69 207.677   1
   2   2   4 1289.73 212.432   1
   2   2   5 44.6008 49.8772   1
   2   2   6 241.021 110.716   1
   2   2   7 262.006 112.521   1
   2   2   8-1.84097 55.4960   1
   2   3 -10 12.1114 54.7981   3
  -2   3  10 86.9252 91.3356   1
   2   3  -9 180.755 118.359   3
  -2   3   9 329.745 169.215   1
   2   3  -8-4.47504 34.1625   3
  -2   3   8-156.988 75.5902   2
  -2   3   7 214.708 81.5077   2
   2   3  -7 428.297 152.654   3
  -2   3   6-37.1855 50.0914   2
  -2   3   6 54.1640 52.8730   3
   2   3  -6 30.9712 50.2257   3
  -2   3   5 1565.98 208.203   2
   2   3  -5 2029.30 276.993   3
  -2   3   5 2045.88 292.691   3
   2   3  -4 1446.87 219.530   3
  -2   3   4 1378.96 185.305   2
  -2   3   4 1243.61 198.501   3
  -2   3   3 638.100 123.988   2
  -2   3   3 776.838 134.105   3
   2   3  -3 710.047 143.256   3
  -2   3   2 9976.48 419.940   3
   2   3  -2 10860.6 534.332   3
   2   3  -1 379.177 104.576   3
  -2   3   1 379.658 70.6536   1
   2   3   0 6640.09 418.819   1
  -2   3   0 6308.32 297.100   1
  -2   3  -1 1495.51 150.054   1
   2   3   1 1361.79 184.775   1
  -2   3  -2 5339.57 324.128   1
   2   3   2 5105.62 384.228   1
   2   3   3 3259.17 328.995   1
   2   3   4 64.9466 50.9693   1
   2   3   5 1655.18 256.368   1
   2   3   6 673.114 171.664   1
   2   3   7 373.966 140.473   1
   2   3   8 139.714 87.1606   1
   2   4 -10 1.74941 44.1876   3
  -2   4  10 106.841 82.2669   1
   2   4  -9-35.6007 61.0526   3
  -2   4   9 48.8191 66.2809   1
   2   4  -8 370.674 166.446   3
  -2   4   8 129.754 85.8584   2
   2   4  -7-2.97545 51.6263   3
  -2   4   7-49.6249 59.5824   2
  -2   4   6 869.281 166.282   2
   2   4  -6 1347.07 250.108   3
  -2   4   6 1566.16 293.364   3
  -2   4   5 572.966 128.835   2
  -2   4   5 710.585 171.918   3
   2   4  -5 702.052 164.744   3
  -2   4   4 974.485 160.931   2
   2   4  -4 1311.25 208.009   3
  -2   4   4 1158.33 192.114   3
  -2   4   3 3301.17 298.375   2
  -2   4   3 3519.29 282.371   3
   2   4  -3 3786.96 339.474   3
  -2   4   2 563.651 95.3059   3
   2   4  -2 776.085 160.508   3
   2   4  -1 3547.77 331.395   3
  -2   4   1 3600.70 206.108   1
   2   4   0 2237.89 240.029   1
  -2   4   0 2255.80 161.722   1
   2   4   1 4185.93 336.039   1
  -2   4  -1 4695.21 251.918   1
  -2   4  -2 2057.55 191.674   1
   2   4   2 2096.94 250.597   1
  -2   4  -3 1484.78 186.177   1
   2   4   3 1807.40 250.325   1
   2   4   4 3483.25 362.304   1
   2   4   5 244.108 103.462   1
   2   4   6 534.376 164.378   1
   2   4   7 246.583 115.758   1
   2   4   8 127.498 93.0301   1
   2   5  -9 65.0493 89.1964   3
  -2   5   9 107.346 91.9698   1
  -2   5   8 31.9117 44.9370   2
   2   5  -8 130.866 97.1363   3
  -2   5   8 61.6245 65.0260   1
   2   5  -7 1356.34 272.007   3
  -2   5   7 463.447 138.589   2
  -2   5   6 80.4723 54.5679   2
   2   5  -6 184.729 94.5872   3
  -2   5   6 186.194 94.0952   3
  -2   5   5 637.138 145.358   2
   2   5  -5 1183.51 221.453   3
  -2   5   5 983.410 206.587   3
  -2   5   4 659.066 138.263   2
  -2   5   4 562.372 130.673   3
   2   5  -4 827.387 172.084   3
  -2   5   3 68.7812 41.5208   3
  -2   5   3 317.886 98.0849   2
   2   5  -3 226.368 96.7456   3
   2   5  -3 211.496 53.3506   2
   2   5  -2 1443.36 219.442   3
  -2   5   2 1071.23 124.354   3
   2   5  -1 363.186 114.468   3
  -2   5   1 372.042 60.4770   1
   2   5   0 4702.18 360.103   1
  -2   5   0 4375.45 197.558   1
  -2   5  -1 1825.65 146.842   1
   2   5   1 1619.77 214.612   1
  -2   5  -2 2324.60 194.246   1
   2   5   2 2171.71 263.660   1
   2   5   3 2119.81 274.106   1
   2   5   4 300.525 110.599   1
   2   5   5 732.490 187.771   1
   2   5   6 241.033 107.695   1
   2   5   7 233.346 113.500   1
   2   5   8 154.138 110.579   1
  -2   6   9 65.3652 70.2983   1
   2   6  -9 94.3526 87.1120   3
  -2   6   8 381.232 139.613   1
   2   6  -8 260.396 125.184   3
  -2   6   8 20.1102 50.3987   2
   2   6  -7 32.7312 26.1995   3
  -2   6   7-25.5711 63.9326   1
  -2   6   6 560.787 150.003   2
   2   6  -6 846.301 197.064   3
  -2   6   6 884.426 215.845   3
  -2   6   5 40.6090 34.9801   2
  -2   6   5 94.2343 68.7516   3
   2   6  -5 89.7142 44.7837   3
  -2   6   4 1168.50 192.100   3
  -2   6   4 1237.57 211.638   2
   2   6  -4 1348.97 227.680   3
   2   6  -3 2974.86 177.777   2
  -2   6   3 4673.52 405.407   2
  -2   6   3 3762.89 286.616   3
   2   6  -3 4011.19 367.352   3
  -2   6   2 1365.59 200.236   2
  -2   6   2 1532.19 139.907   3
   2   6  -2 1591.61 234.657   3
  -2   6   1 5062.53 201.928   1
   2   6  -1 5116.38 424.418   3
   2   6   0 1496.45 212.796   1
  -2   6   0 1306.98 94.0092   1
  -2   6  -1 7137.85 264.316   1
   2   6   1 6487.89 444.343   1
   2   6   2 2715.46 294.593   1
   2   6   3 567.384 147.384   1
   2   6   4 2244.04 306.926   1
   2   6   5 305.424 122.415   1
   2   6   6 350.917 134.085   1
   2   6   7 387.418 154.589   1
   2   7  -9 299.804 156.004   3
  -2   7   9 249.364 135.496   1
  -2   7   8-33.2894 49.7770   1
   2   7  -8-67.3594 64.8917   3
  -2   7   8-42.4011 51.3992   2
  -2   7   7 224.271 105.601   2
  -2   7   7 192.647 113.172   1
   2   7  -7 272.931 123.033   3
  -2   7   6 117.275 62.7457   2
   2   7  -6 282.013 116.003   3
  -2   7   6 304.346 131.869   3
  -2   7   6 342.371 118.720   1
  -2   7   5 2888.41 349.883   3
   2   7  -5 2657.10 340.856   3
  -2   7   4 410.258 131.132   2
  -2   7   4 260.749 91.2191   3
   2   7  -4 321.184 110.519   3
  -2   7   3 550.278 148.612   2
   2   7  -3 366.266 62.9473   2
  -2   7   3 589.907 110.753   3
   2   7  -3 598.971 144.538   3
  -2   7   2 8948.19 560.320   2
  -2   7   2 9413.12 334.781   3
   2   7  -2 10309.0 611.560   3
   2   7  -1 2696.56 318.484   3
  -2   7   1 2495.59 123.420   1
  -2   7   0 3760.38 120.386   1
   2   7   0 5592.02 427.099   1
   2   7   1 383.103 116.632   1
   2   7   2 1549.95 229.698   1
   2   7   3 1054.89 213.159   1
   2   7   4 74.9730 63.2999   1
   2   7   5 2024.69 311.204   1
   2   7   6 786.900 202.724   1
   2   7   7 210.044 122.572   1
   2   8  -9-76.5460 78.1685   3
  -2   8   9 20.0020 59.6940   1
  -2   8   8 77.5961 61.4389   1
   2   8  -8 129.866 94.3664   3
   2   8  -7 232.752 118.173   3
  -2   8   7 108.295 67.8269   1
  -2   8   6 401.038 133.121   2
  -2   8   6 548.574 170.478   3
   2   8  -6 566.418 167.464   3
  -2   8   6 690.189 164.557   1
  -2   8   5 2.30139 54.6879   2
  -2   8   5 55.2981 37.1514   3
   2   8  -5 58.1750 26.3130   3
  -2   8   5 99.4020 55.3506   1
  -2   8   4 824.834 183.516   2
  -2   8   4 1024.60 177.870   3
   2   8  -4 1072.87 205.166   3
   2   8  -3 2680.58 320.939   3
   2   8  -3 1665.35 149.912   2
  -2   8   3 2517.46 325.951   2
  -2   8   3 2614.64 234.024   3
   2   8  -2 878.627 188.741   3
  -2   8   2 977.674 198.646   2
   2   8  -2 480.038 102.444   2
  -2   8   2 611.762 82.7106   3
   2   8  -1 532.640 127.028   2
   2   8  -1 1009.99 201.048   3
   2   8   0 1196.59 199.510   1
   2   8   1 2638.49 296.717   1
   2   8   2 673.803 157.326   1
   2   8   3 192.522 92.8813   1
   2   8   4 1103.83 224.102   1
   2   8   5 112.529 78.9753   1
   2   8   6 171.375 110.094   1
   2   8   7 134.164 93.3796   1
   2   9  -9 30.4967 73.7345   3
  -2   9   9-12.0721 33.6544   1
  -2   9   8 64.0217 34.6842   1
   2   9  -8 57.6091 69.2908   3
   2   9  -7 248.269 108.853   3
  -2   9   7 289.688 123.605   1
  -2   9   6 134.366 84.5614   2
  -2   9   6 183.444 96.7808   3
   2   9  -6 227.626 103.345   3
  -2   9   6 185.176 82.9529   1
  -2   9   5 749.256 197.063   2
  -2   9   5 949.658 166.916   1
  -2   9   5 986.411 199.592   3
   2   9  -5 1057.79 225.042   3
  -2   9   4 447.237 146.348   2
   2   9  -4 228.437 47.0225   2
  -2   9   4 473.285 102.062   1
   2   9  -4 495.640 142.642   3
  -2   9   4 491.058 123.147   3
  -2   9   3 178.366 61.3350   3
  -2   9   3 453.597 146.477   2
   2   9  -3 357.573 128.583   3
  -2   9   3 249.237 64.0859   1
   2   9  -3 235.651 58.0583   2
  -2   9   2 1003.00 93.5187   1
   2   9  -2 1332.33 242.041   3
   2   9  -2 954.663 158.268   2
  -2   9   2 1347.92 244.201   2
  -2   9   2 868.775 97.1083   3
   2   9  -1 184.221 85.0819   3
   2   9  -1 145.578 78.7784   2
   2   9   0 2330.85 277.462   1
   2   9   1 1263.76 210.270   1
   2   9   1 759.869 205.411   2
   2   9   2 201.392 103.323   2
   2   9   2 526.739 144.547   1
   2   9   3 1409.74 245.986   1
   2   9   4 363.416 129.929   1
   2   9   5 122.173 79.1986   1
   2   9   6 163.628 102.020   1
   2   9   7 124.965 95.7179   1
   2  10  -9 161.059 120.319   3
  -2  10   9 115.348 94.3053   1
   2  10  -8 127.526 87.7601   3
  -2  10   8 180.770 106.409   1
   2  10  -7 21.1899 32.8462   3
  -2  10   7 68.5284 50.8508   1
  -2  10   6 677.608 160.538   1
   2  10  -6 1029.55 233.696   3
  -2  10   6 636.735 187.648   3
  -2  10   5 185.004 96.7517   2
  -2  10   5 165.372 82.1106   3
   2  10  -5 192.761 81.1223   3
  -2  10   5 166.894 64.5018   1
  -2  10   4 940.470 143.598   1
  -2  10   4 794.357 204.551   2
   2  10  -4 478.216 79.9925   2
  -2  10   4 977.743 174.059   3
   2  10  -4 1205.40 234.245   3
  -2  10   3 2644.28 200.619   1
   2  10  -3 2886.24 350.880   3
   2  10  -3 1555.05 163.147   2
  -2  10   3 2457.45 351.663   2
  -2  10   3 2979.68 249.773   3
   2  10  -2 984.605 166.829   2
  -2  10   2 1222.32 246.414   2
  -2  10   2 1177.53 110.418   3
  -2  10   2 1170.20 93.0215   1
   2  10  -2 1493.55 257.724   3
   2  10  -1 4740.38 459.789   3
   2  10   0 1135.08 204.979   1
   2  10   0 657.488 183.515   2
   2  10   1 2437.70 298.846   1
   2  10   1 1167.56 255.789   2
   2  10   2 1364.71 230.037   1
   2  10   2 670.514 208.885   2
   2  10   3 295.082 112.224   1
   2  10   4 1316.43 249.367   1
   2  10   5 57.7660 70.3802   1
   2  10   6 389.020 145.668   1
   2  10   7 167.270 116.364   1
   2  11  -8 58.0414 63.1697   3
  -2  11   8 61.1895 67.7978   1
   2  11  -7 250.551 120.931   3
  -2  11   7 145.050 80.7270   1
  -2  11   6 21.6992 37.5555   3
   2  11  -6 54.7229 54.4625   3
  -2  11   6 72.4001 59.1684   1
  -2  11   5 1437.65 206.897   1
   2  11  -5 1443.46 274.127   3
  -2  11   5 1263.01 228.876   3
   2  11  -4 193.145 54.2048   2
  -2  11   4 153.610 99.2640   2
  -2  11   4 275.717 92.6446   3
   2  11  -4 302.125 126.696   3
  -2  11   4 278.488 80.7104   1
  -2  11   3 869.004 221.769   2
  -2  11   3 847.116 107.497   1
   2  11  -3 947.504 204.095   3
  -2  11   3 748.443 123.313   3
   2  11  -3 375.902 83.6678   2
   2  11  -2 2722.01 287.076   2
  -2  11   2 3305.82 409.977   2
  -2  11   2 3310.59 149.362   1
  -2  11   2 3414.65 187.069   3
   2  11  -2 4001.17 430.813   3
  -2  11   1 657.078 166.880   2
   2  11  -1 825.772 196.462   3
   2  11   0 2956.95 332.484   1
   2  11   0 2101.23 329.895   2
   2  11   1 1110.17 208.791   1
   2  11   1 610.063 203.375   2
   2  11   2 328.305 117.235   1
   2  11   3 502.864 160.594   1
   2  11   4 252.435 116.878   1
   2  11   5 671.932 194.749   1
   2  11   6 19.9442 24.9385   1
   2  12  -8 124.585 88.9665   3
  -2  12   8 57.8038 45.8081   1
   2  12  -7-140.472 96.0651   3
  -2  12   7-54.5727 53.9684   1
  -2  12   6 134.187 88.7466   3
   2  12  -6 352.881 143.265   3
  -2  12   6 234.198 97.6728   1
  -2  12   5 212.889 91.6317   3
  -2  12   5 301.603 94.8796   1
   2  12  -5 320.689 129.359   3
   2  12  -4 327.362 75.5912   2
   2  12  -4 675.728 179.904   3
  -2  12   4 525.509 131.465   3
  -2  12   4 535.201 102.543   1
  -2  12   3 1127.86 123.837   1
  -2  12   3 1038.10 147.599   3
   2  12  -3 1304.49 243.882   3
   2  12  -3 627.491 116.538   2
  -2  12   2 81.0666 27.3892   3
   2  12  -2 69.8876 50.9981   3
  -2  12   2 91.7973 23.1571   1
  -2  12   1 887.274 208.201   2
   2  12  -1 765.324 184.838   2
   2  12  -1 1107.05 237.324   3
   2  12   0 281.506 102.352   1
   2  12   0-5.13484 105.265   2
   2  12   1 1211.11 221.350   1
   2  12   1 534.651 182.152   2
   2  12   2 568.559 153.617   1
   2  12   3 60.5942 58.5588   1
   2  12   4 893.612 210.814   1
   2  12   5 93.3458 78.6823   1
   2  12   6 302.463 136.271   1
  -2  13   8 13.9458 24.8343   1
   2  13  -8-5.65982 40.0822   3
  -2  13   7 178.448 86.1411   1
   2  13  -7 83.9731 74.9429   3
  -2  13   6 192.307 82.3824   1
  -2  13   6 152.158 91.8759   3
   2  13  -6 317.449 135.558   3
  -2  13   5 377.500 127.925   3
   2  13  -5 651.062 189.995   3
  -2  13   5 391.149 101.388   1
  -2  13   4 887.821 168.355   3
   2  13  -4 544.038 109.259   2
  -2  13   4 868.453 133.566   1
   2  13  -4 1113.89 239.957   3
  -2  13   3 99.7169 47.3123   3
  -2  13   3 83.6691 34.2179   1
   2  13  -3 220.229 106.971   3
   2  13  -3 93.4643 52.7727   2
  -2  13   2 450.439 67.1248   3
   2  13  -2 806.725 201.342   3
   2  13  -1 33.2473 42.0873   3
   2  13  -1 44.0662 62.4093   2
   2  13   0 796.945 180.263   1
   2  13   0 439.218 164.773   2
   2  13   1 288.533 111.308   1
   2  13   2 1079.74 219.094   1
   2  13   3 1171.35 231.213   1
   2  13   4 61.1938 70.3903   1
   2  13   5 499.014 167.530   1
   2  13   6-118.326 87.9880   1
   2  14  -7 2.29948 43.0269   3
  -2  14   7 5.66280 24.8614   1
  -2  14   6 222.287 114.604   3
   2  14  -6 485.318 185.244   3
  -2  14   6 349.339 108.876   1
  -2  14   5 252.454 104.293   3
   2  14  -5 365.510 141.367   3
  -2  14   5 317.080 96.1259   1
   2  14  -4 91.3326 30.4558   2
   2  14  -4 482.255 160.945   3
  -2  14   4 392.386 89.5498   1
  -2  14   4 428.880 119.612   3
  -2  14   3 933.683 114.881   1
  -2  14   3 887.338 139.281   3
   2  14  -3 1091.80 241.555   3
  -2  14   2 11.8709 12.4010   3
   2  14  -2 77.6737 94.6722   3
   2  14  -2 16.1967 50.4447   2
   2  14  -1 416.911 124.366   2
   2  14  -1 1005.01 237.532   3
   2  14   0 440.528 133.240   1
   2  14   0 114.907 87.5353   2
   2  14   1 1405.37 246.605   1
   2  14   2 441.577 145.431   1
   2  14   3 190.587 98.5905   1
   2  14   4 949.962 222.004   1
   2  14   5 36.9424 75.1009   1
   2  14   6 436.835 167.610   1
   2  15  -7 45.7668 44.6654   3
  -2  15   7 48.8644 51.5567   1
   2  15  -6 27.1148 41.4017   3
  -2  15   6 81.1775 60.1263   1
  -2  15   5 145.231 78.3516   3
   2  15  -5 349.453 146.293   3
  -2  15   5 304.201 93.4341   1
  -2  15   4 164.653 59.9905   1
   2  15  -4 221.349 108.241   3
   2  15  -3 96.5959 59.4968   2
  -2  15   3 243.707 76.9552   3
   2  15  -3 194.927 93.7771   3
  -2  15   3 240.918 58.6737   1
  -2  15   2 732.715 85.5933   3
   2  15  -2 435.978 128.140   2
   2  15  -2 985.717 234.694   3
  -2  15   2 690.894 95.7047   3
   2  15  -1 306.354 134.687   3
   2  15  -1 170.684 108.421   2
   2  15   0 1460.96 247.171   1
   2  15   1 263.595 107.549   1
   2  15   2 195.084 96.6081   1
   2  15   3 341.340 132.007   1
   2  15   4 81.1000 78.6113   1
   2  15   5 470.769 170.907   1
   2  16  -7 45.7683 79.0946   3
   2  16  -6 175.732 105.044   3
  -2  16   6 175.695 78.5187   1
  -2  16   5 86.4380 62.1688   3
  -2  16   5 66.3669 36.2861   1
   2  16  -5 94.1067 71.8697   3
   2  16  -4 114.770 69.7631   3
  -2  16   4 69.6000 38.7021   1
   2  16  -3 98.8815 68.6820   2
  -2  16   3 3.99599 18.0784   3
  -2  16   3 74.8226 33.1984   1
  -2  16   2 111.701 32.4372   3
   2  16  -2 148.498 95.1351   3
  -2  16   2 103.156 35.1277   3
   2  16  -2-14.7740 73.8601   2
   2  16  -1 674.704 203.314   3
   2  16  -1 174.398 82.6939   2
   2  16   0 2.58366 67.4228   3
   2  16   1 961.541 210.937   1
   2  16   2 309.569 119.650   1
   2  16   3 33.1352 41.4274   1
   2  16   4 262.890 121.712   1
   2  16   5 76.0033 73.3100   1
   2  17  -6 6.21100 64.0627   3
  -2  17   6 48.9399 52.0998   1
  -2  17   5 265.448 90.6633   1
   2  17  -5 445.006 175.870   3
   2  17  -4 92.8020 95.2827   2
   2  17  -4 41.3827 55.5488   3
  -2  17   4 215.015 75.0295   1
   2  17  -3 15.7801 61.3667   2
  -2  17   3 41.9251 24.5525   3
   2  17  -3 128.005 90.1200   3
  -2  17   3 66.2262 30.4896   1
  -2  17   2 153.150 42.3492   3
  -2  17   2 156.339 38.9884   3
   2  17  -2 48.8852 46.5996   2
   2  17  -1 82.1665 69.7643   3
   2  17   0 677.291 202.081   3
   2  17   1 136.594 84.6376   1
   2  17   2 499.671 159.412   1
   2  17   3 521.321 170.370   1
   2  17   4 12.6121 43.2640   1
   2  18  -5 20.6095 30.1449   3
  -2  18   5 22.6371 26.8567   1
   2  18  -4 311.904 143.201   3
   2  18  -3 11.3715 39.3022   2
   2  18  -3 289.496 134.558   3
   2  18  -2 122.097 95.6079   3
   2  18  -1 480.008 178.874   3
   2  18   0 155.531 107.899   3
   2  18   1 545.040 163.625   1
   2  18   2 259.308 121.163   1
   2  18   3 0.80270 39.8907   1
   2  19  -5 191.414 125.030   3
   2  19  -4 154.883 108.873   3
   2  19  -3 47.8246 29.9933   3
   2  19  -2 415.222 163.974   3
   2  19  -1 2.15916 51.6313   3
   2  19   0 618.459 206.212   3
   2  19   1 202.644 102.852   1
   2  19   2 29.0156 58.1186   1
   2  19   3 141.725 93.1332   1
   2  20  -3 292.295 142.078   3
   2  20  -2 18.5151 34.7242   3
   2  20  -1 519.058 191.181   3
   2  20   0 104.848 95.4409   3
   2  20   1 222.265 101.623   1
   2  20   2 107.143 72.9499   1
   2  21  -2 430.737 175.255   3
   2  21  -1-55.5878 68.0188   3
   2  21   0 399.597 178.651   3
   3 -19  -2-32.5993 64.3840   2
   3 -19  -1 330.646 144.990   2
   3 -18  -4-9.47338 72.1357   2
   3 -18  -3 270.561 156.169   2
   3 -18  -2 298.732 160.689   2
   3 -18  -1 41.1046 49.5695   2
   3 -18   0 135.298 82.6224   2
   3 -18   1 51.8687 49.9537   2
   3 -17  -5 30.7241 79.9184   2
   3 -17  -4-13.4162 70.7650   2
   3 -17  -3 54.1099 82.6292   2
   3 -17  -2 209.061 121.683   2
   3 -17  -1 302.601 140.572   2
   3 -17   0-46.3746 68.2063   2
   3 -17   1 214.600 117.326   2
   3 -17   2-22.3184 64.5287   2
   3 -16  -6-108.769 93.2866   2
   3 -16  -5 90.8277 93.4087   2
   3 -16  -4 6.09274 53.6152   2
   3 -16  -3 16.4809 63.7683   2
   3 -16  -2 58.8879 43.4733   2
   3 -16  -1 269.504 132.324   2
   3 -16   0 358.682 139.474   2
   3 -16   1 34.0317 41.3916   2
   3 -16   2 447.318 178.922   2
   3 -16   3 166.503 96.7559   2
   3 -15  -6 142.909 121.355   2
   3 -15  -5-50.9595 75.0678   2
   3 -15  -4-165.606 108.069   2
   3 -15  -3 155.174 83.8949   2
   3 -15  -2 196.090 117.952   2
   3 -15  -1 360.550 134.242   2
   3 -15   0 216.022 113.472   2
   3 -15   1 359.546 169.955   2
   3 -15   2 43.4351 86.8988   2
   3 -15   3 592.955 207.917   2
   3 -14  -7 24.9468 72.7110   2
   3 -14  -6-80.6611 81.4498   2
   3 -14  -5 251.447 137.346   2
   3 -14  -4-9.11282 88.7994   2
   3 -14  -3 109.983 74.1958   2
   3 -14  -2 406.593 154.586   2
   3 -14  -1 286.490 131.398   2
   3 -14   0 605.325 190.672   2
   3 -14   1 95.3509 88.1026   2
   3 -14   2 522.039 192.586   2
   3 -14   3 257.724 135.686   2
   3 -14   4 130.812 85.5877   2
   3 -13  -7 62.9164 78.2412   2
   3 -13  -6 154.072 117.834   2
   3 -13  -5-0.77461 63.3559   2
   3 -13  -4 188.796 112.661   2
   3 -13  -3 213.330 91.6068   2
   3 -13  -2 833.486 193.914   2
   3 -13  -1 848.710 219.177   2
   3 -13   0 328.385 120.783   2
   3 -13   1 1035.64 257.822   2
   3 -13   2 401.325 151.146   2
   3 -13   3 553.181 207.803   2
   3 -13   4 542.305 192.914   2
   3 -12  -7 52.6073 90.5428   2
   3 -12  -6-2.95243 70.3240   2
   3 -12  -5 98.7858 82.7415   2
   3 -12  -4 140.179 88.1656   2
   3 -12  -3 294.171 117.527   2
   3 -12  -2 152.135 86.4953   2
   3 -12  -1 547.127 173.925   2
   3 -12   0 973.514 223.749   2
   3 -12   1 45.5594 101.310   2
   3 -12   2 643.010 209.004   2
   3 -12   3 586.136 209.726   2
   3 -12   4 313.865 177.597   2
   3 -12   5 308.650 156.915   2
   3 -11  -8-40.4792 54.7088   2
   3 -11  -7 162.430 117.999   2
   3 -11  -6 285.410 123.594   2
   3 -11  -5-63.9782 76.3830   2
   3 -11  -4 453.785 150.823   2
   3 -11  -3 1046.93 214.084   2
   3 -11  -2 283.497 117.700   2
   3 -11  -1 1195.96 237.510   2
   3 -11   0 850.507 222.543   2
   3 -11   1 672.430 196.993   2
   3 -11   2 4.37729 79.0820   2
   3 -11   3 941.584 258.354   2
   3 -11   3 613.839 90.5310   1
   3 -11   4 484.076 185.779   2
   3 -11   4 326.276 77.4712   1
   3 -11   5 44.5115 61.2575   2
   3 -10  -8-28.3551 50.4692   2
   3 -10  -7 14.0430 47.8537   2
   3 -10  -6 65.2556 74.5649   2
   3 -10  -5 539.228 168.518   2
   3 -10  -4 21.1149 72.1282   2
   3 -10  -3 1070.06 207.068   2
   3 -10  -2 1143.42 225.340   2
   3 -10  -1 285.792 133.805   2
   3 -10   0 1314.40 261.768   2
   3 -10   1 110.906 51.0285   2
   3 -10   2 625.955 83.4785   1
   3 -10   2 450.551 58.3227   3
   3 -10   3 154.780 56.9935   3
   3 -10   3 344.560 176.941   2
   3 -10   3 249.353 62.4653   1
   3 -10   4 351.651 152.913   2
   3 -10   4 262.157 75.5913   1
   3 -10   5 391.165 173.925   2
   3 -10   5 186.289 71.7217   1
   3  -9  -8-109.289 75.5351   2
   3  -9  -7 42.5820 67.5940   2
   3  -9  -6 176.007 102.613   2
   3  -9  -5-87.3675 99.2641   2
   3  -9  -4 673.870 163.784   2
   3  -9  -3 110.357 47.9044   2
   3  -9  -2 2246.61 305.093   2
   3  -9  -1 1988.01 312.810   2
   3  -9   0 738.657 192.512   2
   3  -9   1 1147.30 243.946   2
   3  -9   2 540.593 150.691   2
   3  -9   2 564.357 91.8062   1
   3  -9   2 501.164 82.7637   3
   3  -9   3 649.136 192.381   2
   3  -9   3 602.285 105.292   1
   3  -9   3 449.167 102.328   3
   3  -9   4 192.823 98.0657   2
   3  -9   4 264.756 81.1585   1
   3  -9   5 65.0392 40.4247   1
   3  -9   5 187.072 138.659   2
   3  -8  -8 28.0807 57.5698   2
   3  -8  -7 39.2248 55.4207   2
   3  -8  -6 133.748 71.5049   3
   3  -8  -6-52.8389 61.2186   2
   3  -8  -5 553.847 145.601   3
   3  -8  -5 412.055 137.983   2
   3  -8  -4-13.3058 30.2531   3
   3  -8  -4-174.348 122.296   2
   3  -8  -3 1726.34 252.573   2
   3  -8  -3 1703.59 186.074   3
   3  -8  -2 676.099 156.015   2
   3  -8  -2 626.677 90.1596   3
   3  -8  -1 813.669 194.354   2
   3  -8  -1 415.230 47.4457   3
   3  -8   0 3071.04 390.580   2
   3  -8   1 463.545 160.624   2
   3  -8   1 361.317 60.8646   3
   3  -8   1 352.204 58.0969   3
   3  -8   2 1278.81 147.827   1
   3  -8   2 1419.82 276.653   2
   3  -8   2 1131.95 140.967   3
   3  -8   3 208.380 73.4668   3
   3  -8   3 267.783 131.422   2
   3  -8   3 221.013 68.5989   1
   3  -8   4 226.598 87.9541   3
   3  -8   4 354.059 140.081   2
   3  -8   4 302.994 87.0693   1
   3  -8   5 219.342 82.2776   1
   3  -8   6 119.321 65.2401   1
   3  -7  -7 36.2164 53.5877   3
   3  -7  -7-29.0365 50.8352   2
   3  -7  -6 488.782 154.190   3
   3  -7  -6 250.242 107.371   2
   3  -7  -5 97.8300 68.9654   3
   3  -7  -5 139.756 82.7157   2
   3  -7  -4 1556.53 226.793   2
   3  -7  -4 2094.05 249.808   3
   3  -7  -3-33.0506 93.9954   2
   3  -7  -3 88.6216 43.2022   3
  -3  -7   3 134.929 81.9323   1
  -3  -7   2 1193.87 216.218   1
   3  -7  -2 1508.60 247.820   2
   3  -7  -2 935.904 120.352   3
   3  -7  -1 2696.42 342.423   2
  -3  -7   1 2615.57 318.978   1
   3  -7  -1 2537.04 158.846   3
   3  -7   0 409.650 150.636   2
   3  -7   0 236.417 47.1319   3
  -3  -7   0 318.470 113.577   1
   3  -7   1 2054.68 183.883   1
   3  -7   1 2238.71 321.982   2
   3  -7   1 1576.78 153.636   3
   3  -7   2 112.914 48.0783   3
   3  -7   2 240.695 108.188   2
   3  -7   2 135.702 49.4188   1
   3  -7   3 824.741 137.248   1
   3  -7   3 748.542 149.658   3
   3  -7   4 195.593 90.2374   3
   3  -7   4 178.265 67.5077   1
   3  -7   5 109.387 60.4046   1
   3  -7   6 114.509 64.3631   1
   3  -6  -8 34.1337 53.2229   3
   3  -6  -7 389.978 144.036   3
   3  -6  -7 107.441 75.5776   2
   3  -6  -6 81.0627 75.1300   3
   3  -6  -6-19.4795 55.3509   2
   3  -6  -5 246.282 95.0982   3
   3  -6  -5 210.137 82.1264   2
   3  -6  -4 31.9887 39.4811   3
   3  -6  -4-25.8896 61.8200   2
  -3  -6   3 2256.54 298.214   1
   3  -6  -3 2137.00 267.408   2
   3  -6  -3 2079.48 214.093   3
   3  -6  -2 503.283 135.806   2
  -3  -6   2 568.993 146.136   1
   3  -6  -2 495.924 88.8198   3
   3  -6  -1 482.658 140.452   2
  -3  -6   1 343.931 113.477   1
   3  -6  -1 408.393 74.9967   3
   3  -6   0 3336.92 364.821   2
  -3  -6   0 3251.99 363.507   1
   3  -6   0 3191.03 209.548   3
   3  -6   1 554.896 154.509   2
   3  -6   1 652.055 107.926   1
  -3  -6  -1 577.999 158.783   1
   3  -6   2 1072.93 152.122   1
   3  -6   2 867.824 144.953   3
   3  -6   3 801.409 142.531   1
   3  -6   3 623.310 142.990   3
   3  -6   4 74.3578 48.5094   3
   3  -6   4 49.4761 33.7127   1
   3  -6   5 183.232 82.1723   1
   3  -6   5 147.860 82.7541   3
   3  -6   6 27.1501 31.1657   1
   3  -5  -9 51.4757 59.9734   3
   3  -5  -8 62.1304 40.4058   3
   3  -5  -7-60.8877 66.5499   3
   3  -5  -7-161.476 75.8834   2
   3  -5  -6 171.806 95.2113   3
   3  -5  -6 37.7367 52.4764   2
   3  -5  -5 38.5528 39.4721   3
   3  -5  -5 119.310 62.3744   2
  -3  -5   4 1086.85 237.865   3
   3  -5  -4 975.026 164.611   2
   3  -5  -4 801.460 149.819   3
   3  -5  -3-37.3678 74.4493   2
   3  -5  -3 55.5858 30.2900   3
  -3  -5   3 4.51386 24.7692   1
  -3  -5   2 1275.35 216.190   1
   3  -5  -2 1838.81 254.452   2
   3  -5  -2 1103.47 144.847   3
   3  -5  -1 2556.58 304.892   2
  -3  -5   1 2371.69 285.943   1
   3  -5  -1 2258.46 187.056   3
   3  -5   0 109.917 64.2554   2
   3  -5   0 104.193 42.4761   3
  -3  -5   0 120.284 76.4148   1
   3  -5   1 3205.18 259.023   1
  -3  -5  -1 2724.44 334.360   1
   3  -5   2 923.441 146.661   1
   3  -5   3 316.557 102.324   3
   3  -5   3 489.790 116.096   1
   3  -5   4 59.3030 52.0322   3
   3  -5   4 60.3353 47.5560   1
   3  -5   5 12.8234 19.6550   3
   3  -5   5 90.0979 60.2791   1
   3  -5   6 195.253 88.0884   1
   3  -4  -9-80.8663 99.2406   3
   3  -4  -8 40.0793 71.0693   3
   3  -4  -7 117.066 81.5364   3
   3  -4  -7 45.8579 37.0201   2
   3  -4  -6 293.740 114.451   3
   3  -4  -6 170.620 68.0952   2
   3  -4  -5 535.285 139.153   3
   3  -4  -5 533.087 121.637   2
   3  -4  -4 32.2335 28.0467   3
  -3  -4   4 59.1173 42.9225   3
  -3  -4   3 3226.76 340.999   1
   3  -4  -3 2994.44 299.689   2
   3  -4  -3 2824.17 259.353   3
  -3  -4   2 1990.81 257.863   1
   3  -4  -2 2316.43 283.173   2
   3  -4  -2 1919.55 194.795   3
  -3  -4   1 754.355 170.180   1
   3  -4  -1 1133.62 201.272   2
   3  -4  -1 649.145 115.798   3
  -3  -4   0 3457.77 358.158   1
   3  -4   0 2956.57 254.559   3
  -3  -4  -1 10.2726 33.0787   1
   3  -4   1 15.9874 15.0484   1
   3  -4   2 1504.49 195.615   1
  -3  -4  -2 1271.52 229.501   1
   3  -4   3 743.106 148.247   1
   3  -4   4 385.122 127.978   3
   3  -4   4 455.444 124.464   1
   3  -4   5 926.868 187.149   1
   3  -4   6 23.0926 37.3615   1
   3  -3  -9 48.4508 69.4045   3
   3  -3  -8-22.1881 64.2721   3
   3  -3  -7 112.734 84.7525   3
   3  -3  -7 173.426 72.0270   2
   3  -3  -6 275.643 81.0187   2
   3  -3  -6 695.779 179.325   3
   3  -3  -5 350.749 110.895   3
  -3  -3   5 403.944 145.422   3
   3  -3  -5 270.245 77.4847   2
   3  -3  -4 2282.05 233.766   2
   3  -3  -4 2385.03 264.989   3
  -3  -3   4 2761.38 359.584   3
   3  -3  -3 572.435 135.965   2
  -3  -3   3 481.307 130.614   1
   3  -3  -3 432.821 105.182   3
  -3  -3   2 1421.84 216.329   1
   3  -3  -2 1512.52 220.653   2
   3  -3  -2 1285.01 167.898   3
  -3  -3   1 1195.86 196.266   1
   3  -3  -1 1280.57 213.198   2
   3  -3  -1 1167.53 160.012   3
   3  -3   0 469.207 102.010   1
  -3  -3   0 462.731 125.539   1
   3  -3   0 469.062 108.192   3
   3  -3   1 4004.94 324.063   1
  -3  -3  -1 3622.32 368.438   1
  -3  -3  -2 157.994 76.7836   1
   3  -3   2 171.870 76.8969   1
   3  -3   3 1765.29 235.502   1
   3  -3   4 262.724 109.361   3
   3  -3   4 336.960 111.744   1
   3  -3   5 39.0579 54.4986   1
   3  -3   6 374.039 131.510   1
   3  -2  -9 65.3165 82.5722   3
   3  -2  -8 537.248 182.164   3
   3  -2  -7 550.368 167.785   3
   3  -2  -6 127.200 79.1474   3
   3  -2  -6 199.500 68.6978   2
   3  -2  -5 142.963 72.4599   3
  -3  -2   5 277.615 124.926   3
   3  -2  -5 145.456 59.8104   2
  -3  -2   4 555.560 158.670   3
   3  -2  -4 799.948 134.959   2
   3  -2  -4 515.542 127.514   3
  -3  -2   3 838.760 175.649   1
   3  -2  -3 774.495 149.558   3
  -3  -2   2 653.052 143.863   1
   3  -2  -2 745.873 156.117   2
   3  -2  -2 573.378 115.341   3
  -3  -2   1 478.109 120.953   1
   3  -2  -1 575.630 121.113   3
   3  -2   0 3985.07 311.124   1
  -3  -2   0 3955.90 361.817   1
  -3  -2  -1 181.584 87.6381   1
   3  -2   1 251.664 89.0223   1
   3  -2   2 1327.89 194.869   1
  -3  -2  -2 1276.42 220.493   1
   3  -2   3 105.469 63.6350   1
   3  -2   4 0.78380 27.9516   1
   3  -2   5 197.776 94.1026   1
   3  -2   6 28.2797 51.5398   1
   3  -1  -9 345.943 154.895   3
   3  -1  -8 146.344 84.9376   3
   3  -1  -7 282.106 126.279   3
   3  -1  -6 544.833 154.880   3
   3  -1  -6 309.184 80.6098   2
   3  -1  -5 43.5175 43.1508   3
  -3  -1   5 12.7039 55.6054   3
   3  -1  -4 1435.04 172.126   2
   3  -1  -4 1554.88 228.838   3
  -3  -1   4 1471.57 257.755   3
   3  -1  -3 314.255 97.4921   3
  -3  -1   3 367.631 105.555   1
  -3  -1   2 2369.76 271.888   1
   3  -1  -2 2290.72 249.019   2
   3  -1  -2 2215.07 240.661   3
   3  -1  -1 2752.02 283.350   3
   3  -1   0 474.570 113.133   1
  -3  -1   0 456.194 119.927   1
   3  -1   1 2755.50 282.802   1
  -3  -1  -1 2677.24 297.519   1
   3  -1   2 265.045 86.6519   1
  -3  -1  -2 283.658 103.205   1
  -3  -1  -3 579.613 154.900   1
   3  -1   3 666.517 152.149   1
   3  -1   4 446.642 133.455   1
   3  -1   5 28.0182 24.1794   1
   3  -1   6 297.123 118.563   1
   3   0  -9-25.3774 66.1198   3
   3   0  -8 85.5140 80.9070   3
   3   0  -7 380.292 143.722   3
   3   0  -6 106.057 72.3443   3
   3   0  -6 272.692 65.6463   2
   3   0  -5 615.107 100.150   2
   3   0  -5 691.339 164.909   3
  -3   0   5 735.342 187.134   3
   3   0  -4 60.7424 44.3090   3
  -3   0   4 20.8291 29.4630   3
  -3   0   3 4303.09 354.282   1
   3   0  -3 4138.56 312.886   2
   3   0  -3 4186.78 357.459   3
   3   0  -2 1497.36 206.972   3
   3   0  -1 1849.67 242.368   3
   3   0   0 4632.48 371.269   1
  -3   0  -1 202.950 76.2431   1
   3   0   1 267.024 92.1899   1
   3   0   2 1756.97 239.384   1
  -3   0  -2 1820.00 249.648   1
  -3   0  -3 815.469 183.334   1
   3   0   3 813.797 170.646   1
   3   0   4 346.959 117.668   1
   3   0   5 1249.64 234.931   1
   3   0   6 0.24255 43.3536   1
   3   1  -9 251.039 136.383   3
   3   1  -8 122.543 92.9344   3
   3   1  -7 298.027 124.288   3
   3   1  -6 551.587 157.891   3
   3   1  -5 53.8310 58.1502   3
  -3   1   5 36.4638 35.3015   3
   3   1  -4 1697.91 175.757   2
   3   1  -4 1622.54 243.211   3
  -3   1   4 1410.61 236.728   3
   3   1  -3 304.663 99.7928   3
   3   1  -3 664.954 131.083   2
   3   1  -2 2447.06 279.208   3
   3   1  -1 2517.22 299.993   3
   3   1   0 550.270 129.180   1
   3   1   1 2780.30 299.940   1
   3   1   2 298.515 103.035   1
  -3   1  -2 376.632 111.349   1
  -3   1  -3 684.162 165.198   1
   3   1   3 682.822 162.242   1
   3   1   4 521.004 147.773   1
   3   1   5 24.9262 24.5110   1
   3   1   6 283.710 122.561   1
   3   2  -9 18.4830 31.1907   3
   3   2  -8 686.039 210.201   3
   3   2  -7 531.810 173.527   3
   3   2  -6 119.452 76.2372   3
  -3   2   6 61.8867 59.2729   3
   3   2  -5 100.906 73.4444   3
  -3   2   5 94.4656 69.0760   3
   3   2  -5 132.937 40.9298   2
   3   2  -4 539.039 143.021   3
   3   2  -4 945.833 135.024   2
  -3   2   4 526.704 142.802   3
   3   2  -3 926.611 190.191   3
   3   2  -2 534.124 139.297   3
   3   2  -1 580.326 144.242   3
  -3   2   1 613.102 119.847   1
   3   2   0 4211.75 372.937   1
  -3   2   0 4218.77 331.364   1
   3   2   1 238.186 98.1878   1
   3   2   2 1447.49 225.067   1
  -3   2  -2 1682.90 225.171   1
  -3   2  -3 109.438 56.7233   1
   3   2   3 95.5864 55.7975   1
  -3   2  -4 5.53868 35.8460   1
   3   2   4 58.0506 51.5880   1
   3   2   5 196.339 103.476   1
   3   2   6 24.8757 39.3887   1
   3   3  -9 119.925 90.4442   3
   3   3  -8 155.965 105.076   3
   3   3  -7 226.577 116.633   3
  -3   3   7 122.435 67.8725   2
   3   3  -6 732.511 190.327   3
  -3   3   6 718.230 194.104   3
   3   3  -5 304.446 109.997   3
  -3   3   5 435.039 136.377   3
   3   3  -5 185.685 38.4884   2
   3   3  -4 2320.28 184.527   2
   3   3  -4 2552.04 314.238   3
   3   3  -3 270.501 105.950   3
  -3   3   3 281.872 91.6377   3
  -3   3   2 1288.70 176.881   1
   3   3  -2 1555.33 244.246   3
  -3   3   1 898.020 141.392   1
   3   3  -1 1214.75 223.532   3
   3   3   0 448.875 125.570   1
  -3   3   0 391.094 97.6793   1
   3   3   1 3963.95 379.874   1
  -3   3  -1 4154.93 323.516   1
   3   3   2 206.916 93.4365   1
  -3   3  -3 1813.44 253.178   1
   3   3   3 1745.71 266.717   1
  -3   3  -4 321.918 116.396   1
   3   3   4 357.053 122.734   1
   3   3   5 34.9680 45.0747   1
   3   3   6 571.870 176.215   1
   3   4  -9 57.8956 57.6492   3
   3   4  -8 27.1110 40.6759   3
   3   4  -7 199.650 94.4610   3
  -3   4   7 111.022 63.9909   2
   3   4  -6 326.946 126.998   3
  -3   4   6 286.375 125.935   3
  -3   4   6 68.3035 65.9457   2
   3   4  -5 482.760 144.110   3
  -3   4   5 408.083 131.961   3
   3   4  -4 58.6985 57.6657   3
   3   4  -4 274.599 77.2344   2
   3   4  -3 2798.38 329.575   3
  -3   4   3 2199.04 251.879   3
  -3   4   2 1677.31 193.431   1
   3   4  -2 2025.55 286.045   3
  -3   4   1 634.253 118.245   1
   3   4  -1 790.781 193.027   3
   3   4   0 3701.66 382.582   1
  -3   4   0 3266.86 264.728   1
   3   4   1 11.4682 22.7816   1
  -3   4  -1 12.1481 13.7995   1
   3   4   2 1548.57 246.713   1
  -3   4  -3 579.837 135.658   1
   3   4   3 725.700 177.585   1
  -3   4  -4 328.843 111.992   1
   3   4   4 405.709 137.758   1
   3   4   5 973.505 223.155   1
   3   4   6 103.664 86.9527   1
   3   5  -9 106.317 98.0648   3
   3   5  -8 136.727 81.7803   3
   3   5  -7-19.1360 35.3839   3
  -3   5   7 22.5942 41.2098   2
   3   5  -6 225.114 106.336   3
  -3   5   6 150.057 89.2539   3
  -3   5   6 105.312 67.2832   2
   3   5  -5 35.8310 30.2039   3
  -3   5   5 69.0375 54.9969   3
  -3   5   5 36.7687 46.3218   2
   3   5  -4 829.921 101.859   2
   3   5  -4 1194.11 232.839   3
   3   5  -3-9.09665 41.2411   3
  -3   5   3 42.6507 42.3333   3
  -3   5   2 996.744 145.543   1
   3   5  -2 1384.23 250.048   3
  -3   5   1 2215.15 203.954   1
   3   5  -1 2482.74 338.540   3
  -3   5   0 99.4918 42.9969   1
   3   5   0 87.3327 51.1853   1
   3   5   1 3319.27 361.123   1
  -3   5  -1 3177.59 253.861   1
   3   5   2 857.278 187.757   1
  -3   5  -3 403.895 109.978   1
   3   5   3 497.733 148.316   1
   3   5   4 131.768 87.6028   1
   3   5   5 10.4205 27.8116   1
   3   5   6 250.430 122.965   1
   3   6  -9 77.0341 85.4930   3
   3   6  -8 106.210 86.1583   3
   3   6  -7 377.785 147.376   3
  -3   6   7 94.5313 98.3313   2
   3   6  -6 140.151 95.4479   3
  -3   6   6 189.612 102.719   3
  -3   6   6 7.39004 47.4767   2
   3   6  -5 397.911 141.702   3
  -3   6   5 274.813 105.732   3
  -3   6   5 278.009 108.885   2
   3   6  -4 73.8505 51.7565   3
   3   6  -4-15.7134 28.5743   2
   3   6  -3 2595.16 342.536   3
  -3   6   3 2027.33 229.958   3
  -3   6   2 466.118 92.8850   1
   3   6  -2 673.125 180.827   3
   3   6  -1 456.961 152.706   3
  -3   6   1 423.805 82.9614   1
   3   6   0 3576.68 387.400   1
  -3   6   0 3144.00 227.583   1
  -3   6  -1 528.166 99.3969   1
   3   6   1 635.488 163.691   1
  -3   6  -2 1037.72 152.783   1
   3   6   2 1117.99 222.732   1
   3   6   3 697.619 180.131   1
   3   6   4 48.4963 44.1233   1
   3   6   5 275.687 123.310   1
   3   6   6-13.0567 53.8629   1
   3   7  -9 201.980 133.207   3
  -3   7   9 35.6683 47.8110   1
   3   7  -8 31.3125 39.6550   3
   3   7  -7 111.119 97.9724   3
  -3   7   7 8.91529 48.6574   2
  -3   7   6 213.152 120.745   2
   3   7  -6 755.518 209.715   3
  -3   7   6 643.334 181.471   3
   3   7  -5 86.3886 46.1162   3
  -3   7   5 94.9786 62.7217   3
  -3   7   5-8.00306 44.7320   2
  -3   7   4 1598.23 265.786   2
   3   7  -4 2537.19 351.740   3
  -3   7   4 1962.95 243.402   3
   3   7  -3 99.3789 56.7794   3
  -3   7   3 51.9934 31.3235   3
  -3   7   2 1009.79 132.996   1
   3   7  -2 1500.38 279.432   3
  -3   7   1 2643.38 195.276   1
   3   7  -1 2437.48 348.887   3
   3   7   0 308.262 111.035   1
  -3   7   0 194.664 48.7419   1
  -3   7  -1 2005.84 188.930   1
   3   7   1 2020.25 305.664   1
   3   7   2 115.763 70.5819   1
  -3   7  -2 83.7902 45.6628   1
   3   7   3 862.369 204.089   1
   3   7   4 114.309 74.1010   1
   3   7   5 94.4798 68.9641   1
   3   7   6 309.888 140.282   1
   3   8  -9 76.2467 59.2105   3
   3   8  -8 150.356 104.869   3
  -3   8   8 124.919 98.8854   1
   3   8  -7 353.243 151.276   3
  -3   8   7 96.7212 97.0995   2
   3   8  -6 175.187 109.732   3
  -3   8   6 183.114 93.5712   3
  -3   8   6 186.649 111.569   2
   3   8  -5 517.202 170.535   3
  -3   8   5 460.200 134.478   3
  -3   8   5 209.335 106.833   2
   3   8  -4 89.9271 79.5500   3
  -3   8   4-6.56359 35.9535   3
  -3   8   4 30.0838 30.2337   2
   3   8  -4-26.7821 39.5781   2
   3   8  -3 1921.32 306.674   3
  -3   8   3 1590.51 186.595   3
  -3   8   2 772.491 106.269   1
   3   8  -2 839.643 212.798   3
   3   8  -1 709.722 195.894   3
  -3   8   1 694.318 88.4689   1
   3   8   0 3154.18 372.624   1
  -3   8   0 2545.42 165.607   1
  -3   8  -1 281.449 63.2782   1
   3   8   1 474.022 148.488   1
   3   8   2 942.096 207.054   1
   3   8   3 249.439 117.747   1
   3   8   4 278.990 126.135   1
   3   8   5 165.043 92.9555   1
   3   8   6 159.311 102.798   1
   3   9  -8 105.896 94.8788   3
  -3   9   8 18.4038 35.9716   1
   3   9  -7 23.1914 48.7351   3
  -3   9   7 88.2887 73.2299   1
   3   9  -6 302.462 143.800   3
  -3   9   6 216.872 108.864   3
   3   9  -5 35.6701 39.2657   3
  -3   9   4 584.414 174.749   2
   3   9  -4 337.290 72.4626   2
   3   9  -4 1033.69 238.877   3
  -3   9   4 834.586 153.185   3
   3   9  -3 489.489 170.834   3
  -3   9   3 257.312 74.1373   3
  -3   9   2 2134.75 162.431   1
   3   9  -2 2343.25 361.554   3
  -3   9   1 1520.29 104.260   1
   3   9  -1 1944.44 338.269   3
   3   9   0 792.042 194.429   1
   3   9   1 1352.64 257.493   1
   3   9   2 533.002 153.492   1
   3   9   3 515.339 163.009   1
   3   9   4 172.626 95.8374   1
   3   9   5 111.114 86.4605   1
   3  10  -8 56.4721 34.8484   3
  -3  10   8 27.8843 48.4363   1
  -3  10   7 229.989 103.411   1
   3  10  -7 282.525 150.762   3
   3  10  -6 379.377 155.360   3
  -3  10   6 183.828 95.3026   3
  -3  10   6 264.763 96.8031   1
  -3  10   5 746.381 150.885   1
   3  10  -5 800.621 221.847   3
  -3  10   4 53.8942 37.6126   3
   3  10  -4 61.9178 34.3123   2
   3  10  -3 1464.78 283.035   3
  -3  10   3 1250.84 147.903   3
  -3  10   2 1135.22 101.644   1
   3  10  -2 1162.10 261.531   3
   3  10  -1 296.847 141.015   3
   3  10  -1 181.577 85.8083   2
   3  10   0 1147.17 241.859   1
   3  10   1 135.385 86.4394   1
   3  10   2 787.689 200.124   1
   3  10   3 286.730 124.258   1
   3  10   4 184.780 104.278   1
   3  10   5 350.541 141.084   1
  -3  11   8 35.6229 56.3382   1
   3  11  -8-30.6290 48.0182   3
   3  11  -7 195.762 116.452   3
  -3  11   7 233.430 101.752   1
   3  11  -6 699.726 211.003   3
  -3  11   6 446.831 151.546   3
  -3  11   6 509.221 139.745   1
   3  11  -5 7.45464 57.0540   3
  -3  11   5 38.2696 38.1074   1
  -3  11   4 782.270 129.825   1
   3  11  -4 1128.81 260.187   3
  -3  11   4 846.676 145.911   3
  -3  11   3 1186.30 126.683   1
   3  11  -3 1444.35 284.791   3
  -3  11   3 1182.68 134.087   3
   3  11  -2 164.601 105.149   3
   3  11  -1 399.554 148.005   2
   3  11  -1 1225.58 269.544   3
   3  11   0 620.326 182.174   1
   3  11   0 59.6719 78.7273   2
   3  11   1 513.995 161.155   1
   3  11   2-6.33745 37.9069   1
   3  11   3 723.427 197.814   1
   3  11   4 480.586 170.763   1
   3  11   5 35.4778 29.3742   1
   3  12  -7 228.552 122.994   3
  -3  12   7 164.994 85.8129   1
   3  12  -6 50.6047 55.2000   3
  -3  12   6-110.831 74.2750   3
  -3  12   6 36.5082 49.9339   1
   3  12  -5 28.2576 16.7291   2
  -3  12   5 160.722 66.9187   1
  -3  12   4 31.3358 21.0966   3
   3  12  -4 63.6747 67.1095   3
  -3  12   4 9.82947 23.1280   1
   3  12  -4-2.04296 19.5579   2
  -3  12   3 171.551 42.9227   1
  -3  12   3 179.696 45.5887   1
   3  12  -3 278.457 131.115   3
   3  12  -2 270.442 134.577   3
   3  12  -2 58.7736 63.0028   2
   3  12  -1 510.938 191.091   3
   3  12  -1 128.142 102.743   2
   3  12   0 1296.80 255.164   1
   3  12   1-18.7662 55.2253   1
   3  12   2 428.199 153.147   1
   3  12   3 437.388 162.557   1
   3  12   4 121.935 90.0506   1
   3  12   5 188.738 94.5368   1
   3  13  -7 100.358 89.8682   3
  -3  13   7 11.2227 33.7773   1
   3  13  -6 272.948 146.779   3
  -3  13   6 137.196 72.1811   1
   3  13  -5 20.6463 49.6632   3
  -3  13   5-13.0767 31.3616   1
  -3  13   4 122.760 53.7421   3
   3  13  -4 144.115 107.432   3
   3  13  -4 3.40103 48.6004   2
  -3  13   4 70.0763 34.4274   1
   3  13  -3 331.662 151.829   3
  -3  13   3 128.508 34.6555   1
  -3  13   3 150.846 34.6811   1
   3  13  -2 238.999 132.167   2
   3  13  -2 1270.87 294.684   3
   3  13  -1 234.083 119.573   2
   3  13  -1 901.262 249.312   3
   3  13   0 422.131 141.575   1
   3  13   1 1108.25 243.844   1
   3  13   2 363.887 138.828   1
   3  13   3 355.562 148.767   1
   3  13   4 404.496 157.777   1
  -3  14   7 39.7745 47.6622   1
   3  14  -7 97.2723 100.774   3
  -3  14   6 16.7656 19.5014   1
   3  14  -6 73.2741 70.1949   3
   3  14  -5 219.268 111.084   3
  -3  14   5 212.969 71.3909   1
  -3  14   4 23.2180 17.3473   3
   3  14  -4 36.7987 46.4366   3
  -3  14   4 42.0058 21.0734   1
   3  14  -4 7.00189 20.1928   2
   3  14  -3 458.858 174.385   3
   3  14  -3 116.678 67.5024   2
   3  14  -2 583.529 195.893   3
   3  14  -2 104.509 94.7659   2
   3  14  -1 296.917 146.889   3
   3  14   0 617.135 180.111   1
   3  14   1 27.1053 29.8834   1
   3  14   2 587.887 186.813   1
   3  14   3 213.647 122.937   1
   3  14   4 190.545 112.340   1
   3  15  -6 219.501 134.196   3
  -3  15   6 200.178 87.7207   1
   3  15  -5-30.8778 52.4091   3
  -3  15   5 17.2663 18.1524   1
  -3  15   4 178.275 49.4687   1
   3  15  -4 296.929 144.897   3
   3  15  -3 192.273 108.554   3
   3  15  -3 46.5052 35.8916   2
   3  15  -2 107.363 88.3002   3
   3  15  -2-52.8561 60.7742   2
   3  15  -1 362.777 166.147   3
   3  15   0 231.753 125.891   3
   3  15   1 434.283 161.556   1
   3  15   2 21.7299 41.2190   1
   3  15   3 417.962 157.646   1
   3  16  -5 219.329 127.025   3
   3  16  -4 134.320 93.7155   3
   3  16  -3 228.195 125.330   3
   3  16  -3-19.6618 35.1005   2
   3  16  -2 171.526 116.823   3
   3  16  -2-166.206 97.4802   2
   3  16  -1 338.669 165.537   3
   3  16   0 362.189 165.284   3
   3  16   1-10.5812 66.4281   1
   3  16   2 483.226 176.396   1
   3  16   3 222.595 123.222   1
   3  17  -5 33.2015 59.9947   3
   3  17  -4 333.516 160.941   3
   3  17  -3 82.3450 79.5419   3
   3  17  -2 224.134 138.600   3
   3  17  -1 279.167 155.385   3
   3  17   0 124.479 115.096   3
   3  17   1 465.459 171.882   1
   3  17   2 93.8199 81.3444   1
   3  18  -4 10.9799 56.5192   3
   3  18  -3 378.232 173.512   3
   3  18  -2 164.956 120.934   3
   3  18  -1 20.7636 31.1683   3
   3  18   0 207.220 131.997   3
   3  18   1-53.7439 66.5101   1
   3  19  -2 3.73472 36.2600   3
   3  19  -1 147.372 107.248   3
   4 -15  -4-31.2581 64.5497   2
   4 -15  -3-25.9306 53.0312   2
   4 -15  -2-111.742 111.821   2
   4 -15  -1 282.656 137.864   2
   4 -15   0 155.161 96.9327   2
   4 -14  -5-31.4292 60.6074   2
   4 -14  -4 99.2335 46.0574   2
   4 -14  -3-137.795 89.4297   2
   4 -14  -2 494.154 179.809   2
   4 -14  -1 115.725 99.9788   2
   4 -14   0 264.179 156.927   2
   4 -14   1 216.790 107.673   2
   4 -13  -5-2.12729 44.4995   2
   4 -13  -4 9.99364 60.4912   2
   4 -13  -3 402.769 146.510   2
   4 -13  -2-91.6408 94.9676   2
   4 -13  -1 401.310 169.994   2
   4 -13   0 357.187 162.856   2
   4 -13   1-17.6124 52.2544   2
   4 -12  -6-133.493 98.0715   2
   4 -12  -5 9.15040 71.8807   2
   4 -12  -4-49.6644 69.2436   2
   4 -12  -3 94.3783 76.4716   2
   4 -12  -2 606.680 195.759   2
   4 -12  -1 37.7066 68.2344   2
   4 -12   0 247.778 164.493   2
   4 -12   1 473.438 195.238   2
   4 -12   2-387.832 185.531   2
   4 -11  -6 128.374 85.7702   2
   4 -11  -5 98.1155 87.4140   2
   4 -11  -4 10.4244 68.5846   2
   4 -11  -3 625.604 197.182   2
   4 -11  -2-15.8134 70.1000   2
   4 -11  -1 809.046 228.694   2
   4 -11   0 278.989 162.958   2
   4 -11   1 80.9581 97.3892   2
   4 -11   2 176.342 104.839   2
   4 -10  -7 14.5162 62.0104   2
   4 -10  -6-97.2237 80.5257   2
   4 -10  -5 34.7658 65.6230   2
   4 -10  -4 181.985 96.6823   2
   4 -10  -3-41.1628 46.7047   2
   4 -10  -2 1171.72 255.345   2
   4 -10  -1 26.3586 53.8292   2
   4 -10   0 195.230 131.076   2
   4 -10   1 209.077 105.415   2
   4 -10   2 49.9393 98.1511   2
   4 -10   3 256.659 113.668   2
   4  -9  -7-102.684 79.6459   2
   4  -9  -6 47.0700 37.6797   3
   4  -9  -6 32.4824 53.4815   2
   4  -9  -5 337.150 117.739   3
   4  -9  -5 242.077 107.415   2
   4  -9  -4 104.813 52.1918   3
   4  -9  -4 148.847 85.2350   2
   4  -9  -3 645.964 174.680   2
   4  -9  -3 686.433 118.904   3
   4  -9  -2 36.5448 16.6810   3
   4  -9  -2 79.5976 57.3070   2
   4  -9  -1 1000.65 257.424   2
   4  -9   0 363.698 151.613   2
   4  -9   1 281.310 171.056   2
   4  -9   2 552.805 201.386   2
   4  -9   3-47.9734 76.4971   2
   4  -8  -7 238.656 119.079   3
   4  -8  -7 24.9689 70.2346   2
   4  -8  -6 195.363 90.5841   3
   4  -8  -6 10.7395 75.9144   2
   4  -8  -5 82.8927 59.1611   3
   4  -8  -5 38.6511 57.0153   2
   4  -8  -4 1053.69 183.204   3
   4  -8  -4 571.522 156.576   2
   4  -8  -3 449.569 147.390   2
   4  -8  -3 409.947 96.7146   3
   4  -8  -2 1305.53 261.134   2
   4  -8  -2 922.609 121.601   3
   4  -8  -1 105.575 37.9484   3
   4  -8  -1 222.055 104.711   2
   4  -8   0 532.875 189.325   2
   4  -8   0 341.840 64.4694   3
   4  -8   1 472.376 190.916   2
   4  -8   1 252.872 60.1789   3
   4  -8   2 199.913 69.1765   1
   4  -8   2 296.266 142.757   2
   4  -8   3 590.234 216.450   2
   4  -8   3 527.246 118.420   1
   4  -7  -8 214.287 115.331   3
   4  -7  -8 19.3515 43.9734   2
   4  -7  -7-19.4293 40.0989   3
   4  -7  -7-184.278 92.1160   2
   4  -7  -6 319.867 116.707   3
   4  -7  -6 67.4150 62.4929   2
   4  -7  -5 1002.71 194.003   3
   4  -7  -5 686.832 170.080   2
   4  -7  -4-69.4149 62.7393   2
   4  -7  -4-4.48230 25.5123   3
   4  -7  -3 369.331 141.597   2
   4  -7  -3 318.149 87.2152   3
   4  -7  -2 11.4620 27.3095   3
   4  -7  -2-94.7392 113.371   2
   4  -7  -1 685.471 205.722   2
   4  -7  -1 458.760 90.4273   3
   4  -7   0 3.60981 9.77905   3
   4  -7   0 55.1926 86.4309   2
   4  -7   1 945.162 243.555   2
   4  -7   1 693.578 121.174   3
   4  -7   2 1404.55 192.373   1
   4  -7   2 1292.29 290.710   2
   4  -7   3-48.0070 90.6285   2
   4  -7   3-3.50792 40.6606   1
   4  -7   4 493.047 128.690   1
   4  -6  -8 54.7501 54.3474   3
   4  -6  -8-11.2646 43.5085   2
   4  -6  -7 227.992 113.129   3
   4  -6  -7-63.5025 60.3304   2
   4  -6  -6 233.242 100.606   3
   4  -6  -6 89.8496 72.2418   2
   4  -6  -5 73.5017 50.5974   3
   4  -6  -5 14.7591 39.9661   2
   4  -6  -4 39.1635 41.0428   2
   4  -6  -4 120.764 54.1239   3
   4  -6  -3 93.2478 77.5617   2
   4  -6  -3 90.8697 52.4395   3
   4  -6  -2 165.354 62.4466   3
   4  -6  -2 243.846 108.602   2
   4  -6  -1 119.358 51.0982   3
   4  -6  -1 93.8003 71.1818   2
   4  -6   0 501.259 170.395   2
   4  -6   0 517.665 103.164   3
   4  -6   1 795.259 221.963   2
   4  -6   1 470.354 107.421   3
   4  -6   2 183.376 95.0407   2
   4  -6   2 251.064 89.0288   1
   4  -6   3 593.746 136.758   1
   4  -6   4 9.88150 19.4049   1
   4  -5  -8 91.8878 84.4275   3
   4  -5  -8 48.3462 63.7240   2
   4  -5  -7 36.4729 53.1240   3
   4  -5  -7-114.696 70.5631   2
   4  -5  -6 45.7132 53.0252   3
   4  -5  -6 46.2485 55.3784   2
   4  -5  -5 230.571 88.5600   3
   4  -5  -5 177.097 86.8769   2
   4  -5  -4 6.99104 57.0490   2
   4  -5  -4 22.3266 23.7387   3
   4  -5  -3 473.028 147.348   2
   4  -5  -3 409.410 110.763   3
   4  -5  -2 17.9629 27.7606   3
   4  -5  -2-65.5649 83.6117   2
   4  -5  -1 794.675 196.979   2
   4  -5  -1 651.087 124.140   3
   4  -5   0 111.482 84.3100   2
   4  -5   0 195.662 70.2661   3
   4  -5   1 92.7228 55.3664   1
   4  -5   1 25.3114 27.7287   3
   4  -5   2 455.255 122.630   1
   4  -5   3 101.114 55.9761   1
   4  -5   4 219.860 88.2174   1
   4  -4  -8 49.9331 67.0397   3
   4  -4  -7 404.508 147.922   3
   4  -4  -7 90.8393 67.4921   2
   4  -4  -6 140.308 80.5441   3
   4  -4  -6 64.7901 59.3858   2
   4  -4  -5 365.608 117.326   3
   4  -4  -5 204.262 81.9392   2
   4  -4  -4 693.992 154.996   2
   4  -4  -4 699.500 156.672   3
   4  -4  -3 211.677 99.6437   2
   4  -4  -3 64.3165 41.2849   3
   4  -4  -2 506.898 150.465   2
   4  -4  -2 571.141 124.337   3
   4  -4  -1 133.045 61.1259   3
   4  -4  -1 124.783 78.2003   2
   4  -4   0 683.578 190.847   2
   4  -4   0 624.215 135.939   3
   4  -4   1 389.000 112.528   1
   4  -4   2 148.066 71.6389   1
   4  -4   3 312.229 104.452   1
   4  -4   4 255.641 102.503   1
   4  -3  -8 149.346 102.606   3
   4  -3  -7 37.1499 51.8505   3
   4  -3  -7 71.4779 58.5276   2
   4  -3  -6 263.719 111.031   3
   4  -3  -6 141.525 79.5044   2
   4  -3  -5 688.750 166.415   3
   4  -3  -5 278.095 89.3185   2
   4  -3  -4 234.975 88.3190   2
   4  -3  -4 280.739 106.653   3
   4  -3  -3 616.572 159.495   2
   4  -3  -3 478.410 125.627   3
   4  -3  -2 156.723 68.5337   3
   4  -3  -2 158.160 98.2937   2
   4  -3  -1 808.565 195.071   2
   4  -3  -1 748.325 151.943   3
   4  -3   0 245.962 93.1666   3
   4  -3   1 472.904 130.103   1
   4  -3   2 1257.05 212.216   1
   4  -3   3-13.1458 43.5084   1
   4  -3   4 581.949 152.951   1
   4  -2  -8 6.70054 29.3818   3
   4  -2  -7 141.117 91.1758   3
   4  -2  -7 30.9044 47.0503   2
   4  -2  -6 91.7900 73.6093   3
   4  -2  -6 162.078 77.2053   2
   4  -2  -5 115.170 69.7657   3
   4  -2  -5 189.601 84.0687   2
   4  -2  -4 446.426 125.495   2
   4  -2  -4 304.664 103.170   3
   4  -2  -3 324.029 115.740   2
   4  -2  -3 123.140 63.6093   3
   4  -2  -2 882.581 189.197   2
   4  -2  -2 627.435 145.393   3
   4  -2  -1 353.130 108.618   3
   4  -2   0 477.721 132.032   3
   4  -2   1 1247.73 214.142   1
   4  -2   2 198.306 89.5972   1
   4  -2   3 176.044 87.8809   1
   4  -2   4 42.3961 39.6836   1
   4  -1  -8 233.247 123.251   3
   4  -1  -7-28.3226 41.2234   3
   4  -1  -7 17.1174 35.2720   2
   4  -1  -6 203.926 101.978   3
   4  -1  -6 217.763 78.6969   2
   4  -1  -5 474.603 113.580   2
   4  -1  -5 486.632 148.444   3
   4  -1  -4 479.796 126.036   2
   4  -1  -4 190.896 91.5140   3
   4  -1  -3 941.875 181.547   2
   4  -1  -3 812.047 173.967   3
   4  -1  -2 256.551 96.6722   3
   4  -1  -2 286.504 130.442   2
  -4  -1   2 137.606 76.4106   1
  -4  -1   1 1165.35 224.777   1
   4  -1  -1 1422.28 237.444   3
  -4  -1   0 650.301 167.453   1
   4  -1   0 736.967 171.707   3
   4  -1   1 325.444 117.612   1
   4  -1   2 593.193 156.547   1
   4  -1   3 252.234 107.637   1
   4  -1   4 162.216 85.0488   1
   4  -1   5 60.8520 52.6486   1
   4   0  -8-3.83032 28.9600   3
   4   0  -7 515.897 169.627   3
   4   0  -7 153.738 56.4723   2
   4   0  -6 201.289 101.873   3
   4   0  -6 0.04895 77.0991   2
   4   0  -5 553.763 124.816   2
   4   0  -5 705.700 184.357   3
   4   0  -4 1066.96 182.052   2
   4   0  -4 789.846 184.929   3
   4   0  -3 15.7388 40.0455   3
  -4   0   3 48.8421 55.5452   1
  -4   0   2 627.244 155.158   1
   4   0  -2 661.599 162.411   3
   4   0  -1 224.471 95.7174   3
  -4   0   1 185.145 90.6822   1
  -4   0   0 1227.30 227.634   1
   4   0   0 1373.68 248.027   3
   4   0   1 909.847 197.437   1
   4   0   2 292.238 112.618   1
   4   0   3 323.076 117.410   1
   4   0   4 185.730 93.5083   1
   4   0   5 147.272 83.5446   1
   4   1  -8 194.852 116.135   3
   4   1  -7-5.54393 45.9734   3
   4   1  -6 157.857 93.9945   3
   4   1  -6 65.1683 44.7647   2
   4   1  -5 515.254 110.164   2
   4   1  -5 691.960 184.081   3
   4   1  -4 387.768 109.668   2
   4   1  -4 171.749 89.0311   3
  -4   1   4 176.504 89.4068   1
  -4   1   3 651.188 160.973   1
   4   1  -3 992.060 177.559   2
   4   1  -3 734.490 176.725   3
   4   1  -2 242.763 109.911   3
  -4   1   2 124.863 66.6584   1
  -4   1   1 1320.55 226.667   1
   4   1  -1 1656.60 278.922   3
   4   1   0 787.771 193.513   3
   4   1   0 870.773 185.871   1
  -4   1   0 808.298 180.705   1
   4   1   1 354.511 127.541   1
  -4   1  -1 211.734 95.2950   1
   4   1   2 621.502 166.475   1
   4   1   3 240.305 104.948   1
   4   1   4 81.9465 59.3044   1
   4   1   5 92.0608 74.7290   1
   4   2  -8-17.2804 55.0025   3
   4   2  -7 29.5474 44.4120   3
   4   2  -6 108.187 76.8488   3
   4   2  -6 134.215 50.1707   2
   4   2  -5 221.997 73.4588   2
   4   2  -5 146.773 84.1751   3
  -4   2   5 117.010 88.2385   3
   4   2  -4 332.652 98.4435   2
   4   2  -4 300.785 122.968   3
  -4   2   4 254.883 108.126   1
   4   2  -3 213.128 96.7040   3
  -4   2   3 161.698 77.9428   1
  -4   2   2 675.122 154.198   1
   4   2  -2 818.240 203.171   3
   4   2  -1 438.821 147.723   3
  -4   2   1 335.028 109.184   1
   4   2   0 633.347 178.989   3
   4   2   0 654.937 170.871   1
  -4   2   0 499.914 138.160   1
   4   2   1 1504.55 259.661   1
  -4   2  -1 1057.76 198.549   1
  -4   2  -2 79.6482 52.6198   1
   4   2   2 65.4566 46.4474   1
   4   2   3 135.307 80.1621   1
   4   2   4 21.7210 21.2680   1
   4   3  -8 177.289 107.268   3
   4   3  -7-12.7796 64.7881   3
   4   3  -6 246.350 116.974   3
   4   3  -6 7.82017 16.7709   2
   4   3  -5 447.717 97.2070   2
   4   3  -5 580.212 175.107   3
  -4   3   5 308.745 130.360   3
   4   3  -4 336.417 131.159   3
   4   3  -4 509.711 116.303   2
  -4   3   4 333.197 113.696   1
  -4   3   3 466.248 133.236   1
   4   3  -3 643.057 176.478   3
   4   3  -2 79.6084 63.7481   3
  -4   3   2 112.346 63.2248   1
  -4   3   1 616.396 146.093   1
   4   3  -1 760.983 200.024   3
  -4   3   0 214.005 86.4440   1
   4   3   0 195.494 98.5946   1
   4   3   1 439.464 146.270   1
  -4   3  -1 388.735 121.609   1
  -4   3  -2 990.624 201.971   1
   4   3   2 1004.70 221.998   1
   4   3   3-10.4724 38.0015   1
   4   3   4 502.040 164.789   1
   4   4  -8 90.3287 95.3386   3
   4   4  -7 477.114 170.905   3
   4   4  -6 198.715 114.186   3
   4   4  -5 309.680 78.5497   2
   4   4  -5 384.427 147.309   3
  -4   4   5 259.200 116.568   3
  -4   4   4 540.629 144.192   1
   4   4  -4 588.280 118.357   2
   4   4  -4 796.502 207.598   3
   4   4  -3 115.724 83.0524   3
  -4   4   3 116.401 60.3653   1
   4   4  -2 517.097 164.716   3
  -4   4   2 485.258 122.538   1
   4   4  -1 149.737 85.9130   3
  -4   4   1 91.4237 56.9462   1
   4   4   0 804.612 198.441   1
  -4   4   0 630.327 143.834   1
   4   4   1 408.083 144.004   1
  -4   4  -1 301.548 102.748   1
  -4   4  -2 113.642 68.5001   1
   4   4   2 98.4516 69.9723   1
   4   4   3 390.622 143.773   1
   4   4   4 185.797 102.587   1
   4   5  -8 148.757 100.713   3
   4   5  -7-66.6185 87.5904   3
   4   5  -6 8.69272 31.1092   3
   4   5  -5 161.083 55.9472   2
   4   5  -5 244.864 116.634   3
  -4   5   5 327.721 130.635   3
   4   5  -4 112.637 93.5389   3
  -4   5   4 51.8698 38.7367   1
   4   5  -3 610.684 185.915   3
  -4   5   3 391.762 112.820   1
   4   5  -2 21.2214 44.8100   3
   4   5  -1 947.753 240.385   3
   4   5   0 223.959 101.476   1
  -4   5  -1 33.6584 39.5958   1
   4   5   1 69.2723 66.7694   1
   4   5   2 408.610 160.326   1
  -4   5  -2 337.117 114.095   1
   4   5   3 67.3349 68.9385   1
  -4   5  -3 31.7140 40.7400   1
   4   5   4 176.095 95.0832   1
   4   6  -8-45.0193 63.1638   3
   4   6  -7 270.761 129.678   3
   4   6  -6 195.062 110.459   3
   4   6  -5 62.6413 25.0936   2
   4   6  -5 70.3580 71.2585   3
  -4   6   5 16.1570 23.6020   3
   4   6  -4 202.207 114.405   3
  -4   6   4 90.1845 50.7724   1
   4   6  -3 60.7075 55.2877   3
   4   6  -2 259.051 129.340   3
   4   6  -1 114.161 66.2765   3
   4   6   0 797.769 200.506   1
   4   6   1 740.174 198.927   1
   4   6   2 230.957 106.793   1
  -4   6  -2 180.841 80.7322   1
   4   6   3 506.460 170.733   1
  -4   6  -3 231.700 103.080   1
   4   6   4 29.7077 42.3727   1
   4   7  -8 336.609 162.365   3
   4   7  -7-2.09106 36.3686   3
   4   7  -6 371.880 161.312   3
  -4   7   6 138.596 97.0260   3
   4   7  -5 461.771 88.8850   2
   4   7  -5 1054.19 253.696   3
  -4   7   5 715.354 184.939   3
   4   7  -4-40.1238 76.7282   3
  -4   7   4 21.2608 32.0908   1
   4   7  -3 274.899 127.595   3
   4   7  -2 36.4988 51.3707   3
  -4   7   2-2.06296 27.2875   1
   4   7  -1 417.320 163.598   3
  -4   7   1 467.140 106.174   1
   4   7   0 51.9763 67.1806   1
  -4   7   0 21.6539 23.5186   1
   4   7   1 829.139 223.133   1
  -4   7  -2 669.300 145.756   1
   4   7   2 1453.19 290.403   1
   4   7   3-40.9507 70.1708   1
   4   7   4 747.926 212.231   1
   4   8  -7 379.980 166.324   3
   4   8  -6 391.705 168.739   3
  -4   8   6 116.579 79.9350   3
   4   8  -5 73.9387 35.4113   2
   4   8  -5 112.155 72.0760   3
  -4   8   5 91.4778 68.2413   3
  -4   8   4 887.277 175.211   1
   4   8  -4 1297.23 284.318   3
   4   8  -3 468.270 172.921   3
  -4   8   2 896.639 144.138   1
   4   8  -2 1123.80 279.747   3
  -4   8   1 181.332 64.1629   1
   4   8  -1 274.767 148.187   3
   4   8   0 547.150 179.401   1
  -4   8   0 358.668 90.0528   1
   4   8   1 430.054 158.544   1
  -4   8  -1 247.401 77.7723   1
   4   8   2 270.250 127.095   1
   4   8   3 530.114 180.411   1
   4   8   4 160.959 96.3883   1
   4   9  -7-65.3556 98.3400   3
   4   9  -6 51.8178 59.0210   3
   4   9  -5 94.0261 36.8273   2
  -4   9   5 235.967 107.333   3
   4   9  -4 75.1268 75.2292   3
   4   9  -4 25.9578 26.4885   2
  -4   9   3 703.130 131.073   1
   4   9  -3 984.562 257.098   3
   4   9  -2 132.628 95.8385   3
  -4   9   2 61.7851 34.6977   1
   4   9  -1 811.865 244.815   3
  -4   9   1 498.501 90.0498   1
   4   9   0 484.494 167.601   1
  -4   9   0 264.268 61.7701   1
   4   9   1 109.724 95.8166   1
   4   9   2 409.538 162.177   1
   4   9   3 31.3843 44.0472   1
   4  10  -7 418.590 203.110   3
   4  10  -6 207.670 124.049   3
   4  10  -5 176.722 111.210   3
   4  10  -4 496.390 186.967   3
   4  10  -4-6.92489 36.2096   2
   4  10  -3 65.1420 81.2512   3
  -4  10   3-1.84500 13.7524   1
   4  10  -3-9.30164 46.0483   2
  -4  10   2 847.284 114.584   1
   4  10  -2 915.195 263.423   3
  -4  10   1 80.1478 29.8071   1
   4  10  -1 88.1401 79.6907   3
   4  10   0 298.757 133.491   1
   4  10   0 268.118 156.281   3
   4  10   1 327.286 138.924   1
   4  10   2 213.421 116.649   1
   4  10   3 282.505 143.193   1
   4  11  -6 218.757 116.721   3
  -4  11   6 146.636 77.1455   1
   4  11  -5 206.069 123.558   3
   4  11  -4 119.976 81.7636   3
   4  11  -3 431.944 183.885   3
   4  11  -3 10.1867 30.4642   2
   4  11  -2 24.2421 54.4719   3
   4  11  -2-13.6630 75.3353   2
   4  11  -1 513.208 205.095   3
   4  11   0 173.199 103.612   1
   4  11   0 158.473 131.430   3
   4  11   1 117.435 93.2858   1
   4  11   2 187.459 111.635   1
   4  11   3-98.2962 85.7848   1
   4  12  -6 42.2235 65.9910   3
  -4  12   6 45.6756 42.1781   1
   4  12  -5 193.645 121.999   3
  -4  12   5 91.9959 57.3516   1
   4  12  -4 217.796 131.900   3
   4  12  -3 24.5002 49.0365   3
   4  12  -2 720.447 241.645   3
   4  12  -2 23.7884 79.7732   2
   4  12  -1 59.9740 83.3696   3
   4  12   0 147.642 97.2273   3
   4  12   1 421.146 170.939   1
   4  12   2-41.8933 79.5780   1
   4  13  -5 67.9231 85.2243   3
   4  13  -4 337.286 154.911   3
   4  13  -3 834.564 260.058   3
   4  13  -2 34.4402 50.6546   3
   4  13  -1 632.764 236.586   3
   4  13   0 214.980 127.933   3
   4  13   1-103.361 85.5403   1
   4  14  -5 66.9139 48.3232   3
   4  14  -4 235.960 142.387   3
   4  14  -3-74.7344 81.6521   3
   4  14  -2 589.082 221.712   3
   4  14  -1 58.0346 84.0865   3
   4  14   0 250.964 157.131   3
   4  14   1 343.543 155.139   1
   4  15  -3 63.0154 55.4366   3
   4  15  -2 173.564 138.342   3
   4  15  -1 408.421 199.288   3
   4  15   0 60.6061 83.6500   3
   5  -9  -4-87.3736 78.7511   2
   5  -9  -3-81.5287 79.2513   2
   5  -9  -2 156.993 109.860   2
   5  -9  -1-165.557 118.157   2
   5  -8  -4 120.006 99.6665   2
   5  -8  -3 40.4409 77.0829   2
   5  -8  -2 68.9371 41.5475   2
   5  -8  -1 173.410 124.629   2
   5  -8   0-17.2100 96.8265   2
   5  -7  -5 36.6103 63.1812   2
   5  -7  -4-73.0715 72.1947   2
   5  -7  -3 128.644 87.5778   2
   5  -7  -2 407.491 167.243   2
   5  -7  -1-36.6847 63.3361   2
   5  -7   0 293.666 132.234   2
   5  -6  -5-3.14485 31.6657   3
   5  -6  -5 0.23159 47.2174   2
   5  -6  -4 193.956 103.897   2
   5  -6  -4 330.047 108.806   3
   5  -6  -3 77.1841 68.0600   2
   5  -6  -3 147.003 72.5980   3
   5  -6  -2 126.559 107.686   2
   5  -6  -1 240.023 129.496   2
   5  -6   0-55.7932 91.0254   2
   5  -5  -6-22.0886 33.3603   3
   5  -5  -6-4.07259 58.9054   2
   5  -5  -5 128.830 95.5038   2
   5  -5  -5 185.941 84.1292   3
   5  -5  -4-101.315 89.9838   2
   5  -5  -4 12.7972 17.5455   3
   5  -5  -3 154.017 82.2471   2
   5  -5  -3 222.850 88.5447   3
   5  -5  -2 594.980 196.490   2
   5  -5  -2 614.752 145.412   3
   5  -5  -1 36.9153 45.0529   3
   5  -5  -1 10.0821 46.2674   2
   5  -5   0 443.997 177.185   2
   5  -5   1-60.1056 67.3810   2
   5  -4  -6 249.198 116.794   3
   5  -4  -6 192.392 109.522   2
   5  -4  -5-64.4090 61.5895   2
   5  -4  -5 49.1611 55.3064   3
   5  -4  -4 87.9041 54.8034   2
   5  -4  -4 158.432 70.6809   3
   5  -4  -3 268.498 130.601   2
   5  -4  -3 157.959 76.8994   3
   5  -4  -2 111.898 62.6087   3
   5  -4  -2 146.353 95.4449   2
   5  -4  -1 253.511 94.7821   3
   5  -4  -1 247.171 118.135   2
   5  -4   0-33.7945 63.4942   3
   5  -4   0 88.5986 100.930   2
   5  -4   1 393.506 164.550   2
   5  -4   1 409.055 131.366   3
   5  -3  -6-68.8062 62.2895   3
   5  -3  -5 56.7414 54.9876   2
   5  -3  -5 154.730 83.3182   3
   5  -3  -4-103.356 80.4016   2
   5  -3  -4-8.77116 42.4358   3
   5  -3  -3 208.310 110.620   2
   5  -3  -3 133.090 79.0194   3
   5  -3  -2 153.819 77.9284   3
   5  -3  -2 319.031 151.890   2
   5  -3  -1 73.0707 54.7020   3
   5  -3  -1 14.8756 78.6228   2
   5  -3   0 459.713 139.007   3
   5  -3   0 370.883 161.988   2
   5  -3   1-15.4732 34.8116   3
   5  -2  -6 82.6620 64.4981   3
   5  -2  -6-57.6935 51.0934   2
   5  -2  -5 8.57704 41.6487   2
   5  -2  -5-77.4609 86.7237   3
   5  -2  -4 559.150 171.506   2
   5  -2  -4 490.147 148.971   3
   5  -2  -3 435.750 158.722   2
   5  -2  -3 440.066 137.762   3
   5  -2  -2 61.6748 43.2878   3
   5  -2  -2 252.143 124.831   2
   5  -2  -1 313.947 113.893   3
   5  -2  -1 486.658 172.591   2
   5  -2   0 153.140 88.8401   3
   5  -2   1 26.7903 19.5649   3
   5  -1  -6 137.988 110.229   3
   5  -1  -6-81.9228 56.5154   2
   5  -1  -5 426.902 141.868   2
   5  -1  -5 372.144 137.679   3
   5  -1  -4 193.740 106.349   2
   5  -1  -4 268.817 115.136   3
   5  -1  -3 134.355 87.5362   3
   5  -1  -3 163.194 107.841   2
   5  -1  -2 473.160 141.134   3
   5  -1  -2 364.381 142.536   2
   5  -1  -1 119.721 78.0314   3
   5  -1   0 107.137 69.2417   3
   5  -1   1-11.1504 57.3554   3
   5   0  -6 562.116 179.345   3
   5   0  -5 149.102 85.5698   2
   5   0  -5 57.4884 45.7886   3
   5   0  -4 169.966 103.808   2
   5   0  -4 103.302 74.7827   3
   5   0  -3 580.523 169.169   3
   5   0  -3 413.282 150.452   2
   5   0  -2 44.2263 48.2876   3
   5   0  -2 93.4068 78.0752   2
   5   0  -1 62.7805 50.8285   3
   5   0   0-24.2121 59.1471   3
   5   0   1 490.444 161.821   3
   5   1  -6-57.2133 71.6687   3
   5   1  -5 399.559 134.044   2
   5   1  -5 458.072 159.238   3
   5   1  -4 213.131 109.229   2
   5   1  -4 224.428 112.076   3
   5   1  -3 72.4728 54.5082   3
   5   1  -3 235.941 109.852   2
   5   1  -2 440.188 149.118   3
   5   1  -1 87.1899 73.0452   3
   5   1   0 102.683 93.2302   3
   5   1   1 36.2404 51.9007   1
   5   1   1 17.1570 30.2059   3
   5   2  -6 205.598 116.275   3
   5   2  -5 62.7815 49.5878   2
   5   2  -5-75.5274 87.8203   3
   5   2  -4 249.267 110.934   2
   5   2  -4 458.762 162.074   3
   5   2  -3 413.398 153.978   3
   5   2  -3 309.196 120.415   2
   5   2  -2 84.1890 75.2680   3
   5   2  -1 272.817 123.658   3
   5   2   0 171.413 85.8644   3
   5   2   1 34.1528 37.4725   1
   5   2   1 63.9892 52.2834   3
   5   3  -6-4.28119 30.0594   3
   5   3  -5 255.864 97.4409   2
   5   3  -5 264.437 130.009   3
   5   3  -4 48.5815 51.3768   3
   5   3  -4-5.42681 30.2638   2
   5   3  -3 120.649 81.9386   3
   5   3  -2 195.049 93.0704   3
   5   3  -1 17.8033 48.9106   3
   5   3   0 359.141 153.639   3
   5   3   1-32.1291 47.1254   1
   5   4  -6 387.129 171.317   3
   5   4  -5 21.0577 33.7579   3
   5   4  -4 139.328 87.7059   3
   5   4  -4 93.9071 54.9282   2
   5   4  -3 144.219 101.148   3
   5   4  -2 118.790 92.3872   3
   5   4  -1 372.523 156.603   3
   5   4   0-45.5486 71.1569   3
   5   4   1 346.661 139.300   1
   5   5  -6-10.5400 65.7295   3
   5   5  -5 353.644 154.766   3
   5   5  -4 108.351 88.2760   3
   5   5  -4 97.2426 75.6954   2
   5   5  -3 278.627 139.051   3
   5   5  -2 647.485 208.355   3
   5   5  -1-21.2564 64.6154   3
   5   5   0 417.525 180.235   3
   5   5   1 57.6785 63.2511   1
   5   6  -5-22.7467 56.7894   3
   5   6  -4 506.344 187.722   3
   5   6  -3 307.962 143.160   3
   5   6  -2 285.584 148.332   3
   5   6  -1 625.598 224.647   3
   5   6   0-51.1780 73.7231   3
   5   6   1 278.909 129.674   1
   5   7  -5 155.231 109.431   3
   5   7  -4 46.3061 75.7183   3
   5   7  -3 167.723 118.582   3
   5   7  -2 476.357 188.971   3
   5   7  -1 42.6498 76.2313   3
   5   7   0 278.452 157.100   3
   5   8  -4 71.1398 60.5113   3
   5   8  -3 117.512 92.9411   3
   5   8  -2 27.9765 55.5689   3
   5   8  -1 194.884 126.687   3
   5   8   0 2.28203 42.8708   3
   5   9  -4 49.9967 79.4262   3
   5   9  -3-30.8497 78.9446   3
   5   9  -2 238.393 141.829   3
   5   9  -1 17.2605 55.4064   3
   0   0   0    0.00    0.00   0

TITL tle1605c in P2
REM P2 (#3 in standard setting)
CELL 0.71073   4.726095  19.247065   8.728101  90.0000 104.8393  90.0000
ZERR    2.00   0.000672   0.002401   0.001743   0.0000   0.0170   0.0000
LATT -1
SYMM -x, y,-z
SFAC C H N O Zn
UNIT 26.00 24.00 12.00 12.00 2.00
TREF
HKLF 4
END
;
_shelx_hkl_checksum              86755
_shelx_SHELXL_version_number     2014/7
_olex2_submission_special_instructions 'No special instructions were received'
_exptl_crystal_recrystallization_method 
"Crystals were grown in DMF with HCl at 80 'C"
